# Supplementary material for: H3K27me3 demethylases alter HSP22 and HSP17.6C expression in response to recurring heat in Arabidopsis
Source: Nat Commun. 2021 Jun 9;12:3480. doi: 10.1038/s41467-021-23766-w (PMC8190089; doi:10.1038/s41467-021-23766-w)
Supplement: Supplementary file 3 — Supplementary Data 1 [file 41467_2021_23766_MOESM3_ESM.xlsx]

## Sheet: Sheet1
Supplementary Data 1. Summary of RNA-seq results in wild type and jmjq mutants with and without acclimation.
			Gene description					q-value(FDR)	jmj vs WT						logFC						p-value
Name	gene_id	NormalizationGroup	synonym	defline		ACC_0hr	ACC_4hr	ACC_24hr	N_0hr	N_4hr	N_24hr	ACC_0hr	ACC_4hr	ACC_24hr	N_0hr	N_4hr	N_24hr	ACC_0hr	ACC_4hr	ACC_24hr	N_0hr	N_4hr	N_24hr
AT1G01010	AT1G01010.1	data	ANAC001,NAC001	NAC domain containing protein 1		1	1	1	1	0.932686	1	-0.163389	0.0852442	0.205564	0.505061	1.15292	-0.651645	0.759046	0.959655	0.681665	0.489188	0.366216	0.72742
AT1G01020	AT1G01020.1	data	ARV1	Arv1-like protein		1	0.961703	0.81505	0.123619	1	1	-0.100946	0.305525	-0.477335	1.25723	-0.0453767	0.503991	0.785243	0.444522	0.119686	0.000754443	0.928732	0.472456
AT1G01030	AT1G01030.1	data	NGA3	AP2/B3-like transcriptional factor family protein		1	0.901036	1	0.945117	1	1	0.244563	-1.11114	0.523916	0.964249	0.408199	0.185616	0.873575	0.267572	0.49205	0.224181	0.747357	0.996994
AT1G01040	AT1G01040.2	data	ASU1,ATDCL1,CAF,DCL1,EMB60,EMB76,SIN1,SUS1	dicer-like 1		0.769446	1	1	1	0.966184	1	-0.749446	-0.186054	0.0351037	-0.233767	0.340701	-0.190253	0.0431735	0.652579	0.926576	0.538405	0.471964	0.74904
AT1G01050	AT1G01050.1	data	AtPPa1,PPa1	pyrophosphorylase 1		1	0.997553	1	1	0.802726	1	-0.016748	0.101247	0.00217194	0.106537	-0.326895	-0.188489	0.930131	0.53559	0.981359	0.546214	0.162347	0.612775
AT1G01060	AT1G01060.1	data	LHY,LHY1	Homeodomain-like superfamily protein		1	0.527393	0.337649	0.978303	0.617928	1	0.119893	-1.02299	-0.481971	0.426904	-0.678208	0.0650922	0.725086	0.0242693	0.00676863	0.291024	0.0566783	0.866703
AT1G01070	AT1G01070.1	data	NA	nodulin MtN21 /EamA-like transporter family protein		0.937144	1	0.851641	1	1	1	-0.696284	0.168423	0.875427	0.123894	0.586015	0.795971	0.16044	0.807575	0.141378	0.813352	0.557479	0.452251
AT1G01080	AT1G01080.2	data	NA	RNA-binding (RRM/RBD/RNP motifs) family protein		0.743521	0.999206	0.585136	0.895388	0.00568226	1	-0.454806	-0.121038	-0.425999	-0.301864	-0.922595	-0.314801	0.0387004	0.546118	0.0349435	0.152594	7.34077e-06	0.515448
AT1G01090	AT1G01090.1	data	PDH-E1 ALPHA	pyruvate dehydrogenase E1 alpha		1	0.962357	0.95313	1	0.99739	1	0.137541	-0.114656	-0.186706	0.00155927	-0.100563	-0.0778503	0.485853	0.446341	0.299021	0.994081	0.544781	0.824036
AT1G01100	AT1G01100.1	data	NA	60S acidic ribosomal protein family		0.561319	1	0.983412	0.997605	0.539764	1	-0.629526	-0.00359213	0.165865	-0.163543	0.375838	-0.0129923	0.0140093	0.986068	0.388187	0.34919	0.0371026	0.967549
AT1G01110	AT1G01110.2	data	IQD18	IQ-domain 18		1	0.957033	0.608077	1	1	1	-0.645667	0.529311	-1.69866	0.37108	0.392035	0.717062	0.497206	0.409931	0.0385768	0.67358	0.632062	0.875786
AT1G01120	AT1G01120.1	data	KCS1	3-ketoacyl-CoA synthase 1		0.833775	0.881124	0.896633	1	0.0617632	1	-0.448983	-0.405833	-0.742716	-0.0194118	1.58741	-1.03394	0.0637728	0.21244	0.193105	0.983232	0.000279828	0.11463
AT1G01130	AT1G01130.1	data	NA	PTHR24347:SF140 - CBL-INTERACTING SERINE/THREONINE-PROTEIN KINASE 9 (1 of 2)		1	1	1	0.990352	0.896432	1	-0.0998332	0.116885	0.180522	0.714747	1.00052	2.79518	0.907976	0.892788	0.778792	0.323353	0.286752	0.27076
AT1G01140	AT1G01140.3	data	CIPK9,PKS6,SnRK3.12	CBL-interacting protein kinase 9		0.875346	1	1	1	0.769829	1	-0.419906	-0.049008	-0.0772693	-0.155497	-0.345387	-0.0834212	0.0941507	0.868771	0.679676	0.369406	0.138963	0.804267
AT1G01160	AT1G01160.2	data	GIF2	GRF1-interacting factor 2		1	0.722255	0.906731	1	0.592897	1	-0.0935467	-0.799996	0.36586	-0.03745	0.927804	0.334145	0.80972	0.0775407	0.212643	0.927357	0.0498923	0.734467
AT1G01170	AT1G01170.1	data	NA	Protein of unknown function (DUF1138)		0.961232	0.906399	0.894487	1	1	1	-0.323395	0.189073	-0.209379	0.0502939	0.0963769	-0.296282	0.211014	0.277207	0.190715	0.772637	0.63949	0.384974
AT1G01180	AT1G01180.1	data	NA	S-adenosyl-L-methionine-dependent methyltransferases superfamily protein		1	0.993768	1	1	1	1	-0.33046	-0.308082	0.0260714	-0.159222	0.01362	-1.35234	0.492877	0.520126	0.942713	0.622092	1	0.331454
AT1G01190	AT1G01190.1	data	CYP78A8	cytochrome P450, family 78, subfamily A, polypeptide 8		1	1	0.976653	0.948594	1	1	0.30364	0.114517	2.62713	-1.1134	0.109652	-1.09338	0.938241	1	0.37215	0.227737	1	1
AT1G01200	AT1G01200.1	data	ATRAB-A3,ATRABA3,RABA3	RAB GTPase homolog A3		0.939267	0.98363	1	1	1	1	1.05801	0.567932	0.475426	0.566485	-0.0144191	-3.41975	0.170487	0.496263	1	0.526531	1	0.307708
AT1G01210	AT1G01210.1	data	NA	DNA-directed RNA polymerase, subunit M, archaeal		1	0.423258	0.983775	1	0.833314	1	-0.143189	0.726507	-0.231172	0.0709331	0.495216	0.58921	0.618822	0.0138019	0.389486	0.824935	0.194606	0.554672
AT1G01220	AT1G01220.1	data	AtFKGP,FKGP	L-fucokinase/GDP-L-fucose pyrophosphorylase		1	0.957033	1	1	1	1	0.284123	0.354141	0.0224331	-0.181285	-0.114164	-0.354354	0.447258	0.410058	1	0.578434	0.88017	0.7234
AT1G01225	AT1G01225.1	data	NA	NC domain-containing protein-related		1	0.718383	1	1	0.880544	1	-0.455385	-0.843138	-0.329726	0.258015	-0.753275	0.635419	0.406864	0.076549	0.725055	0.646167	0.262709	0.766788
AT1G01230	AT1G01230.1	data	NA	ORMDL family protein		1	1	0.944276	0.726317	0.785604	1	0.109458	-0.080753	-0.419871	-0.626374	1.04223	-1.57758	0.789739	0.920619	0.280153	0.0515409	0.148841	0.277529
AT1G01240	AT1G01240.1	data	NA	PTHR33868:SF2 - EXPRESSED PROTEIN (1 of 2)		1	0.735462	1	0.991482	0.914668	1	0.216927	-0.979936	0.106931	-0.464478	-0.92311	0.345463	0.698201	0.0843563	0.823055	0.329597	0.334411	0.877196
AT1G01250	AT1G01250.1	data	NA	Integrase-type DNA-binding superfamily protein		1	0.852949	0.716195	1	0.645759	1	-0.228378	1.30349	-1.65778	-0.560748	2.24286	-3.1409	0.959311	0.176913	0.0616397	0.455552	0.0680765	0.386737
AT1G01260	AT1G01260.1	data	NA	basic helix-loop-helix (bHLH) DNA-binding superfamily protein		0.983087	0.998882	1	1	1	1	-0.521484	0.242089	-0.0462508	0.0105447	-0.194525	-0.815753	0.279278	0.545701	0.892933	0.968997	0.707225	0.19432
AT1G01290	AT1G01290.1	data	CNX3	cofactor of nitrate reductase and xanthine dehydrogenase 3		1	0.957033	1	1	1	1	0.269409	-0.588658	-0.630569	-0.460336	-0.54067	1.27464	0.811015	0.420918	0.495632	0.429305	0.648326	0.316647
AT1G01300	AT1G01300.1	data	NA	Eukaryotic aspartyl protease family protein		0.968261	0.930917	1	1	0.958373	1	0.31186	0.303384	-0.261699	-0.169708	0.331808	0.131154	0.232168	0.328297	0.525845	0.503809	0.436693	0.870045
AT1G01305	AT1G01305.1	data	NA	NA		1	1	1	1	0.900088	1	0.55531	-0.967781	-5.12548e-15	0.118077	-1.65816	-2.44493	0.748065	0.635837	1	0.867895	0.307997	0.551349
AT1G01310	AT1G01310.1	data	NA	CAP (Cysteine-rich secretory proteins, Antigen 5, and Pathogenesis-related 1 protein) superfamily protein		1	0.895438	1	1	0.966184	1	0.440859	1.02932	-0.580421	-0.20983	0.619215	2.14944	0.649153	0.250672	0.683746	0.779507	0.46292	0.224008
AT1G01320	AT1G01320.1	data	NA	Tetratricopeptide repeat (TPR)-like superfamily protein		1	0.621071	1	0.977799	0.968099	1	0.0827818	-0.37142	-0.01468	-0.152078	0.148269	-0.260847	0.751442	0.0406983	0.924936	0.285938	0.480044	0.43587
AT1G01340	AT1G01340.2	data	ACBK1,ATCNGC10,CNGC10	cyclic nucleotide gated channel 10		1	0.910952	0.983775	0.967501	1	1	0.62381	-0.892822	0.531663	-0.860603	-0.135042	-0.479151	0.497054	0.285106	0.389653	0.255396	0.948035	0.648537
AT1G01350	AT1G01350.1	data	NA	Zinc finger (CCCH-type/C3HC4-type RING finger) family protein		0.919848	0.923428	0.832581	0.977984	0.896432	1	-0.674859	-0.498734	0.380637	0.485908	0.634555	-0.695	0.142003	0.307856	0.130422	0.288183	0.286962	0.546926
AT1G01360	AT1G01360.1	data	PYL9,RCAR1	regulatory component of ABA receptor 1		1	1	0.9142	1	1	1	0.188302	-0.191109	-0.402502	-0.36743	0.083838	0.199261	0.696001	0.671319	0.225039	0.361865	0.876484	0.819673
AT1G01370	AT1G01370.1	data	CENH3,HTR12	Histone superfamily protein		0.944966	1	0.986405	0.594803	0.764617	1	0.755056	0.13702	-0.511328	-1.08057	1.14638	-0.357114	0.180904	0.829127	0.394817	0.0235299	0.131919	0.905118
AT1G01380	AT1G01380.1	data	ETC1	Homeodomain-like superfamily protein		1	1	0.758659	1	1	1	0.144276	0.318199	2.22146	-0.0618831	0.462179	-2.20823	0.869261	0.692543	0.0802555	0.953637	0.743293	0.485519
AT1G01390	AT1G01390.1	data	NA	UDP-Glycosyltransferase superfamily protein		1	1	0.851406	1	0.945918	1	0.456581	-0.244522	0.917574	0.522823	0.697192	0.968673	0.498998	0.783888	0.140713	0.585638	0.403972	0.606106
AT1G01420	AT1G01420.1	data	UGT72B3	UDP-glucosyl transferase 72B3		1	0.207442	1	0.993662	1	1	0.21239	1.99338	0.0491853	-0.567267	0.281283	1.33873	0.761039	0.00280003	1	0.339336	0.791808	0.498973
AT1G01430	AT1G01430.1	data	TBL25	TRICHOME BIREFRINGENCE-LIKE 25		1	1	1	1	1	1	-0.159199	0.0905558	-0.034223	0.142416	0.195794	-0.214237	0.59651	0.812072	0.926326	0.574041	0.569879	0.841333
AT1G01440	AT1G01440.1	data	NA	Protein of unknown function (DUF3133)		1	0.943179	0.864071	1	0.980841	1	0.0892346	0.591146	1.04771	-0.764237	0.718806	-2.99107	1	0.368795	0.156104	0.459843	0.505626	0.163742
AT1G01453	AT1G01453.2	data	NA	PTHR31234:SF12 - LATE EMBRYOGENESIS ABUNDANT HYDROXYPROLINE-RICH GLYCOPROTEIN (1 of 3)		1	1	0.851641	1	1	1	-1.77287	1.62907	3.50055	-2.50163	0	2.56274e-15	0.486665	1	0.142516	0.422859	1	1
AT1G01470	AT1G01470.1	data	LEA14,LSR3	Late embryogenesis abundant protein		0.91565	0.569768	1	0.937666	0.969357	1	-0.379432	0.466764	-0.0536629	0.234739	0.156066	-0.598756	0.136658	0.0300986	0.765278	0.207589	0.482844	0.0804858
AT1G01480	AT1G01480.1	data	ACS2,AT-ACC2	1-amino-cyclopropane-1-carboxylate synthase 2		1	0.960539	1	1	0.921895	1	-0.313135	-1.25872	0.0150837	1.51543	-1.48641	0.2936	0.833636	0.439448	1	0.526124	0.34337	0.971075
AT1G01490	AT1G01490.1	data	NA	Heavy metal transport/detoxification superfamily protein		0.721354	0.962979	0.906731	1	1	1	-0.519694	0.151225	0.219025	-0.0096899	-0.129794	0.444769	0.0340288	0.447342	0.210274	0.956084	0.576214	0.25618
AT1G01500	AT1G01500.1	data	NA	Erythronate-4-phosphate dehydrogenase family protein		1	0.872063	1	1	0.827912	1	-0.123446	-0.531771	0.0246122	0.217634	-0.82422	-0.9395	0.812153	0.200324	0.94931	0.656212	0.188172	0.428444
AT1G01510	AT1G01510.1	data	AN	NAD(P)-binding Rossmann-fold superfamily protein		0.816666	1	0.89382	1	1	1	0.581837	-0.122711	-0.339345	0.0775599	-0.108251	-0.148661	0.0583177	0.68173	0.188822	0.802743	0.812746	0.797764
AT1G01520	AT1G01520.1	data	NA	Homeodomain-like superfamily protein		0.978807	0.834774	0.983412	0.844676	0.868913	1	3.5307	3.52237	-0.961874	4.1303	3.67603	2.35696	0.270209	0.155256	0.38854	0.108714	0.24006	0.776074
AT1G01540	AT1G01540.2	data	NA	Protein kinase superfamily protein		1	1	1	1	1	1	0.0900754	-0.112004	-0.151757	0.0525284	-0.058724	0.429894	0.781344	0.758903	0.544588	0.822969	0.888215	0.553028
AT1G01550	AT1G01550.1	data	BPS1	Protein of unknown function (DUF793)		1	0.917558	1	0.969165	0.570308	1	-0.0895425	-0.15392	-0.0404545	-0.175808	-0.412348	0.193608	0.68754	0.297732	0.817742	0.264163	0.044637	0.578922
AT1G01560	AT1G01560.2	data	ATMPK11,MPK11	MAP kinase 11		0.899766	0.904165	1	0.957746	1	1	-3.84581	-3.33933	1.06935	-1.43514	-0.405235	3.68242	0.116559	0.273849	1	0.2452	0.909631	0.265066
AT1G01570	AT1G01570.1	data	NA	Protein of unknown function (DUF604)		0.901197	1	0.784812	1	1	1	-1.63038	-0.732066	1.72914	-0.448034	-0.763707	0.786716	0.121601	0.548121	0.0936203	0.604406	0.6972	0.691841
AT1G01580	AT1G01580.1	data	ATFRO2,FRD1,FRO2	ferric reduction oxidase 2		1	0.843098	0.966471	0.334645	0.393037	1	0.208674	0.700146	-0.373388	2.01512	-1.35238	-0.397362	0.681273	0.164212	0.341322	0.00463636	0.0138845	0.568385
AT1G01600	AT1G01600.1	data	CYP86A4	cytochrome P450, family 86, subfamily A, polypeptide 4		1	1	1	0.906577	0.785297	1	0.625026	0.272942	-0.34621	0.882333	0.878229	-1.42061	0.499269	0.673991	0.68293	0.170104	0.147943	0.131849
AT1G01610	AT1G01610.1	data	ATGPAT4,GPAT4	glycerol-3-phosphate acyltransferase 4		1	1	0.582954	1	1	1	-0.0279106	0.0297382	-0.627772	-0.170973	0.0365795	-0.0813207	0.890447	0.959989	0.0346251	0.504876	0.908863	0.877774
AT1G01620	AT1G01620.1	data	PIP1;3,PIP1C,TMP-B	plasma membrane intrinsic protein 1C		0.808645	1	1	1	0.914308	1	-0.382723	-0.0690903	0.0662605	0.0874551	-0.186694	0.0742995	0.0547675	0.683213	0.728677	0.606233	0.332997	0.810162
AT1G01630	AT1G01630.1	data	NA	Sec14p-like phosphatidylinositol transfer family protein		1	0.940883	0.81568	1	1	1	-0.310558	-0.254334	0.615621	-0.0125474	0.0221765	0.420426	0.447463	0.358812	0.120637	0.958727	0.970342	0.576721
AT1G01640	AT1G01640.1	data	NA	BTB/POZ domain-containing protein		1	0.86357	1	1	1	1	-0.44267	-0.625261	-0.25806	0.070793	-0.407792	-1.15938	0.3805	0.185029	0.57946	0.902184	0.640308	0.272466
AT1G01650	AT1G01650.1	data	ATSPPL4,SPPL4	SIGNAL PEPTIDE PEPTIDASE-LIKE 4		0.941142	1	0.988213	1	0.833926	1	-0.571219	0.26393	0.295141	0.278285	-0.573138	0.78772	0.17541	0.547836	0.417079	0.50416	0.195811	0.294355
AT1G01660	AT1G01660.1	data	NA	RING/U-box superfamily protein		1	1	1	1	1	1	2.47991	0.469995	-1.75022	0	0	2.56274e-15	0.72644	0.913354	1	1	1	1
AT1G01670	AT1G01670.1	data	NA	RING/U-box superfamily protein		0.872796	0.126516	0.307391	0.862932	0.644319	1	-3.7875	-5.52119	-3.9043	-3.84158	-4.37023	-3.48238	0.0921762	0.00110465	0.00526473	0.123392	0.0667052	0.272948
AT1G01690	AT1G01690.1	data	ATPRD3,PRD3	putative recombination initiation defects 3		0.975078	0.957033	0.573634	1	0.461834	1	0.673769	0.606607	1.88637	-0.0722613	2.2059	2.06227	0.251171	0.419223	0.0331674	0.876015	0.0214262	0.107892
AT1G01695	AT1G01695.1	data	NA	Phosphatidylinositol N-acetyglucosaminlytransferase subunit P-related		1	0.679261	1	1	1	1	1.36845	4.40973	-0.629816	-1.08438	1.03656	2.56274e-15	0.738231	0.0581345	0.844704	0.456807	1	1
AT1G01700	AT1G01700.1	data	ATROPGEF2,ROPGEF2	RHO guanyl-nucleotide exchange factor 2		0.987741	1	1	1	0.966184	1	1.45843	0.846057	-0.92659	0.348958	2.78213	3.61778	0.312096	0.57823	0.598432	1	0.467885	0.257424
AT1G01710	AT1G01710.1	data	NA	Acyl-CoA thioesterase family protein		1	0.90494	0.988834	1	1	1	-0.265334	0.306568	0.22626	-0.0279206	-0.193238	0.292085	0.392584	0.275592	0.438984	0.961058	0.63	0.703263
AT1G01720	AT1G01720.1	data	ANAC002,ATAF1	NAC (No Apical Meristem) domain transcriptional regulator superfamily protein		1	1	0.872276	1	0.882807	1	0.0322446	-0.0908174	0.307982	-0.0608464	-0.245003	-0.205226	0.946881	0.609375	0.161495	0.83604	0.265809	0.583625
AT1G01725	AT1G01725.1	data	NA	NA		0.99141	0.900095	0.929045	1	1	1	0.377068	0.4254	-0.340077	-0.19508	-0.128012	-0.0248496	0.323797	0.264488	0.240733	0.621565	0.792929	0.953482
AT1G01730	AT1G01730.1	data	NA	NA		0.961232	1	0.925598	1	1	1	-0.414707	0.113089	-0.262094	0.211724	0.0626583	1.08057	0.210162	0.697294	0.236884	0.511398	0.85586	0.0839687
AT1G01740	AT1G01740.1	data	NA	Protein kinase protein with tetratricopeptide repeat domain		1	1	1	1	0.310424	1	-0.852953	0.614021	-0.623407	0.512767	-3.61361	2.56274e-15	0.596969	0.710714	0.650947	0.703213	0.00723234	1
AT1G01750	AT1G01750.1	data	ADF11	actin depolymerizing factor 11		1	0.651057	0.89382	1	0.877865	1	0.113725	0.632861	1.02657	0.534532	0.614799	-1.80702	0.881522	0.0492165	0.189477	0.390171	0.259205	0.396435
AT1G01760	AT1G01760.1	data	NA	adenosine deaminases;RNA binding;RNA binding;adenosine deaminases		1	1	0.80819	1	0.614569	1	0.334303	-0.680132	2.35221	-0.0887379	3.02616	0.361853	0.87728	0.690599	0.114883	0.961054	0.0547275	0.832865
AT1G01770	AT1G01770.1	data	NA	PTHR13943//PTHR13943:SF48 - HRAS-LIKE SUPPRESSOR - RELATED // SUBFAMILY NOT NAMED (1 of 1)		1	0.36556	0.730055	1	0.855107	1	0.18787	1.08023	0.738092	-0.230645	0.591411	0.740695	0.686305	0.00934744	0.066699	0.675441	0.221551	0.402654
AT1G01780	AT1G01780.1	data	NA	GATA type zinc finger transcription factor family protein		1	0.944838	1	1	1	1	-0.239215	0.478153	-0.215456	0.479181	0.0291179	1.58334	0.636302	0.382825	0.686834	0.426336	1	0.135628
AT1G01790	AT1G01790.1	data	ATKEA1,KEA1	K+ efflux antiporter 1		0.919855	0.916234	0.988213	0.334645	0.985378	1	0.429249	0.173535	0.197376	0.498915	0.163602	-0.12672	0.144634	0.295694	0.416497	0.00462001	0.515003	0.726726
AT1G01800	AT1G01800.1	data	NA	NAD(P)-binding Rossmann-fold superfamily protein		0.888833	1	1	1	0.798993	1	-0.390878	-0.0553627	-0.130554	0.012118	-0.355477	-0.278192	0.104213	0.763387	0.559231	0.967145	0.159944	0.502637
AT1G01810	AT1G01810.1	data	NA	NA		1	1	0.398435	0.903286	0.651986	1	-1.02775	0.226164	0.779855	1.33863	4.43091	0.542535	0.442461	0.948191	0.00992883	0.164748	0.0720812	0.781801
AT1G01820	AT1G01820.1	data	PEX11C	peroxin 11c		1	0.782758	1	1	1	1	-0.0128947	0.400343	-0.00655736	-0.0504589	-0.105776	0.121401	0.95344	0.110343	0.969539	0.817497	0.65527	0.793806
AT1G01830	AT1G01830.2	data	NA	ARM repeat superfamily protein		1	0.852222	0.977767	1	0.804136	1	-0.381625	-0.810229	-0.3774	-0.0651312	1.45228	0.788798	0.498238	0.174829	0.378905	0.910124	0.163305	0.638222
AT1G01840	AT1G01840.1	data	NA	NA		1	0.970922	0.945684	1	1	1	-0.243119	-0.449222	-0.537846	0.145423	0.305214	-1.84954	0.726157	0.460388	0.285346	0.887154	0.75259	0.339475
AT1G01860	AT1G01860.1	data	PFC1	Ribosomal RNA adenine dimethylase family protein		0.886155	0.997553	1	0.560633	1	1	-1.25401	0.660605	-0.210812	-1.82536	-0.133485	0.551167	0.101587	0.537682	0.750637	0.0184064	0.960989	0.694878
AT1G01880	AT1G01880.1	data	NA	5'-3' exonuclease family protein		1	0.922063	0.960895	1	0.985871	1	-0.283104	-0.967361	-0.846286	0.172381	0.694118	0.16194	0.78834	0.30478	0.324161	0.856598	0.516982	0.992119
AT1G01900	AT1G01900.1	data	ATSBT1.1,SBTI1.1	subtilase family protein		1	1	1	1	0.639816	1	0.0685928	0.239486	0.047071	0.0293756	-1.35115	-0.62077	0.862013	0.661075	0.930032	0.964607	0.0648044	0.624619
AT1G01910	AT1G01910.1	data	NA	P-loop containing nucleoside triphosphate hydrolases superfamily protein		0.999843	1	0.804153	1	0.945918	1	0.35673	-0.140395	0.462107	0.234576	0.305953	-0.0222283	0.348936	0.721489	0.108828	0.404833	0.4041	1
AT1G01920	AT1G01920.1	data	NA	SET domain-containing protein		1	0.933612	0.988484	1	1	1	0.173685	-0.394414	-0.246711	0.170862	0.160207	-0.318715	0.574641	0.33362	0.434506	0.589904	0.684809	0.641944
AT1G01930	AT1G01930.1	data	NA	zinc finger protein-related		1	0.429546	0.876368	0.865276	1	1	-0.225786	-2.80599	0.817634	0.895544	-0.464425	1.28551	0.854362	0.0140835	0.163886	0.12643	0.636549	0.527912
AT1G01940	AT1G01940.1	data	NA	Cyclophilin-like peptidyl-prolyl cis-trans isomerase family protein		0.946051	0.585485	0.906691	0.590987	0.78727	1	-0.668502	-0.679406	0.225456	-0.912245	0.881638	-0.0961386	0.182192	0.0332715	0.204972	0.0208464	0.15139	0.92512
AT1G01950	AT1G01950.3	data	ARK2	armadillo repeat kinesin 2		1	0.991557	0.984924	1	1	1	-0.294758	-0.259219	-0.327014	-0.0182155	-0.18448	1.90864	0.55431	0.515353	0.392162	0.961938	0.734572	0.175157
AT1G01960	AT1G01960.1	data	EDA10	SEC7-like guanine nucleotide exchange family protein		1	0.998201	0.986412	0.85982	0.52457	1	0.184234	-0.139684	-0.178128	0.354337	0.748295	-0.13099	0.496318	0.543476	0.403674	0.117168	0.032622	0.767765
AT1G01970	AT1G01970.1	data	NA	Tetratricopeptide repeat (TPR)-like superfamily protein		0.986484	0.782682	1	1	0.892959	1	0.319755	0.448401	-0.164048	0.282719	-0.352893	0.369899	0.285105	0.110143	0.491375	0.385595	0.279993	0.560568
AT1G01990	AT1G01990.1	data	NA	NA		1	1	1	1	0.784032	1	0.122429	0.188489	0.100573	-0.139359	0.730298	0.783659	0.722559	0.674527	0.762839	0.662392	0.14753	0.412783
AT1G02000	AT1G02000.1	data	GAE2	UDP-D-glucuronate 4-epimerase 2		1	0.684872	0.906691	1	0.934144	1	-0.214963	-0.597499	0.352941	-0.1309	0.511403	-0.0608095	0.686689	0.0623153	0.206482	0.716565	0.371327	0.963584
AT1G02010	AT1G02010.1	data	SEC1A	secretory 1A		1	0.6849	0.94114	1	0.943166	1	0.63909	1.47363	0.766545	0.19813	-0.848436	2.20628	0.604512	0.0628814	0.27578	0.783103	0.395577	0.191555
AT1G02020	AT1G02020.1	data	NA	nitroreductase family protein		1	0.997553	1	0.844676	1	1	-0.0784375	-0.269404	0.034559	0.699679	0.398293	-0.0768025	0.858011	0.530792	0.939145	0.107993	0.583387	0.917568
AT1G02030	AT1G02030.1	data	NA	C2H2-like zinc finger protein		1	1	1	1	1	1	0	0	2.03975	0.670504	0.206817	-3.3854	1	1	0.607984	1	1	0.316132
AT1G02050	AT1G02050.1	data	LAP6	Chalcone and stilbene synthase family protein		1	1	1	1	0.986402	1	-0.616386	-0.84499	-0.374359	-0.358593	0.684297	-0.834893	0.548983	0.62454	0.690408	0.753274	0.519181	0.73378
AT1G02060	AT1G02060.1	data	NA	Tetratricopeptide repeat (TPR)-like superfamily protein		0.999988	0.939055	1	0.904477	0.689629	1	-3.00231	1.21739	0.914507	-1.78531	4.35335	-1.22248	0.355448	0.355781	0.509815	0.168416	0.0872583	0.54139
AT1G02065	AT1G02065.1	data	SPL8	squamosa promoter binding protein-like 8		1	1	0.906731	1	1	1	-1.51167	0.495235	-1.59649	-0.644554	-0.673351	1.22674	0.420754	0.793764	0.212011	0.46012	0.624025	0.920642
AT1G02070	AT1G02070.1	data	NA	NA		1	1	0.816985	1	1	1	-1.57035	1.58057	3.80305	-1.23505	1.78528	-1.22306	0.483688	0.748272	0.120983	0.634982	1	0.629347
AT1G02080	AT1G02080.1	data	NA	transcription regulators		1	0.760698	1	1	0.892959	1	0.20821	-0.3485	0.137901	0.048824	-0.239045	-0.202322	0.404248	0.0971827	0.474827	0.790018	0.27916	0.648027
AT1G02090	AT1G02090.1	data	ATCSN7,COP15,CSN7,FUS5	Proteasome component (PCI) domain protein		1	0.793728	1	1	1	1	0.155089	0.31818	0.0726714	0.106173	0.0346457	0.424106	0.542529	0.119694	0.715627	0.645728	0.942338	0.304875
AT1G02100	AT1G02100.3	data	NA	Leucine carboxyl methyltransferase		1	1	1	1	0.812584	1	0.191489	-0.109961	-0.118786	0.00941545	-0.641492	0.86833	0.658966	0.7853	0.750744	1	0.170599	0.307395
AT1G02110	AT1G02110.1	data	NA	Protein of unknown function (DUF630 and DUF632)		0.987685	1	1	0.795145	1	1	0.449727	-0.275084	-0.0297874	0.470491	0.0878281	0.0761357	0.293575	0.570198	0.932772	0.0809525	0.804665	1
AT1G02120	AT1G02120.1	data	VAD1	GRAM domain family protein		0.978807	1	1	1	1	1	0.249676	0.111301	0.00794613	0.0740119	-0.102119	0.552841	0.267646	0.727059	0.984281	0.687813	0.739565	0.25664
AT1G02130	AT1G02130.1	data	ARA-5,ARA5,ATRAB1B,ATRABD2A,RA-5,RABD2A	RAS 5		0.999988	1	0.935418	1	0.923682	1	-0.264781	0.127204	-0.230647	0.117695	-0.336756	0.404423	0.35605	0.653155	0.261552	0.680866	0.347234	0.511225
AT1G02140	AT1G02140.1	data	HAP1,MAGO,MEE63	mago nashi family protein		0.83263	0.981105	1	0.94185	1	1	-0.402461	-0.153719	0.0521934	0.284754	0.0105183	0.394458	0.0632207	0.488364	0.765236	0.219989	0.988684	0.573063
AT1G02145	AT1G02145.3	data	ALG12,EBS4	homolog of asparagine-linked glycosylation 12		1	0.88016	1	1	0.787178	1	0.173522	-0.472262	-0.175856	-0.00441403	-0.577538	-0.815686	0.602898	0.209659	0.543783	0.987706	0.150857	0.221098
AT1G02150	AT1G02150.1	data	NA	Tetratricopeptide repeat (TPR)-like superfamily protein		1	1	1	0.859331	0.976195	1	-0.0720755	-0.0777889	-0.0757064	-0.262998	-0.183706	-0.180438	0.731637	0.649807	0.700142	0.116498	0.496601	0.640847
AT1G02160	AT1G02160.2	data	NA	Cox19 family protein (CHCH motif)		1	1	1	1	0.96803	1	-0.226928	-0.165967	0.0069429	-0.0230246	-0.243878	0.485072	0.474536	0.637866	1	0.886862	0.478306	0.43985
AT1G02170	AT1G02170.1	data	AMC1,ATMC1,ATMCPB1,LOL3,MCP1B	metacaspase 1		0.99399	0.997553	0.855956	1	1	1	-0.305204	-0.206332	0.36144	0.00278307	-0.0358704	0.174393	0.328881	0.531593	0.146864	1	0.955296	0.708155
AT1G02180	AT1G02180.1	data	NA	ferredoxin-related		1	1	1	1	1	1	0.26965	-0.177384	-0.387764	0.285152	0.308247	1.10626	0.658792	0.760595	0.498049	0.596916	0.627064	0.314956
AT1G02190	AT1G02190.1	data	NA	Fatty acid hydroxylase superfamily		1	0.942895	0.976653	0.939309	0.829567	1	-1.35997	-1.53927	2.4488	1.95955	4.08837	2.56274e-15	0.888889	0.365674	0.376765	0.211692	0.189892	1
AT1G02205	AT1G02205.3	data	CER1	Fatty acid hydroxylase superfamily		1	1	0.902787	0.909529	1	1	-0.389384	-0.508579	1.53383	-0.901729	0.0244956	0.357687	0.546514	0.566527	0.202984	0.174109	0.97038	0.915345
AT1G02220	AT1G02220.1	data	ANAC003,NAC003	NAC domain containing protein 3		1	0.682921	0.815271	0.791203	1	1	-0.321511	-1.65766	-0.856743	-1.55599	0.48066	-2.97062	0.739819	0.0612689	0.119783	0.0780347	0.705537	0.111063
AT1G02260	AT1G02260.1	data	NA	Divalent ion symporter		1	1	1	1	1	1	-0.140399	0.233203	-0.144852	0.355587	-0.266037	0.425148	0.883508	0.688902	0.77333	0.403304	0.634227	0.709469
AT1G02270	AT1G02270.1	data	NA	Calcium-binding endonuclease/exonuclease/phosphatase family		1	1	0.940934	0.767622	0.698001	1	-0.384893	-0.0779187	-0.333983	-0.810713	0.829765	-0.575228	0.425706	0.921238	0.275138	0.0667733	0.0925985	0.366361
AT1G02280	AT1G02280.1	data	ATTOC33,PPI1,TOC33	translocon at the outer envelope membrane of chloroplasts 33		1	1	1	1	1	1	-0.0495197	0.0160865	-0.069524	-0.00906992	0.112047	0.019959	0.791322	0.923962	0.684979	0.940741	0.569249	0.986119
AT1G02290	AT1G02290.1	data	NA	PTHR13052//PTHR13052:SF1 - NFRKB-RELATED // SUBFAMILY NOT NAMED (1 of 1)		1	0.852222	0.988213	0.936541	0.942893	1	-0.18327	0.870312	0.271755	-0.919494	0.848233	-2.18973	0.831218	0.174878	0.419662	0.206197	0.393776	0.0709324
AT1G02300	AT1G02300.1	data	NA	Cysteine proteinases superfamily protein		1	1	1	1	0.985871	1	-0.385431	0.21715	0.0919289	0.327513	-0.577687	2.41496	0.449803	0.752958	0.901087	0.554341	0.516251	0.0470333
AT1G02305	AT1G02305.1	data	NA	Cysteine proteinases superfamily protein		0.811785	0.895438	1	1	1	1	-0.41256	0.228832	-0.0842761	-0.0090549	0.0517864	0.0410744	0.0555062	0.236431	0.639086	0.993136	0.87466	0.961514
AT1G02310	AT1G02310.1	data	MAN1	Glycosyl hydrolase superfamily protein		1	0.963581	1	1	0.859951	1	-1.3103	-1.20804	0.281247	1.32686	2.46362	-1.91794	0.412897	0.448097	0.760849	0.41371	0.22729	0.508168
AT1G02330	AT1G02330.1	data	NA	PTHR13486:SF2 - NOVEL PROTEIN (ZGC:103692) (1 of 1)		1	1	0.894842	1	1	1	-0.0731787	0.255483	0.510782	-0.207757	-0.288806	0.508139	0.936869	0.631206	0.191342	0.607036	0.675079	0.723556
AT1G02335	AT1G02335.1	data	GL22	germin-like protein subfamily 2 member 2 precursor		0.910772	1	0.929045	1	0.98686	1	-1.20292	0.198914	-0.877878	0.0975645	1.08592	-3.24965	0.13232	1	0.242251	0.897508	0.520492	0.225112
AT1G02340	AT1G02340.1	data	FBI1,HFR1,REP1,RSF1	basic helix-loop-helix (bHLH) DNA-binding superfamily protein		1	0.253092	0.00619692	1	0.743574	1	0.56863	1.55549	2.05841	-0.00301668	1.32544	2.55495	0.378952	0.0040363	1.38028e-05	1	0.115132	0.105402
AT1G02350	AT1G02350.1	data	NA	protoporphyrinogen oxidase-related		1	0.613066	1	0.896026	0.662224	1	-0.436469	-3.12636	1.86399	-3.41808	-2.52255	0.609912	0.840271	0.039491	0.522432	0.156258	0.0745474	0.798013
AT1G02360	AT1G02360.1	data	NA	Chitinase family protein		0.813263	0.882398	0.976653	1	0.99739	1	-0.55043	0.357954	-0.389534	0.103257	0.25709	1.07532	0.0575783	0.217234	0.372561	0.785446	0.544223	0.223338
AT1G02370	AT1G02370.1	data	NA	Tetratricopeptide repeat (TPR)-like superfamily protein		0.288703	1	1	0.820736	0.875924	1	1.40307	0.268749	0.21602	0.731016	0.996539	0.884362	0.00270677	0.622921	0.677791	0.0959743	0.254913	0.634189
AT1G02380	AT1G02380.1	data	NA	PTHR34188:SF1 - T6A9.7 PROTEIN (1 of 3)		1	1	1	0.767622	1	1	0.395203	0.634744	-0.0965368	-1.49663	1.0058	0.626106	0.786907	0.616022	0.907414	0.0659306	0.563903	0.922768
AT1G02390	AT1G02390.1	data	ATGPAT2,GPAT2	glycerol-3-phosphate acyltransferase 2		0.999843	1	0.731614	1	0.966184	1	-2.76725	0.3838	2.06409	0.708339	-1.08899	-0.622003	0.350845	0.742168	0.0674978	0.402986	0.46325	0.732427
AT1G02400	AT1G02400.1	data	ATGA2OX4,ATGA2OX6,DTA1,GA2OX6	gibberellin 2-oxidase 6		1	0.923242	0.938078	1	0.860066	1	0.140433	0.837828	0.537124	0.0839198	0.918669	-0.999443	0.925251	0.306484	0.266814	0.81715	0.227831	0.351056
AT1G02405	AT1G02405.1	data	NA	proline-rich family protein		1	1	1	0.921984	1	1	2.96146	0	0.809061	3.18535	-0.512962	-3.2925	0.52889	1	0.686958	0.194188	1	0.261893
AT1G02410	AT1G02410.1	data	NA	cytochrome c oxidase assembly protein CtaG / Cox11 family		0.939859	0.895438	1	0.94185	1	1	-0.66347	-0.506819	-0.0461815	0.379452	0.165111	-0.202397	0.171686	0.249143	0.843084	0.220975	0.647079	0.655288
AT1G02420	AT1G02420.1	data	NA	Pentatricopeptide repeat (PPR) superfamily protein		0.863484	0.933612	0.960895	0.957746	0.74394	1	-3.72303	1.52679	1.37574	2.67913	3.96189	1.41447	0.0801631	0.33683	0.326109	0.245833	0.11759	1
AT1G02430	AT1G02430.1	data	ARFD1B,ATARFD1B	ADP-ribosylation factor D1B		1	1	1	0.990352	0.940783	1	1.00462	0.750547	0.82127	-1.00643	1.54451	4.30329	0.607883	0.651997	0.570866	0.323574	0.382378	0.169557
AT1G02450	AT1G02450.1	data	NIMIN-1,NIMIN1	NIM1-interacting 1		0.872796	1	1	0.995208	0.875924	1	4.5105	-0.951367	1.09232	-1.27333	-2.37348	-3.00832	0.0895852	0.8008	0.696748	0.342642	0.252049	0.363507
AT1G02460	AT1G02460.1	data	NA	Pectin lyase-like superfamily protein		1	1	0.978903	1	1	1	0.144855	-0.39473	-1.20667	-0.829556	0.512992	2.56274e-15	1	0.900288	0.382068	0.543307	1	1
AT1G02470	AT1G02470.2	data	NA	Polyketide cyclase/dehydrase and lipid transport superfamily protein		1	0.895768	1	0.95478	0.959987	1	1.05534	-1.35007	0.017796	-1.49447	-1.25267	-0.889378	0.819742	0.254032	0.969845	0.237525	0.442266	0.704549
AT1G02475	AT1G02475.1	data	NA	Polyketide cyclase/dehydrase and lipid transport superfamily protein		0.616739	0.933612	1	1	1	1	0.461959	0.175749	0.000296446	-0.0787569	-0.0347741	-0.333602	0.0184712	0.33824	0.99606	0.696169	0.884335	0.361766
AT1G02500	AT1G02500.1	data	AtSAM1,MAT1,SAM-1,SAM1	S-adenosylmethionine synthetase 1		1	0.895438	0.831915	1	0.820518	1	0.0181567	-0.192423	-0.226715	-0.111564	-0.219168	-0.295664	0.91243	0.239655	0.129816	0.47811	0.176691	0.301609
AT1G02520	AT1G02520.1	data	PGP11	P-glycoprotein 11		0.307096	1	0.801911	0.91815	1	1	-5.35215	0.451837	-1.98669	1.45318	1.50244	-2.85194	0.00330648	0.882772	0.107872	0.186825	0.626704	0.265035
AT1G02530	AT1G02530.1	data	PGP12	P-glycoprotein 12		1	0.88883	0.97777	1	1	1	0.266162	3.62642	2.59167	2.97655	0	2.56274e-15	1	0.2278	0.380079	0.39341	1	1
AT1G02560	AT1G02560.1	data	CLPP5,NCLPP1,NCLPP5	nuclear encoded CLP protease 5		1	0.937503	1	0.848017	1	1	-0.0935413	0.137282	0.0408731	0.237867	0.0622595	0.282309	0.601395	0.351814	0.782952	0.110682	0.759981	0.319591
AT1G02570	AT1G02570.1	data	NA	NA		1	1	1	1	0.852458	1	0.12787	0.843993	-1.1717	0.142259	3.37744	-1.51517	1	0.703018	0.501442	0.899183	0.21658	0.569771
AT1G02575	AT1G02575.1	data	NA	NA		1	1	1	1	1	1	-0.169802	0	2.07999	0	0	2.72911	1	1	0.612588	1	1	0.599084
AT1G02610	AT1G02610.1	data	NA	RING/FYVE/PHD zinc finger superfamily protein		1	0.938946	1	1	1	1	0.0455729	-0.31836	0.0563691	0.278178	0.0176879	0.724878	0.923154	0.354322	0.819152	0.361181	1	0.336783
AT1G02620	AT1G02620.1	data	NA	Ras-related small GTP-binding family protein		0.964742	0.564815	0.887795	1	1	1	3.94144	-4.40587	3.58948	-1.79138	0	2.56274e-15	0.226644	0.0296397	0.180105	1	1	1
AT1G02630	AT1G02630.1	data	NA	Nucleoside transporter family protein		1	0.920168	0.758659	1	0.740494	1	0	2.02228	2.77419	0	-3.88282	2.56274e-15	1	0.302186	0.0805283	1	0.112262	1
AT1G02640	AT1G02640.1	data	ATBXL2,BXL2	beta-xylosidase 2		1	0.357026	0.573634	0.868162	1	1	-0.223532	-0.695999	0.427488	0.425245	-0.203378	-0.245229	0.472234	0.00858846	0.0332175	0.131669	0.574072	0.694092
AT1G02650	AT1G02650.1	data	NA	Tetratricopeptide repeat (TPR)-like superfamily protein		1	1	0.988834	1	0.730983	1	0.460901	0.504966	-0.857275	1.1863	-4.1492	2.56274e-15	0.925682	0.704314	0.439353	0.475371	0.106979	1
AT1G02660	AT1G02660.1	data	NA	alpha/beta-Hydrolases superfamily protein		1	0.83605	1	1	0.779338	1	0.130409	-0.502518	0.205875	0.120337	0.68448	-0.618223	0.945506	0.157101	0.487711	0.680709	0.145499	0.53379
AT1G02670	AT1G02670.1	data	NA	P-loop containing nucleoside triphosphate hydrolases superfamily protein		0.460055	0.907607	0.969427	0.862643	0.836038	1	5.60585	-2.09641	1.66364	-1.89526	-2.59728	1.30054	0.00846413	0.280098	0.352307	0.123048	0.198525	0.48145
AT1G02680	AT1G02680.1	data	TAF13	TBP-associated factor 13		0.919855	0.775081	1	1	0.810539	1	-0.788849	0.967519	-0.0511517	-0.308979	0.946946	-0.69862	0.146658	0.106208	0.885975	0.376818	0.168983	0.544291
AT1G02690	AT1G02690.2	data	IMPA-6	importin alpha isoform 6		0.938515	1	1	0.948594	1	1	0.605741	0.0698162	-0.138577	0.374206	-0.310599	-0.441674	0.16565	0.852	0.757274	0.226842	0.606131	0.617009
AT1G02700	AT1G02700.1	data	NA	NA		1	1	0.39362	1	1	1	1.03494	0.0283446	-0.69368	-1.21407	0.102375	-2.76483	0.508389	1	0.00939286	0.505273	1	0.0616308
AT1G02710	AT1G02710.1	data	NA	glycine-rich protein		0.999843	0.997553	1	1	1	1	3.34694	-1.81768	0.869562	1.3322	-0.496981	2.56274e-15	0.344098	0.533946	0.641396	0.427548	0.896212	1
AT1G02720	AT1G02720.1	data	GATL5	galacturonosyltransferase 5		0.713206	1	0.938377	0.979918	0.900088	1	-1.22551	-0.0841689	-0.560089	-0.353617	-0.668954	-0.156022	0.0326841	0.867694	0.26998	0.298234	0.307373	0.829667
AT1G02730	AT1G02730.1	data	ATCSLD5,CSLD5,SOS6	cellulose synthase-like D5		0.983087	0.873467	0.884074	0.653458	1	1	0.233983	-0.323077	-0.420041	-0.432038	0.0934889	-0.895185	0.279792	0.202517	0.174171	0.0331977	0.778319	0.122678
AT1G02740	AT1G02740.1	data	NA	MRG family protein		0.895649	1	0.424218	0.525689	0.942675	1	-1.28156	-0.191814	-0.876696	-1.12256	-0.617188	-0.431821	0.110201	0.764672	0.0119245	0.0145831	0.389531	0.588617
AT1G02750	AT1G02750.1	data	NA	Drought-responsive family protein		1	0.895438	0.94114	0.939079	1	1	0.0100616	-0.697313	-0.362508	-0.70396	0.0959149	0.66829	1	0.241099	0.276065	0.209366	0.889796	0.638681
AT1G02770	AT1G02770.1	data	NA	Protein of unknown function (DUF626)		1	1	0.976653	1	1	1	-1.25047	-0.511037	1.22698	1.21203	0.291279	2.56274e-15	0.888889	0.808795	0.376376	0.643365	1	1
AT1G02780	AT1G02780.1	data	emb2386	Ribosomal protein L19e family protein		1	1	1	0.996424	0.877865	1	-0.188879	-0.0111525	-0.0651161	0.167535	0.187633	-0.0781401	0.383307	0.934389	0.678126	0.345923	0.259243	0.756897
AT1G02800	AT1G02800.1	data	ATCEL2,CEL2	cellulase 2		1	1	1	0.594803	0.976195	1	-0.949336	0.0701157	-0.713119	-1.7079	-0.926579	-1.2362	0.475872	1	0.567175	0.0230716	0.496253	0.468443
AT1G02810	AT1G02810.1	data	NA	Plant invertase/pectin methylesterase inhibitor superfamily		1	1	1	1	1	1	-0.37551	-0.392577	0.212905	-0.103005	0.191111	-0.433529	0.49355	0.6328	0.822559	0.845536	0.859836	0.839455
AT1G02816	AT1G02816.1	data	NA	Protein of unknown function, DUF538		1	1	1	0.939309	0.533295	1	0.164743	0.350002	0.0909628	0.482427	1.28478	-1.7789	0.845911	0.576177	0.738487	0.21112	0.035375	0.0437452
AT1G02820	AT1G02820.1	data	NA	Late embryogenesis abundant 3 (LEA3) family protein		1	1	0.975977	1	1	0.801056	-0.351451	0.358275	-0.227449	-0.0653513	0.242367	-3.82058	0.52912	0.66005	0.366704	0.896358	0.719128	0.00826008
AT1G02840	AT1G02840.1	data	ATSRP34,SR1,SRP34	RNA-binding (RRM/RBD/RNP motifs) family protein		0.964742	1	1	0.918403	0.629586	1	0.24221	0.0933435	-0.0352004	0.229847	-0.367286	0.624325	0.225369	0.621534	0.824546	0.187894	0.0604554	0.111051
AT1G02850	AT1G02850.4	data	BGLU11	beta glucosidase 11		0.859992	1	1	0.944778	1	1	-0.856153	0.36814	0.0973156	0.444216	-0.190174	0.768817	0.0735258	0.574783	0.629485	0.223781	0.69201	0.266303
AT1G02860	AT1G02860.1	data	BAH1,NLA	SPX (SYG1/Pho81/XPR1) domain-containing protein		1	1	0.983984	1	1	1	-0.0562157	-0.179579	0.261195	-0.0458564	0.0698793	-0.520177	0.925487	0.629623	0.390341	0.860157	0.92481	0.389597
AT1G02870	AT1G02870.1	data	NA	K14839 - nucleolar protein 16 (NOP16) (1 of 1)		0.543644	0.957033	1	1	0.892959	1	0.7144	0.192993	0.15191	0.252873	0.417319	0.762143	0.0126175	0.421013	0.483539	0.39287	0.278751	0.192733
AT1G02880	AT1G02880.3	data	TPK1	thiamin pyrophosphokinase1		1	1	1	1	0.645759	1	-0.0365397	0.0208722	0.140658	0.159796	-0.673238	-0.129222	0.974491	1	0.645742	0.539373	0.0679533	0.887679
AT1G02890	AT1G02890.1	data	NA	AAA-type ATPase family protein		1	1	0.933271	1	1	1	0.177951	-0.0151698	0.223024	0.195342	-0.131721	-0.993336	0.488	0.976602	0.255945	0.400366	0.702094	0.0452177
AT1G02900	AT1G02900.1	data	ATRALF1,RALF1,RALFL1	rapid alkalinization factor 1		1	0.726257	0.801792	1	0.987503	1	0.0304099	-0.882388	-0.522473	0.110009	0.3396	0.0364526	0.972379	0.0800806	0.107652	0.71936	0.522773	1
AT1G02910	AT1G02910.1	data	LPA1	tetratricopeptide repeat (TPR)-containing protein		1	0.78203	0.988834	0.891605	0.942347	1	-0.0935688	0.435778	0.158039	0.325532	0.249762	0.163118	0.705204	0.109877	0.44029	0.14778	0.386911	0.768167
AT1G02920	AT1G02920.1	data	ATGST11,ATGSTF7,ATGSTF8,GST11,GSTF7	glutathione S-transferase 7		0.00024049	0.0751453	0.0120374	0.000365117	0.0145276	0.827534	-2.64503	-1.65002	-2.03894	-2.21827	-1.9341	-1.92287	1.17845e-07	0.000448569	3.11016e-05	3.13888e-07	2.65338e-05	0.0099461
AT1G02930	AT1G02930.1	data	ATGST1,ATGSTF3,ATGSTF6,ERD11,GST1,GSTF6	glutathione S-transferase 6		0.238745	0.558644	6.09995e-11	7.95979e-06	3.41272e-07	0.156186	-1.36364	-1.12514	-1.67143	-2.10511	-2.52123	-3.05278	0.00174422	0.0285693	2.71737e-14	3.90047e-09	6.08111e-11	0.000243519
AT1G02950	AT1G02950.2	data	ATGSTF4,GST31,GSTF4	glutathione S-transferase F4		0.897599	1	1	1	0.934192	1	-1.10468	-0.297184	-0.278429	-0.0690816	-0.556765	0.884187	0.114118	0.575853	0.547463	0.942081	0.371878	0.449712
AT1G02960	AT1G02960.2	data	NA	NA		1	0.943572	1	0.914513	1	1	-0.113736	0.456447	0.168038	-0.518121	-0.348948	-0.418841	0.863457	0.377799	0.681938	0.179152	0.592886	0.649213
AT1G02970	AT1G02970.1	data	ATWEE1,WEE1	WEE1 kinase homolog		1	1	1	0.977327	1	1	0.237737	-0.36208	0.306099	0.898	-0.66906	1.65936	0.857001	0.745474	0.608776	0.285182	0.583685	0.430208
AT1G02980	AT1G02980.1	data	ATCUL2,CUL2	cullin 2		0.973759	0.920665	0.898886	1	0.779338	1	3.78784	-1.11912	0.652013	1.02383	3.5583	3.19459	0.247913	0.303152	0.195937	1	0.14557	0.0546925
AT1G02990	AT1G02990.3	data	NA	PTHR23336:SF14 - CW-TYPE ZINC-FINGER PROTEIN (1 of 3)		0.800895	1	1	1	1	1	0.793089	0.216369	-0.113172	-0.12924	0.0384019	0.420434	0.0516017	0.685044	0.765952	0.782524	0.954872	0.625761
AT1G03000	AT1G03000.1	data	PEX6	peroxin 6		0.899836	0.917487	0.965744	1	0.903885	1	-0.753206	0.416037	0.31777	0.203737	0.491973	0.772516	0.116765	0.297627	0.338999	0.675426	0.315279	0.30567
AT1G03010	AT1G03010.1	data	NA	Phototropic-responsive NPH3 family protein		1	1	1	0.895388	0.932964	1	-1.31259	0.266984	0.82232	1.34535	1.72518	2.07778	0.50977	0.899705	0.5929	0.152747	0.366968	0.458343
AT1G03020	AT1G03020.1	data	NA	Thioredoxin superfamily protein		0.987741	0.924461	0.911659	1	1	1	-2.88214	-3.12674	3.48185	1.65365	-1.8443	2.56274e-15	0.311877	0.312348	0.222484	0.712997	1	1
AT1G03030	AT1G03030.1	data	NA	P-loop containing nucleoside triphosphate hydrolases superfamily protein		1	0.93497	0.906731	1	1	1	-0.165177	0.415884	0.296718	0.309336	0.186481	-0.25306	0.620707	0.345256	0.21247	0.394178	0.738961	0.70664
AT1G03040	AT1G03040.1	data	NA	basic helix-loop-helix (bHLH) DNA-binding superfamily protein		1	0.98852	1	0.958908	0.260863	1	0.174009	0.23165	-0.140027	-0.319312	1.1283	1.19321	0.552193	0.509273	0.578892	0.24844	0.00503921	0.136147
AT1G03050	AT1G03050.1	data	NA	ENTH/ANTH/VHS superfamily protein		1	1	1	1	1	1	-1.36902	-1.2963	-0.593297	-1.26136	0	-2.016	0.888889	1	1	0.424022	1	0.888889
AT1G03055	AT1G03055.1	data	NA	K17911 - beta-carotene isomerase (DWARF27) (1 of 1)		1	0.535168	0.899705	0.968881	1	1	0.631895	1.3632	0.698853	-1.00877	0.128237	-1.17922	0.445145	0.0251277	0.198899	0.258832	1	0.538693
AT1G03060	AT1G03060.1	data	SPI	Beige/BEACH domain ;WD domain, G-beta repeat protein		0.961232	0.89926	1	1	0.763835	1	0.366449	-0.403413	-0.103465	0.226063	0.545327	0.6554	0.211755	0.262226	0.663564	0.49915	0.128882	0.434568
AT1G03070	AT1G03070.1	data	NA	Bax inhibitor-1 family protein		1	0.168632	0.969427	1	1	1	0.703951	-0.753288	0.182715	-0.43374	-0.501148	-0.184981	0.529296	0.00199071	0.352529	0.735736	0.708576	0.651674
AT1G03080	AT1G03080.1	data	NA	kinase interacting (KIP1-like) family protein		1	0.835834	1	0.639994	0.985457	1	-0.227127	-0.379651	0.103655	-0.499302	-0.23122	-0.764803	0.490785	0.156728	0.591904	0.0312399	0.51566	0.215356
AT1G03090	AT1G03090.2	data	MCCA	methylcrotonyl-CoA carboxylase alpha chain, mitochondrial / 3-methylcrotonyl-CoA carboxylase 1 (MCCA)		0.999843	1	1	0.977984	0.816217	0.332261	-0.280071	0.0742033	0.210852	-0.334074	-0.580996	1.28435	0.343251	0.730913	0.496416	0.287152	0.174367	0.000843678
AT1G03100	AT1G03100.1	data	NA	Pentatricopeptide repeat (PPR) superfamily protein		0.354833	1	0.975819	1	1	0.873852	2.71299	0.428269	0.55298	-0.746797	0.382166	-5.71537	0.00496337	0.761173	0.362298	0.44874	0.816375	0.0131187
AT1G03106	AT1G03106.1	data	NA	NA		1	0.957033	0.933271	0.891605	1	1	-1.79603	1.48663	2.84909	2.6312	0	3.46527	0.888889	0.411846	0.256119	0.147218	1	0.334649
AT1G03110	AT1G03110.1	data	NA	Transducin/WD40 repeat-like superfamily protein		1	1	0.896633	0.98473	1	1	0.00890692	0.112128	0.556661	0.2943	-0.0023115	0.358655	0.968849	0.772033	0.193207	0.314557	0.984425	0.549395
AT1G03120	AT1G03120.1	data	ATRAB28,RAB28	responsive to abscisic acid 28		1	0.790335	1	0.814476	0.900088	1	-0.838045	-3.03625	0.167153	-3.92784	3.16984	2.51121	0.861999	0.116102	0.874932	0.0911425	0.301356	0.770312
AT1G03130	AT1G03130.1	data	PSAD-2	photosystem I subunit D-2		0.937144	1	0.550316	1	1	1	-0.244729	0.0200369	0.314829	0.00741972	0.0191557	-0.0398754	0.16204	0.901248	0.0284866	0.962892	0.915908	0.877757
AT1G03140	AT1G03140.1	data	NA	splicing factor Prp18 family protein		1	1	0.933271	1	0.951648	1	-0.224454	0.091593	0.201094	0.186866	0.361261	0.382156	0.446482	0.674761	0.249898	0.462098	0.420831	0.511536
AT1G03150	AT1G03150.1	data	NA	Acyl-CoA N-acyltransferases (NAT) superfamily protein		1	0.880304	0.781737	1	1	1	-0.0801747	-0.383414	-0.354919	0.108136	-0.0801692	0.183419	0.818943	0.210538	0.0916085	0.745752	0.863628	0.747057
AT1G03160	AT1G03160.1	data	FZL	FZO-like		0.910797	0.419103	1	1	1	1	0.377975	0.605192	0.109362	0.136655	0.041612	-1.01274	0.132579	0.0136064	0.708883	0.633189	0.892297	0.107652
AT1G03170	AT1G03170.1	data	NA	Protein of unknown function (DUF3049)		1	0.98363	1	1	1	1	-0.342748	-0.980199	-1.36682	0.321401	0.490748	-2.29648	1	0.495568	0.504755	1	1	0.544049
AT1G03180	AT1G03180.1	data	NA	PTHR15681:SF1 - MAD2L1-BINDING PROTEIN (1 of 1)		0.862901	1	0.930217	0.575783	0.827651	1	1.25882	0.101815	0.563407	1.37408	1.12738	0.289952	0.0788613	0.963791	0.245535	0.019545	0.183057	0.896885
AT1G03190	AT1G03190.1	data	ATXPD,UVH6	RAD3-like DNA-binding helicase protein		0.94878	0.47089	0.933271	1	0.967617	1	1.3332	-1.45659	-0.532697	0.0995096	0.730383	-2.06185	0.187834	0.0185017	0.255596	0.941416	0.476783	0.169936
AT1G03200	AT1G03200.1	data	NA	NA		1	0.959229	0.906731	1	1	1	2.30327	-1.61966	-1.86895	1.0151	-0.977068	-1.5571	0.693532	0.430386	0.210541	0.658171	0.570014	0.385415
AT1G03210	AT1G03210.1	data	NA	Phenazine biosynthesis PhzC/PhzF protein		0.999988	0.895438	0.887795	1	0.9262	1	-0.502497	0.566579	0.870576	0.173166	0.727613	0.769982	0.352031	0.235821	0.180351	0.704812	0.35387	0.633241
AT1G03220	AT1G03220.1	data	NA	Eukaryotic aspartyl protease family protein		1	0.895438	0.960895	1	1	1	0.0993595	-0.201257	0.18503	-0.0961847	0.00041317	0.142279	0.592584	0.241077	0.325125	0.615031	1	0.623736
AT1G03230	AT1G03230.1	data	NA	Eukaryotic aspartyl protease family protein		0.997623	0.782758	0.938984	0.982268	1	1	-0.287646	-0.547084	-0.232783	-0.226148	-0.176018	-0.831428	0.337844	0.110363	0.272311	0.310325	0.689928	0.525837
AT1G03250	AT1G03250.2	data	NA	PTHR32019:SF2 - R3H DOMAIN-CONTAINING PROTEIN 4 (1 of 1)		1	0.961388	1	1	0.937599	1	-0.164975	-0.246926	-0.118224	0.136518	0.390573	-0.835743	0.623132	0.443843	0.742298	0.664218	0.376245	0.305686
AT1G03260	AT1G03260.1	data	NA	SNARE associated Golgi protein family		1	0.912658	1	0.814476	1	1	0.676832	-0.977486	-0.24944	-1.32188	0.181773	-0.683454	0.410392	0.290857	0.775933	0.0918854	0.947012	0.729479
AT1G03270	AT1G03270.1	data	NA	CBS domain-containing protein with a domain of unknown function (DUF21)		1	0.943179	0.975977	0.513593	0.83801	1	-0.95358	-0.776782	0.888822	-2.55744	1.9402	1.52939	0.580718	0.370135	0.363921	0.0134007	0.200394	0.771062
AT1G03280	AT1G03280.1	data	NA	Transcription factor TFIIE, alpha subunit		1	0.911473	0.988213	1	0.820518	1	-0.00694478	0.412648	0.163825	0.0918353	0.494519	-1.25174	0.985522	0.287106	0.416677	0.798859	0.177307	0.0612769
AT1G03290	AT1G03290.1	data	NA	PTHR16223:SF12 - F15K9.11 PROTEIN (1 of 2)		0.978807	0.94015	1	1	0.892959	1	0.556428	-0.636478	-0.0669767	-0.362922	0.909642	-0.326797	0.26127	0.357272	0.895581	0.519566	0.279334	0.768767
AT1G03300	AT1G03300.1	data	ATDUF1,DUF1	DOMAIN OF UNKNOWN FUNCTION 724 1		1	1	0.619859	1	1	1	0.234388	0.0182496	-4.00816	0.394227	0.224036	2.67101	1	1	0.0401771	0.728775	0.886079	0.631946
AT1G03310	AT1G03310.2	data	ATISA2,BE2,DBE1,ISA2	debranching enzyme 1		1	1	0.781737	0.891605	1	1	0.169429	-0.115714	-0.571953	0.428383	0.238218	-0.105855	0.634202	0.712806	0.0893831	0.149296	0.634558	0.892914
AT1G03330	AT1G03330.1	data	NA	Small nuclear ribonucleoprotein family protein		0.494599	0.942895	1	1	1	1	-0.613154	-0.23286	-0.100578	-0.00909213	0.0802996	-0.446022	0.00994269	0.365987	0.634311	0.941808	0.800533	0.428025
AT1G03340	AT1G03340.1	data	NA	NA		1	0.924903	0.780313	1	1	1	-0.628624	-1.60885	-2.19286	-1.27206	-1.03136	1.34655	0.557752	0.318877	0.087985	0.597739	0.563197	1
AT1G03350	AT1G03350.1	data	NA	BSD domain-containing protein		1	0.797609	0.99207	0.969165	0.67472	1	-0.120595	0.356089	0.208358	-0.298245	0.614364	-1.2006	0.628899	0.12367	0.448878	0.262671	0.0793304	0.0382994
AT1G03360	AT1G03360.1	data	ATRRP4,RRP4	ribosomal RNA processing 4		1	0.758378	0.957492	1	0.609771	1	0.291769	0.539153	0.233269	0.185907	0.832521	0.357379	0.4172	0.0957172	0.31362	0.474224	0.0538928	0.660322
AT1G03365	AT1G03365.1	data	NA	RING/U-box superfamily protein		1	0.87307	1	1	0.509151	1	-0.122809	-0.590978	0.0253074	0.0154306	0.978899	-0.191415	0.819765	0.201621	0.947263	0.964731	0.0297988	0.8893
AT1G03370	AT1G03370.1	data	NA	C2 calcium/lipid-binding and GRAM domain containing protein		1	1	0.988213	1	1	1	-0.239297	-0.0559278	-0.221712	0.140887	-0.0285972	0.462575	0.586414	0.914043	0.430887	0.559479	0.941897	0.433488
AT1G03380	AT1G03380.1	data	ATATG18G,ATG18G	homolog of yeast autophagy 18 (ATG18) G		0.987741	1	1	0.79996	1	1	0.444905	0.0491578	0.15462	0.576764	0.0343995	-0.341992	0.309726	0.95437	0.566403	0.0849276	0.922966	0.611036
AT1G03400	AT1G03400.1	data	NA	2-oxoglutarate (2OG) and Fe(II)-dependent oxygenase superfamily protein		1	1	1	0.979918	1	1	-0.0347352	0.113748	-0.0109239	0.628805	0.328508	-2.51605	1	0.856469	0.983082	0.300322	0.576284	0.0481685
AT1G03410	AT1G03410.1	data	2A6	2-oxoglutarate (2OG) and Fe(II)-dependent oxygenase superfamily protein		1	1	1	1	0.959606	1	0.0574323	0.35377	0.211715	0.286518	0.795103	-0.589694	0.977213	0.629154	0.643163	0.598117	0.439834	0.705786
AT1G03430	AT1G03430.1	data	AHP5	histidine-containing phosphotransfer factor 5		1	1	1	0.990352	0.815537	1	-0.33719	-0.260249	-0.216586	-0.397225	-0.819291	-0.20345	0.359853	0.621788	0.549065	0.323125	0.172604	0.796145
AT1G03440	AT1G03440.1	data	NA	Leucine-rich repeat (LRR) family protein		1	0.689396	1	0.97163	1	1	-0.142759	-1.29709	-0.0487119	0.679861	-0.141812	0.430394	0.86958	0.0645164	0.901925	0.272747	0.914443	0.85259
AT1G03445	AT1G03445.1	data	BSU1	Serine/threonine protein phosphatase family protein		1	1	0.449676	1	1	1	0.084272	0	3.27589	-0.475111	1.41627	-0.340599	0.987265	1	0.014463	0.765846	0.578369	0.919552
AT1G03457	AT1G03457.2	data	NA	RNA-binding (RRM/RBD/RNP motifs) family protein		0.966274	0.502277	1	0.909529	0.752159	1	-0.982226	-1.46122	-0.0542873	-0.632326	-1.24257	-1.18644	0.227664	0.021697	0.949185	0.174533	0.121728	0.250803
AT1G03470	AT1G03470.1	data	NA	Kinase interacting (KIP1-like) family protein		0.987741	0.941526	0.941884	0.382734	0.933501	1	-0.630768	0.619362	0.540112	1.01257	0.544396	0.375018	0.308714	0.36058	0.277601	0.00678566	0.37032	0.690385
AT1G03475	AT1G03475.1	data	ATCPO-I,HEMF1,LIN2	Coproporphyrinogen III oxidase		0.988821	1	1	0.918606	1	1	-0.182435	0.0586322	-0.00884628	-0.218634	0.0325727	0.0832588	0.313588	0.692869	0.974068	0.188889	0.856052	0.763775
AT1G03495	AT1G03495.1	data	NA	HXXXD-type acyl-transferase family protein		1	0.90741	1	1	0.926288	1	0.573013	0.915448	0.104481	0.227705	-1.15708	0.168226	0.504096	0.279266	0.922661	0.757338	0.354373	0.953504
AT1G03510	AT1G03510.1	data	NA	Tetratricopeptide repeat (TPR)-like superfamily protein		1	0.573272	1	0.688759	0.850404	1	-1.52708	3.15484	0.278963	-4.35215	-2.74601	-1.64975	0.441514	0.0307475	0.811886	0.0415863	0.210904	0.888889
AT1G03520	AT1G03520.1	data	NA	Core-2/I-branching beta-1,6-N-acetylglucosaminyltransferase family protein		1	0.522801	1	1	1	1	0.0560244	-1.30263	-0.0703804	-0.0805475	0.00712231	0.575225	1	0.0236155	0.828421	0.889896	1	0.607359
AT1G03530	AT1G03530.1	data	ATNAF1,NAF1	nuclear assembly factor 1		1	0.0804975	0.888168	0.982653	1	1	0.438092	1.86504	0.468442	-0.561436	0.0394805	-0.570763	0.394113	0.000509205	0.182172	0.310625	1	0.526618
AT1G03540	AT1G03540.1	data	NA	Pentatricopeptide repeat (PPR-like) superfamily protein		0.765884	1	1	1	0.64275	1	3.39187	-0.740396	0.761159	0.0941908	3.94652	-4.01186	0.0425125	0.825536	0.683776	1	0.066358	0.141728
AT1G03550	AT1G03550.1	data	NA	Secretory carrier membrane protein (SCAMP) family protein		1	1	0.822306	1	1	1	0.0505748	-0.0691108	0.726831	0.237029	0.20866	-0.741472	1	0.922096	0.124437	0.639343	0.753363	0.68218
AT1G03560	AT1G03560.1	data	NA	Pentatricopeptide repeat (PPR-like) superfamily protein		0.66427	1	1	1	1	1	1.81331	-0.429623	0.268092	0.240469	0.730398	-1.86981	0.0246769	0.693429	0.57412	0.749349	0.591752	0.648915
AT1G03590	AT1G03590.1	data	NA	Protein phosphatase 2C family protein		1	0.897602	1	0.866339	0.855107	1	-0.272324	0.384419	-0.127616	-0.417621	-0.559972	0.318795	0.508296	0.257422	0.736767	0.128054	0.220611	0.65891
AT1G03600	AT1G03600.1	data	PSB27	photosystem II family protein		1	0.900095	1	0.698717	0.565975	1	0.014895	-0.162621	0.0674755	0.312354	-0.373591	-0.00262034	0.928059	0.264092	0.661269	0.044845	0.043295	0.995873
AT1G03610	AT1G03610.1	data	NA	Protein of unknown function (DUF789)		1	0.881124	1	0.810395	1	1	0.0581263	-0.323515	0.0202445	-0.348433	-0.159201	0.445109	0.856692	0.213302	0.95235	0.0885517	0.584175	0.292236
AT1G03620	AT1G03620.1	data	NA	ELMO/CED-12 family protein		0.886359	1	1	1	0.796833	1	-1.70164	-0.359286	0.997053	0.615753	3.41343	0.0547593	0.101761	0.844328	0.544085	0.465411	0.158422	1
AT1G03630	AT1G03630.1	data	POR C,PORC	protochlorophyllide oxidoreductase C		1	1	0.929045	1	1	1	-0.00838319	-0.0653795	0.222651	-0.116529	-0.0908829	0.179936	0.959255	0.655616	0.241577	0.480073	0.652088	0.543625
AT1G03650	AT1G03650.1	data	NA	Acyl-CoA N-acyltransferases (NAT) superfamily protein		1	1	1	0.172716	0.988706	1	-0.339924	0.112083	0.203425	1.43878	0.608363	0.691818	0.634316	0.894446	0.719048	0.00127721	0.526555	0.636037
AT1G03660	AT1G03660.1	data	NA	Ankyrin-repeat containing protein		0.897274	0.738445	0.960895	1	0.87238	1	-2.42316	-3.87782	-3.16443	-0.268489	3.21356	-4.0072	0.113836	0.0861008	0.321897	0.858393	0.246149	0.0968369
AT1G03680	AT1G03680.1	data	ATHM1,ATM1,THM1,TRX-M1	thioredoxin M-type 1		1	1	1	1	0.930964	1	-0.12238	-0.0275962	0.0145154	0.0267675	-0.184333	0.115511	0.476795	0.839156	0.929773	0.875408	0.36178	0.645558
AT1G03687	AT1G03687.1	data	NA	DTW domain-containing protein		0.798044	1	1	1	1	1	0.946152	0.12491	0.146078	0.0983822	0.0788821	-0.59167	0.0490956	0.77466	0.799136	0.926889	0.924079	0.570251
AT1G03700	AT1G03700.1	data	NA	Uncharacterised protein family (UPF0497)		1	1	0.998083	1	0.809107	1	0.78466	-0.286026	-0.825429	0.427414	1.34169	0.10255	0.452056	0.935228	0.468161	0.638261	0.167423	1
AT1G03710	AT1G03710.1	data	NA	Cystatin/monellin superfamily protein		0.801293	0.836903	0.94822	0.543955	0.943313	1	2.74917	1.8572	1.47366	2.70802	1.77015	-1.07833	0.0520571	0.157711	0.289784	0.0163815	0.397091	1
AT1G03730	AT1G03730.1	data	NA	NA		1	0.9593	1	1	0.717927	1	-0.340372	-0.311047	-0.202003	-0.0925184	0.747074	0.377562	0.532986	0.432913	0.504078	0.759508	0.10194	0.641561
AT1G03740	AT1G03740.1	data	NA	Protein kinase superfamily protein		1	0.920163	1	0.820736	0.953977	1	0.0447134	-0.311957	0.102983	-0.470435	-0.274952	0.516824	0.884999	0.302144	0.723622	0.0954661	0.428088	0.311284
AT1G03750	AT1G03750.1	data	CHR9	switch 2		1	0.812055	0.95313	1	1	1	-0.186892	-1.51208	-0.806218	-0.316049	0.190378	1.18072	0.861583	0.131677	0.302056	0.796415	0.892797	0.581851
AT1G03760	AT1G03760.1	data	NA	Prefoldin chaperone subunit family protein		1	0.895438	1	0.891605	1	1	0.0688823	0.716003	-0.129718	0.754843	0.0883122	0.290625	0.876177	0.238986	0.615451	0.148681	0.888235	0.78161
AT1G03770	AT1G03770.2	data	ATRING1B,RING1B	RING 1B		0.879153	0.345545	1	0.921406	1	1	1.85746	2.97331	0.336787	1.18125	0.303389	2.48904	0.0969113	0.00790857	0.672224	0.193188	0.89919	0.185819
AT1G03780	AT1G03780.3	data	TPX2	targeting protein for XKLP2		1	1	1	1	1	1	-0.0562829	-0.0588599	-0.287866	0.1519	0.15049	-0.907203	0.88289	0.883376	0.535797	0.81015	0.807895	0.275629
AT1G03790	AT1G03790.1	data	SOM	Zinc finger C-x8-C-x5-C-x3-H type family protein		1	0.780166	0.472652	0.996413	0.767691	1	-0.195758	3.83647	2.68662	1.78803	3.55361	-1.49036	0.958534	0.109163	0.0165204	0.345031	0.137103	0.465264
AT1G03800	AT1G03800.1	data	ATERF10,ERF10	ERF domain protein 10		1	0.870151	1	0.898452	1	1	3.26689	-3.6368	0.697767	-3.52549	0	1.27885	0.395988	0.19529	0.658202	0.159975	1	1
AT1G03820	AT1G03820.1	data	NA	NA		0.24219	1	0.993935	0.850558	1	1	-0.961105	-0.101885	0.679146	-0.495564	0.0614075	-0.732655	0.001819	0.866147	0.456029	0.111832	0.943541	0.56606
AT1G03830	AT1G03830.2	data	NA	guanylate-binding family protein		1	0.769555	1	1	0.850863	1	-0.0171024	-1.45537	0.192962	0.189208	1.26552	0.679182	0.951669	0.101982	0.811817	0.799166	0.212552	0.66749
AT1G03840	AT1G03840.1	data	MGP	C2H2 and C2HC zinc fingers superfamily protein		1	1	0.801143	0.825943	0.921967	1	0.0285902	0.42242	-2.22059	1.0286	-0.784377	-2.72105	1	0.748679	0.106379	0.0977949	0.343708	0.420239
AT1G03850	AT1G03850.1	data	NA	Glutaredoxin family protein		1	0.895438	0.482052	1	0.793249	1	0.629172	0.607959	0.713099	-0.136207	-0.701965	-1.28977	0.437187	0.235412	0.0172932	0.737206	0.15601	0.303919
AT1G03860	AT1G03860.1	data	ATPHB2,PHB2	prohibitin 2		1	0.0385579	0.76173	1	0.909474	1	-0.0763859	0.629575	0.258431	-0.118846	0.217085	-0.184379	0.709673	0.000180354	0.0814394	0.531249	0.325222	0.652529
AT1G03870	AT1G03870.1	data	FLA9	FASCICLIN-like arabinoogalactan 9		1	0.766153	1	0.834537	0.211415	1	0.0739988	0.247493	0.0805574	0.296259	0.623584	0.623988	0.719834	0.0993528	0.761518	0.100432	0.00322095	0.193035
AT1G03900	AT1G03900.1	data	ATNAP4,NAP4	non-intrinsic ABC protein 4		1	1	1	1	0.951648	1	0.234278	0.0858561	-0.0325251	-0.102948	-0.204261	0.271047	0.388288	0.756156	0.85356	0.64194	0.421941	0.552511
AT1G03905	AT1G03905.1	data	NA	P-loop containing nucleoside triphosphate hydrolases superfamily protein		1	1	0.945512	1	0.875924	1	-0.340905	-0.33826	0.51626	-0.473794	-0.949496	0.0272704	0.64785	0.558056	0.28287	0.412191	0.252273	1
AT1G03910	AT1G03910.2	data	NA	PTHR21737:SF4 - CACTIN (1 of 2)		1	1	1	1	1	1	0.0612587	-0.199297	0.081137	-0.104536	-0.130604	-0.741843	0.933156	0.660278	0.795345	0.859774	0.768023	0.287313
AT1G03920	AT1G03920.1	data	NA	Protein kinase family protein		1	0.924461	0.906691	1	1	1	-0.361788	0.947235	-1.55682	0.418681	0.710697	3.04135	0.69306	0.314295	0.207017	0.719448	0.734978	0.495357
AT1G03930	AT1G03930.1	data	ADK1,CKL9ALPHA,CKL9BETA	dual specificity kinase 1		1	0.6849	1	1	1	1	0.208134	-0.581275	-0.124961	0.099036	0.22623	-0.0583787	0.570081	0.062799	0.665739	0.835761	0.595867	0.977344
AT1G03940	AT1G03940.1	data	NA	HXXXD-type acyl-transferase family protein		1	1	1	1	0.40045	1	0.310962	0.518359	0.0369169	1.29566	4.95598	1.2388	0.904102	0.714506	1	0.367096	0.0147885	0.921463
AT1G03950	AT1G03950.1	data	VPS2.3	vacuolar protein sorting-associated protein 2.3		1	1	0.414997	1	0.987825	1	-0.453629	-0.0664811	1.04752	0.493051	0.480133	-0.274981	0.447131	0.827589	0.0108704	0.460032	0.523792	0.801709
AT1G03960	AT1G03960.1	data	NA	Calcium-binding EF hand family protein		1	0.924323	0.851788	0.795617	1	1	0.00321372	0.671055	0.80771	0.916436	0.0827175	0.148403	1	0.310214	0.143534	0.0812351	0.914862	0.989382
AT1G03970	AT1G03970.1	data	GBF4	G-box binding factor 4		0.938567	0.888747	0.560729	1	1	1	-0.634514	0.524193	0.576793	-0.0711956	0.20464	-0.468555	0.168018	0.225862	0.0309381	0.823705	0.600868	0.462
AT1G03980	AT1G03980.1	data	ATPCS2,PCS2	phytochelatin synthase 2		0.296455	1	0.899705	1	1	1	-4.96522	0.38037	1.48805	-0.834679	0.682121	-4.33052	0.00297141	0.781393	0.197247	0.520446	0.628319	0.0485593
AT1G03990	AT1G03990.1	data	NA	Long-chain fatty alcohol dehydrogenase family protein		1	1	0.781737	1	1	1	0	-1.21214	-2.59242	-1.19232	0.739606	-3.44874	1	1	0.0900119	1	0.76459	0.307519
AT1G04000	AT1G04000.1	data	NA	PTHR34657:SF2 - F21M11.6 PROTEIN-RELATED (1 of 2)		1	1	0.965177	1	0.761891	1	0.337408	0.116098	-0.381137	0.238075	-0.979421	0.181884	0.379431	0.787285	0.33826	0.526699	0.127586	0.894589
AT1G04010	AT1G04010.1	data	ATPSAT1,PSAT1	phospholipid sterol acyl transferase 1		1	1	1	0.777987	0.901991	0.924851	-0.475803	-0.115627	0.641406	-1.46662	1.09055	-3.70993	0.598189	0.83034	0.50279	0.0715969	0.311402	0.016457
AT1G04020	AT1G04020.1	data	ATBARD1,BARD1,ROW1	breast cancer associated RING 1		1	0.6849	1	0.986355	0.925901	1	-0.0868931	-0.593616	0.322301	-0.431209	0.600087	0.943395	0.851497	0.062493	0.490579	0.317668	0.35196	0.500026
AT1G04030	AT1G04030.1	data	NA	NA		1	0.74106	1	1	1	1	0.268295	1.82375	0.286604	-0.102025	-0.202006	-2.2971	0.833871	0.0872845	0.721349	0.839294	0.836938	0.104771
AT1G04040	AT1G04040.1	data	NA	HAD superfamily, subfamily IIIB acid phosphatase		1	1	1	0.903286	0.861823	1	-0.135355	-0.0615915	0.0294864	-0.222639	-0.219924	-0.215391	0.474932	0.742538	0.953848	0.166932	0.229162	0.583969
AT1G04050	AT1G04050.1	data	SDG13,SUVR1	homolog of SU(var)3-9 1		1	1	1	1	1	1	0.519574	0.738899	0.117409	-0.251856	-0.876495	-1.9107	0.606539	0.590693	1	0.81977	0.70876	0.888889
AT1G04070	AT1G04070.1	data	ATTOM22-I,TOM22-I	translocase of outer membrane 22-I		1	1	0.995184	1	0.580932	1	-0.299488	-0.174919	0.231385	-0.363355	1.66004	-0.290044	0.488577	0.769063	0.458532	0.514472	0.0467892	0.921103
AT1G04080	AT1G04080.3	data	PRP39	Tetratricopeptide repeat (TPR)-like superfamily protein		0.964266	0.895438	0.889321	1	1	1	0.406776	0.284518	-0.304797	0.00648101	0.00487156	-0.195757	0.219889	0.243224	0.183247	1	0.96732	0.682885
AT1G04090	AT1G04090.1	data	NA	Plant protein of unknown function (DUF946)		1	1	1	1	1	1	1.42465	-0.451693	-1.03872	0.186088	2.21774	3.49176	0.514389	0.893933	0.726224	1	0.636356	0.379669
AT1G04100	AT1G04100.1	data	IAA10	indoleacetic acid-induced protein 10		1	0.830099	1	1	0.966184	1	-0.120591	-1.17588	-0.306543	0.0208941	-0.923344	-1.64676	0.875783	0.148711	0.503323	0.970927	0.456184	0.36009
AT1G04110	AT1G04110.1	data	SDD1	Subtilase family protein		1	1	1	1	0.241242	1	-0.543168	0.422765	0.120079	0.111786	4.52265	-4.49546	0.53389	0.719116	1	0.894226	0.00413748	0.0726424
AT1G04120	AT1G04120.1	data	ABCC5,ATABCC5,ATMRP5,MRP5	multidrug resistance-associated protein 5		1	1	1	0.862932	1	1	-0.189953	-0.0293156	-0.124195	0.510626	-0.0589362	-0.433319	0.567578	0.931986	0.59721	0.123788	0.868213	0.485013
AT1G04130	AT1G04130.1	data	NA	Tetratricopeptide repeat (TPR)-like superfamily protein		1	1	1	1	0.641403	1	0.225446	-0.0431575	-0.0388951	-0.157545	1.0654	-0.978309	0.637357	0.96532	0.876654	0.672061	0.0657922	0.18268
AT1G04140	AT1G04140.2	data	NA	Transducin family protein / WD-40 repeat family protein		1	0.805312	0.960895	0.991482	0.968095	1	0.00447715	0.359572	0.202131	-0.220417	-0.206725	0.267137	0.955911	0.128226	0.327504	0.326881	0.479486	0.496369
AT1G04160	AT1G04160.1	data	ATXIB,XI-8,XI-B,XIB	myosin XI B		1	0.666427	0.503652	0.981808	0.842032	1	-0.704512	-1.27716	1.47325	0.784969	1.23428	-2.89868	0.380555	0.0522066	0.0204826	0.303008	0.203381	0.110564
AT1G04170	AT1G04170.1	data	EIF2 GAMMA	eukaryotic translation initiation factor 2 gamma subunit		1	1	0.986316	1	1	1	0.144863	0.0703007	-0.167414	0.136332	-0.0687887	0.332367	0.459603	0.685713	0.393969	0.43295	0.773038	0.340207
AT1G04180	AT1G04180.1	data	YUC9	YUCCA 9		1	1	1	1	1	1	-2.63658	0.968984	-5.12548e-15	1.34622	0	2.56274e-15	0.522045	0.693275	1	0.640361	1	1
AT1G04190	AT1G04190.1	data	NA	Tetratricopeptide repeat (TPR)-like superfamily protein		1	1	0.425893	0.777987	0.890595	1	0.199385	0.00365889	0.745887	0.478799	-0.397956	0.228422	0.486373	0.971394	0.0124787	0.0717738	0.275018	0.789326
AT1G04200	AT1G04200.1	data	NA	PTHR12895:SF9 - DYMECLIN (1 of 1)		0.946051	1	0.935418	1	0.950002	1	0.827709	-0.0341513	0.586758	0.014028	0.523151	0.0361108	0.182868	1	0.258502	1	0.41808	1
AT1G04210	AT1G04210.1	data	NA	Leucine-rich repeat protein kinase family protein		1	1	0.908696	0.975362	0.53326	1	0.185113	0.0664558	-0.27293	-0.379296	-0.705809	-1.08993	0.589854	0.834902	0.217904	0.277961	0.0349679	0.126148
AT1G04220	AT1G04220.1	data	KCS2	3-ketoacyl-CoA synthase 2		1	1	0.481311	1	1	1	0.200184	0.552058	-1.45517	-0.256417	-0.243624	-1.54811	0.65039	0.629026	0.0171327	0.569714	0.735303	0.377422
AT1G04230	AT1G04230.1	data	NA	Protein of unknown function (DUF2361)		1	1	1	0.85982	0.859101	1	-0.597095	-0.336404	-0.0687336	-0.705047	1.15417	-1.02129	0.369976	0.604026	0.872643	0.118667	0.226371	0.416143
AT1G04240	AT1G04240.1	data	IAA3,SHY2	AUX/IAA transcriptional regulator family protein		1	0.938881	1	1	1	1	-0.185366	-0.267404	-0.0491252	0.0246116	-0.153458	-0.676857	0.605959	0.354069	0.935584	0.969083	0.758627	0.228456
AT1G04250	AT1G04250.1	data	AXR3,IAA17	AUX/IAA transcriptional regulator family protein		1	1	0.933271	1	0.124443	1	-0.25504	-0.0410374	0.396245	0.155415	1.12191	-0.0342436	0.397651	0.896634	0.252055	0.480033	0.00104583	0.968168
AT1G04260	AT1G04260.1	data	MPI7,MPIP7,PRA1.D	CAMV movement protein interacting protein 7		1	1	1	1	0.58572	1	0.0130303	-0.197309	0.0877239	-0.217702	-0.929455	0.269015	0.974172	0.610388	0.75242	0.51783	0.0481676	0.857273
AT1G04270	AT1G04270.1	data	RPS15	cytosolic ribosomal protein S15		1	1	1	0.869851	1	1	-0.10425	-0.0110641	0.0044907	0.214003	-0.0165043	-0.0200237	0.557457	0.932407	0.972855	0.13244	0.919804	0.927926
AT1G04280	AT1G04280.1	data	NA	P-loop containing nucleoside triphosphate hydrolases superfamily protein		1	0.790335	0.75509	1	0.927196	1	-0.292832	0.491457	-0.448711	-0.20199	0.446092	0.639157	0.537738	0.116786	0.0774091	0.478927	0.355422	0.426585
AT1G04290	AT1G04290.1	data	NA	Thioesterase superfamily protein		1	0.957033	0.63849	0.843789	0.160881	1	-0.195895	0.200063	-0.425679	0.38246	-0.790398	0.886657	0.450173	0.423685	0.0444038	0.107045	0.0018132	0.238314
AT1G04300	AT1G04300.3	data	NA	TRAF-like superfamily protein		0.937144	0.573586	1	0.780342	1	1	0.621933	-0.658974	0.0273935	0.585694	-0.217585	-0.281364	0.163023	0.0309088	0.932412	0.0735151	0.584394	0.653098
AT1G04310	AT1G04310.1	data	ERS2	ethylene response sensor 2		0.919855	1	1	1	1	0.373589	-1.15308	-0.126581	-0.287002	-0.0800794	-0.217592	-4.61536	0.145643	0.878807	0.717608	0.954193	0.943642	0.00126482
AT1G04330	AT1G04330.1	data	NA	NA		1	1	0.986412	0.957696	1	1	1.09027	0.144801	-2.86925	1.66342	0.0846076	-2.2752	0.423233	0.938578	0.40724	0.243749	1	0.216216
AT1G04340	AT1G04340.1	data	NA	HR-like lesion-inducing protein-related		1	0.992798	0.651516	0.491355	0.972367	1	0.079355	-0.162433	-0.452854	0.655574	0.260565	0.199152	0.735615	0.518032	0.0471919	0.0115351	0.487893	0.666505
AT1G04350	AT1G04350.1	data	NA	2-oxoglutarate (2OG) and Fe(II)-dependent oxygenase superfamily protein		1	1	0.929521	1	1	1	-0.0327662	0.108134	-0.21574	-0.0759387	-0.0890953	-0.280078	0.904975	0.693752	0.243436	0.723014	0.789642	0.583598
AT1G04360	AT1G04360.1	data	NA	RING/U-box superfamily protein		1	0.985641	1	1	0.654981	1	0.181817	-1.05888	-0.30848	0.484794	-2.74702	-4.72637	0.956328	0.50371	0.759851	0.583794	0.0727503	0.0950187
AT1G04380	AT1G04380.1	data	NA	2-oxoglutarate (2OG) and Fe(II)-dependent oxygenase superfamily protein		0.417811	0.758996	1	0.63155	1	1	-5.32865	-4.23411	-2.20375	-4.41738	0	-2.9968	0.00684936	0.0963622	0.599569	0.0285155	1	0.402496
AT1G04390	AT1G04390.1	data	NA	BTB/POZ domain-containing protein		1	1	1	1	0.909148	1	0.0363049	0.058727	0.241508	0.473004	-0.917338	1.12303	0.987072	0.886858	0.582825	0.565659	0.324783	0.490608
AT1G04400	AT1G04400.2	data	AT-PHH1,ATCRY2,CRY2,FHA,PHH1	cryptochrome 2		1	0.93562	1	1	1	1	-0.0207151	-0.204589	-0.0934674	-0.0141356	-0.0902098	0.103537	0.90786	0.34794	0.563339	0.941761	0.627642	0.754173
AT1G04410	AT1G04410.1	data	NA	Lactate/malate dehydrogenase family protein		1	0.790335	1	1	0.804136	1	-0.112611	-0.21316	-0.0400786	-0.0118155	-0.206621	0.165496	0.510975	0.115043	0.777339	0.937162	0.163251	0.506276
AT1G04420	AT1G04420.1	data	NA	NAD(P)-linked oxidoreductase superfamily protein		1	1	0.906731	1	0.847709	1	0.0552311	-0.0435961	-0.230549	-0.054992	-0.264803	-0.292617	0.774972	0.816099	0.215504	0.747089	0.20868	0.428952
AT1G04430	AT1G04430.1	data	NA	S-adenosyl-L-methionine-dependent methyltransferases superfamily protein		0.957934	0.970161	0.975977	1	0.914905	1	0.248546	-0.126417	0.237848	-0.0852183	0.22321	-0.0761532	0.201052	0.458707	0.36631	0.645868	0.335585	0.815804
AT1G04440	AT1G04440.1	data	CKL13	casein kinase like 13		0.987741	0.852222	0.880259	1	0.533295	1	0.339482	-0.343178	0.285594	0.100897	-0.566666	0.833643	0.311405	0.175863	0.168499	0.694896	0.0359052	0.058364
AT1G04480	AT1G04480.1	data	NA	Ribosomal protein L14p/L23e family protein		0.978807	0.942895	0.99207	1	0.571001	1	-0.27326	-0.131906	-0.143444	0.124279	0.32366	-0.130906	0.266098	0.365921	0.448658	0.403012	0.0449233	0.618654
AT1G04490	AT1G04490.1	data	NA	Protein of unknown function (DUF3527)		0.978849	1	1	1	1	1	2.77405	0.471719	-5.12548e-15	-0.839611	0	2.56274e-15	0.275062	1	1	0.640414	1	1
AT1G04500	AT1G04500.1	data	NA	CCT motif family protein		1	1	1	1	0.785604	1	-2.21349	0	0.469849	1.46254	-3.61293	0.52792	0.511853	1	1	0.421022	0.148774	1
AT1G04510	AT1G04510.1	data	MAC3A	MOS4-associated complex 3A		0.978807	1	1	1	0.862203	1	0.29394	0.0121614	0.121016	-0.0926725	-0.346854	0.187737	0.265086	0.988528	0.513444	0.723658	0.230531	0.757919
AT1G04520	AT1G04520.1	data	PDLP2	plasmodesmata-located protein 2		0.983187	1	0.80867	1	0.626751	1	-0.443049	0.0167821	-0.740555	-0.00148064	1.03562	-0.906361	0.280872	0.977565	0.116107	1	0.0594141	0.292852
AT1G04530	AT1G04530.1	data	NA	Tetratricopeptide repeat (TPR)-like superfamily protein		0.817643	1	0.945512	1	1	1	-0.441452	-0.0181767	-0.218936	-0.128925	-0.0132507	-0.220734	0.0591616	0.94694	0.2827	0.538224	0.991354	0.591052
AT1G04550	AT1G04550.2	data	BDL,IAA12	AUX/IAA transcriptional regulator family protein		0.0846521	0.167978	2.58451e-06	0.552498	0.564156	1	-1.26996	-1.56332	-1.89053	-0.914735	-1.23541	0.0319227	0.000324309	0.0019443	2.18753e-09	0.01743	0.0420955	1
AT1G04555	AT1G04555.1	data	NA	NA		0.467227	1	1	0.817456	0.895695	1	-2.24579	-0.115288	0.400453	-1.09149	0.828677	-0.281926	0.00882503	0.970574	0.537128	0.093151	0.284697	0.797296
AT1G04560	AT1G04560.1	data	NA	AWPM-19-like family protein		1	1	0.977767	0.590987	0.648943	1	1.20764	0	2.63863	2.94406	3.95986	2.56274e-15	0.577837	1	0.379779	0.0211305	0.0699355	1
AT1G04570	AT1G04570.1	data	NA	Major facilitator superfamily protein		1	0.348768	0.000351465	1	1	1	-1.97065	-1.08239	-2.45948	1.09576	0	-1.52113	0.394172	0.00814123	4.35841e-07	1	1	0.164619
AT1G04590	AT1G04590.2	data	NA	NA		1	1	1	0.992152	1	1	-0.257191	-0.217749	-0.0114538	-0.330611	-0.224359	1.62783	0.452521	0.588291	0.973841	0.333295	0.667293	0.0627048
AT1G04600	AT1G04600.1	data	ATXIA,XIA	myosin XI A		0.897274	1	1	0.659885	1	1	-2.76473	1.62032	2.03534	4.5493	0	2.56274e-15	0.112924	0.747941	0.608101	0.0343404	1	1
AT1G04610	AT1G04610.1	data	YUC3	YUCCA 3		0.879153	0.882398	0.889321	0.882884	1	1	1.88082	0.947051	-3.34846	-1.17045	0.297017	-2.24553	0.0970253	0.218572	0.183889	0.14092	0.840436	0.533322
AT1G04620	AT1G04620.1	data	NA	coenzyme F420 hydrogenase family / dehydrogenase, beta subunit family		1	1	0.44761	1	1	1	0.0949461	-0.0206457	-0.640225	-0.174245	0.0898475	0.203635	0.723978	0.944786	0.0140466	0.483546	0.837925	0.677978
AT1G04625	AT1G04625.1	data	NA	Polynucleotidyl transferase, ribonuclease H-like superfamily protein		1	1	0.755229	1	0.96803	1	-0.169319	-0.0778498	-2.31029	-0.4752	-1.32253	2.56274e-15	1	1	0.0775246	0.778559	0.478197	1
AT1G04630	AT1G04630.1	data	MEE4	GRIM-19 protein		0.999843	0.993886	1	0.896026	1	0.584423	-0.178295	0.12435	-0.0199131	-0.285652	0.0464439	-1.15301	0.341925	0.520861	0.912832	0.153693	0.823439	0.00345545
AT1G04635	AT1G04635.1	data	EMB1687	ribonuclease P family protein / Rpp14 family protein		0.987741	0.976336	0.842071	1	0.375212	1	0.556109	0.507031	0.638144	-0.448483	2.24668	2.1765	0.309898	0.477604	0.135719	0.453723	0.0125005	0.226456
AT1G04640	AT1G04640.1	data	LIP2	lipoyltransferase 2		0.923995	0.895438	0.986412	1	1	1	-0.360036	0.280906	-0.211351	0.0821587	0.0884185	-0.275746	0.150473	0.248939	0.399253	0.712746	0.741578	0.54678
AT1G04650	AT1G04650.1	data	NA	PF14868 - Domain of unknown function (DUF4487) (DUF4487) (1 of 1)		0.961232	0.924461	1	0.979918	0.629586	1	0.952765	1.2718	-0.494195	-1.39651	2.68628	3.45573	0.208369	0.315444	0.702926	0.294793	0.0608077	0.113179
AT1G04660	AT1G04660.1	data	NA	glycine-rich protein		0.812692	1	1	0.50802	0.564811	0.948894	-3.43315	0	-0.204181	-3.58979	-3.53755	-5.37332	0.0562595	1	0.734919	0.0125997	0.0424146	0.0187844
AT1G04680	AT1G04680.1	data	NA	Pectin lyase-like superfamily protein		1	0.696552	1	0.67363	0.995903	1	-0.178721	-0.473063	0.00160282	-0.520221	-0.21971	-0.767578	0.548668	0.0679282	1	0.0379971	0.541433	0.297793
AT1G04690	AT1G04690.1	data	KAB1,KV-BETA1	potassium channel beta subunit 1		1	1	1	1	1	1	-0.0556983	0.0469849	-0.0750628	-0.0368442	-0.0849904	0.148789	0.831345	0.769754	0.730997	0.817123	0.694591	0.728096
AT1G04700	AT1G04700.1	data	NA	PB1 domain-containing protein tyrosine kinase		1	0.852222	1	0.747087	0.877971	1	-0.62223	-1.52117	0.0374443	2.43946	-2.13988	0.0164229	0.606666	0.176493	1	0.0595036	0.25966	1
AT1G04710	AT1G04710.1	data	KAT1,PKT4	peroxisomal 3-ketoacyl-CoA thiolase 4		0.978807	0.81657	1	1	1	1	-0.614677	0.719986	0.178461	-0.501788	-0.0974291	-0.551085	0.25836	0.136739	0.803941	0.401551	0.936374	0.716816
AT1G04730	AT1G04730.1	data	CTF18	P-loop containing nucleoside triphosphate hydrolases superfamily protein		0.94878	0.948987	1	1	1	1	0.987839	0.8043	-0.360887	0.00185565	0.42111	2.59395	0.186605	0.391677	0.670209	1	0.683461	0.102823
AT1G04750	AT1G04750.1	data	AT VAMP7B,ATVAMP721,VAMP721,VAMP7B	vesicle-associated membrane protein 721		1	0.90741	0.852704	1	0.850863	1	-0.0156561	-0.186001	-0.250415	0.0148989	-0.252028	-0.184211	0.969068	0.279021	0.144764	0.943812	0.211947	0.642224
AT1G04760	AT1G04760.1	data	ATVAMP726,VAMP726	vesicle-associated membrane protein 726		1	0.957033	1	1	0.868135	1	-0.393762	1.102	0.165312	0.609009	-1.55198	0.60052	0.653048	0.424406	1	0.692718	0.237355	0.926751
AT1G04770	AT1G04770.1	data	NA	Tetratricopeptide repeat (TPR)-like superfamily protein		1	0.923605	1	1	1	1	0.35896	0.261908	0.100109	0.00106465	0.0469275	0.0723641	0.39514	0.308618	0.762925	1	0.859246	0.915971
AT1G04778	AT1G04778.1	data	NA	NA		1	0.960299	1	1	1	1	0	2.80165	0.935243	-0.519367	0.987191	2.56274e-15	1	0.438615	0.643218	0.880444	1	1
AT1G04780	AT1G04780.1	data	NA	Ankyrin repeat family protein		0.974727	1	0.603104	1	0.900638	1	0.375319	-0.203666	0.431087	-0.2288	0.417868	0.0349668	0.250335	0.580639	0.0372597	0.457815	0.309737	1
AT1G04790	AT1G04790.1	data	NA	RING/U-box superfamily protein		1	0.901036	1	1	0.94275	1	-0.138351	-0.398383	-0.265992	-0.0929587	-0.456458	-0.277306	0.681566	0.267647	0.506574	0.786267	0.393302	0.698303
AT1G04800	AT1G04800.1	data	NA	glycine-rich protein		1	0.957033	1	0.903286	1	1	0.175057	-0.20305	-0.0536035	-0.280732	0.0228017	0.278826	0.514782	0.408776	0.792669	0.165931	0.920362	0.590313
AT1G04810	AT1G04810.1	data	NA	26S proteasome regulatory complex, non-ATPase subcomplex, Rpn2/Psmd1 subunit		1	1	1	1	1	1	0.143562	0.0505092	-0.120775	0.0651206	-0.252983	0.149019	0.759277	0.842757	0.556282	0.83288	0.571385	0.857888
AT1G04820	AT1G04820.1	data	TOR2,TUA4	tubulin alpha-4 chain		1	0.997553	0.938984	1	0.405862	1	0.0950313	0.0862276	0.166843	-0.0550537	-0.421076	0.132815	0.594618	0.53014	0.273725	0.747437	0.0159388	0.664604
AT1G04830	AT1G04830.2	data	NA	Ypt/Rab-GAP domain of gyp1p superfamily protein		1	0.951666	1	1	0.886414	1	0.271992	-0.834914	0.283036	0.105744	-1.1572	-0.639302	0.890437	0.396447	0.642514	0.925042	0.269066	0.679613
AT1G04840	AT1G04840.1	data	NA	Tetratricopeptide repeat (TPR)-like superfamily protein		0.879153	0.895576	0.921368	0.952091	1	1	-2.68382	2.34412	-2.00542	3.50773	1.72315	0.0744475	0.0966359	0.252162	0.232844	0.234471	1	1
AT1G04850	AT1G04850.1	data	NA	ubiquitin-associated (UBA)/TS-N domain-containing protein		1	0.989347	0.975977	1	1	1	-0.0798467	-0.112452	-0.155258	-0.0814801	-0.0552539	-0.28715	0.735888	0.510319	0.367137	0.627834	0.795026	0.446308
AT1G04860	AT1G04860.1	data	ATUBP2,UBP2	ubiquitin-specific protease 2		1	1	1	0.779024	0.868394	1	0.276867	-0.0418459	0.0738413	0.637017	0.521816	-0.279628	0.517558	0.90427	0.726713	0.0722681	0.237728	0.675832
AT1G04870	AT1G04870.2	data	ATPRMT10,PRMT10	protein arginine methyltransferase 10		1	0.752771	1	1	0.559065	1	-0.0458789	0.399307	0.112584	0.0634199	0.625513	-0.614389	0.889226	0.0927325	0.700709	0.818546	0.0414916	0.279269
AT1G04880	AT1G04880.1	data	NA	HMG (high mobility group) box protein with ARID/BRIGHT DNA-binding domain		0.629621	0.903019	1	1	1	1	-4.70444	-1.81196	0.431024	1.03143	0	2.56274e-15	0.0192517	0.271053	0.777313	0.73003	1	1
AT1G04900	AT1G04900.1	data	NA	Protein of unknown function (DUF185)		1	0.895438	1	1	1	1	0.392995	0.479344	-0.317364	-0.0733214	0.0626292	0.503894	0.547696	0.245194	0.489265	0.872438	0.939034	0.607649
AT1G04910	AT1G04910.1	data	NA	O-fucosyltransferase family protein		1	1	0.992494	1	1	1	-0.336239	0.0737961	0.227829	-0.0569796	-0.128602	-0.667538	0.365036	0.905815	0.450097	0.832341	0.787878	0.540986
AT1G04920	AT1G04920.1	data	ATSPS3F,SPS3F	sucrose phosphate synthase 3F		0.968279	1	0.769234	1	0.914905	1	-1.04697	0.446405	2.88812	-0.810509	1.60299	-1.68904	0.235738	0.665635	0.0843235	0.522	0.335148	0.483981
AT1G04930	AT1G04930.2	data	NA	hydroxyproline-rich glycoprotein family protein		1	1	0.992494	1	0.999271	1	0.19541	-0.190089	0.244916	-0.464551	-0.406436	1.37712	0.691491	0.750553	0.450433	0.370089	0.55198	0.110885
AT1G04940	AT1G04940.1	data	TIC20	translocon at the inner envelope membrane of chloroplasts 20		0.95218	0.667424	0.906731	1	0.96803	1	-0.401149	-0.56515	-0.337166	-0.106965	-0.235801	0.308371	0.195706	0.0528899	0.209001	0.703017	0.478771	0.637277
AT1G04945	AT1G04945.3	data	NA	HIT-type Zinc finger family protein		1	0.871866	0.906691	0.866946	1	1	0.34439	0.670288	0.511948	-0.813268	-0.119287	-1.45828	0.569226	0.199295	0.205005	0.130558	0.871457	0.355021
AT1G04950	AT1G04950.1	data	ATTAF6,TAF6,TAFII59	TATA BOX ASSOCIATED FACTOR II 59		1	1	1	1	0.640949	1	0.0861884	-0.108641	0.127044	0.132439	-0.737041	0.315148	0.822137	0.73479	0.729439	0.636486	0.0652427	0.668449
AT1G04960	AT1G04960.2	data	NA	Protein of unknown function (DUF1664)		1	1	1	0.518315	1	1	-0.0627204	-0.0352116	-0.0845412	-0.862606	-0.0408391	0.558524	0.846672	0.980713	0.723591	0.0136946	0.940379	0.560759
AT1G04970	AT1G04970.1	data	NA	lipid-binding serum glycoprotein family protein		1	0.546878	1	1	1	1	-0.0499604	0.648818	-0.013129	-0.0813644	-0.198529	-0.162056	0.919368	0.0262866	0.959162	0.795713	0.57791	0.742197
AT1G04980	AT1G04980.1	data	ATPDI10,ATPDIL2-2,PDI10,PDIL2-2	PDI-like 2-2		0.95218	0.960299	0.525864	1	1	1	0.585159	0.353465	0.570755	0.255843	0.263524	-0.411383	0.194897	0.437133	0.0244566	0.450361	0.651179	0.634915
AT1G04985	AT1G04985.1	data	NA	NA		1	0.997553	0.969463	1	1	1	-0.0720505	0.173275	0.22173	-0.0962016	-0.0928664	0.471631	0.775688	0.541217	0.353621	0.734781	0.811854	0.459651
AT1G04990	AT1G04990.2	data	NA	Zinc finger C-x8-C-x5-C-x3-H type family protein		1	0.830673	0.99207	1	0.912732	1	0.817464	1.21473	-0.62873	0.165759	1.15028	-0.360247	0.436467	0.15121	0.447719	0.951078	0.331034	0.823212
AT1G05000	AT1G05000.2	data	NA	Phosphotyrosine protein phosphatases superfamily protein		1	1	1	0.766727	0.874929	1	-0.235926	-0.0093235	-0.186229	-0.490388	-0.397714	-0.0783459	0.453695	0.988181	0.552955	0.0648771	0.248745	0.906238
AT1G05010	AT1G05010.1	data	ACO4,EAT1,EFE	ethylene-forming enzyme		0.878712	0.272397	0.400593	1	1	1	-0.39203	0.573084	0.447643	-0.180248	0.107887	0.0798121	0.0958007	0.00463825	0.0100826	0.392378	0.599708	0.836679
AT1G05020	AT1G05020.1	data	NA	ENTH/ANTH/VHS superfamily protein		0.889042	1	1	1	0.945723	1	-2.91994	0.0494186	0.486905	-0.340061	-1.2579	-1.70447	0.106969	1	0.653868	0.739438	0.403137	0.888889
AT1G05030	AT1G05030.1	data	NA	Major facilitator superfamily protein		0.880287	0.957374	0.996141	0.839402	1	1	0.787813	-0.432625	-0.290391	-0.676097	-0.342099	-1.56932	0.0980232	0.426613	0.461512	0.102335	0.621816	0.182866
AT1G05055	AT1G05055.1	data	ATGTF2H2,GTF2H2	general transcription factor II H2		0.990557	1	0.96606	0.825054	1	1	0.382186	-0.174438	0.42732	0.642837	0.231321	1.0269	0.317909	0.672928	0.339534	0.0971408	0.724927	0.458087
AT1G05060	AT1G05060.1	data	NA	NA		1	1	0.955863	1	0.843877	1	0.321306	0.210596	-0.253827	-0.0236794	-0.674775	0.869612	0.582969	0.599463	0.307815	0.919091	0.204597	0.219625
AT1G05065	AT1G05065.1	data	CLE20	CLAVATA3/ESR-RELATED 20		0.919855	0.865471	1	1	1	1	-3.52796	-3.90354	-1.50589	1.75615	0	2.56274e-15	0.143194	0.186751	0.549629	1	1	1
AT1G05070	AT1G05070.1	data	NA	Protein of unknown function (DUF1068)		1	0.928824	1	1	0.755577	1	-0.112394	-0.24988	0.0377388	-0.128349	-0.452877	0.250396	0.691322	0.325757	0.88386	0.593633	0.123749	0.695744
AT1G05090	AT1G05090.1	data	NA	dentin sialophosphoprotein-related		1	0.924461	1	1	1	1	-0.301416	3.02755	-0.185857	0.705932	-1.37509	0.396115	1	0.317239	1	1	0.607019	0.941604
AT1G05100	AT1G05100.1	data	MAPKKK18	mitogen-activated protein kinase kinase kinase 18		0.901556	0.928824	1	1	1	1	4.46176	-1.83611	0.369874	-0.137655	0	-0.46442	0.123022	0.326702	0.77492	0.88077	1	0.783099
AT1G05120	AT1G05120.1	data	NA	Helicase protein with RING/U-box domain		0.978807	1	1	0.977058	0.949395	1	0.470221	0.140635	0.20629	0.340355	0.471592	-0.127674	0.272736	0.77224	0.580396	0.283651	0.416841	0.860965
AT1G05140	AT1G05140.1	data	NA	Peptidase M50 family protein		0.915506	0.953427	0.798177	1	0.846588	1	0.394141	0.183257	0.291925	-0.00401688	0.430064	-0.0646484	0.136371	0.402295	0.102443	1	0.207951	0.931345
AT1G05150	AT1G05150.1	data	NA	Calcium-binding tetratricopeptide family protein		1	1	1	1	1	1	-0.0779516	-0.096437	0.158725	0.00758903	0.0688447	-0.354446	0.753324	0.734328	0.562218	0.9816	0.916792	0.533157
AT1G05160	AT1G05160.1	data	ATKAO1,CYP88A3,KAO1	cytochrome P450, family 88, subfamily A, polypeptide 3		1	0.95586	0.962136	1	0.966184	1	-0.328657	0.463785	0.529597	-0.313914	0.458131	2.4705	0.587237	0.405847	0.334352	0.460625	0.471296	0.0241508
AT1G05170	AT1G05170.2	data	NA	Galactosyltransferase family protein		0.737639	1	0.875957	1	1	1	-1.71602	0.357799	0.784809	0.281175	0.143344	1.95606	0.0367374	0.649336	0.163657	0.697942	0.832991	0.14485
AT1G05180	AT1G05180.1	data	AXR1	NAD(P)-binding Rossmann-fold superfamily protein		1	0.340291	0.954259	1	1	1	-0.00134477	0.66633	0.225733	-0.153637	-0.113404	0.248952	0.989681	0.0077463	0.305683	0.544627	0.751899	0.64311
AT1G05190	AT1G05190.1	data	emb2394	Ribosomal protein L6 family		0.899836	1	1	1	0.941323	1	-0.258696	-0.0436665	-0.0285423	-0.127767	-0.151367	-0.30029	0.119188	0.751825	0.849206	0.37624	0.383255	0.277418
AT1G05200	AT1G05200.1	data	ATGLR3.4,GLR3.4,GLUR3	glutamate receptor 3.4		1	0.874381	0.967445	1	0.683782	1	-0.0458507	0.424509	0.347007	0.177308	0.719237	0.830165	0.882833	0.203483	0.342278	0.618071	0.0845602	0.460887
AT1G05205	AT1G05205.1	data	NA	NA		1	1	1	1	0.786973	1	0.0852124	-0.183725	-0.00344636	0.120819	0.744288	0.537993	0.954584	0.597245	1	0.773072	0.150129	0.533816
AT1G05210	AT1G05210.1	data	NA	Transmembrane protein 97, predicted		0.902543	1	1	1	0.868487	1	0.465222	-0.197169	0.0451826	-0.204143	0.514462	-1.59584	0.125942	0.600576	0.909283	0.527286	0.238634	0.0846646
AT1G05220	AT1G05220.1	data	NA	Transmembrane protein 97, predicted		1	0.937965	0.976653	1	1	1	-0.956892	-1.00063	-1.47342	0.70692	0.586352	-1.11393	0.37678	0.352946	0.377079	0.563665	0.796651	0.57224
AT1G05230	AT1G05230.1	data	HDG2	homeodomain GLABROUS 2		0.964638	1	1	1	0.951648	1	-0.561484	0.0681746	0.0981468	-0.17966	-0.463244	-0.25294	0.220416	0.935117	0.822387	0.621989	0.4217	0.79261
AT1G05240	AT1G05240.1	data	NA	Peroxidase superfamily protein		0.0371927	0.296644	0.472652	0.250343	0.775017	1	0.975222	0.628144	1.06793	0.669512	-0.554332	-1.21635	8.35622e-05	0.00567034	0.0164854	0.00248693	0.141324	0.0446505
AT1G05250	AT1G05250.1	data	NA	Peroxidase superfamily protein		1	1	1	1	0.930964	1	0.786925	-0.294317	-1.10798	0.360692	1.28499	4.08505	0.479153	0.667921	0.544044	0.78474	0.361994	0.171654
AT1G05260	AT1G05260.1	data	RCI3,RCI3A	Peroxidase superfamily protein		1	0.960299	0.946888	1	1	1	-0.0151062	-0.195431	-0.417577	-0.0894848	-0.180611	-0.118922	0.928729	0.437755	0.286708	0.741229	0.574381	0.869053
AT1G05270	AT1G05270.1	data	NA	TraB family protein		1	1	0.933271	1	0.938061	1	-0.429202	-0.120245	0.308499	-0.192314	-0.414601	1.1366	0.454883	0.731673	0.255817	0.622223	0.377272	0.0950969
AT1G05300	AT1G05300.1	data	ZIP5	zinc transporter 5 precursor		1	1	1	1	0.762917	1	-0.246351	0.554911	-0.56077	-0.235108	1.80266	4.39279	0.820433	0.709917	0.665853	0.723219	0.127936	0.085673
AT1G05310	AT1G05310.1	data	NA	Pectin lyase-like superfamily protein		0.999843	0.432291	1	0.757309	0.987825	1	0.563627	1.75779	0.164015	0.945944	-0.797783	-0.161153	0.35154	0.0146704	0.827409	0.0618815	0.523429	0.982563
AT1G05320	AT1G05320.1	data	NA	KOG0978 - E3 ubiquitin ligase involved in syntaxin degradation (1 of 13)		1	1	0.993305	1	0.922612	1	-0.266502	-0.0350131	-0.285464	0.186711	-0.619036	-1.4271	0.49006	0.93759	0.454707	0.587116	0.345979	0.0634478
AT1G05340	AT1G05340.1	data	NA	PTHR31568:SF17 - EXPRESSED PROTEIN (1 of 5)		1	0.964268	0.784812	1	0.264162	1	-0.112985	-0.437254	0.472921	0.439288	2.25462	0.676621	0.92423	0.45046	0.0936964	0.505092	0.00515427	0.251557
AT1G05350	AT1G05350.1	data	NA	NAD(P)-binding Rossmann-fold superfamily protein		1	1	1	1	1	1	0.325317	0.0458396	-0.219535	-0.121628	-0.0703971	0.101791	0.369533	0.893985	0.566241	0.645732	0.863374	0.896682
AT1G05360	AT1G05360.1	data	NA	PTHR10281//PTHR10281:SF44 - MEMBRANE-ASSOCIATED PROGESTERONE RECEPTOR COMPONENT-RELATED // SUBFAMILY NOT NAMED (1 of 2)		1	1	1	0.992152	1	1	-0.102295	0.243157	0.11039	-0.382092	-0.200018	0.166809	0.830329	0.603047	0.760232	0.333444	0.683187	0.878259
AT1G05370	AT1G05370.1	data	NA	Sec14p-like phosphatidylinositol transfer family protein		0.987366	1	1	1	1	1	-1.21189	-0.321893	0.879019	-0.880147	0.369762	1.40205	0.288884	0.865249	0.526872	0.514755	0.775519	0.47748
AT1G05380	AT1G05380.1	data	NA	Acyl-CoA N-acyltransferase with RING/FYVE/PHD-type zinc finger protein		1	0.997553	0.988213	0.794272	0.868913	1	-0.283852	-0.2598	0.190756	-0.759943	0.609585	-0.608381	0.54927	0.539858	0.428275	0.0803556	0.239274	0.494823
AT1G05385	AT1G05385.1	data	LPA19,Psb27-H1	photosystem II 11 kDa protein-related		0.93664	0.961388	0.972897	1	0.629586	1	-0.356495	-0.177817	-0.154909	-0.0883492	0.747874	0.273209	0.157977	0.443538	0.35844	0.746339	0.0604791	0.731275
AT1G05400	AT1G05400.1	data	NA	NA		1	0.96185	0.960895	1	0.789181	1	1.41541	0.95806	-1.22611	-0.495755	2.48466	1.58996	0.40012	0.445335	0.32875	1	0.153647	0.352288
AT1G05410	AT1G05410.1	data	NA	Protein of unknown function (DUF1423)		1	1	0.79615	1	1	1	0.0178909	0.108967	0.408141	0.240524	0.00484471	0.275891	1	0.695989	0.0991409	0.418346	0.982577	0.725794
AT1G05420	AT1G05420.1	data	ATOFP12,OFP12	ovate family protein 12		1	0.943418	0.954259	0.794272	0.900088	1	-0.786799	-2.53703	-2.05794	-3.86238	3.19261	3.65026	0.663711	0.37164	0.304844	0.0797679	0.303175	0.415713
AT1G05430	AT1G05430.1	data	NA	NA		0.978807	0.997553	0.988213	1	1	1	-0.402847	-0.221194	-0.187923	-0.132101	-0.110063	-1.41992	0.269189	0.537882	0.42361	0.579796	0.782921	0.0689528
AT1G05440	AT1G05440.1	data	NA	C-8 sterol isomerases		1	1	1	1	1	1	0.510481	-0.503706	-0.668462	-0.163261	-0.187359	4.64985	0.63292	0.769651	0.59694	0.902311	1	0.111573
AT1G05450	AT1G05450.2	data	NA	Bifunctional inhibitor/lipid-transfer protein/seed storage 2S albumin superfamily protein		1	1	0.95258	1	1	1	0	0	-1.69653	-0.461185	-0.439447	-2.48282	1	1	0.294915	0.672726	1	0.551641
AT1G05460	AT1G05460.1	data	SDE3	P-loop containing nucleoside triphosphate hydrolases superfamily protein		1	1	0.876368	0.970444	1	1	0.423071	-0.227801	0.967544	0.627236	-0.511238	2.53044	0.598268	0.783577	0.164725	0.270149	0.562807	0.0706022
AT1G05470	AT1G05470.1	data	CVP2	DNAse I-like superfamily protein		0.99141	0.974875	0.938984	1	0.855107	1	-0.82514	-0.433572	-0.57224	-0.490589	-1.13171	1.46454	0.322594	0.470279	0.271838	0.506371	0.222115	0.351018
AT1G05490	AT1G05490.1	data	chr31	chromatin remodeling 31		1	0.432039	1	1	0.894485	1	-0.0723454	3.1821	-0.193438	0.664514	3.13422	-2.44054	1	0.0144924	0.899987	0.616024	0.282864	0.551232
AT1G05500	AT1G05500.1	data	ATSYTE,NTMC2T2.1,NTMC2TYPE2.1,SYT5,SYTE	Calcium-dependent lipid-binding (CaLB domain) family protein		1	1	0.781737	0.978303	1	1	-0.0531014	0.127762	-0.366143	-0.231847	0.101997	-0.0748283	0.832315	0.695738	0.0918944	0.291179	0.78163	0.886368
AT1G05510	AT1G05510.1	data	NA	Protein of unknown function (DUF1264)		1	0.943572	0.95313	0.863817	1	1	0.474988	2.78589	-2.99505	4.37894	1.50337	2.37092	1	0.377434	0.298146	0.12437	1	0.231102
AT1G05520	AT1G05520.1	data	NA	Sec23/Sec24 protein transport family protein		0.643941	0.92497	1	1	1	1	0.854542	-0.366232	-0.192467	0.2138	-0.0701689	-0.164697	0.0212275	0.319376	0.584639	0.529556	0.912046	0.862563
AT1G05530	AT1G05530.1	data	UGT2,UGT75B2	UDP-glucosyl transferase 75B2		0.961232	0.997553	0.885905	0.981808	1	1	3.64269	1.09676	-3.55879	-1.65133	1.09927	2.56274e-15	0.210234	0.536414	0.178538	0.303882	0.614846	1
AT1G05540	AT1G05540.1	data	NA	Protein of unknown function (DUF295)		1	0.80493	0.960895	1	0.735209	1	1.1683	-2.53355	1.29119	0.326674	3.5216	2.56274e-15	0.486026	0.127706	0.31924	0.857853	0.108473	1
AT1G05550	AT1G05550.3	data	NA	Protein of unknown function (DUF295)		0.978807	0.901036	0.910676	1	1	1	-3.23497	-2.98724	2.50359	0	0	1.60977	0.265475	0.26677	0.221265	1	1	1
AT1G05560	AT1G05560.1	data	UGT1,UGT75B1	UDP-glucosyltransferase 75B1		1	0.954844	0.603712	1	0.858753	1	0.135206	0.370508	0.337666	-0.178178	0.653261	-0.202457	0.797478	0.404643	0.0375975	0.495225	0.225918	0.888828
AT1G05570	AT1G05570.1	data	ATGSL06,ATGSL6,CALS1,GSL06,GSL6	callose synthase 1		0.993195	1	0.713982	1	0.703547	1	0.281616	0.113852	-0.513142	-0.190461	0.817241	0.504329	0.327975	0.792512	0.0600213	0.46801	0.095127	0.431599
AT1G05575	AT1G05575.1	data	NA	NA		1	1	0.97647	1	0.856043	1	0.0826839	0.02662	0.30747	0.364707	-0.533472	-0.288195	1	0.933131	0.369624	0.467144	0.222782	0.833747
AT1G05577	AT1G05577.1	data	NA	Domain of unknown function (DUF966)		1	1	0.988213	1	0.933408	1	0.765327	-1.77568	1.53517	-0.268747	2.99597	2.56274e-15	0.721828	0.615283	0.422614	0.841996	0.370094	1
AT1G05590	AT1G05590.1	data	ATHEX3,HEXO2	beta-hexosaminidase 2		1	0.643326	1	1	0.985378	1	-0.307748	-1.20471	0.267938	-0.118469	0.524617	-0.0473163	0.632538	0.046021	0.742767	0.838749	0.515037	1
AT1G05600	AT1G05600.1	data	NA	Tetratricopeptide repeat (TPR)-like superfamily protein		1	0.960299	1	1	0.995791	1	-0.514671	-0.796288	-0.20882	-0.519529	-0.686768	-2.98577	0.481262	0.436045	0.657885	0.488304	0.54111	0.385188
AT1G05610	AT1G05610.1	data	APS2	ADP-glucose pyrophosphorylase small subunit 2		0.963035	1	0.754618	1	0.942675	1	-3.24535	0.137623	-4.5928	-0.253096	2.53014	2.56274e-15	0.215216	1	0.0771646	1	0.392378	1
AT1G05620	AT1G05620.1	data	URH2	uridine-ribohydrolase 2		1	0.976257	0.919696	0.936541	0.850863	1	0.355844	-0.21497	0.54051	0.395339	-0.461104	0.488068	0.404651	0.47434	0.230866	0.206391	0.211669	0.55365
AT1G05630	AT1G05630.1	data	5PTASE13,AT5PTASE13	Endonuclease/exonuclease/phosphatase family protein		1	1	1	1	1	1	0.584882	0.39206	0.467229	0.400898	-0.316233	-0.594577	0.50706	0.679539	0.575439	0.614893	0.722708	0.618371
AT1G05640	AT1G05640.1	data	NA	Ankyrin repeat family protein		1	0.957678	1	1	1	1	-0.625654	-0.866852	0.644649	-1.04371	-0.775135	3.11053	0.717552	0.428732	0.808161	0.422438	0.848474	0.112006
AT1G05660	AT1G05660.1	data	NA	Pectin lyase-like superfamily protein		0.865098	0.869586	1	0.978345	0.875295	1	-1.95139	2.76466	-5.12548e-15	1.03805	-2.2531	3.48664	0.085271	0.190007	1	0.291655	0.250767	0.380078
AT1G05670	AT1G05670.1	data	NA	Pentatricopeptide repeat (PPR-like) superfamily protein		1	1	1	0.841026	1	1	0.00084282	-0.557412	-0.134788	-1.03305	-0.264554	-0.516157	1	0.580755	0.840577	0.103409	0.818266	0.748515
AT1G05675	AT1G05675.1	data	NA	UDP-Glycosyltransferase superfamily protein		1	0.727193	1	0.826275	0.821344	1	1.20995	-3.43207	-0.712568	-1.38093	-0.909053	0.0690384	0.56369	0.0810948	0.531343	0.0980575	0.178772	1
AT1G05680	AT1G05680.1	data	UGT74E2	Uridine diphosphate glycosyltransferase 74E2		1	1	0.55102	0.957746	0.938061	1	-0.158263	0.0135199	0.499252	0.507497	0.605468	-0.52243	0.793111	1	0.0286508	0.244614	0.377626	0.948497
AT1G05690	AT1G05690.1	data	BT3	BTB and TAZ domain protein 3		1	1	1	1	1	1	0.690676	0.414444	-0.0284102	0.427513	0.521358	-0.166422	0.533602	0.592617	1	0.576822	0.594589	0.877004
AT1G05700	AT1G05700.1	data	NA	Leucine-rich repeat transmembrane protein kinase protein		1	1	0.913279	1	1	1	-0.464343	1.43346	-2.21241	-0.711354	-0.455893	-2.00682	0.797109	0.618221	0.2236	0.719685	1	0.888889
AT1G05710	AT1G05710.2	data	NA	basic helix-loop-helix (bHLH) DNA-binding superfamily protein		1	0.937965	0.990416	1	0.525168	1	0.235546	0.312483	-0.269973	0.0738181	-0.85986	0.642596	0.472332	0.352835	0.443367	0.815224	0.03294	0.369124
AT1G05720	AT1G05720.1	data	NA	selenoprotein family protein		0.941142	0.755076	1	0.991742	0.812584	1	-0.388588	0.449495	0.136014	-0.245435	0.510104	0.321997	0.173168	0.0938656	0.617945	0.330979	0.170536	0.586796
AT1G05730	AT1G05730.1	data	NA	Eukaryotic protein of unknown function (DUF842)		1	1	1	1	1	1	-0.152085	-0.537072	0.301729	-0.48519	-1.00384	-0.714831	0.888879	0.59271	0.679435	0.591082	0.616491	0.710572
AT1G05750	AT1G05750.1	data	CLB19,PDE247	Tetratricopeptide repeat (TPR)-like superfamily protein		0.978807	1	0.988213	1	0.953977	1	-0.742491	-0.388086	-0.287025	0.26005	0.692884	-0.876931	0.265906	0.57617	0.422045	0.734628	0.42799	0.419882
AT1G05760	AT1G05760.1	data	RTM1	Mannose-binding lectin superfamily protein		1	1	0.941884	0.821762	0.746442	1	-0.0400766	-0.453	0.88441	1.24851	1.47126	-0.0664246	0.925681	0.685848	0.277401	0.096131	0.118444	0.970645
AT1G05770	AT1G05770.1	data	NA	Mannose-binding lectin superfamily protein		1	1	1	0.992554	1	1	-0.031821	0.223946	-0.0944144	0.815965	0.263491	-0.0662387	0.962011	0.824443	0.96991	0.336625	0.909037	1
AT1G05780	AT1G05780.1	data	NA	Vacuolar ATPase assembly integral membrane protein VMA21-like domain		1	1	1	1	0.543354	1	-0.0509355	0.136727	0.144046	-0.104965	-1.0338	0.291089	0.894693	0.700333	0.775943	0.797778	0.0382923	0.755738
AT1G05785	AT1G05785.1	data	NA	Got1/Sft2-like vescicle transport protein family		1	1	0.878669	0.819592	0.842264	1	-0.128103	0.325412	-0.571301	-0.691468	0.822324	0.104906	0.934432	0.570019	0.167647	0.0948288	0.203625	1
AT1G05790	AT1G05790.1	data	NA	lipase class 3 family protein		0.978849	0.98363	1	1	0.957352	1	-0.443779	0.446472	0.0119935	0.0430269	0.383901	-1.39222	0.27545	0.49473	0.952025	0.894959	0.434282	0.0848635
AT1G05805	AT1G05805.1	data	NA	basic helix-loop-helix (bHLH) DNA-binding superfamily protein		1	1	0.988484	1	1	1	-0.0852319	-0.0385002	0.228985	-0.153068	0.0926996	-0.439691	0.82589	0.919543	0.435368	0.515206	0.755575	0.351444
AT1G05810	AT1G05810.1	data	ARA,ARA-1,ATRAB11D,ATRABA5E,RABA5E	RAB GTPase homolog A5E		1	0.973132	0.935418	1	0.867846	1	0.204886	-0.386478	0.320526	0.143383	-0.697866	-0.701769	0.629546	0.465229	0.261266	0.6706	0.236957	0.410003
AT1G05820	AT1G05820.1	data	ATSPPL5,SPPL5	SIGNAL PEPTIDE PEPTIDASE-LIKE 5		1	0.633594	1	1	0.824734	1	0.538481	4.65795	-1.6826	0.0561598	3.45542	-2.99423	0.836895	0.04379	0.521256	1	0.180541	0.402535
AT1G05830	AT1G05830.1	data	ATX2,SDG30	trithorax-like protein 2		1	0.670105	1	0.148945	0.690178	1	0.237776	0.643258	-0.0372374	0.928674	0.670857	-0.0880844	0.482909	0.0544739	0.884611	0.000995264	0.0886315	0.88678
AT1G05835	AT1G05835.1	data	NA	PHD finger protein		0.987685	1	1	1	1	1	-0.568743	0.108564	-0.0659204	-0.115581	0.315743	0.656914	0.292083	0.865258	0.902098	0.825736	0.610294	0.463601
AT1G05840	AT1G05840.1	data	NA	Eukaryotic aspartyl protease family protein		0.975362	0.84202	1	1	1	1	0.524293	0.492916	0.0274219	-0.0702439	-0.240018	-0.196824	0.251689	0.163314	0.964102	0.891659	0.650318	0.790282
AT1G05850	AT1G05850.1	data	ATCTL1,CTL1,ELP,ELP1,ERH2,HOT2,POM1	Chitinase family protein		1	1	1	0.896746	1	1	0.00536942	-0.0704866	0.102281	-0.208288	-0.0277428	-0.0539208	0.975664	0.648926	0.533799	0.158479	0.88371	0.828394
AT1G05860	AT1G05860.1	data	NA	PF13891 - Potential DNA-binding domain (zf-C3Hc3H) (1 of 3)		1	0.954019	0.94114	1	1	1	0.204948	-0.490138	0.433113	0.273803	-0.395946	1.81634	0.696717	0.403518	0.275526	0.693774	0.631114	0.157744
AT1G05870	AT1G05870.1	data	NA	Protein of unknown function (DUF1685)		1	0.994433	0.793884	0.978303	1	1	-0.178644	0.338343	1.00815	0.357772	-0.319483	1.14687	0.786004	0.523258	0.0976564	0.291118	0.62725	0.387431
AT1G05880	AT1G05880.2	data	ARI12,ATARI12	RING/U-box superfamily protein		1	0.998882	0.986412	1	1	1	-2.38974	-1.34873	-2.88985	-1.87835	0	-1.66288	0.517042	0.545085	0.407549	1	1	0.888889
AT1G05890	AT1G05890.2	data	ARI5,ATARI5	RING/U-box superfamily protein		1	1	0.988213	1	0.900088	1	-0.284644	-0.265363	0.220975	0.0403073	-0.568297	0.654994	0.509057	0.560307	0.417848	0.944804	0.301606	0.466397
AT1G05894	AT1G05894.1	data	NA	NA		1	1	1	0.990311	0.950322	1	0.789049	-0.32036	1.63683	-1.76144	-1.37589	1.0083	0.718485	1	1	0.322398	0.418771	0.734205
AT1G05900	AT1G05900.2	data	ATNTH2,NTH2	endonuclease III 2		0.993351	0.961751	1	1	1	1	0.41659	-0.319025	0.055459	-0.12166	-0.330295	-0.0850858	0.328123	0.445093	0.875067	0.818165	0.572974	0.976391
AT1G05910	AT1G05910.1	data	NA	cell division cycle protein 48-related / CDC48-related		1	0.930775	0.975977	1	1	1	-0.37157	0.433043	0.348568	0.177877	0.348369	1.57342	0.602641	0.327927	0.363007	0.675229	0.617555	0.208584
AT1G05920	AT1G05920.1	data	NA	Domain of unknown function (DUF313)		1	1	1	1	0.829618	1	0.746488	0.782661	-5.12548e-15	0.535657	4.08574	-3.15299	0.870751	0.694254	1	0.738501	0.189998	0.306766
AT1G05940	AT1G05940.1	data	CAT9	cationic amino acid transporter 9		0.994512	1	0.906731	0.945117	0.931806	1	0.247041	-0.13343	-0.240896	-0.26283	-0.291982	-0.0113769	0.332601	0.625118	0.215097	0.224406	0.364609	0.997451
AT1G05950	AT1G05950.1	data	NA	NA		0.978807	1	0.998833	1	0.872118	1	-0.627184	-0.068536	-0.636639	-0.269024	-1.47635	-2.49223	0.267751	1	0.469733	0.730613	0.245968	0.0848765
AT1G05960	AT1G05960.2	data	NA	ARM repeat superfamily protein		1	1	1	1	1	1	0.299607	-0.126892	-0.185539	0.0830851	-0.125353	-0.0964775	0.387853	0.605863	0.480265	0.762223	0.720522	0.847185
AT1G05970	AT1G05970.2	data	NA	RNA-binding (RRM/RBD/RNP motifs) family protein		1	0.998201	1	0.984988	1	1	0.267998	-0.241775	0.0379124	0.403088	-0.115278	-0.755285	0.536113	0.543278	0.942796	0.316409	0.833286	0.327671
AT1G06000	AT1G06000.1	data	NA	UDP-Glycosyltransferase superfamily protein		0.608091	0.190414	0.63849	0.662042	0.151518	1	0.733966	0.695814	0.85603	0.500108	1.19652	-1.32292	0.0177258	0.0023666	0.044146	0.0351931	0.00158453	0.155622
AT1G06010	AT1G06010.1	data	NA	NA		1	1	1	1	0.632671	0.785626	-0.0296209	-0.166463	-0.0344045	0.0737692	0.811686	-1.92602	0.89271	0.7228	0.896881	0.838813	0.062399	0.00773447
AT1G06020	AT1G06020.1	data	NA	pfkB-like carbohydrate kinase family protein		1	1	0.798177	0.970273	1	1	0	-0.998767	4.03906	3.04388	-0.837004	-2.13689	1	0.631133	0.101946	0.269203	1	0.538623
AT1G06030	AT1G06030.1	data	NA	pfkB-like carbohydrate kinase family protein		1	1	0.481311	1	1	1	0.127181	0.860992	3.19791	0	0.425211	-3.65087	1	0.712442	0.0171737	1	1	0.10208
AT1G06040	AT1G06040.1	data	STO	B-box zinc finger family protein		0.961232	0.77328	0.799794	1	0.827742	1	-0.240908	-0.259568	0.253898	0.0969158	-0.265289	-0.107715	0.207725	0.104538	0.104199	0.631688	0.187411	0.715289
AT1G06050	AT1G06050.1	data	NA	Protein of unknown function (DUF1336)		1	1	0.979904	0.997605	0.942175	1	0.22316	-0.191205	0.475448	-0.605419	0.990907	0.829015	0.72214	0.862048	0.383162	0.348925	0.384443	0.520355
AT1G06060	AT1G06060.1	data	NA	LisH and RanBPM domains containing protein		0.908644	1	0.975977	1	1	1	0.444415	-0.0705758	0.269971	-0.00678235	0.0416579	-0.200855	0.131032	0.790273	0.36778	1	0.929663	0.75866
AT1G06070	AT1G06070.1	data	NA	Basic-leucine zipper (bZIP) transcription factor family protein		1	1	1	1	0.921329	1	0.436492	-0.0936261	0.135718	-0.106448	-0.532596	-0.183933	0.409866	0.866318	0.60824	0.79271	0.342918	0.867157
AT1G06080	AT1G06080.1	data	ADS1	delta 9 desaturase 1		0.729348	0.943572	1	1	0.966184	1	-1.18638	0.517629	0.419441	-0.153673	0.5205	-0.998336	0.0356542	0.372963	0.655513	0.78591	0.465936	0.533393
AT1G06090	AT1G06090.1	data	NA	Fatty acid desaturase family protein		1	0.957033	1	1	1	1	-0.231542	-0.411931	0.385749	-0.185541	-0.45322	4.65069	0.776472	0.41835	0.717332	0.715286	0.657476	0.0895886
AT1G06100	AT1G06100.1	data	NA	Fatty acid desaturase family protein		0.665857	1	1	0.991742	1	1	3.23029	-0.17287	0.419082	1.14418	0.241341	1.71003	0.0255789	1	0.8338	0.330869	1	0.481266
AT1G06110	AT1G06110.1	data	SKIP16	SKP1/ASK-interacting protein 16		1	1	1	0.85982	0.816049	1	0.121521	0.0852075	0.0476253	-0.418383	-0.571832	-0.435774	0.697757	0.761243	0.849957	0.117454	0.172899	0.410883
AT1G06120	AT1G06120.1	data	NA	Fatty acid desaturase family protein		0.743521	1	0.94114	0.777987	0.943483	1	1.22593	0.509709	-1.4027	1.13039	0.812504	2.56366	0.0385862	0.567763	0.275847	0.0705097	0.398564	0.62716
AT1G06130	AT1G06130.1	data	GLX2-4	glyoxalase 2-4		0.978807	1	1	1	0.979373	1	-0.446698	0.194246	-0.129326	0.251599	0.417317	-0.532233	0.272743	0.589422	0.622644	0.390236	0.502295	0.632413
AT1G06149	AT1G06149.1	data	CPuORF8	conserved peptide upstream open reading frame 8		1	0.462114	1	1	0.905496	1	0.139193	-0.89408	0.00851812	-0.0229842	0.552327	-0.0941929	0.770949	0.0177575	0.974519	0.965032	0.319195	0.919858
AT1G06150	AT1G06150.1	data	EMB1444	basic helix-loop-helix (bHLH) DNA-binding superfamily protein		1	0.610552	1	0.921406	1	1	-0.440773	-1.75101	-0.390063	-0.849803	0.00960831	-0.284781	0.495534	0.0374252	0.57281	0.192959	1	0.91046
AT1G06160	AT1G06160.1	data	ORA59	octadecanoid-responsive Arabidopsis AP2/ERF 59		1	0.827305	0.945512	0.866946	1	1	-0.267905	-1.17652	-0.55404	-0.723494	-0.439408	-3.04885	0.698849	0.145877	0.284456	0.130256	0.648396	0.154219
AT1G06170	AT1G06170.1	data	NA	basic helix-loop-helix (bHLH) DNA-binding superfamily protein		1	0.900095	0.960895	0.85982	1	1	-1.83608	3.15689	3.12263	3.12282	0	-1.94245	0.480199	0.264609	0.32636	0.118902	1	0.888889
AT1G06180	AT1G06180.1	data	ATMYB13,ATMYBLFGN,MYB13	myb domain protein 13		1	1	0.992494	0.962295	0.746442	1	-0.243891	-0.293103	-0.25797	-0.607147	-1.34823	0.367169	0.586637	0.753115	0.449741	0.250648	0.118422	0.765573
AT1G06190	AT1G06190.1	data	NA	Rho termination factor		1	0.592647	0.935418	1	0.348638	1	0.130554	0.448989	0.186673	-0.0251554	0.741187	-0.495374	0.6171	0.0346132	0.260217	0.907297	0.0100951	0.384656
AT1G06200	AT1G06200.1	data	NA	Peptidase S24/S26A/S26B/S26C family protein		1	0.957033	0.94822	1	0.971965	1	-0.125275	0.173652	0.199668	-0.0525294	0.204086	0.138872	0.599429	0.42094	0.289982	0.804911	0.487585	0.722151
AT1G06210	AT1G06210.1	data	NA	ENTH/VHS/GAT family protein		1	0.943403	0.464212	0.983322	0.966184	1	-0.269646	0.229197	0.587969	-0.271769	-0.353045	-1.26333	0.404423	0.371454	0.0155814	0.311131	0.461546	0.179311
AT1G06220	AT1G06220.2	data	CLO,GFA1,MEE5	Ribosomal protein S5/Elongation factor G/III/V family protein		1	0.947494	0.933271	1	1	1	0.184029	-0.140269	0.229569	0.131875	0.0182544	-0.335141	0.39598	0.388246	0.25377	0.525313	0.945192	0.425184
AT1G06230	AT1G06230.1	data	GTE4	global transcription factor group E4		1	0.672405	1	1	0.9293	1	0.0137171	-0.62748	0.00685943	-0.111219	0.319314	0.614936	0.985385	0.0564615	1	0.678434	0.35993	0.247648
AT1G06240	AT1G06240.1	data	NA	Protein of unknown function DUF455		1	1	1	0.726317	1	1	0.141722	-0.0866392	-0.135922	-0.740861	-0.292892	-0.317305	0.795311	0.911155	0.747808	0.0508944	0.638629	0.717778
AT1G06250	AT1G06250.1	data	NA	alpha/beta-Hydrolases superfamily protein		1	1	1	1	1	1	-0.304426	0.979808	0.726036	1.17989	1.42351	4.93787	0.97016	0.595834	0.575535	0.459178	0.613315	0.147799
AT1G06270	AT1G06270.1	data	NA	Pentatricopeptide repeat (PPR) superfamily protein		1	1	0.975977	1	1	1	-0.663398	0.210531	-0.735937	0.121768	0.694321	-0.166719	0.646876	0.808833	0.368357	0.880633	0.558685	1
AT1G06290	AT1G06290.1	data	ACX3,ATACX3	acyl-CoA oxidase 3		1	0.807128	0.998045	1	0.55109	1	0.0790228	-0.336861	-0.155948	0.108831	-0.475951	0.199429	0.808536	0.129429	0.466946	0.641984	0.0392794	0.716818
AT1G06310	AT1G06310.1	data	ACX6	acyl-CoA oxidase 6		0.978807	1	1	0.711199	0.850863	1	-3.01247	-0.840723	1.12874	3.95322	3.40652	2.56274e-15	0.267265	1	1	0.0472107	0.214914	1
AT1G06330	AT1G06330.1	data	NA	Heavy metal transport/detoxification superfamily protein		1	0.943572	1	0.897981	1	1	0.542479	2.61117	-5.12548e-15	-3.61818	-2.6094	2.56274e-15	1	0.374437	1	0.159441	0.607648	1
AT1G06350	AT1G06350.1	data	NA	Fatty acid desaturase family protein		0.999113	1	1	1	0.826225	1	-0.910078	0.565254	0.647706	0.150552	-1.22678	-0.0859894	0.339154	0.554674	0.659766	0.852419	0.181382	0.985792
AT1G06360	AT1G06360.1	data	NA	Fatty acid desaturase family protein		1	0.875879	0.753497	1	1	1	-0.0431826	-0.397265	0.617825	-0.187734	0.232795	0.423554	0.912102	0.205842	0.0763895	0.465362	0.574235	0.432347
AT1G06380	AT1G06380.1	data	NA	Ribosomal protein L1p/L10e family		1	0.682921	1	1	0.966184	1	-0.179524	0.842912	-0.0106613	-0.102848	0.421276	-0.396389	0.661653	0.061044	1	0.731238	0.471214	0.734227
AT1G06390	AT1G06390.1	data	ATGSK1,ATSK2-3,ATSK22,BIL2,GSK1,SK22	GSK3/SHAGGY-like protein kinase 1		1	0.912746	0.988484	0.964788	0.832924	1	-0.249458	-0.305444	-0.216104	0.276787	-0.510963	0.714431	0.475519	0.291129	0.435275	0.252717	0.19426	0.291589
AT1G06400	AT1G06400.1	data	ARA-2,ARA2,ATRAB11E,ATRABA1A	Ras-related small GTP-binding family protein		0.95218	0.988301	1	1	0.900088	1	-0.277041	-0.148132	-0.0373945	0.133668	0.233123	-0.501364	0.193405	0.508822	0.837076	0.417431	0.300333	0.300764
AT1G06410	AT1G06410.1	data	ATTPS7,ATTPSA,TPS7	trehalose-phosphatase/synthase 7		1	0.933612	0.876889	1	0.703547	1	-0.0760014	-0.164425	0.268845	-0.154572	0.529083	-0.341515	0.69777	0.337852	0.166409	0.485421	0.0951518	0.401554
AT1G06420	AT1G06420.1	data	NA	NA		1	0.900095	0.940592	0.99484	0.966184	1	0.0807207	1.05503	1.78522	-0.856574	0.819977	1.06068	0.921186	0.262985	0.274786	0.341741	0.453132	0.57596
AT1G06430	AT1G06430.1	data	FTSH8	FTSH protease 8		1	1	1	1	0.943313	1	0.140279	-0.0463409	0.115149	-0.141133	-0.199644	-0.334823	0.557113	0.823901	0.516093	0.517472	0.396043	0.38485
AT1G06440	AT1G06440.1	data	NA	Ubiquitin carboxyl-terminal hydrolase family protein		1	1	1	1	1	1	-0.703101	-0.194945	-0.418763	-0.269876	-0.898127	0.943065	0.649442	0.824822	0.682299	0.768809	0.683147	0.553523
AT1G06450	AT1G06450.1	data	NA	Polynucleotidyl transferase, ribonuclease H-like superfamily protein		0.938567	1	0.988213	0.678169	1	1	-0.806143	-0.203374	0.47812	-1.22988	-0.0432359	-0.200923	0.169063	0.722969	0.433554	0.0391876	1	0.872668
AT1G06460	AT1G06460.1	data	ACD31.2,ACD32.1	alpha-crystallin domain 32.1		0.923667	0.957033	0.935418	1	1	1	0.259417	0.15296	0.171765	0.131583	-0.0312308	-0.0420504	0.149956	0.424158	0.26161	0.438473	0.87181	0.894631
AT1G06470	AT1G06470.1	data	NA	Nucleotide/sugar transporter family protein		0.765884	0.964268	1	1	0.966184	1	0.673019	0.374152	-0.133787	0.228595	0.317915	-0.053209	0.0427222	0.450819	0.680623	0.408797	0.451969	0.944338
AT1G06475	AT1G06475.1	data	NA	NA		0.947612	0.960908	1	1	1	1	-1.06849	-0.802174	-0.257995	-0.333157	-0.0785469	0.028245	0.185524	0.440038	0.803885	0.703483	0.95903	1
AT1G06490	AT1G06490.1	data	ATGSL07,atgsl7,gsl07	glucan synthase-like 7		0.976047	0.246015	0.880294	1	1	1	1.65705	4.7564	1.70349	0.150784	0.307144	4.66293	0.252448	0.00369329	0.169196	0.944945	0.885913	0.10751
AT1G06500	AT1G06500.1	data	NA	NA		0.847486	1	0.885905	1	1	1	-0.571669	-0.0332916	0.409454	-0.215226	0.104421	-0.161854	0.0700082	0.912329	0.177175	0.497346	0.834116	0.797873
AT1G06510	AT1G06510.1	data	NA	NA		0.800615	0.207442	0.998083	1	1	1	-0.616386	-0.912573	-0.211008	-0.261675	-0.0152187	-0.581071	0.0501606	0.00279636	0.468155	0.423978	1	0.497262
AT1G06515	AT1G06515.1	data	NA	Protein of unknown function (DUF3317)		1	0.805312	1	1	0.779338	1	-0.169317	-0.364663	0.00819595	0.0758547	0.55456	0.771503	0.587645	0.12868	1	0.794783	0.145546	0.260069
AT1G06520	AT1G06520.1	data	ATGPAT1,GPAT1	glycerol-3-phosphate acyltransferase 1		1	0.807128	1	0.661413	0.717927	1	-0.891347	2.01886	0.535151	-2.13903	3.87608	2.02129	0.444153	0.129758	0.726243	0.0349037	0.101348	0.491308
AT1G06530	AT1G06530.1	data	NA	Tropomyosin-related		1	1	1	1	1	1	-0.107075	-0.126595	0.0191801	0.10157	0.106591	0.0122249	0.716087	0.608638	0.944695	0.736558	0.776926	1
AT1G06540	AT1G06540.1	data	NA	NA		0.713206	1	1	1	0.966184	1	4.79899	0.763143	2.33119	1.01765	2.5966	2.56274e-15	0.0326928	0.758674	0.614435	0.563834	0.466148	1
AT1G06550	AT1G06550.1	data	NA	ATP-dependent caseinolytic (Clp) protease/crotonase family protein		0.978807	0.0111484	0.938078	0.896083	1	1	0.242514	0.906433	-0.23158	0.28996	0.114057	-0.0993179	0.262906	3.12878e-05	0.268276	0.157582	0.609911	0.841631
AT1G06560	AT1G06560.1	data	NA	NOL1/NOP2/sun family protein		1	1	0.955863	0.249369	1	1	0.0548405	0.00479128	0.227095	1.00735	-0.141357	0.892822	0.933362	0.983169	0.311098	0.00245503	0.810317	0.34731
AT1G06570	AT1G06570.1	data	HPD,PDS1	phytoene desaturation 1		1	0.90741	0.783339	1	0.875924	1	-0.121231	-0.343117	0.370987	-0.0203641	-0.445298	0.280946	0.766629	0.279157	0.092718	0.983435	0.253512	0.521503
AT1G06580	AT1G06580.1	data	NA	Pentatricopeptide repeat (PPR) superfamily protein		0.952998	1	1	1	0.762917	1	1.81286	0.658274	0.648538	-0.558528	3.90155	-2.49771	0.198247	1	0.557093	0.715033	0.128282	0.490728
AT1G06590	AT1G06590.1	data	NA	K03352 - anaphase-promoting complex subunit 5 (APC5) (1 of 1)		0.901556	0.997553	0.976653	0.739931	1	1	0.765438	-0.293484	0.444382	-0.89267	-0.00351356	-0.872225	0.123821	0.535307	0.37706	0.0565642	1	0.423182
AT1G06620	AT1G06620.1	data	NA	2-oxoglutarate (2OG) and Fe(II)-dependent oxygenase superfamily protein		1	0.135105	1	0.993662	0.976195	1	0.632254	1.78964	0.000548021	-0.539719	0.493791	1.67913	0.518696	0.00128195	1	0.338981	0.496285	0.0527177
AT1G06630	AT1G06630.1	data	NA	F-box/RNI-like superfamily protein		1	1	0.344141	1	1	1	-0.0827057	0.0614831	-0.894672	-0.23954	-0.292759	0.613894	0.924151	0.931965	0.00705206	0.667574	0.55766	0.501909
AT1G06640	AT1G06640.1	data	NA	2-oxoglutarate (2OG) and Fe(II)-dependent oxygenase superfamily protein		0.902543	0.601018	0.940934	0.916667	0.983475	1	0.296236	0.349736	0.212191	0.249633	0.124619	0.648393	0.126568	0.0359067	0.275113	0.185029	0.513107	0.0479822
AT1G06645	AT1G06645.1	data	NA	2-oxoglutarate (2OG) and Fe(II)-dependent oxygenase superfamily protein		1	1	1	0.862932	1	1	0.140928	0.184097	0.149569	0.821189	0.219019	-0.813107	0.848667	0.799357	0.775484	0.123359	0.777679	0.508799
AT1G06650	AT1G06650.2	data	NA	2-oxoglutarate (2OG) and Fe(II)-dependent oxygenase superfamily protein		1	1	0.998045	1	0.993907	1	-0.0145244	-0.0501849	0.129993	0.0383359	0.160024	-0.714079	0.949179	0.850887	0.467394	0.879799	0.53642	0.211059
AT1G06660	AT1G06660.1	data	NA	NA		0.81635	1	0.878669	1	0.855107	1	1.17472	-0.344061	-1.02923	0.115429	1.17842	0.360173	0.0582224	0.65472	0.167678	0.900311	0.219899	0.826021
AT1G06670	AT1G06670.1	data	NIH	nuclear DEIH-boxhelicase		0.987366	1	1	1	0.702829	1	0.25621	-0.0249986	0.0574324	0.205992	0.505557	-0.261069	0.288276	0.936597	0.821667	0.383672	0.0949397	0.586191
AT1G06680	AT1G06680.1	data	OE23,OEE2,PSBP-1,PSII-P	photosystem II subunit P-1		1	0.98363	0.968378	1	0.743574	1	-0.0776429	0.0871266	0.134422	-0.00214905	-0.252711	-0.0402635	0.619009	0.495798	0.346999	0.988808	0.114785	0.860072
AT1G06690	AT1G06690.1	data	NA	NAD(P)-linked oxidoreductase superfamily protein		0.919855	1	1	1	0.960898	1	-0.383841	0.00513525	-0.1601	0.10033	-0.219373	-0.100284	0.145219	1	0.491168	0.636769	0.442951	0.834873
AT1G06700	AT1G06700.1	data	NA	Protein kinase superfamily protein		0.919028	0.984761	0.976653	1	0.966184	1	-0.351946	-0.132084	-0.165205	-0.0750983	-0.226412	-0.366883	0.140502	0.501891	0.376515	0.776151	0.460147	0.456625
AT1G06710	AT1G06710.1	data	NA	Tetratricopeptide repeat (TPR)-like superfamily protein		1	0.797609	0.894879	0.711199	0.358746	1	0.419443	2.54972	1.56272	-2.80127	5.22459	0.859263	0.815285	0.122481	0.19153	0.0481628	0.0110206	0.66661
AT1G06720	AT1G06720.1	data	NA	P-loop containing nucleoside triphosphate hydrolases superfamily protein		1	0.895438	1	1	0.652221	1	-0.198181	0.313392	0.108735	-0.101122	0.938414	-0.984421	0.536489	0.241116	0.67454	0.754915	0.072222	0.118832
AT1G06730	AT1G06730.1	data	NA	pfkB-like carbohydrate kinase family protein		1	1	1	0.991262	0.200388	1	-0.253042	-0.135863	0.0553762	-0.502674	2.24969	0.921989	0.570294	0.79532	0.84848	0.326255	0.00291713	0.41317
AT1G06750	AT1G06750.2	data	NA	P-loop containing nucleoside triphosphate hydrolases superfamily protein		1	0.93275	0.894263	0.980864	0.944511	1	-0.367029	0.882313	-1.52304	0.892698	1.08012	-2.23878	0.709869	0.33111	0.18986	0.301052	0.40034	0.474811
AT1G06760	AT1G06760.1	data	NA	winged-helix DNA-binding transcription factor family protein		0.964742	0.851123	1	1	0.863871	1	-0.28764	0.198068	-0.0544962	0.0879582	0.272915	-0.0910229	0.223131	0.173979	0.733266	0.57865	0.233054	0.798661
AT1G06770	AT1G06770.1	data	DRIP1	DREB2A-interacting protein 1		0.961914	1	0.455181	0.843789	0.922468	1	0.520801	0.333838	1.05799	0.680179	0.687613	0.091098	0.213744	0.599376	0.0148121	0.105961	0.345606	0.99606
AT1G06780	AT1G06780.2	data	GAUT6	galacturonosyltransferase 6		1	0.924461	0.846765	1	0.952077	1	0.397403	-0.49978	0.656389	0.226999	0.503924	-0.75331	0.449055	0.315984	0.13783	0.613566	0.423345	0.636773
AT1G06790	AT1G06790.1	data	NA	RNA polymerase Rpb7 N-terminal domain-containing protein		1	1	1	1	1	1	0.0408615	-0.221945	0.102656	0.386065	0.164221	0.422373	1	0.707542	0.741027	0.358106	0.773372	0.716551
AT1G06800	AT1G06800.1	data	PLA-I{gamma}1	alpha/beta-Hydrolases superfamily protein		1	0.923428	1	0.9538	1	0.948894	0.0232579	-0.456771	-0.176959	-0.463267	-0.095694	1.77365	0.984791	0.306938	0.782677	0.236346	0.872252	0.0179302
AT1G06820	AT1G06820.1	data	CCR2,CRTISO	carotenoid isomerase		1	1	1	1	1	1	0.19514	0.140214	0.0121824	-0.124537	-0.181608	-0.278177	0.472743	0.605235	1	0.614566	0.669016	0.640873
AT1G06830	AT1G06830.1	data	NA	Glutaredoxin family protein		1	1	1	1	0.875169	1	0.320449	0.123491	-0.122964	-0.0565476	-0.53446	-0.0584714	0.464108	0.760686	0.894285	0.853149	0.249732	0.948622
AT1G06840	AT1G06840.1	data	NA	Leucine-rich repeat protein kinase family protein		1	0.994433	0.510741	1	1	1	-0.176736	-0.49494	-1.53344	-0.578761	0.303317	1.87296	0.921052	0.523606	0.0214831	0.389338	0.816438	0.198158
AT1G06850	AT1G06850.1	data	AtbZIP52,bZIP52	basic leucine-zipper 52		1	0.88417	0.976653	0.957696	1	1	-0.143222	-0.587339	0.676126	0.503308	0.145833	0.328321	0.805508	0.221997	0.376857	0.244021	0.770301	0.75742
AT1G06870	AT1G06870.1	data	NA	Peptidase S24/S26A/S26B/S26C family protein		1	1	0.872276	0.191025	0.924486	1	-0.105887	0.122367	-0.40635	0.927682	-0.408305	0.638058	0.781459	0.685693	0.161748	0.00153478	0.349778	0.395116
AT1G06890	AT1G06890.1	data	NA	nodulin MtN21 /EamA-like transporter family protein		0.872796	0.924461	1	1	0.99739	1	0.563053	-0.375331	-0.0245194	-0.199852	0.28215	0.425256	0.0906484	0.31429	0.916239	0.547176	0.545433	0.650569
AT1G06900	AT1G06900.1	data	NA	Insulinase (Peptidase family M16) family protein		1	0.897602	0.99856	0.903093	0.868487	1	0.333233	-0.417526	-0.211625	-0.514631	0.56514	-0.081264	0.397523	0.256555	0.468874	0.16444	0.238634	0.908407
AT1G06910	AT1G06910.1	data	TRFL7	TRF-like 7		0.977794	0.84574	1	0.635531	0.968377	1	0.894293	1.25205	-0.0983343	-1.28979	-0.611819	-0.371126	0.254075	0.168303	0.919096	0.0293622	0.481222	0.955583
AT1G06923	AT1G06923.1	data	NA	NA		1	1	0.988834	1	0.763192	1	-0.527059	-0.863619	-1.46212	0.650181	-1.75184	-2.49601	0.472922	0.58294	0.44109	0.646219	0.128472	0.539763
AT1G06930	AT1G06930.1	data	NA	PTHR33257:SF5 - EXPRESSED PROTEIN (1 of 1)		0.783317	1	0.938078	1	1	1	-1.76019	0.335919	2.67249	0.632732	-0.121556	-0.971914	0.0457885	0.812703	0.266488	0.518776	1	0.72704
AT1G06950	AT1G06950.1	data	ATTIC110,TIC110	translocon at the inner envelope membrane of chloroplasts 110		1	0.667424	0.884074	0.97163	0.942675	1	0.139553	-0.365094	-0.212291	-0.168429	-0.155714	0.0141904	0.578073	0.0528304	0.174045	0.272864	0.393145	0.980611
AT1G06960	AT1G06960.1	data	NA	RNA-binding (RRM/RBD/RNP motifs) family protein		1	0.984078	0.976653	1	0.966184	1	0.116441	0.23521	-0.333389	0.214533	-0.386021	0.720062	0.75059	0.498439	0.37284	0.530541	0.471068	0.29606
AT1G06980	AT1G06980.1	data	NA	PF14009 - Domain of unknown function (DUF4228) (DUF4228) (1 of 28)		1	1	1	0.0224112	1	1	0.290756	0.837219	-1.14157	-3.4683	1.17458	0.203159	0.872725	0.574982	0.521199	5.49098e-05	0.591496	1
AT1G07000	AT1G07000.1	data	ATEXO70B2,EXO70B2	exocyst subunit exo70 family protein B2		1	1	0.996246	1	1	1	0.276499	0.189227	0.466574	-0.276743	0.28192	-2.24324	0.762282	0.763142	0.462486	0.432955	0.622104	0.0341165
AT1G07010	AT1G07010.3	data	NA	Calcineurin-like metallo-phosphoesterase superfamily protein		1	0.962357	0.968378	1	1	1	-0.145859	-0.160022	-0.161154	0.0461249	-0.149308	-0.6347	0.597471	0.446265	0.346831	0.848966	0.641201	0.14274
AT1G07020	AT1G07020.1	data	NA	NA		0.610216	0.996368	1	1	1	1	-0.838527	0.169703	0.0902236	-0.244111	-0.0513279	-0.434747	0.0179274	0.527944	0.821576	0.407855	0.904343	0.4786
AT1G07030	AT1G07030.1	data	NA	Mitochondrial substrate carrier family protein		1	0.54697	0.815461	1	1	1	0.196637	1.33625	0.556013	0.349225	-0.0198406	0.477692	0.767187	0.0263342	0.120197	0.593402	1	0.584298
AT1G07040	AT1G07040.1	data	NA	PF07063 - Domain of unknown function (DUF1338) (DUF1338) (1 of 3)		0.837529	0.933612	1	1	0.631833	1	0.570912	-0.322712	-0.0515752	-0.141337	-0.724825	0.884448	0.0652174	0.333975	0.864904	0.591811	0.0621034	0.0780436
AT1G07050	AT1G07050.1	data	NA	CCT motif family protein		1	0.0105239	0.913215	1	0.400198	1	-0.108107	1.30083	0.450868	0.26922	0.887325	-0.586929	0.663255	2.90663e-05	0.223296	0.457158	0.0147614	0.49553
AT1G07070	AT1G07070.1	data	NA	Ribosomal protein L35Ae family protein		0.950209	0.880304	1	1	0.999277	1	-0.324702	0.279285	-0.214216	0.184515	0.20295	0.128528	0.188883	0.210868	0.488244	0.464062	0.552122	0.896289
AT1G07080	AT1G07080.1	data	NA	Thioredoxin superfamily protein		1	1	1	1	1	1	-0.101918	0.0880945	-0.0202548	0.00253695	-0.00726646	0.524165	0.688943	0.661063	0.921046	0.979853	1	0.229245
AT1G07090	AT1G07090.1	data	LSH6	Protein of unknown function (DUF640)		0.902841	1	1	1	0.870341	1	0.453662	-0.0775397	0.0675117	0.239712	0.568656	0.82285	0.127497	0.754148	0.834905	0.426077	0.24245	0.236286
AT1G07110	AT1G07110.1	data	ATF2KP,F2KP,FKFBP	fructose-2,6-bisphosphatase		0.999843	1	1	1	1	1	0.260041	-0.00508584	0.0203472	0.0710218	0.182258	0.229615	0.350232	0.945821	0.92597	0.712344	0.56719	0.69485
AT1G07120	AT1G07120.1	data	NA	PTHR31342:SF9 - F10K1.18 PROTEIN (1 of 1)		0.930245	1	0.988213	1	1	1	-2.51953	-0.104561	2.60577	0.634912	2.28142	-2.51708	0.153577	1	0.431604	0.702077	0.584909	0.264732
AT1G07130	AT1G07130.1	data	ATSTN1,STN1	Nucleic acid-binding, OB-fold-like protein		1	1	1	0.957185	0.639816	1	-0.465489	-0.221453	0.0918256	0.610985	1.40223	1.10721	0.51098	0.686827	0.843767	0.240034	0.064809	0.362584
AT1G07135	AT1G07135.1	data	NA	glycine-rich protein		1	0.895438	1	1	0.422266	1	0.0141491	0.371676	0.217276	0.176404	0.6916	0.0859545	0.999497	0.238283	0.513611	0.55117	0.0171931	0.900608
AT1G07140	AT1G07140.1	data	SIRANBP	Pleckstrin homology (PH) domain superfamily protein		0.880287	0.91187	1	1	0.572314	1	-0.365471	-0.198327	0.0215353	-0.0912267	0.407591	0.436778	0.0994607	0.287656	0.906305	0.659642	0.0451263	0.244616
AT1G07150	AT1G07150.1	data	MAPKKK13	mitogen-activated protein kinase kinase kinase 13		0.862901	1	1	0.847541	0.851785	1	-2.30513	0.436382	-0.00371885	-1.40313	3.39146	1.42075	0.0758661	0.799891	1	0.110322	0.216115	1
AT1G07160	AT1G07160.1	data	NA	Protein phosphatase 2C family protein		0.961232	1	0.80818	0.754789	1	1	-3.47231	-1.79018	-2.8258	4.33297	-1.86202	-2.01263	0.211454	0.582642	0.112802	0.0613588	1	0.888889
AT1G07170	AT1G07170.1	data	NA	PHF5-like protein		0.862901	1	0.793884	1	1	1	-0.606889	0.112721	0.407992	-0.0518765	0.0258125	0.125619	0.0760303	0.616131	0.097756	0.881954	0.958119	0.844633
AT1G07180	AT1G07180.1	data	ATNDI1,NDA1	alternative NAD(P)H dehydrogenase 1		1	0.768657	0.988834	0.982017	1	1	-0.26611	-0.643516	0.138159	0.330175	-0.165832	0.052806	0.447858	0.101245	0.439728	0.308016	0.672644	0.96853
AT1G07200	AT1G07200.2	data	NA	Double Clp-N motif-containing P-loop nucleoside triphosphate hydrolases superfamily protein		0.987741	0.895438	1	1	0.966184	1	-0.381091	0.456621	-0.0184331	-0.265395	-0.354063	-0.168905	0.311663	0.239163	0.916391	0.43389	0.449355	0.814537
AT1G07210	AT1G07210.1	data	NA	Ribosomal protein S18		1	1	0.992494	1	0.910127	1	0.224508	0.136425	0.165607	0.145143	0.279506	-0.269145	0.411523	0.563541	0.449806	0.548448	0.326297	0.659211
AT1G07220	AT1G07220.1	data	NA	Arabidopsis thaliana protein of unknown function (DUF821)		1	1	0.945512	0.973857	0.899629	1	-0.0450495	0.00552739	0.344844	0.449798	-0.879881	-1.30021	0.993529	1	0.284919	0.275754	0.293196	0.337525
AT1G07230	AT1G07230.1	data	NPC1	non-specific phospholipase C1		1	1	0.746603	1	1	1	-0.0275047	-0.120826	-0.486133	0.129837	0.219894	0.491322	0.926828	0.785591	0.0746482	0.686871	0.676963	0.437996
AT1G07240	AT1G07240.1	data	UGT71C5	UDP-glucosyl transferase 71C5		0.987741	0.882743	0.780628	0.859331	0.861868	1	-0.303744	0.337526	0.528903	-0.471211	0.478975	0.0849684	0.297371	0.221105	0.0881775	0.116564	0.229212	0.933096
AT1G07250	AT1G07250.1	data	UGT71C4	UDP-glucosyl transferase 71C4		0.847359	0.541	1	0.939309	0.952035	1	0.605266	0.64474	-0.024432	0.325621	0.284831	-1.9214	0.069311	0.0257631	0.915462	0.211161	0.423047	0.0384017
AT1G07260	AT1G07260.1	data	UGT71C3	UDP-glucosyl transferase 71C3		0.783317	0.800803	1	1	1	1	0.875084	1.11646	0.268676	-0.251285	0.540088	0.706897	0.0463925	0.126107	0.536833	0.653961	0.572257	0.602663
AT1G07270	AT1G07270.1	data	NA	Cell division control, Cdc6		0.999843	1	1	0.829374	0.966184	1	-1.43169	0	-5.12548e-15	-2.1489	2.49924	-1.54671	0.350098	1	1	0.0991055	0.4644	0.888889
AT1G07280	AT1G07280.1	data	NA	Tetratricopeptide repeat (TPR)-like superfamily protein		1	0.942895	0.958722	0.617901	0.855107	1	-0.156832	0.293455	-0.303688	-0.63815	-0.510549	-1.18134	0.605156	0.365905	0.314848	0.026348	0.221778	0.309924
AT1G07290	AT1G07290.1	data	GONST2	golgi nucleotide sugar transporter 2		1	0.64782	1	1	1	1	-1.06031	3.64368	0.750159	0.858041	0.333123	-2.2732	0.852987	0.0476722	0.868704	0.691262	1	0.5335
AT1G07300	AT1G07300.1	data	NA	josephin protein-related		1	1	1	0.908294	1	1	-0.307982	-0.141958	-0.453566	-0.981073	0.298707	-1.71179	0.698126	0.917061	0.480685	0.171475	0.743744	0.113886
AT1G07310	AT1G07310.1	data	NA	Calcium-dependent lipid-binding (CaLB domain) family protein		1	1	1	1	0.999342	1	0.107775	0.0153597	0.00675295	0.0251759	0.158096	-0.0549708	0.671265	0.955014	0.982972	0.913876	0.552791	0.913626
AT1G07320	AT1G07320.1	data	RPL4	ribosomal protein L4		0.872796	0.794148	1	0.872772	0.942893	1	-0.334325	-0.272653	0.0402321	-0.267369	-0.157798	0.0226585	0.0929562	0.120497	0.811362	0.135587	0.39523	0.941517
AT1G07330	AT1G07330.1	data	NA	NA		1	1	1	1	1	1	0.428142	0.290564	0.0761895	0.609612	1.03865	-4.50738	1	0.836566	0.883085	0.851003	0.843683	0.033839
AT1G07340	AT1G07340.1	data	ATSTP2,STP2	sugar transporter 2		0.897208	0.682921	1	0.91815	1	1	-2.39821	-4.40344	-5.12548e-15	3.48789	0	2.04752	0.111712	0.061711	1	0.186689	1	0.531
AT1G07350	AT1G07350.1	data	NA	RNA-binding (RRM/RBD/RNP motifs) family protein		1	0.559359	0.960895	1	0.0447182	1	-0.00575458	-0.395033	-0.16518	-0.209492	-1.16996	-0.570986	1	0.0286893	0.318089	0.379741	0.000149827	0.125313
AT1G07360	AT1G07360.1	data	NA	CCCH-type zinc fingerfamily protein with RNA-binding domain		0.99688	1	1	1	1	1	0.27341	0.00570313	0.0351062	-0.173383	-0.024668	0.0379174	0.336482	0.981764	0.879267	0.509341	0.974127	0.971894
AT1G07370	AT1G07370.1	data	ATPCNA1,PCNA1	proliferating cellular nuclear antigen 1		0.844754	0.805312	0.992494	0.97511	1	1	0.428653	0.370598	0.265346	-0.304384	0.0887939	0.224646	0.0674906	0.128419	0.451208	0.277703	0.805222	0.816764
AT1G07380	AT1G07380.1	data	NA	Neutral/alkaline non-lysosomal ceramidase		0.690654	1	1	0.798728	0.898396	1	2.83816	-0.255597	0.830301	2.18738	-1.4528	0.578739	0.0279412	0.791177	0.513296	0.0829477	0.291883	0.656396
AT1G07390	AT1G07390.3	data	AtRLP1,RLP1	receptor like protein 1		1	1	1	0.791198	0.928586	1	-0.0023112	0.306666	-0.40196	-1.30638	1.45249	0.894387	0.977305	0.858037	0.542466	0.0778566	0.358273	0.647171
AT1G07400	AT1G07400.1	data	NA	HSP20-like chaperones superfamily protein		1	0.379192	1	0.981808	1	0.0038775	-0.312816	-0.50234	-0.0274048	0.446642	-0.019353	-1.55766	0.414898	0.0103263	0.883145	0.303111	0.936799	1.72733e-06
AT1G07410	AT1G07410.1	data	ATRAB-A2B,ATRABA2B,RAB-A2B,RABA2b	RAB GTPase homolog A2B		1	1	1	1	1	1	0.256773	-0.356285	0.366993	-0.180776	-0.0957519	-0.27265	1	0.823209	0.8173	1	1	0.756773
AT1G07420	AT1G07420.1	data	ATSMO2,SMO2-1	sterol 4-alpha-methyl-oxidase 2-1		0.69709	0.827305	0.933052	0.836527	0.89085	1	0.656499	0.344862	0.2875	-0.351209	0.339036	0.136745	0.0299037	0.144697	0.249057	0.101068	0.275243	0.770561
AT1G07430	AT1G07430.1	data	HAI2	highly ABA-induced PP2C gene 2		0.799069	0.934938	1	0.685675	1	0.827534	-3.98536	2.98448	-0.620194	4.43508	0.725006	5.64828	0.049401	0.342793	0.720791	0.0404064	0.658285	0.0100185
AT1G07440	AT1G07440.1	data	NA	NAD(P)-binding Rossmann-fold superfamily protein		0.00981542	0.0675821	0.186183	0.262014	0.000899864	0.0048676	-1.06767	-0.839638	-1.16679	-0.96415	-1.32471	-2.78169	1.18058e-05	0.000388368	0.00178321	0.00270792	5.61213e-07	2.60207e-06
AT1G07450	AT1G07450.1	data	NA	NAD(P)-binding Rossmann-fold superfamily protein		0.107804	0.0868143	0.888198	0.334645	0.677996	1	-5.68181	-4.41308	-1.89229	-3.22346	-3.07699	-2.49294	0.000513856	0.000603307	0.182562	0.00454832	0.0816684	0.539768
AT1G07470	AT1G07470.1	data	NA	Transcription factor IIA, alpha/beta subunit		1	0.882398	1	0.94173	0.952281	1	-0.127786	0.446657	-0.130217	0.386128	0.294821	0.200511	0.71832	0.218571	0.561073	0.21457	0.423665	0.869793
AT1G07473	AT1G07473.1	data	NA	PTHR33912:SF1 - F22G5.17 (1 of 2)		1	0.957126	0.884074	1	1	1	-0.231367	2.77022	-3.77165	1.59904	0	2.56274e-15	1	0.426361	0.173448	1	1	1
AT1G07480	AT1G07480.1	data	NA	Transcription factor IIA, alpha/beta subunit		1	0.576989	0.632386	0.805542	0.966184	1	-0.0630477	-0.892443	0.685302	0.610866	-0.279651	-0.892123	0.88283	0.0318486	0.0430872	0.0866705	0.471064	0.176768
AT1G07485	AT1G07485.1	data	NA	NA		0.862901	1	1	0.990352	1	1	-4.61097	0	-5.12548e-15	-2.30883	0	2.75686	0.0798701	1	1	0.323359	1	0.513387
AT1G07490	AT1G07490.1	data	DVL9,RTFL3	ROTUNDIFOLIA like 3		1	0.960339	1	1	0.822144	1	0.544851	-0.766907	0.442512	-0.317368	1.37413	-1.83816	0.613798	0.439175	0.732583	0.629522	0.179056	0.23136
AT1G07500	AT1G07500.1	data	NA	NA		1	0.937503	0.971969	0.99484	1	1	0	-2.11888	1.08664	-2.94783	0	3.49032	1	0.350745	0.356738	0.341423	1	0.379896
AT1G07510	AT1G07510.1	data	ftsh10	FTSH protease 10		1	0.902192	1	1	0.978421	1	0.242501	0.319564	0.0189056	-0.000736301	0.251949	-0.420117	0.498287	0.2688	0.974234	1	0.500167	0.500987
AT1G07520	AT1G07520.1	data	NA	GRAS family transcription factor		0.964742	0.947156	0.989056	1	1	1	1.04202	0.460169	0.351907	0.186743	-0.141272	-0.434295	0.224871	0.386946	0.441531	0.744124	0.837545	0.720254
AT1G07530	AT1G07530.1	data	ATGRAS2,GRAS2,SCL14	SCARECROW-like 14		1	0.923428	0.935418	0.97216	1	1	-0.0349921	-0.304421	0.321238	-0.272843	-0.119011	0.591733	0.874601	0.307771	0.258437	0.27354	0.707467	0.273299
AT1G07550	AT1G07550.1	data	NA	Leucine-rich repeat protein kinase family protein		1	0.904269	0.976653	1	1	1	0.872048	2.06109	-2.31725	-0.654591	0	2.56274e-15	0.628917	0.273989	0.372361	0.647088	1	1
AT1G07560	AT1G07560.1	data	NA	Leucine-rich repeat protein kinase family protein		1	1	0.859366	0.815834	0.805042	1	-0.615593	-0.322305	-1.60247	-1.28462	1.52286	-0.345725	0.488034	0.68602	0.150365	0.0924126	0.164169	0.879234
AT1G07570	AT1G07570.3	data	APK1,APK1A	Protein kinase superfamily protein		0.980742	0.849895	1	1	0.829358	1	-0.76916	-0.786884	-0.384729	0.344951	-0.940538	0.558633	0.277953	0.172624	0.692936	0.511591	0.189273	0.768499
AT1G07590	AT1G07590.1	data	NA	Tetratricopeptide repeat (TPR)-like superfamily protein		0.938567	0.315825	0.729026	0.861555	0.900088	1	-0.38632	0.447928	0.310754	0.282855	0.214873	0.00115833	0.167946	0.00640149	0.0662839	0.121127	0.297063	0.99768
AT1G07600	AT1G07600.1	data	ATMT-2,ATMT-Q,ATMT1,LSR4,MT-Q,MT1,MT1A	metallothionein 1A		0.962726	1	0.850365	1	0.74022	0.228406	-0.540471	-0.100049	-0.928935	0.147907	-0.823439	2.47824	0.214413	0.85875	0.140448	0.87692	0.111827	0.000447695
AT1G07610	AT1G07610.1	data	MT1C	metallothionein 1C		0.978807	0.370111	1	0.941158	1	1	-0.270839	0.454085	0.102498	0.245782	0.0981451	0.0848057	0.271314	0.00967815	0.608434	0.213264	0.599732	0.781447
AT1G07615	AT1G07615.1	data	NA	GTP-binding protein Obg/CgtA		0.80343	1	1	1	0.827742	1	-1.25426	-0.169048	0.341068	0.101022	1.15806	0.178373	0.0528987	0.889762	0.550602	0.919737	0.185015	0.949525
AT1G07620	AT1G07620.1	data	ATOBGM	GTP-binding protein Obg/CgtA		1	1	1	0.901095	1	1	-0.829111	-0.0353927	0.0892875	-1.28228	0.0881402	1.0604	0.515866	1	0.934019	0.162894	0.934194	0.698105
AT1G07630	AT1G07630.1	data	PLL5	pol-like 5		0.888833	0.844388	0.775179	0.934868	1	1	-0.580995	-0.608399	0.52229	0.367035	0.194201	-0.998368	0.106723	0.166888	0.0859852	0.20555	0.688582	0.377819
AT1G07640	AT1G07640.3	data	OBP2	Dof-type zinc finger DNA-binding family protein		1	0.997553	0.915641	1	0.857804	1	-0.0813727	0.217276	-0.293125	-0.0293544	0.609331	-1.14184	0.789425	0.537939	0.227094	0.924524	0.224179	0.0623084
AT1G07645	AT1G07645.1	data	ATDSI-1VOC,DSI-1VOC	dessication-induced 1VOC superfamily protein		1	0.721307	1	1	1	1	2.14562	-4.49421	-5.12548e-15	1.18476	2.22104	-3.44785	0.389479	0.0773732	1	1	0.636412	0.307547
AT1G07650	AT1G07650.2	data	NA	Leucine-rich repeat transmembrane protein kinase		0.915506	0.981479	1	1	1	1	0.532099	-0.300519	0.280426	-0.184607	-0.212192	-0.866576	0.136324	0.489217	0.498755	0.665779	0.613603	0.161207
AT1G07660	AT1G07660.1	data	NA	Histone superfamily protein		1	0.964268	1	0.94185	0.967617	1	-0.19291	0.181127	0.125546	-0.319999	0.319423	-0.363169	0.462479	0.449954	0.643866	0.220855	0.476897	0.564935
AT1G07670	AT1G07670.1	data	ATECA4,ECA4	endomembrane-type CA-ATPase 4		0.937144	1	0.63849	1	1	1	0.422832	-0.0658609	-0.335778	-0.147366	0.193471	-0.577315	0.159936	0.747211	0.0444095	0.505747	0.614965	0.113825
AT1G07700	AT1G07700.3	data	NA	Thioredoxin superfamily protein		1	0.943179	0.857748	1	0.48397	1	0.00604505	-0.245964	-0.266626	0.0405557	-0.662404	0.13809	1	0.367133	0.148983	0.82975	0.0250738	0.764281
AT1G07705	AT1G07705.2	data	NA	NOT2 / NOT3 / NOT5 family		1	0.876016	0.978131	1	1	1	0.230509	-0.398747	0.241828	-0.273482	-0.135137	-0.413075	0.534909	0.20617	0.380657	0.460301	0.782181	0.598345
AT1G07710	AT1G07710.1	data	NA	Ankyrin repeat family protein		0.865098	0.895438	0.986412	0.860064	0.843491	1	4.53409	-3.41003	-2.31794	1.83947	3.43616	2.56274e-15	0.0815127	0.248402	0.39725	0.119641	0.204372	1
AT1G07720	AT1G07720.1	data	KCS3	3-ketoacyl-CoA synthase 3		1	1	1	1	1	1	-0.103842	0.189813	-0.198091	-0.0836478	0.181021	-0.300866	0.723597	0.715588	0.552184	0.812072	0.699268	0.549025
AT1G07725	AT1G07725.1	data	ATEXO70H6,EXO70H6	exocyst subunit exo70 family protein H6		1	1	1	1	1	1	0	0	2.3131	-0.0442271	0	-2.20844	1	1	0.615285	1	1	0.541128
AT1G07730	AT1G07730.2	data	NA	Disease resistance-responsive (dirigent-like protein) family protein		1	1	1	0.920707	1	1	-1.35708	0.957807	0.53858	3.40056	-0.625576	-1.65691	0.888889	0.723327	0.684437	0.191775	0.787613	0.888889
AT1G07740	AT1G07740.1	data	NA	Tetratricopeptide repeat (TPR)-like superfamily protein		0.945295	1	1	1	0.28554	1	0.952035	0.183959	0.0869179	-0.610215	3.92451	4.05253	0.181841	0.906796	1	0.459779	0.00611834	0.10553
AT1G07745	AT1G07745.1	data	ATRAD51D,RAD51D,SSN1	homolog of RAD51 D		1	0.961388	0.716179	1	1	1	-0.321385	0.628098	0.908129	0.211367	-0.541028	1.30147	0.559341	0.444291	0.0613831	0.769426	0.606628	0.32225
AT1G07750	AT1G07750.1	data	NA	RmlC-like cupins superfamily protein		0.830011	0.797609	0.955863	0.891605	1	1	-0.640497	0.537805	0.358165	-0.4136	-0.166722	0.0670418	0.061351	0.123395	0.308701	0.149103	0.683503	0.943095
AT1G07770	AT1G07770.1	data	RPS15A	ribosomal protein S15A		0.963035	0.854613	0.791599	0.860064	0.959681	1	-0.285112	-0.189507	-0.252214	0.219128	0.141848	-0.056622	0.21773	0.178384	0.0960099	0.119789	0.44023	0.843161
AT1G07780	AT1G07780.3	data	PAI1,TRP6	phosphoribosylanthranilate isomerase 1		0.989297	0.902892	1	0.972383	1	1	0.345002	0.475993	-0.00970776	0.332706	-0.00672921	-1.68426	0.315442	0.26979	1	0.273808	0.977667	0.0411619
AT1G07790	AT1G07790.1	data	HTB1	Histone superfamily protein		1	1	1	0.976031	0.278358	1	-0.061137	0.0276073	0.0453488	-0.3262	1.02907	0.194734	0.759191	0.92698	0.824914	0.281523	0.00579086	0.719044
AT1G07795	AT1G07795.1	data	NA	NA		1	1	1	1	0.975041	1	-0.787976	-0.345734	0.0389356	-1.0958	-1.08309	2.56274e-15	0.621217	1	1	0.447935	0.492809	1
AT1G07810	AT1G07810.1	data	ACA3,ATECA1,ECA1	ER-type Ca2+-ATPase 1		0.968279	0.964771	0.828616	0.662726	1	1	0.344704	-0.261981	0.282211	-0.683844	-0.0731367	-0.772192	0.236594	0.45157	0.128198	0.0354124	0.899285	0.291487
AT1G07820	AT1G07820.1	data	NA	Histone superfamily protein		0.888795	1	0.906691	0.747087	0.509151	1	-0.379385	0.0848591	0.34278	-0.334518	0.553628	-0.0126561	0.102843	0.634607	0.205782	0.0596059	0.029216	0.996942
AT1G07830	AT1G07830.1	data	NA	ribosomal protein L29 family protein		1	1	0.965321	1	0.859951	1	-0.144064	0.0962408	-0.241826	-0.0103789	0.388263	0.0193567	0.604036	0.694853	0.338648	0.990608	0.227466	1
AT1G07840	AT1G07840.2	data	NA	Sas10/Utp3/C1D family		1	0.779031	1	1	1	1	-0.0562656	0.644694	0.17782	0.115432	-0.191572	0.450253	0.870265	0.108897	0.587465	0.809315	0.78631	0.697569
AT1G07870	AT1G07870.2	data	NA	Protein kinase superfamily protein		1	1	1	1	0.999979	1	0.00327601	0.658949	0.222717	-0.769089	0.568058	-1.51647	1	0.613543	0.787369	0.357615	0.555803	0.203208
AT1G07880	AT1G07880.2	data	ATMPK13	Protein kinase superfamily protein		0.987366	1	1	1	1	1	-0.61256	-0.217496	0.188951	0.123193	-0.146527	1.37207	0.289252	0.830461	0.865267	0.926319	0.880246	0.226268
AT1G07890	AT1G07890.3	data	APX1,ATAPX01,ATAPX1,CS1,MEE6	ascorbate peroxidase 1		0.983087	0.783076	1	1	0.945094	1	-0.204041	0.237185	-0.0303239	-0.014909	-0.149358	-0.0936298	0.279588	0.110743	0.832631	0.917144	0.401905	0.750554
AT1G07900	AT1G07900.1	data	LBD1	LOB domain-containing protein 1		1	1	1	1	0.785962	1	0	1.53239	0.835363	0.291811	3.58785	1.43278	1	1	0.790295	1	0.149282	1
AT1G07910	AT1G07910.1	data	ATRNL,RNL	RNAligase		0.788675	0.679463	0.722774	1	0.855107	1	0.924004	1.13325	0.750029	0.28059	-0.763764	0.495276	0.0473617	0.0587744	0.0644289	0.462373	0.22192	0.552423
AT1G07920	AT1G07920.1	data	NA	GTP binding Elongation factor Tu family protein		1	1	1	1	1	1	0.127228	-0.00626857	-0.0134109	0.129559	0.053557	0.161213	0.563381	0.961289	0.933882	0.419198	0.767263	0.5856
AT1G07930	AT1G07930.1	data	NA	GTP binding Elongation factor Tu family protein		0.902543	1	0.908563	1	0.793561	1	0.30162	0.061007	0.197216	0.129557	0.254798	0.500099	0.126415	0.666405	0.217599	0.428988	0.156365	0.0510978
AT1G07940	AT1G07940.1	data	NA	GTP binding Elongation factor Tu family protein		1	1	0.791771	1	1	1	0.168081	0.0555048	-0.278567	0.0847164	0.00327981	0.321616	0.379486	0.68408	0.0966435	0.587851	0.9843	0.251902
AT1G07950	AT1G07950.1	data	MED22B	Surfeit locus protein 5 subunit 22 of Mediator complex		0.73929	0.853016	1	1	0.67472	1	-0.854193	0.577121	-0.0545499	0.105672	1.26717	-0.739838	0.0371467	0.177078	0.898366	0.859012	0.0795727	0.50411
AT1G07960	AT1G07960.2	data	ATPDIL5-1,PDIL5-1	PDI-like 5-1		1	0.904165	1	1	1	1	-0.132434	-0.26099	-0.123961	-0.0589495	-0.0757	-0.805417	0.633752	0.27374	0.63347	0.816894	0.813329	0.279217
AT1G07970	AT1G07970.1	data	NA	PTHR21780:SF0 - TRANSMEMBRANE PROTEIN 209 (1 of 1)		1	0.471719	0.628733	1	1	1	-0.183241	-0.720192	0.622704	-0.240532	0.104586	-0.535316	0.738165	0.0186204	0.0422906	0.385198	0.810647	0.481331
AT1G07980	AT1G07980.1	data	NF-YC10	nuclear factor Y, subunit C10		0.978807	1	0.975977	1	1	1	-0.720475	-0.0427018	-0.385907	-0.241783	-0.103135	-0.956687	0.261582	0.97783	0.366969	0.613719	0.900096	0.416413
AT1G07985	AT1G07985.1	data	NA	Expressed protein		0.978807	1	0.863553	0.94185	0.53822	1	-1.20496	0.368127	1.07906	-1.61223	2.91368	5.6111	0.270895	0.871531	0.154417	0.218415	0.0366928	0.0435782
AT1G07990	AT1G07990.1	data	NA	SIT4 phosphatase-associated family protein		1	1	1	1	1	1	0.285561	-0.12099	0.093697	0.136269	-0.0824705	-0.660885	0.612485	0.720635	0.667703	0.612933	0.843777	0.229479
AT1G08000	AT1G08000.1	data	GATA10	GATA transcription factor 10		1	0.957033	0.804137	1	0.902	1	-0.0643527	0.438967	-0.613645	0.298638	0.654364	-0.428582	0.926231	0.409838	0.108756	0.430738	0.31177	0.705395
AT1G08010	AT1G08010.1	data	GATA11	GATA transcription factor 11		1	0.481121	1	1	0.935592	1	0.223591	-1.11266	-0.229584	0.0449235	0.527248	-0.0487989	0.662233	0.0193323	0.508535	0.971613	0.373686	0.955068
AT1G08030	AT1G08030.1	data	TPST	tyrosylprotein sulfotransferase		1	1	0.986412	1	1	1	-0.273615	-0.00591679	-0.257039	-0.417904	-0.08395	-1.01067	0.509676	1	0.39879	0.380109	0.907019	0.312603
AT1G08035	AT1G08035.1	data	NA	PTHR36310:SF1 - T6D22.11 (1 of 1)		0.919855	1	0.629807	1	1	1	-4.02211	0.859221	-4.51152	-1.8444	-0.910977	2.56274e-15	0.145449	0.721561	0.0425894	0.413795	0.825148	1
AT1G08040	AT1G08040.1	data	NA	Protein of unknown function (DUF707)		1	1	1	1	0.512235	1	-0.174726	0.139602	-0.140486	-0.149659	1.0872	-0.514553	0.643	0.759277	0.666487	0.629853	0.030714	0.49983
AT1G08050	AT1G08050.1	data	NA	Zinc finger (C3HC4-type RING finger) family protein		1	1	1	1	0.913308	1	1.02408	-0.300756	-0.0453861	0.337071	-1.23579	-0.611881	0.409092	0.741385	0.92912	0.614909	0.331629	0.707254
AT1G08060	AT1G08060.1	data	MOM,MOM1	ATP-dependent helicase family protein		1	1	1	1	1	1	0.32611	-0.0679271	0.0112268	0.190575	0.0479547	0.397453	0.376658	0.891119	1	0.612109	0.930313	0.658608
AT1G08070	AT1G08070.1	data	OTP82	Tetratricopeptide repeat (TPR)-like superfamily protein		0.944966	0.827305	0.381569	1	0.72453	1	1.50286	1.12639	1.39502	0.0803415	-2.03806	0.640606	0.180402	0.145826	0.00859678	1	0.104606	0.651999
AT1G08090	AT1G08090.1	data	ACH1,ATNRT2.1,ATNRT2:1,LIN1,NRT2,NRT2.1,NRT2:1,NRT2;1AT	nitrate transporter 2:1		1	0.768258	0.999992	0.872222	0.933408	1	0.422455	-1.30974	-1.0429	-1.30778	-0.89237	-0.786307	0.718883	0.100156	0.473266	0.134566	0.369365	0.637258
AT1G08110	AT1G08110.4	data	NA	lactoylglutathione lyase family protein / glyoxalase I family protein		0.964742	0.957033	0.899705	0.991482	1	1	0.262963	0.138315	-0.214069	-0.158216	0.00775015	0.255268	0.225773	0.413651	0.199792	0.327702	0.980433	0.420091
AT1G08120	AT1G08120.1	data	NA	PTHR12209 - O-SIALOGLYCOPROTEIN ENDOPEPTIDASE (1 of 2)		0.978807	1	1	1	1	1	-3.22947	1.15845	0.190518	1.14256	0	2.56274e-15	0.267943	0.754874	0.919867	0.716866	1	1
AT1G08125	AT1G08125.2	data	NA	S-adenosyl-L-methionine-dependent methyltransferases superfamily protein		0.999843	1	1	1	0.543474	1	0.475881	0.241557	-0.147068	-0.310657	1.68873	1.04173	0.348825	0.771457	0.747848	0.480498	0.038325	0.587286
AT1G08130	AT1G08130.1	data	ATLIG1,LIG1	DNA ligase 1		1	1	0.794838	1	1	1	-0.0235559	0.00299763	0.429772	0.0572576	0.102411	0.906571	0.926807	0.989329	0.0987632	0.817726	0.735986	0.0328367
AT1G08160	AT1G08160.1	data	NA	Late embryogenesis abundant (LEA) hydroxyproline-rich glycoprotein family		0.984501	1	1	0.856424	1	1	-0.62237	-0.265853	-0.0522604	-0.908889	0.118174	-1.80524	0.282658	0.858934	0.949979	0.114264	0.955053	0.257051
AT1G08165	AT1G08165.1	data	NA	NA		1	1	0.967729	1	0.875924	1	-0.295277	-0.901375	-1.31273	1.06604	2.96554	-3.0073	0.960717	0.60282	0.343261	0.807487	0.255356	0.301848
AT1G08180	AT1G08180.1	data	NA	NA		1	0.933612	0.998045	0.957746	1	1	-0.57883	0.678782	0.344541	-0.703282	-0.307951	-0.688227	0.411556	0.334308	0.466368	0.244639	0.824758	0.765354
AT1G08190	AT1G08190.1	data	ATVAM2,ATVPS41,VAM2,VPS41,ZIP2	vacuolar protein sorting 41		1	0.924461	1	1	1	1	0.23206	-0.35512	-0.0814434	-0.237319	0.0915719	-0.703257	0.568759	0.317938	0.791593	0.394324	0.807163	0.330379
AT1G08200	AT1G08200.1	data	AXS2	UDP-D-apiose/UDP-D-xylose synthase 2		1	1	1	1	0.9225	1	0.174245	-0.0122743	0.0105226	-0.00927762	0.210774	-0.537783	0.375264	0.982113	0.961921	0.945723	0.345894	0.0735044
AT1G08210	AT1G08210.1	data	NA	Eukaryotic aspartyl protease family protein		1	1	1	1	0.931806	1	0.140406	0.232552	0.0932251	0.195799	-0.352103	0.843704	0.794885	0.56947	0.724113	0.549052	0.364086	0.154501
AT1G08220	AT1G08220.1	data	NA	K18192 - mitochondrial ATPase complex subunit ATP10 (ATP10) (1 of 1)		1	1	1	1	1	1	-0.119329	0.101559	-0.182997	0.174067	0.145045	-0.0759566	0.770451	0.784717	0.618217	0.677624	0.812163	0.980546
AT1G08230	AT1G08230.2	data	ATGAT1,GAT1	Transmembrane amino acid transporter family protein		0.987741	0.766859	0.988213	1	1	1	0.749942	1.13054	0.469551	0.164164	-0.0544917	-2.60108	0.307336	0.099581	0.426069	0.861883	1	0.0541777
AT1G08250	AT1G08250.1	data	ADT6	arogenate dehydratase 6		0.865098	1	0.906731	0.780342	0.900638	1	0.744358	-0.215587	-0.409567	-0.736343	-0.573335	-0.140875	0.0848927	0.64353	0.211441	0.0727473	0.309659	0.937685
AT1G08260	AT1G08260.1	data	ABO4,EMB142,EMB2284,EMB529,ESD7,POL2A,TIL1	DNA polymerase epsilon catalytic subunit		0.918028	0.997553	0.894602	1	0.673081	1	0.739767	0.207629	-0.542521	0.18656	0.862257	-0.16835	0.138172	0.530474	0.19097	0.582075	0.0784412	0.864532
AT1G08270	AT1G08270.2	data	NA	K12196 - vacuolar protein-sorting-associated protein 4 (VPS4) (1 of 2)		0.93664	0.998882	0.954259	1	1	1	1.51931	-0.718226	-0.943284	-0.168109	0.588812	2.0785	0.158043	0.544979	0.305813	0.840179	0.575358	0.125501
AT1G08280	AT1G08280.1	data	NA	Glycosyltransferase family 29 (sialyltransferase) family protein		1	1	0.968378	1	1	1	0.119366	-0.273572	-0.415255	0.108009	0.0024404	-0.813976	0.871016	0.59586	0.347151	0.889387	1	0.508287
AT1G08290	AT1G08290.1	data	WIP3	WIP domain protein 3		1	1	1	1	1	1	-0.372443	0.102967	-0.302	0.728384	0.0109337	-2.02261	0.652901	0.918586	0.650152	0.47454	1	0.0832403
AT1G08300	AT1G08300.1	data	NVL	no vein-like		1	0.933612	0.988834	1	1	1	0.903008	1.14632	0.816691	0.270515	-0.870767	2.98152	0.442749	0.333527	0.436231	0.897833	0.735775	0.170502
AT1G08310	AT1G08310.2	data	NA	alpha/beta-Hydrolases superfamily protein		0.802913	1	0.988213	0.982039	1	1	-2.3939	-0.705661	0.598178	-0.7235	0.549074	-0.432892	0.0526858	0.587931	0.432093	0.308632	0.699914	0.667209
AT1G08315	AT1G08315.1	data	NA	ARM repeat superfamily protein		0.990557	0.895438	0.915641	1	1	1	0.470177	0.59135	0.308875	0.16431	-0.330783	-0.22839	0.318452	0.239536	0.227001	0.623132	0.609643	0.853433
AT1G08320	AT1G08320.1	data	bZIP21,TGA9	bZIP transcription factor family protein		1	1	0.906731	1	1	1	-0.119859	0.0574178	0.674581	0.322916	-0.14267	-1.53063	0.857178	0.919802	0.20946	0.423388	0.834943	0.131511
AT1G08340	AT1G08340.1	data	NA	Rho GTPase activating protein with PAK-box/P21-Rho-binding domain		1	0.727742	1	1	1	1	0.26031	-1.50046	-0.520319	-0.520279	0.0517371	0.26922	0.750788	0.081242	0.585128	0.494783	1	1
AT1G08350	AT1G08350.2	data	NA	Endomembrane protein 70 protein family		1	0.790335	1	0.94173	1	1	-0.276623	-0.962325	-0.148274	-0.726171	-0.333997	1.26019	0.756885	0.116991	0.794338	0.217009	0.640085	0.415653
AT1G08360	AT1G08360.1	data	NA	Ribosomal protein L1p/L10e family		1	1	1	0.525942	1	1	0.076759	-0.00493071	-0.10979	0.333822	0.0697905	0.0736118	0.666052	0.971092	0.527287	0.0148306	0.653644	0.775237
AT1G08370	AT1G08370.1	data	ATDCP1,DCP1	decapping 1		0.987685	0.882398	0.986412	0.843789	0.843323	1	0.389967	-0.343152	0.195548	-0.510982	0.508767	-0.467389	0.293953	0.218871	0.40738	0.107151	0.20406	0.376069
AT1G08380	AT1G08380.1	data	PSAO	photosystem I subunit O		0.978807	1	0.986523	1	0.967617	1	-0.178475	-0.0273628	0.122018	-0.00674137	-0.146828	-0.139134	0.267099	0.82487	0.409815	0.968114	0.477175	0.563228
AT1G08390	AT1G08390.1	data	NA	K15365 - RecQ-mediated genome instability protein 2 (RMI2) (1 of 1)		0.86809	0.93497	1	1	0.900088	1	-0.814833	0.574178	-0.193572	0.236671	0.880171	-0.450574	0.0861921	0.343737	0.496648	0.696007	0.296988	0.601628
AT1G08400	AT1G08400.1	data	NA	RINT-1 / TIP-1 family		1	0.939416	1	1	0.950771	1	-0.116478	0.619788	0.168548	0.519064	-0.975859	-0.792306	0.858171	0.356591	0.820995	0.510839	0.419097	0.634722
AT1G08410	AT1G08410.1	data	NA	P-loop containing nucleoside triphosphate hydrolases superfamily protein		0.650748	0.924461	0.774194	1	0.3718	1	1.14385	0.61352	0.797044	0.197435	1.63251	-0.724458	0.0221413	0.314643	0.085719	0.661475	0.0121482	0.546264
AT1G08420	AT1G08420.1	data	BSL2	BRI1 suppressor 1 (BSU1)-like 2		1	0.937997	0.80819	0.937666	0.910114	1	0.362067	-0.395008	0.436368	-0.424232	-0.407475	-0.595483	0.409162	0.353379	0.114146	0.208094	0.325664	0.38842
AT1G08430	AT1G08430.1	data	ALMT1,ATALMT1	aluminum-activated malate transporter 1		0.994495	1	0.568435	0.896026	0.683479	1	-0.771646	-0.246938	1.71102	-1.03888	1.24183	-2.82392	0.332355	0.692249	0.0319314	0.156082	0.084275	0.139777
AT1G08450	AT1G08450.1	data	AtCRT3,CRT3,EBS2,PSL1	calreticulin 3		0.608091	0.480679	0.799794	0.914513	1	1	-0.709401	-0.875514	0.630297	-0.394776	0.09872	-1.47514	0.0167992	0.0192585	0.104358	0.179304	0.801197	0.0279716
AT1G08460	AT1G08460.1	data	ATHDA8,HDA08,HDA8	histone deacetylase 8		0.713605	0.957033	0.976653	1	0.358746	1	-0.658222	-0.308803	-0.230219	-0.241171	-1.17921	-0.23825	0.0327482	0.415338	0.377165	0.363021	0.0109661	0.73132
AT1G08465	AT1G08465.1	data	YAB2	Plant-specific transcription factor YABBY family protein		0.967037	1	1	0.920237	1	1	0.306647	-0.0175616	-0.0623685	0.325698	0.185871	-0.399854	0.228189	0.947794	0.822679	0.190482	0.70838	0.612276
AT1G08470	AT1G08470.1	data	SSL3	strictosidine synthase-like 3		1	1	0.976653	1	1	0.94867	0.0047771	0.0823686	-0.347157	-0.00942247	0.00265892	-1.59071	0.973959	0.793124	0.372988	1	0.978209	0.0174114
AT1G08480	AT1G08480.1	data	NA	1.3.5.1 - Succinate dehydrogenase (quinone) / Succinic dehydrogenase (1 of 13)		1	0.991483	1	1	0.990541	1	0.119097	0.0981909	-0.0519291	0.00767334	-0.120444	-0.424627	0.522821	0.514561	0.733604	0.955105	0.528709	0.302464
AT1G08490	AT1G08490.1	data	ATCPNIFS,ATNFS2,ATSUFS,CPNIFS,SUFS	chloroplastic NIFS-like cysteine desulfurase		1	1	0.989538	0.780342	0.509151	1	-0.0692367	-0.1313	0.207833	-0.417232	0.786241	-0.0161846	0.867962	0.572339	0.442187	0.0728316	0.030008	0.973823
AT1G08500	AT1G08500.1	data	AtENODL18,ENODL18	early nodulin-like protein 18		1	1	1	1	1	1	0.476266	0.178671	0.258441	-0.53122	0.298004	-0.665229	0.38363	0.872716	0.855352	0.403093	0.756584	0.606728
AT1G08510	AT1G08510.1	data	FATB	fatty acyl-ACP thioesterases B		1	1	0.488771	1	1	1	0.169115	-0.059061	-0.478596	0.0845209	-0.0454829	-0.640431	0.574618	0.849596	0.0184368	0.734575	0.863964	0.216729
AT1G08520	AT1G08520.1	data	ALB-1V,ALB1,CHLD,PDE166,V157	ALBINA 1		0.968548	0.0234674	1	0.904083	0.52672	1	-0.261444	-0.647507	-0.0484843	-0.200111	-0.456633	-0.129881	0.237462	8.76357e-05	0.768323	0.168227	0.0334159	0.668697
AT1G08530	AT1G08530.1	data	NA	NA		1	1	0.97923	1	1	1	-0.489872	0.265819	0.361478	-0.187658	0.390013	0.175176	0.379685	0.59721	0.382472	0.713898	0.631609	0.95862
AT1G08540	AT1G08540.1	data	ABC1,ATSIG1,ATSIG2,SIG1,SIG2,SIGA,SIGB	RNApolymerase sigma subunit 2		1	1	1	1	1	1	-0.0120932	-0.0869735	-0.0536524	0.0310077	-0.11596	0.37976	0.962877	0.652532	0.770656	0.886051	0.643144	0.367348
AT1G08550	AT1G08550.1	data	AVDE1,NPQ1	non-photochemical quenching 1		0.899766	0.881416	1	1	1	1	-0.394364	-0.250352	-0.0215117	0.0267726	-0.0591283	0.490195	0.116472	0.214667	0.928745	0.876733	0.858848	0.374633
AT1G08560	AT1G08560.1	data	ATSYP111,KN,SYP111	syntaxin of plants 111		0.956212	0.601018	1	1	1	1	-0.276514	0.406685	0.0827861	-0.122778	-0.0359691	-0.00760269	0.199821	0.0360032	0.742439	0.568933	0.903835	0.986055
AT1G08570	AT1G08570.1	data	ACHT4	atypical CYS HIS rich thioredoxin 4		1	0.978576	1	1	0.967617	1	-0.020226	-0.156239	0.0999327	0.068617	0.196111	-0.30288	0.89497	0.482137	0.560177	0.774183	0.476934	0.357409
AT1G08580	AT1G08580.1	data	NA	NA		1	0.961388	1	1	0.69922	1	-0.144942	-0.155715	0.103266	0.0757188	0.356058	0.190678	0.519973	0.443814	0.685693	0.683572	0.0933518	0.681542
AT1G08590	AT1G08590.1	data	NA	Leucine-rich receptor-like protein kinase family protein		0.987741	0.924461	0.793545	0.914577	1	1	0.80934	-0.716179	1.89075	0.938036	-0.329567	-1.57234	0.306049	0.314501	0.0971075	0.180789	0.663861	0.662815
AT1G08600	AT1G08600.3	data	ATRX,CHR20	P-loop containing nucleoside triphosphate hydrolases superfamily protein		1	0.805312	0.960895	0.957696	1	1	0.0623391	-0.415337	0.23279	-0.286701	0.207967	0.437412	0.871713	0.128598	0.320894	0.243944	0.620874	0.628475
AT1G08610	AT1G08610.1	data	NA	Pentatricopeptide repeat (PPR) superfamily protein		0.999843	0.965461	1	0.878263	0.293783	1	0.515753	-0.679943	-0.0458709	0.947162	2.18925	1.21328	0.346277	0.452936	0.935916	0.138992	0.00643893	0.64618
AT1G08620	AT1G08620.1	data	PKDM7D	Transcription factor jumonji (jmj) family protein / zinc finger (C5HC2 type) family protein		0.91347	0.0877938	0.960895	0.909529	1	1	0.444791	1.08897	0.215918	0.416252	0.12066	0.302798	0.135	0.000617936	0.322819	0.174325	0.812646	0.697267
AT1G08630	AT1G08630.1	data	THA1	threonine aldolase 1		0.911426	0.979462	1	1	1	1	2.82458	-1.26596	0.0357101	-0.406427	-0.293764	-0.932315	0.133131	0.484297	0.928882	0.761451	0.896519	0.626436
AT1G08640	AT1G08640.1	data	CJD1	Chloroplast J-like domain 1		1	1	1	1	0.892959	1	-0.203164	-0.0676781	-0.00868248	-0.0556958	-0.279441	0.595485	0.379947	0.697219	0.976737	0.724266	0.279106	0.076464
AT1G08650	AT1G08650.1	data	ATPPCK1,PPCK1	phosphoenolpyruvate carboxylase kinase 1		1	1	1	0.302251	0.942675	1	0.131404	-0.0862441	-0.12644	-2.0253	-0.84281	0.220755	0.874648	0.909942	0.759856	0.00358268	0.393029	0.855339
AT1G08660	AT1G08660.1	data	MGP2	MALE GAMETOPHYTE DEFECTIVE 2		0.953816	0.997553	1	1	0.336593	1	-0.436461	0.244244	-0.0642353	0.0166031	-1.02151	0.256429	0.198568	0.53877	0.903517	0.928054	0.00897611	0.678986
AT1G08670	AT1G08670.1	data	NA	ENTH/VHS family protein		1	0.928824	0.75593	1	1	1	0.596532	0.910262	-1.81112	0.8355	0.662567	2.22351	0.627513	0.326535	0.0786709	0.444228	0.56519	0.392781
AT1G08680	AT1G08680.4	data	AGD14,ZIGA4	ARF GAP-like zinc finger-containing protein ZIGA4		1	0.976336	1	1	0.507645	1	0.218241	0.219547	0.0615162	-0.0513621	-1.10156	1.09074	0.520569	0.478049	0.791843	0.895755	0.0282678	0.218474
AT1G08700	AT1G08700.1	data	PS1	Presenilin-1		0.872796	0.661177	1	0.805542	0.836038	1	0.519168	0.626368	-0.109191	0.445209	0.613117	-0.896108	0.0927615	0.0511905	0.716665	0.0869665	0.199012	0.128554
AT1G08710	AT1G08710.2	data	NA	F-box family protein		0.908644	0.850085	1	0.67363	0.943313	1	-2.27162	-2.6859	0.604385	-2.36327	-1.29894	-1.45922	0.129959	0.17291	0.648741	0.0379712	0.39708	0.596776
AT1G08720	AT1G08720.1	data	ATEDR1,EDR1	Protein kinase superfamily protein		1	0.881294	1	1	0.942675	1	-0.215391	-0.550655	0.188768	0.0431857	0.528897	-0.128944	0.574835	0.214105	0.555229	0.938089	0.392895	0.890556
AT1G08730	AT1G08730.1	data	ATXIC,XIC	Myosin family protein with Dil domain		1	0.680128	1	1	1	1	-2.12162	2.36411	-0.104654	0.752026	-0.743576	2.56274e-15	0.51194	0.059805	1	0.734163	0.703813	1
AT1G08750	AT1G08750.1	data	NA	Peptidase C13 family		1	0.997553	1	1	0.870341	1	0.190502	-0.182849	0.101048	-0.143539	-0.510615	-0.459206	0.663234	0.534223	0.719991	0.610864	0.242465	0.539381
AT1G08760	AT1G08760.1	data	NA	Plant protein of unknown function (DUF936)		1	0.952287	1	1	0.965668	1	0.575815	-0.501793	0.196302	0.24468	-0.586267	-0.386828	0.406652	0.400303	0.707156	0.638685	0.448178	0.740012
AT1G08770	AT1G08770.1	data	PRA1.E	prenylated RAB acceptor 1.E		1	0.857163	0.841372	1	0.557937	1	0.238574	0.686044	0.393893	0.0171729	-0.971176	-0.12371	0.596291	0.179887	0.135148	0.941187	0.0410822	0.932819
AT1G08780	AT1G08780.1	data	AIP3,PFD4	ABI3-interacting protein 3		1	1	0.97139	1	0.959868	1	-0.260621	-0.00192357	-0.281764	-0.0462377	0.280927	-0.597561	0.383612	1	0.356254	0.8991	0.441867	0.448496
AT1G08800	AT1G08800.1	data	NA	Protein of unknown function, DUF593		0.862901	0.547477	0.988213	1	0.981498	1	-0.765728	-0.958663	-0.199889	-0.0728466	-0.447758	-1.6263	0.0771378	0.0265268	0.418399	0.883358	0.50623	0.0702861
AT1G08810	AT1G08810.1	data	AtMYB60,MYB60	myb domain protein 60		1	1	0.899705	0.983752	0.912554	1	-0.349336	0.266265	-0.669753	-0.419535	-0.796919	-0.657612	0.375567	0.682351	0.199297	0.312486	0.329809	0.647838
AT1G08820	AT1G08820.1	data	VAP27-2	vamp/synaptobrevin-associated protein 27-2		1	0.9593	1	1	1	1	0.166126	-0.250549	0.117811	-0.0295247	0.0803757	-0.863517	0.686942	0.432525	0.707323	0.967763	0.827454	0.364435
AT1G08830	AT1G08830.1	data	CSD1	copper/zinc superoxide dismutase 1		0.743521	0.967016	0.179909	0.120022	0.947268	1	-0.416419	0.192657	-0.670944	-0.721344	-0.211604	0.624292	0.0391348	0.455925	0.00161231	0.000721801	0.410735	0.243397
AT1G08840	AT1G08840.2	data	emb2411	DNA replication helicase, putative		1	1	1	1	1	1	-0.387607	0.274161	0.239255	0.610131	-0.0112862	-0.910339	0.464886	0.692908	0.801965	0.411862	1	0.460949
AT1G08845	AT1G08845.2	data	NA	Ribosomal L18p/L5e family protein		1	1	1	1	0.949227	1	-0.109043	0.164136	0.0625273	0.0140742	-0.551164	1.01877	0.836382	0.765317	0.87279	1	0.415779	0.571926
AT1G08880	AT1G08880.1	data	G-H2AX,GAMMA-H2AX,H2AXA,HTA5	Histone superfamily protein		1	0.830673	0.933271	1	0.763835	1	-0.0154057	0.235733	0.187477	0.099146	0.388053	-0.233007	0.939594	0.15183	0.253989	0.571499	0.128996	0.506414
AT1G08890	AT1G08890.1	data	NA	Major facilitator superfamily protein		1	1	0.884519	1	1	1	0.0562422	-0.117432	1.17967	-0.0137104	0.295216	-1.09861	1	0.873235	0.175099	1	0.782615	0.529286
AT1G08900	AT1G08900.1	data	NA	Major facilitator superfamily protein		1	1	1	1	1	1	0.231707	0.127972	-0.0618049	-0.120114	0.365329	-0.12965	0.760732	0.868119	0.930057	0.771304	0.593596	0.900082
AT1G08910	AT1G08910.1	data	EMB3001	zinc ion binding;zinc ion binding		1	0.851123	1	0.770819	0.868913	1	0.303669	-0.628126	0.0477512	0.639934	-0.929665	1.25142	0.580157	0.173816	0.876607	0.0679933	0.239742	0.0714939
AT1G08920	AT1G08920.2	data	ESL1	ERD (early response to dehydration) six-like 1		1	1	1	1	0.406279	1	-0.386611	-0.135238	-0.132124	-0.316066	-1.22943	-0.840487	0.435253	0.905439	0.697093	0.403628	0.0159811	0.254954
AT1G08930	AT1G08930.1	data	ERD6	Major facilitator superfamily protein		0.813166	1	0.930217	0.977327	1	1	-0.515143	0.0347806	0.244619	0.169813	0.0826888	0.397001	0.0569973	0.830739	0.2454	0.285286	0.766172	0.303467
AT1G08940	AT1G08940.1	data	NA	Phosphoglycerate mutase family protein		1	1	0.724257	1	1	1	-0.296634	-0.143922	0.560664	0.176515	-0.199212	-0.656387	0.628774	0.819772	0.065076	0.711432	0.704997	0.370891
AT1G08960	AT1G08960.1	data	ATCAX11,CAX11	cation exchanger 11		1	1	0.906691	1	1	1	0.0766797	-0.193803	0.721777	-0.139775	-0.360779	2.17292	0.89898	0.825248	0.204622	0.83006	0.596899	0.147642
AT1G08970	AT1G08970.4	data	HAP5C,NF-YC9	nuclear factor Y, subunit C9		1	1	1	0.780342	0.900088	1	-0.236106	0.124597	0.143457	0.52801	0.474898	0.36751	0.444496	0.728601	0.650112	0.0731607	0.307531	0.601875
AT1G08980	AT1G08980.1	data	AMI1,ATAMI1,ATTOC64-I,TOC64-I	amidase 1		1	0.755177	0.808085	1	0.617914	1	-0.156327	0.320437	-0.310885	-0.11966	-0.381239	0.0221644	0.505094	0.0944308	0.111774	0.50622	0.0565649	0.973343
AT1G08990	AT1G08990.1	data	PGSIP5	plant glycogenin-like starch initiation protein 5		0.879153	0.651913	0.745327	0.977799	0.893266	1	-2.38776	2.24946	2.84585	-0.915564	2.23312	4.80313	0.0962589	0.0495403	0.0730395	0.286897	0.280421	0.0915695
AT1G09000	AT1G09000.1	data	ANP1,MAPKKK1,NP1	NPK1-related protein kinase 1		1	0.827305	0.954302	1	0.943313	1	0.801348	1.15184	0.775192	0.468848	0.798111	-0.792582	0.427427	0.146095	0.306257	0.411387	0.396221	0.586474
AT1G09010	AT1G09010.1	data	NA	glycoside hydrolase family 2 protein		1	0.895438	0.975977	0.977001	1	1	-0.0840999	0.281127	-0.244076	-0.232263	0.147732	0.600809	0.83644	0.236843	0.363858	0.283464	0.631668	0.297501
AT1G09020	AT1G09020.1	data	ATSNF4,SNF4	homolog of yeast sucrose nonfermenting 4		1	0.947156	1	0.909529	1	1	-0.232144	-0.546029	0.387029	0.873011	0.2575	0.18248	0.736736	0.386917	0.549945	0.174354	0.764786	0.839957
AT1G09040	AT1G09040.1	data	NA	PTHR13859 - ATROPHIN-RELATED (1 of 4)		1	0.837466	1	1	1	1	-0.163227	1.66522	-0.0494243	-0.212545	0.252576	-0.80269	0.774505	0.158065	1	0.758952	0.839155	0.604663
AT1G09050	AT1G09050.1	data	NA	PTHR13859 - ATROPHIN-RELATED (1 of 4)		1	1	1	1	1	1	0.582394	-0.521722	0.825248	-0.394172	-0.236664	-0.223186	0.704737	0.749839	0.518388	0.780027	1	0.944411
AT1G09060	AT1G09060.3	data	NA	Zinc finger, RING-type;Transcription factor jumonji/aspartyl beta-hydroxylase		0.902841	0.880302	0.99207	0.871354	1	1	-0.508767	-0.380912	0.252137	-0.375286	-0.00653141	0.745632	0.127485	0.20984	0.446695	0.133152	1	0.256423
AT1G09070	AT1G09070.1	data	SRC2	soybean gene regulated by cold-2		1	0.863227	0.532857	0.973656	0.688699	1	-0.145011	0.235514	0.402773	0.262196	0.378714	-0.63342	0.531037	0.184735	0.0250199	0.275597	0.0865074	0.184005
AT1G09080	AT1G09080.1	data	BIP3	Heat shock protein 70 (Hsp 70) family protein		1	0.973062	1	1	1	1	-1.37007	-1.19878	-0.0463647	-2.24051	0	0.304772	0.888889	0.464722	1	0.578588	1	0.961414
AT1G09090	AT1G09090.2	data	ATRBOHB,ATRBOHB-BETA,RBOHB	respiratory burst oxidase homolog B		1	1	0.986412	0.991657	1	1	0.303984	0.181116	0.885941	-0.717723	-0.26768	-0.342357	0.756168	0.826949	0.403331	0.330655	0.874824	0.846486
AT1G09100	AT1G09100.1	data	RPT5B	26S proteasome AAA-ATPase subunit RPT5B		1	1	1	1	0.99378	1	-0.0167878	0.0481069	-0.111604	0.0138596	0.281841	-0.950861	0.933891	0.905615	0.583287	1	0.536009	0.157784
AT1G09130	AT1G09130.3	data	NA	ATP-dependent caseinolytic (Clp) protease/crotonase family protein		1	0.943572	0.960895	1	1	1	-0.150405	-0.163242	0.183021	0.0606176	-0.0247153	-0.080546	0.44573	0.372496	0.323154	0.796982	0.918269	0.823636
AT1G09140	AT1G09140.1	data	ATSRP30,ATSRP30.1,ATSRP30.2	SERINE-ARGININE PROTEIN 30		1	0.944393	0.938078	1	0.580824	1	-0.0789235	-0.222069	-0.168415	0.0489063	-0.573075	-0.128173	0.704486	0.380415	0.268342	0.818578	0.0466784	0.733641
AT1G09150	AT1G09150.1	data	NA	pseudouridine synthase and archaeosine transglycosylase (PUA) domain-containing protein		1	1	0.796871	1	1	1	0.184969	0.100978	0.310318	-0.0348209	0.118759	0.220847	0.438885	0.676995	0.100277	0.897522	0.725092	0.714185
AT1G09155	AT1G09155.1	data	AtPP2-B15,PP2-B15	phloem protein 2-B15		0.987741	1	1	1	0.927202	1	-1.48048	0.128573	0.36274	0.197676	1.74981	2.56274e-15	0.303129	1	0.732331	0.948913	0.355466	1
AT1G09160	AT1G09160.2	data	NA	Protein phosphatase 2C family protein		1	1	0.962127	0.952091	1	1	-0.0261974	0.147465	-0.406997	-0.373421	0.256603	-0.924285	0.942522	0.704933	0.333064	0.234203	0.565353	0.196654
AT1G09170	AT1G09170.1	data	NA	P-loop nucleoside triphosphate hydrolases superfamily protein with CH (Calponin Homology) domain		0.710095	1	0.745327	0.918403	0.827742	1	5.02462	0.216394	4.09723	-3.72031	3.44602	2.36477	0.0321144	0.904997	0.0733057	0.188388	0.18434	0.776233
AT1G09176	AT1G09176.1	data	NA	NA		0.919923	0.790335	1	1	0.888639	1	-3.99725	3.83696	0.574142	1.28586	3.42658	2.56274e-15	0.14675	0.11602	1	1	0.273319	1
AT1G09180	AT1G09180.1	data	ATSAR1,ATSARA1A,SARA1A	secretion-associated RAS super family 1		1	0.6849	0.988213	0.726317	0.900305	1	0	-3.43824	1.03431	-4.69928	-3.13517	-1.79777	1	0.0630053	0.4341	0.0503754	0.308217	0.455989
AT1G09190	AT1G09190.1	data	NA	Tetratricopeptide repeat (TPR)-like superfamily protein		1	1	0.983412	0.958908	0.887244	1	-0.792012	0.143929	0.619718	-1.24554	0.876197	0.603984	0.443232	0.928795	0.388674	0.247855	0.269916	0.849093
AT1G09195	AT1G09195.2	data	NA	3.6.1.11 - Exopolyphosphatase / Metaphosphatase (1 of 1)		0.95218	1	1	1	1	1	-0.888575	-0.141974	0.35662	0.0857074	-0.431579	-0.112614	0.192947	0.955508	0.600091	1	0.65471	1
AT1G09200	AT1G09200.1	data	NA	Histone superfamily protein		0.304067	0.954577	0.317348	1	0.107961	1	-0.640208	0.164969	0.90621	-0.186231	0.94496	0.840684	0.00312899	0.404278	0.00602237	0.36703	0.000829314	0.354301
AT1G09210	AT1G09210.1	data	AtCRT1b,CRT1b	calreticulin 1b		1	0.997553	1	1	1	1	0.0179332	0.116961	0.0264284	-0.093098	0.117607	-0.318677	0.97041	0.53992	0.873654	0.551584	0.663332	0.352495
AT1G09220	AT1G09220.1	data	NA	Pentatricopeptide repeat (PPR) superfamily protein		1	0.95586	1	0.979918	0.954204	1	0.776942	0.987325	0.677441	-1.02643	1.02575	1.76692	0.532788	0.406672	0.496651	0.298028	0.428794	0.372389
AT1G09230	AT1G09230.1	data	NA	RNA-binding (RRM/RBD/RNP motifs) family protein		0.973759	1	1	0.957497	1	1	-0.713624	-0.337872	0.21415	0.606811	-0.330432	-1.98732	0.246869	0.721032	0.671583	0.241724	0.658512	0.152676
AT1G09240	AT1G09240.1	data	ATNAS3,NAS3	nicotianamine synthase 3		0.978807	0.827305	1	1	0.900088	1	-0.826109	-0.965896	0.302612	0.4961	-0.663971	0.0781277	0.260261	0.146626	0.486394	0.365955	0.298135	1
AT1G09250	AT1G09250.1	data	NA	basic helix-loop-helix (bHLH) DNA-binding superfamily protein		0.914699	1	1	1	0.764714	1	-0.965085	0.0912949	-0.0568712	-0.269856	0.936712	-1.1694	0.135485	0.913817	0.963221	0.699438	0.133538	0.390783
AT1G09270	AT1G09270.1	data	IMPA-4	importin alpha isoform 4		1	0.957033	0.975977	1	0.601142	1	-0.107769	0.162835	0.195098	0.0710844	0.536338	-0.400627	0.708626	0.420987	0.364659	0.729429	0.0516475	0.443486
AT1G09280	AT1G09280.1	data	NA	PTHR22778:SF0 - OVARIAN CANCER-ASSOCIATED GENE 2 PROTEIN (1 of 1)		1	0.890024	1	1	0.740581	1	-0.0827645	0.435029	0.113334	0.114504	-0.704599	0.769256	0.833693	0.229396	0.615327	0.654382	0.112443	0.328577
AT1G09290	AT1G09290.1	data	NA	PTHR13452//PTHR13452:SF9 - THUMP DOMAIN CONTAINING PROTEIN 1-RELATED // SUBFAMILY NOT NAMED (1 of 1)		1	1	0.909045	1	1	1	0.420353	0.0817308	0.428684	0.199075	-0.0846559	0.415681	0.403499	0.907852	0.218108	0.624817	0.868127	0.673797
AT1G09300	AT1G09300.1	data	NA	Metallopeptidase M24 family protein		0.335999	1	0.976653	0.996413	0.836707	1	1.39038	0.106412	0.358038	0.463846	-0.5836	0.127968	0.00436714	0.761948	0.37328	0.345024	0.199464	0.941591
AT1G09310	AT1G09310.1	data	NA	Protein of unknown function, DUF538		1	0.591394	1	1	0.872118	1	0.160071	0.331301	-0.0635355	-0.0307532	0.21834	0.238755	0.40537	0.034305	0.821701	0.8425	0.244859	0.403933
AT1G09320	AT1G09320.1	data	NA	agenet domain-containing protein		1	0.667424	1	1	1	1	0.243746	0.882393	0.0651607	0.039437	-0.0317242	0.279109	0.700001	0.0527893	0.853274	0.940791	1	0.878253
AT1G09330	AT1G09330.1	data	NA	KOG3195 - Uncharacterized membrane protein NPD008/CGI-148 (1 of 1)		0.961914	0.919185	1	1	1	1	0.331481	0.243731	0.183943	0.0745827	0.157724	0.187862	0.213701	0.299816	0.539584	0.701902	0.658827	0.765327
AT1G09340	AT1G09340.1	data	CRB,CSP41B	chloroplast RNA binding		1	1	0.899705	1	0.855107	1	-0.0657026	-0.0742476	-0.20877	0.0513604	-0.208901	0.148317	0.727409	0.602091	0.197813	0.709212	0.221228	0.638585
AT1G09350	AT1G09350.1	data	AtGolS3,GolS3	galactinol synthase 3		1	0.852949	0.906691	1	1	1	-0.265153	-1.24553	2.22098	0.566097	0.821566	2.56274e-15	0.942106	0.17695	0.206601	0.692376	0.592078	1
AT1G09380	AT1G09380.1	data	NA	nodulin MtN21 /EamA-like transporter family protein		0.872796	0.957033	0.573634	1	1	1	-4.04446	1.39798	3.97791	0.147474	0.29639	1.51932	0.0908659	0.411591	0.0330259	1	1	1
AT1G09390	AT1G09390.1	data	NA	GDSL-like Lipase/Acylhydrolase superfamily protein		0.0371927	0.749226	0.578384	1	1	1	-3.2058	1.32043	-1.17913	0.289272	0.581755	1.90604	8.42042e-05	0.0913101	0.0339074	0.657895	0.571939	0.19339
AT1G09400	AT1G09400.1	data	NA	FMN-linked oxidoreductases superfamily protein		1	1	1	1	1	1	1.4302	1.23305	0.606882	-2.30023	1.36296	-1.85232	0.574788	1	1	0.612248	1	0.468612
AT1G09410	AT1G09410.1	data	NA	pentatricopeptide (PPR) repeat-containing protein		0.865098	1	0.581586	1	1	1	-4.06812	1.37087	-4.5069	1.9719	0.542225	-2.27989	0.0840316	0.607337	0.0343506	0.483248	0.89818	0.5335
AT1G09415	AT1G09415.1	data	NIMIN-3	NIM1-interacting 3		0.631388	0.776862	0.327903	0.918606	0.947169	1	-0.808498	-0.501588	-0.588784	-0.400203	-0.269416	-0.562472	0.0194918	0.106927	0.00639797	0.188636	0.409029	0.392766
AT1G09420	AT1G09420.2	data	G6PD4	glucose-6-phosphate dehydrogenase 4		1	0.587452	1	0.839402	1	1	-0.420465	-1.12192	-0.239697	0.577895	0.115948	-0.963951	0.59656	0.0337387	0.501522	0.102581	0.878601	0.258055
AT1G09430	AT1G09430.1	data	ACLA-3	ATP-citrate lyase A-3		1	1	0.986523	1	1	1	0.0700146	0.0614211	-0.164272	-0.0518904	0.131859	-0.557339	0.750972	0.723641	0.409377	0.830386	0.609747	0.0939738
AT1G09440	AT1G09440.1	data	NA	Protein kinase superfamily protein		0.762629	0.957126	1	1	1	1	-4.15165	2.76367	-0.954501	0.139098	0.900462	-4.46841	0.041753	0.426266	0.79985	1	0.699824	0.165165
AT1G09450	AT1G09450.1	data	NA	Protein kinase superfamily protein		1	1	1	1	1	1	-0.396698	0.422723	0.335906	-0.354708	0.222061	0.590788	0.619588	0.549216	0.744838	0.5161	0.823516	0.691969
AT1G09460	AT1G09460.1	data	NA	Carbohydrate-binding X8 domain superfamily protein		1	0.849895	0.81441	1	1	1	-0.388325	-0.670119	0.479455	0.37504	-0.253298	-0.115793	0.619261	0.172693	0.119488	0.410529	0.564812	0.847202
AT1G09470	AT1G09470.1	data	NA	NA		0.51971	1	0.988213	0.963834	0.720867	1	-1.63604	-0.190164	0.506412	-0.949661	2.13347	-0.747649	0.0112608	0.846347	0.421958	0.251435	0.103211	0.661863
AT1G09480	AT1G09480.1	data	NA	NAD(P)-binding Rossmann-fold superfamily protein		1	0.462114	1	0.938292	0.426921	1	0.305748	-4.70765	0.898126	-1.34689	4.89544	1.68587	0.856311	0.017824	0.480674	0.20877	0.017706	0.395645
AT1G09490	AT1G09490.1	data	NA	NAD(P)-binding Rossmann-fold superfamily protein		0.987741	0.997553	0.821707	1	0.831762	0.997352	-0.328478	-0.205202	-0.321894	0.188999	0.461366	1.25809	0.299998	0.536397	0.123258	0.526957	0.19283	0.0236365
AT1G09500	AT1G09500.1	data	NA	NAD(P)-binding Rossmann-fold superfamily protein		1	0.715445	0.106115	1	0.100731	1	-0.250206	2.0854	1.08994	1.08155	3.59984	0.531044	0.843322	0.0758535	0.000612641	0.596348	0.000705694	0.820253
AT1G09520	AT1G09520.1	data	NA	PTHR34451:SF2 - GENOMIC DNA, CHROMOSOME 3, P1 CLONE:MTO12 (1 of 1)		1	1	0.798177	1	1	1	0.133302	-0.0400982	-0.543892	-0.235087	-0.201692	1.54726	0.793974	0.896345	0.102305	0.42236	0.682549	0.28814
AT1G09530	AT1G09530.1	data	PAP3,PIF3,POC1	phytochrome interacting factor 3		0.962726	0.972029	0.805427	0.903286	0.872118	1	0.588944	0.406853	-0.622757	0.638339	-0.497907	0.150218	0.214369	0.461939	0.110868	0.165949	0.245451	0.869758
AT1G09540	AT1G09540.1	data	ATMYB61,MYB61	myb domain protein 61		1	1	0.547989	0.878495	1	1	0.243165	-1.00678	-4.75686	-1.67257	0.338462	2.56274e-15	0.773423	0.635942	0.0281953	0.139652	1	1
AT1G09560	AT1G09560.1	data	GLP5	germin-like protein 5		1	0.751268	1	0.920237	0.0861237	1	-0.0663238	-0.310654	-0.00118995	0.278357	-0.657529	0.000230364	0.701229	0.0921687	0.997285	0.191429	0.000537122	0.984536
AT1G09570	AT1G09570.1	data	FHY2,FRE1,HY8,PHYA	phytochrome A		1	1	1	0.94173	0.764024	1	-0.181117	-0.0851973	-0.0530151	-0.268847	0.529801	-0.0405346	0.464999	0.748248	0.780126	0.213861	0.129132	0.944818
AT1G09575	AT1G09575.1	data	NA	Protein of unknown function (DUF607)		0.806665	0.875879	1	0.85982	0.899629	1	2.31649	1.22661	-0.0642821	1.02536	1.0413	2.93141	0.0541154	0.205393	0.923285	0.118141	0.293206	0.380251
AT1G09580	AT1G09580.1	data	NA	emp24/gp25L/p24 family/GOLD family protein		1	0.845106	1	1	1	1	0.305879	-0.579459	0.185817	0.114654	0.295107	-1.29519	0.437923	0.167379	0.588479	0.712457	0.57174	0.2378
AT1G09590	AT1G09590.1	data	NA	Translation protein SH3-like family protein		1	0.870151	1	1	0.102053	1	-0.136692	-0.184536	0.060277	0.0733231	0.673271	-0.134737	0.520799	0.194628	0.767186	0.728858	0.000736486	0.668499
AT1G09600	AT1G09600.1	data	NA	Protein kinase superfamily protein		0.963035	0.401602	0.991536	0.685675	0.983475	1	2.15165	-4.81793	-1.32505	-4.46463	-0.879013	2.56274e-15	0.215649	0.0120981	0.445522	0.040352	0.51143	1
AT1G09610	AT1G09610.1	data	NA	Protein of unknown function (DUF579)		1	1	0.650687	1	1	1	0.161109	0.00100739	-2.55855	-0.583883	0.138323	-1.06974	0.955448	1	0.0468954	0.5107	1	0.70872
AT1G09620	AT1G09620.1	data	NA	ATP binding;leucine-tRNA ligases;aminoacyl-tRNA ligases;nucleotide binding;ATP binding;aminoacyl-tRNA ligases		1	0.650328	0.997008	1	0.985871	1	0.189328	-0.326454	0.123358	0.139396	0.143285	0.179758	0.411575	0.0490378	0.463196	0.499511	0.517332	0.651841
AT1G09630	AT1G09630.1	data	ATRAB-A2A,ATRAB11C,ATRABA2A,RAB-A2A,RAB11c	RAB GTPase 11C		1	0.574902	0.988834	0.918606	0.966523	1	-0.00376748	-0.684817	0.3878	0.419281	-0.326434	0.0233688	0.945421	0.0311117	0.43994	0.188944	0.4733	1
AT1G09640	AT1G09640.1	data	NA	Translation elongation factor EF1B, gamma chain		0.970494	1	0.986412	1	0.963428	1	0.260594	0.0271433	-0.140576	0.0253985	-0.146153	0.320846	0.239896	0.88303	0.406003	0.89379	0.445324	0.377673
AT1G09645	AT1G09645.1	data	NA	NA		0.664234	1	0.94822	0.820736	0.844379	1	-0.857733	0.0656621	0.232489	-0.423366	-0.453882	-0.611157	0.0240419	0.850559	0.288679	0.0955118	0.205152	0.472838
AT1G09650	AT1G09650.1	data	NA	F-box and associated interaction domains-containing protein		1	1	1	0.916633	1	1	-0.0694761	-0.0196252	1.79587	2.51691	-1.9329	2.56274e-15	1	1	0.596557	0.184568	1	1
AT1G09660	AT1G09660.1	data	NA	RNA-binding KH domain-containing protein		0.897599	0.812831	1	0.972621	1	1	-0.436497	0.421381	-0.0540711	-0.262465	0.0685128	-0.648057	0.114802	0.132121	0.830278	0.27407	0.86967	0.265111
AT1G09680	AT1G09680.1	data	NA	Pentatricopeptide repeat (PPR) superfamily protein		1	1	1	1	0.933537	1	1.43348	0.354037	-0.520368	0.502769	1.41942	2.56274e-15	0.458977	0.889063	0.687081	0.835826	0.37062	1
AT1G09690	AT1G09690.1	data	NA	Translation protein SH3-like family protein		0.878712	1	1	1	0.850863	1	-0.299301	0.000607858	-0.00932296	0.127798	0.209131	0.0469008	0.0958802	0.995554	0.957389	0.364133	0.212434	0.873269
AT1G09700	AT1G09700.1	data	DRB1,HYL1	dsRNA-binding domain-like superfamily protein		0.978807	1	1	1	1	1	0.462617	0.0922295	0.0590195	-0.289376	0.331025	-1.19777	0.266737	0.895217	0.925634	0.490515	0.698204	0.220738
AT1G09710	AT1G09710.2	data	NA	Homeodomain-like superfamily protein		0.991311	0.525366	0.929045	1	1	1	0.914213	-2.16866	0.668851	0.277573	-0.231389	0.887567	0.320797	0.0239654	0.241069	0.751811	0.90704	0.554152
AT1G09730	AT1G09730.1	data	NA	Cysteine proteinases superfamily protein		1	0.974875	0.863146	1	1	1	0.222268	0.262122	0.404267	-0.132505	0.287863	0.0642889	0.566664	0.470467	0.152428	0.684623	0.609844	0.920449
AT1G09740	AT1G09740.1	data	NA	Adenine nucleotide alpha hydrolases-like superfamily protein		0.989586	1	0.833832	1	0.651986	1	-0.210902	-0.00817956	-0.245704	0.0435156	-0.415042	0.418206	0.315729	1	0.132201	0.801386	0.0719193	0.196705
AT1G09750	AT1G09750.1	data	NA	Eukaryotic aspartyl protease family protein		1	1	0.960895	1	1	1	-0.149211	0.14868	-0.319971	0.0406629	-0.158014	-1.68195	0.504945	0.649802	0.320404	0.882945	0.780852	0.0575667
AT1G09760	AT1G09760.1	data	U2A'	U2 small nuclear ribonucleoprotein A		1	1	0.533462	1	1	1	0.143233	0.0763668	-0.431138	-0.0543241	-0.0970484	-0.0189679	0.523537	0.699358	0.0254811	0.735021	0.653308	0.981365
AT1G09770	AT1G09770.1	data	ATCDC5,ATMYBCDC5,CDC5	cell division cycle 5		1	1	0.721426	1	0.507883	1	0.113763	0.0915865	0.417638	-0.191809	0.665669	0.243082	0.719447	0.698847	0.06376	0.397912	0.0283037	0.5794
AT1G09780	AT1G09780.1	data	NA	Phosphoglycerate mutase, 2,3-bisphosphoglycerate-independent		1	1	0.969463	1	1	1	-0.0382382	-0.0199573	0.185681	0.0116253	0.0343189	0.178883	0.83555	0.887227	0.353659	0.952214	0.901935	0.608827
AT1G09794	AT1G09794.1	data	NA	Cox19 family protein (CHCH motif)		1	0.895438	0.799794	1	0.945094	1	-0.0665233	-0.743871	-0.549897	0.266433	0.541539	-1.03936	0.956425	0.239401	0.105711	0.566459	0.402491	0.322905
AT1G09795	AT1G09795.1	data	ATATP-PRT2,ATP-PRT2,HISN1B	ATP phosphoribosyl transferase 2		1	1	0.938377	0.94173	1	1	-0.00732535	-0.109198	0.189283	0.214172	0.0877805	0.140834	1	0.549585	0.269989	0.216033	0.748789	0.785661
AT1G09800	AT1G09800.1	data	NA	Pseudouridine synthase family protein		1	0.750194	0.988213	1	0.900088	1	-0.358246	1.02315	0.48588	0.646647	0.895135	2.2878	0.617557	0.0918025	0.43428	0.379012	0.299995	0.114503
AT1G09810	AT1G09810.1	data	ECT11	evolutionarily conserved C-terminal region 11		1	0.936091	0.973419	1	1	1	-0.008331	0.721755	0.37059	-0.0499756	0.0713026	-0.928565	0.957369	0.348923	0.359155	0.912291	0.936747	0.334739
AT1G09812	AT1G09812.1	data	NA	NA		1	0.876016	0.417864	1	1	1	0	-2.58481	3.42636	-0.486223	0	-2.50754	1	0.206164	0.0113295	0.746286	1	0.539827
AT1G09815	AT1G09815.1	data	POLD4	polymerase delta 4		1	1	0.955863	0.986355	0.879736	1	-0.122067	0.163751	-0.206631	0.308325	-0.410791	0.0428982	0.736618	0.55423	0.309887	0.317721	0.261769	0.958445
AT1G09820	AT1G09820.1	data	NA	Pentatricopeptide repeat (PPR-like) superfamily protein		0.978807	1	1	1	1	1	1.75221	0.692729	0.480475	0.329257	-0.175563	-2.11291	0.26873	0.580961	0.719461	0.701184	1	0.349199
AT1G09830	AT1G09830.1	data	NA	Glycinamide ribonucleotide (GAR) synthetase		0.968261	0.619265	1	1	0.943439	1	0.387406	0.559158	0.0883007	0.0809364	0.308351	0.39932	0.232383	0.0402664	0.697883	0.787626	0.397658	0.558131
AT1G09840	AT1G09840.1	data	ATSK41,SK41	shaggy-like protein kinase 41		1	1	1	0.891605	0.953977	1	-0.203384	-0.164962	0.0286553	-0.436178	0.360569	0.0766728	0.664112	0.655351	0.927662	0.14895	0.428372	0.955104
AT1G09850	AT1G09850.1	data	XBCP3	xylem bark cysteine peptidase 3		1	1	1	1	1	1	-0.174847	-0.0138332	-0.00440989	-0.0914238	-0.0544926	0.198725	0.5163	0.949071	0.970127	0.734521	0.904438	0.830593
AT1G09860	AT1G09860.1	data	ATPUP16,PUP16	purine permease 16		1	1	1	0.991482	0.877865	1	-2.49668	0.324017	-0.7005	-1.63429	3.64327	-2.76845	0.518923	0.859797	0.717092	0.328836	0.257996	0.341009
AT1G09870	AT1G09870.1	data	NA	histidine acid phosphatase family protein		1	0.851123	1	0.948594	1	1	-0.21339	0.417101	0.168198	-0.469999	-0.0155782	-0.106236	0.66193	0.173747	0.570525	0.227793	0.980807	0.882897
AT1G09880	AT1G09880.1	data	NA	Rhamnogalacturonate lyase family protein		1	0.723044	1	0.84774	0.452909	1	-1.35681	-4.35337	0.221975	2.51287	-4.05817	2.56274e-15	0.888889	0.0789782	1	0.110424	0.0202384	1
AT1G09890	AT1G09890.1	data	NA	Rhamnogalacturonate lyase family protein		0.740227	1	1	0.794272	0.765208	1	1.74939	-0.0229961	-0.209064	2.36815	2.63413	3.17752	0.0373065	1	0.874273	0.0788808	0.134102	0.198356
AT1G09900	AT1G09900.1	data	NA	Pentatricopeptide repeat (PPR-like) superfamily protein		1	0.630471	0.966811	0.981808	1	1	-0.367785	-1.9837	0.550891	0.616288	0.824951	1.23496	0.57534	0.0429713	0.341841	0.304873	0.587415	0.517991
AT1G09910	AT1G09910.1	data	NA	Rhamnogalacturonate lyase family protein		1	0.809552	0.572028	1	1	1	-0.480853	-0.656507	-0.619283	0.0198687	-0.230005	0.580084	0.36858	0.130904	0.0326267	0.938829	0.679061	0.585959
AT1G09920	AT1G09920.1	data	NA	TRAF-type zinc finger-related		1	1	0.938078	1	1	1	-0.135701	0.0878626	0.253917	-0.142031	-0.129784	-0.0609824	0.626124	0.732001	0.268533	0.534021	0.649191	0.965991
AT1G09932	AT1G09932.1	data	NA	Phosphoglycerate mutase family protein		1	1	1	0.611214	0.797718	1	-0.955545	0.432826	-0.107397	1.57033	0.966451	1.23147	0.378641	0.714514	0.95701	0.0254196	0.159053	0.233028
AT1G09940	AT1G09940.1	data	HEMA2	Glutamyl-tRNA reductase family protein		1	1	0.867432	0.957497	0.403815	1	-0.168257	-0.094208	0.397885	0.5027	1.13674	-1.18044	0.659009	0.805565	0.158569	0.241533	0.0157223	0.0994232
AT1G09950	AT1G09950.1	data	RAS1	RESPONSE TO ABA AND SALT 1		0.833775	0.58076	0.964934	0.903286	0.529651	1	-4.24724	-1.17735	0.412146	1.64104	4.44181	-0.159473	0.063848	0.0325462	0.337392	0.166905	0.0342593	1
AT1G09960	AT1G09960.1	data	ATSUC4,ATSUT4,SUC4,SUT4	sucrose transporter 4		0.800615	0.853572	0.899705	1	0.860066	1	1.20984	0.832674	-0.626457	0.564377	-1.36549	0.464602	0.0515364	0.177615	0.199756	0.363762	0.228345	0.881475
AT1G09970	AT1G09970.2	data	LRR XI-23,RLK7	Leucine-rich receptor-like protein kinase family protein		1	1	0.533462	1	0.795476	1	-0.0169335	-0.00964106	0.351	-0.119764	0.308074	0.0265106	0.925624	0.993474	0.0256852	0.507559	0.157905	0.947806
AT1G09980	AT1G09980.1	data	NA	Putative serine esterase family protein		0.95218	1	1	1	0.892959	0.859761	0.414509	0.224072	0.150025	-0.00200533	0.411373	1.51254	0.19084	0.595178	0.622441	1	0.279025	0.0124092
AT1G09995	AT1G09995.1	data	NA	DNA repair DEAD helicase RAD3/XP-D subfamily protein		1	1	0.930217	0.89018	1	1	-0.497716	-0.205474	0.923512	-1.05989	-0.375143	1.14955	0.554467	0.869263	0.245434	0.146179	0.674466	0.468471
AT1G10000	AT1G10000.1	data	NA	Ribonuclease H-like superfamily protein		0.51971	0.900095	0.770672	0.969165	0.900088	1	-5.00479	1.92165	-2.80172	-3.45991	-3.06536	2.56274e-15	0.011298	0.263253	0.084627	0.263455	0.303684	1
AT1G10020	AT1G10020.1	data	NA	Protein of unknown function (DUF1005)		0.99399	0.873467	1	0.711199	0.553235	1	0.31447	-0.359936	-0.0175208	-0.56642	-0.5975	-0.857218	0.329598	0.202905	0.971035	0.0479436	0.0397524	0.187986
AT1G10030	AT1G10030.1	data	ERG28	homolog of yeast ergosterol28		0.446658	0.932655	0.805427	1	1	1	0.86704	-0.259446	-0.555849	0.15919	0.0376128	0.338754	0.00796412	0.330708	0.110809	0.629102	0.907218	0.659551
AT1G10040	AT1G10040.1	data	NA	alpha/beta-Hydrolases superfamily protein		0.0802928	0.988301	0.798177	0.726317	1	0.656587	-4.56347	0.64671	1.19269	-2.04097	0.893179	5.63388	0.000296877	0.509003	0.102398	0.0518012	0.657147	0.00540935
AT1G10050	AT1G10050.1	data	NA	glycosyl hydrolase family 10 protein / carbohydrate-binding domain-containing protein		1	1	0.976653	0.747087	0.778744	1	-0.126127	0.114395	0.411335	0.938401	1.1502	0.48442	0.831194	0.853777	0.371371	0.0593357	0.144141	0.641982
AT1G10060	AT1G10060.2	data	ATBCAT-1,BCAT-1	branched-chain amino acid transaminase 1		1	1	1	1	0.49894	1	0.0721065	0.285639	0.0693639	-0.211385	1.85609	0.443273	0.863911	0.633808	0.942489	0.604713	0.0272719	0.677976
AT1G10070	AT1G10070.1	data	ATBCAT-2,BCAT-2	branched-chain amino acid transaminase 2		0.999988	1	0.998045	1	0.920892	1	-1.15224	-0.681792	0.237823	0.168986	0.763944	0.765599	0.353514	0.570435	0.46561	0.888941	0.342422	0.258007
AT1G10090	AT1G10090.1	data	NA	Early-responsive to dehydration stress protein (ERD4)		1	0.999015	0.935418	0.66142	0.896683	1	-0.0448692	-0.29443	0.366245	0.845578	0.738418	0.87316	0.98281	0.545925	0.259469	0.0350837	0.287159	0.25946
AT1G10095	AT1G10095.1	data	NA	Protein prenylyltransferase superfamily protein		1	1	1	0.962762	0.951648	1	0.957441	0.393148	-0.637221	1.31309	-0.970252	0.511547	0.755839	1	1	0.250902	0.421594	0.972465
AT1G10110	AT1G10110.1	data	NA	F-box family protein		1	0.930917	1	1	0.875295	1	0.983621	1.82761	-0.0493769	1.47601	3.5529	2.56274e-15	0.851082	0.328201	1	1	0.250914	1
AT1G10120	AT1G10120.1	data	NA	basic helix-loop-helix (bHLH) DNA-binding superfamily protein		1	1	1	1	0.875295	1	-0.0570565	-0.224724	-0.252951	-0.293535	0.664754	-0.211201	0.921815	0.603314	0.670059	0.439543	0.250896	0.895265
AT1G10130	AT1G10130.1	data	ATECA3,ECA3	endoplasmic reticulum-type calcium-transporting ATPase 3		1	0.895438	1	0.94173	0.831264	1	0.128922	-0.623568	-0.186159	0.428399	-0.699093	-0.749132	0.708568	0.244585	0.634834	0.215595	0.191069	0.325815
AT1G10140	AT1G10140.1	data	NA	Uncharacterised conserved protein UCP031279		1	1	1	1	0.91944	1	-0.016145	0.280027	0.0527959	-0.0332766	0.692529	0.0118099	0.921594	0.581428	0.823238	0.947094	0.340735	1
AT1G10150	AT1G10150.1	data	NA	Carbohydrate-binding protein		1	0.899484	0.99348	1	0.857939	1	-0.0394763	-0.423836	0.236721	0.0459303	0.625428	-0.517691	0.888738	0.262456	0.455404	0.940178	0.224986	0.504986
AT1G10155	AT1G10155.1	data	ATPP2-A10,PP2-A10	phloem protein 2-A10		1	0.467433	1	0.856634	0.871167	1	1.03178	-5.22378	0.408426	-3.79106	3.2328	2.11617	0.745468	0.0181993	0.78708	0.114528	0.24325	0.521115
AT1G10170	AT1G10170.1	data	ATNFXL1,NFXL1	NF-X-like 1		1	0.283155	0.831915	1	1	1	0.147385	-0.768932	0.263543	0.0371658	-0.0973446	-0.63178	0.652356	0.00513382	0.130089	0.946052	0.780505	0.102324
AT1G10180	AT1G10180.1	data	NA	PTHR21426:SF2 - EXOCYST COMPLEX COMPONENT EXO84C (1 of 1)		1	0.964268	0.896633	1	1	1	0.0041109	0.300711	0.438987	-0.00241105	0.286443	0.936203	0.972645	0.44881	0.193061	0.940693	0.590382	0.372475
AT1G10200	AT1G10200.1	data	WLIM1	GATA type zinc finger transcription factor family protein		1	0.781739	1	0.69314	1	1	-0.0632909	-0.341707	-0.143592	-0.45528	0.127858	-0.223258	0.776098	0.109785	0.628304	0.0432196	0.578022	0.673636
AT1G10210	AT1G10210.1	data	ATMPK1,MPK1	mitogen-activated protein kinase 1		1	0.957615	1	0.897981	0.943439	1	0.428429	-0.512116	-0.400124	0.775895	-0.66933	0.940795	0.559922	0.427688	0.535178	0.159567	0.397681	0.58652
AT1G10220	AT1G10220.1	data	NA	PTHR35275:SF1 - F14N23.10 (1 of 2)		0.987741	1	0.877048	1	1	1	2.41705	-0.520131	-2.41236	-0.63898	0	2.56274e-15	0.296764	0.837749	0.166752	1	1	1
AT1G10230	AT1G10230.1	data	ASK18,SK18	SKP1-like 18		1	0.827305	1	1	1	1	0.0539354	-0.753979	0.194387	0.208556	-0.0135415	0.32289	0.947397	0.145194	0.494805	0.62302	1	0.745034
AT1G10240	AT1G10240.1	data	FRS11	FAR1-related sequence 11		1	1	0.850793	0.948594	0.862203	1	-0.140603	0.146359	-0.523938	-0.610167	-0.995563	-1.09488	0.813793	0.786181	0.140573	0.227352	0.230266	0.272184
AT1G10270	AT1G10270.1	data	GRP23	glutamine-rich protein 23		0.959872	0.751268	0.832581	1	1	1	0.532522	0.882743	-0.46808	-0.0452825	0.443347	-0.00348568	0.204734	0.0922352	0.130779	0.908201	0.558965	0.989562
AT1G10280	AT1G10280.1	data	NA	Core-2/I-branching beta-1,6-N-acetylglucosaminyltransferase family protein		0.684118	0.97936	1	1	0.958373	1	2.61044	0.983204	-0.169927	0.797549	-1.00026	-0.282001	0.0274891	0.483977	0.838392	0.471478	0.437585	0.8415
AT1G10290	AT1G10290.1	data	ADL6,DRP2A	dynamin-like protein 6		1	0.94015	1	1	1	1	-0.0607461	-0.185622	-0.0936311	0.0866588	-0.049015	-0.199106	0.806567	0.357497	0.662646	0.667098	0.831776	0.614786
AT1G10300	AT1G10300.1	data	NA	Nucleolar GTP-binding protein		0.743521	0.943179	1	1	1	1	5.16088	-2.5778	-2.12435	-0.471053	1.09898	2.69357	0.0388144	0.369725	0.597235	0.784274	1	0.631488
AT1G10310	AT1G10310.1	data	NA	NAD(P)-binding Rossmann-fold superfamily protein		1	0.974875	0.906731	1	1	1	-0.0197452	0.206901	0.317225	-0.0700143	0.0468042	-0.305343	0.958737	0.471897	0.212144	0.829275	0.883053	0.619112
AT1G10320	AT1G10320.1	data	NA	Zinc finger C-x8-C-x5-C-x3-H type family protein		1	1	1	1	1	1	-0.0200514	-0.554314	0.198931	-0.646723	-0.0586695	0.057345	0.977888	0.558959	0.816046	0.636373	1	1
AT1G10330	AT1G10330.1	data	NA	Tetratricopeptide repeat (TPR)-like superfamily protein		1	0.898536	1	1	0.675606	1	1.14486	1.62588	0.305348	0.0884364	4.47304	-3.27993	0.561914	0.261357	0.850373	0.931735	0.0799783	0.295706
AT1G10340	AT1G10340.1	data	NA	Ankyrin repeat family protein		0.884789	1	1	1	1	1	-1.45895	-0.614925	-0.312744	-0.378166	0.10165	1.27675	0.100917	0.689875	0.692656	0.672246	0.932836	0.503544
AT1G10350	AT1G10350.1	data	NA	DNAJ heat shock family protein		1	1	0.836018	0.982039	1	1	0.237598	0.155109	-0.638129	0.31188	-0.18401	-0.966262	0.553359	0.713099	0.133067	0.310051	0.748103	0.496063
AT1G10360	AT1G10360.1	data	ATGSTU18,GST29,GSTU18	glutathione S-transferase TAU 18		1	1	1	1	0.24958	1	-0.0173628	-0.0256851	0.164702	0.160132	-0.754871	-0.193023	1	0.906958	0.571073	0.440053	0.00454801	0.590051
AT1G10370	AT1G10370.1	data	ATGSTU17,ERD9,GST30,GST30B	Glutathione S-transferase family protein		1	0.895438	1	0.591583	1	1	-0.154854	0.281646	0.120638	0.705992	0.104953	-1.13555	0.654069	0.236513	0.593785	0.0212409	0.744105	0.055376
AT1G10380	AT1G10380.1	data	NA	Putative membrane lipoprotein		1	0.799698	0.976037	1	0.982889	1	-0.252396	-0.975592	-0.497389	0.251713	-0.579173	-0.101026	0.754291	0.125438	0.368869	0.527521	0.509513	0.985039
AT1G10390	AT1G10390.1	data	NA	Nucleoporin autopeptidase		0.788485	0.83605	1	1	1	1	0.544305	0.311834	-0.0837043	0.0685961	-0.10229	0.420758	0.0472782	0.157217	0.659696	0.756167	0.725845	0.434728
AT1G10400	AT1G10400.1	data	NA	UDP-Glycosyltransferase superfamily protein		1	0.957033	1	1	0.934823	1	0.775766	2.06161	-5.12548e-15	-0.280562	1.61829	2.56274e-15	0.800446	0.412137	1	0.87871	0.372973	1
AT1G10410	AT1G10410.1	data	NA	Protein of unknown function (DUF1336)		0.765245	1	1	1	0.877865	1	-0.606576	-0.0968124	-0.05922	-0.223147	-0.353216	-0.0988285	0.0422371	0.767751	0.769255	0.438341	0.258538	0.892961
AT1G10417	AT1G10417.1	data	NA	NA		0.90773	1	1	1	1	1	-1.41856	0.435482	0.257109	-0.153791	-0.700383	-0.733058	0.128792	0.845706	1	0.823047	0.634079	0.680843
AT1G10430	AT1G10430.1	data	PP2A-2	protein phosphatase 2A-2		1	0.943179	0.573403	0.745274	1	1	-0.2967	-0.266804	-0.492064	-0.552441	0.234893	-0.195129	0.504312	0.36695	0.0328746	0.0585456	0.627594	0.774593
AT1G10450	AT1G10450.1	data	SNL6	SIN3-like 6		0.99141	1	1	1	1	1	-0.374737	-0.028402	-0.065323	-0.306556	-0.0504005	-0.624199	0.323799	0.91328	0.80948	0.537567	0.974543	0.323355
AT1G10460	AT1G10460.1	data	GLP7	germin-like protein 7		1	1	1	0.186445	1	1	0.00140464	0.00569805	0.046308	-2.96873	1.12178	1.47374	1	1	1	0.00145349	0.727648	0.747861
AT1G10470	AT1G10470.1	data	ARR4,ATRR1,IBC7,MEE7	response regulator 4		1	0.735104	0.766909	0.908294	0.555311	1	0.206493	0.333084	0.280085	0.323504	0.588575	0.792959	0.456806	0.0834487	0.0833597	0.171588	0.0400999	0.240532
AT1G10480	AT1G10480.1	data	ZFP5	zinc finger protein 5		0.963826	1	0.459543	1	0.945918	1	0.91873	0.0212153	-1.30035	0.698957	0.78081	1.49566	0.218458	1	0.0152121	0.375536	0.40343	0.179084
AT1G10490	AT1G10490.1	data	NA	Domain of unknown function (DUF1726) ;Putative ATPase (DUF699)		0.474042	0.714083	0.94928	0.726317	0.625526	1	0.82513	0.564838	0.286843	0.540582	0.70321	0.348754	0.00913549	0.0751675	0.291195	0.0512335	0.0591937	0.594462
AT1G10500	AT1G10500.1	data	ATCPISCA,CPISCA	chloroplast-localized ISCA-like protein		0.915214	0.928824	0.899705	1	1	1	-0.395722	0.233718	0.232384	0.116474	0.0291135	0.00883477	0.135675	0.324693	0.199586	0.49007	0.906238	0.978311
AT1G10510	AT1G10510.1	data	emb2004	RNI-like superfamily protein		0.973759	1	0.986412	1	1	1	-0.318091	-0.0675475	-0.147817	0.121104	-0.11639	-0.572317	0.245897	0.745489	0.407496	0.62912	0.710284	0.329866
AT1G10520	AT1G10520.1	data	NA	DNA polymerase lambda (POLL)		1	1	1	1	1	1	0.752621	-1.63382	-2.20513	0.539649	0.741147	2.56274e-15	0.821113	0.58034	0.599527	1	0.748021	1
AT1G10522	AT1G10522.1	data	NA	NA		1	0.943953	1	0.98473	0.954032	1	0.12877	0.289014	-0.100884	0.377831	0.389477	0.0160594	0.689172	0.378918	0.771639	0.314678	0.42851	1
AT1G10530	AT1G10530.1	data	NA	PF14009 - Domain of unknown function (DUF4228) (DUF4228) (1 of 28)		0.978807	1	1	1	0.966184	1	-1.16756	-0.376039	-0.486525	-0.0187911	0.988623	0.257553	0.265003	0.695406	0.660315	1	0.468371	0.927835
AT1G10540	AT1G10540.1	data	ATNAT8,NAT8	nucleobase-ascorbate transporter 8		1	0.888747	0.94822	1	1	1	-0.930614	-2.11822	3.09945	0.103502	-0.508793	2.56274e-15	0.657991	0.225735	0.28861	1	1	1
AT1G10550	AT1G10550.1	data	XET,XTH33	xyloglucan:xyloglucosyl transferase 33		1	1	1	1	0.289849	1	-0.243456	-0.281871	1.4598	0.392866	4.04978	-2.84793	0.815861	1	0.603878	0.629908	0.00622359	0.181682
AT1G10560	AT1G10560.1	data	ATPUB18,PUB18	plant U-box 18		1	0.487524	1	1	1	1	-1.01884	5.15059	-5.12548e-15	-1.49582	-1.93512	1.52976	0.477859	0.0197941	1	0.405304	1	1
AT1G10570	AT1G10570.1	data	OTS2,ULP1C	Cysteine proteinases superfamily protein		1	0.651913	1	1	0.895894	1	-0.0275179	0.756441	-0.148123	0.0225574	-0.433612	0.984653	0.986941	0.0495193	0.691519	0.927691	0.285521	0.26057
AT1G10580	AT1G10580.1	data	NA	Transducin/WD40 repeat-like superfamily protein		0.978849	0.957033	0.883896	0.844108	1	1	0.303347	-0.269439	0.271582	-0.429683	0.132434	-0.613465	0.274841	0.424775	0.172285	0.107281	0.744691	0.474526
AT1G10585	AT1G10585.1	data	NA	basic helix-loop-helix (bHLH) DNA-binding superfamily protein		0.989269	0.797609	0.966272	1	1	1	3.41011	3.58453	-0.309856	-1.28557	1.75109	-0.0221667	0.315019	0.122815	0.340605	0.448321	1	0.991006
AT1G10590	AT1G10590.3	data	NA	Nucleic acid-binding, OB-fold-like protein		1	1	0.980752	1	0.966184	1	-0.0343432	0.0689098	-0.147055	0.102731	0.149909	-0.575766	0.867681	0.722785	0.384286	0.581761	0.464394	0.175614
AT1G10600	AT1G10600.1	data	AMSH2	associated molecule with the SH3 domain of STAM 2		1	0.9593	1	1	1	1	-0.336155	0.318486	0.0575295	-0.0741357	-0.0260496	-0.476329	0.476555	0.433146	0.839944	0.779167	0.954237	0.470272
AT1G10610	AT1G10610.1	data	NA	basic helix-loop-helix (bHLH) DNA-binding superfamily protein		1	1	0.721426	1	1	1	-0.0071843	-0.00116126	-0.782388	-0.500052	0.17265	2.94575	0.917057	1	0.0634348	0.596276	0.856703	0.0920512
AT1G10630	AT1G10630.1	data	ARFA1F,ATARFA1F	ADP-ribosylation factor A1F		1	0.84266	1	1	1	1	-0.0843198	-0.32689	0.0629814	-0.0293771	-0.124833	0.884546	0.727946	0.163554	0.774632	0.899179	0.569116	0.0441106
AT1G10640	AT1G10640.1	data	NA	Pectin lyase-like superfamily protein		1	1	0.975977	1	0.512298	1	-0.0947989	0.063643	-0.817676	-0.331283	-1.58857	-0.206523	0.839478	0.957051	0.365312	0.467322	0.0308535	0.94865
AT1G10650	AT1G10650.1	data	NA	SBP (S-ribonuclease binding protein) family protein		1	0.957678	1	0.594803	0.68883	1	-0.335936	-0.512503	0.226603	-1.2018	1.23823	-0.650493	0.533145	0.428441	0.739868	0.0235323	0.0867493	0.467842
AT1G10657	AT1G10657.1	data	NA	Plant protein 1589 of unknown function		0.940098	0.676047	1	0.639994	0.832431	1	0.532354	0.573157	0.36371	0.784807	0.425187	-0.227888	0.172499	0.0573712	0.518892	0.0315253	0.193905	0.653077
AT1G10660	AT1G10660.2	data	NA	NA		0.721354	1	0.827692	1	0.836038	1	0.572636	0.0450076	-0.315664	-0.092149	-0.401992	-0.282601	0.0343776	0.882639	0.127902	0.74865	0.198583	0.488869
AT1G10670	AT1G10670.3	data	ACLA-1	ATP-citrate lyase A-1		1	1	0.987433	1	0.743574	1	-0.0155157	0.0184788	-0.141421	-0.166534	-0.318901	-0.242406	0.925755	0.899889	0.414043	0.369657	0.114513	0.499129
AT1G10690	AT1G10690.1	data	NA	NA		1	0.872063	0.906691	1	1	1	-0.602748	-1.82916	-1.52078	-0.474379	-0.492106	1.48298	0.588533	0.200534	0.206117	0.59776	0.766531	0.550011
AT1G10700	AT1G10700.1	data	PRS3	phosphoribosyl pyrophosphate (PRPP) synthase 3		1	0.915753	0.934467	1	0.641403	1	-0.103261	-0.364495	0.390392	-0.066346	-0.653369	0.303517	0.876047	0.294455	0.257553	0.83368	0.0657162	0.775448
AT1G10710	AT1G10710.1	data	PHS1	poor homologous synapsis 1		1	1	0.885905	1	1	1	2.97884	0	-3.84064	-1.04761	0	2.56274e-15	0.47917	1	0.176215	0.590874	1	1
AT1G10720	AT1G10720.1	data	NA	BSD domain-containing protein		1	0.895364	1	1	0.966184	1	0.0319846	0.772783	0.120676	-0.314744	0.389085	0.428024	0.970009	0.233828	0.770342	0.553661	0.460358	0.798932
AT1G10730	AT1G10730.1	data	NA	Clathrin adaptor complexes medium subunit family protein		1	1	0.946568	1	1	1	0.166335	-0.97747	1.38985	0.332762	0	3.69529	1	0.6661	0.28588	0.884066	1	0.256477
AT1G10740	AT1G10740.1	data	NA	alpha/beta-Hydrolases superfamily protein		1	0.502277	1	0.908294	0.879012	1	0.0651743	-0.827247	0.000632038	0.458348	-0.435289	-0.674871	0.907383	0.0217859	1	0.171359	0.260477	0.406799
AT1G10750	AT1G10750.1	data	NA	Protein of Unknown Function (DUF239)		0.946051	1	0.555913	1	0.949606	1	-1.741	0.641692	1.50188	0.172714	1.11706	1.18684	0.182944	0.554466	0.0291653	0.890587	0.417695	0.741115
AT1G10760	AT1G10760.1	data	GWD,GWD1,SEX1,SOP,SOP1	Pyruvate phosphate dikinase, PEP/pyruvate binding domain		0.938515	1	0.894602	1	0.893999	1	0.275718	0.0637565	0.197709	0.124959	-0.249534	-0.410784	0.164548	0.742815	0.191091	0.486478	0.282481	0.246112
AT1G10770	AT1G10770.1	data	NA	Plant invertase/pectin methylesterase inhibitor superfamily protein		0.783317	0.924323	1	1	0.962262	1	1.27719	1.17626	-0.456262	-0.87729	1.00089	-2.45313	0.0452703	0.309915	0.744527	0.395297	0.44418	0.285247
AT1G10780	AT1G10780.1	data	NA	F-box/RNI-like superfamily protein		1	1	1	0.920237	1	1	-0.400137	-0.0618958	-0.178188	0.534809	-0.251607	0.698988	0.450456	0.975832	0.824979	0.190348	0.67055	0.478073
AT1G10800	AT1G10800.1	data	NA	NA		1	1	1	0.630472	1	1	-1.26986	0.456411	1.02038	-5.23436	0	-2.87177	0.56937	0.917199	0.650462	0.0276365	1	0.383155
AT1G10810	AT1G10810.1	data	NA	NAD(P)-linked oxidoreductase superfamily protein		1	1	1	1	0.904359	1	0.326192	-0.558551	-0.268245	0.467265	-1.02705	2.61136	0.81664	0.592565	1	0.655277	0.317052	0.442057
AT1G10820	AT1G10820.2	data	NA	Protein of unknown function (DUF3755)		1	1	0.941884	1	0.878533	1	-0.204515	0.14993	-0.36355	-0.212415	-0.665099	1.83809	0.669161	0.814308	0.277522	0.660689	0.260133	0.0466708
AT1G10830	AT1G10830.1	data	Z-ISO,Z-ISO1.1,Z-ISO1.2	15-cis-zeta-carotene isomerase		1	0.794148	1	1	1	1	0.0218931	-0.305696	-0.0354007	0.123433	0.0768483	-0.415319	0.88949	0.120027	0.86906	0.530065	0.820766	0.473791
AT1G10840	AT1G10840.1	data	TIF3H1	translation initiation factor 3 subunit H1		1	0.947494	1	1	0.985436	1	0.0654184	-0.137328	0.0977873	0.00703277	0.135529	0.247841	0.721585	0.38836	0.560466	0.968474	0.515414	0.438516
AT1G10850	AT1G10850.1	data	NA	Leucine-rich repeat protein kinase family protein		1	1	1	1	1	1	-0.421489	0.255255	-0.11134	-0.173213	0.106416	0.1975	0.412683	0.650198	0.865005	0.725337	0.942752	0.863295
AT1G10865	AT1G10865.1	data	NA	K18178 - cytochrome c oxidase assembly factor 5 (COA5, PET191) (1 of 1)		1	0.924461	1	1	0.940468	1	-0.072114	0.516394	-0.127032	-0.0996777	0.448806	0.453688	0.843317	0.315224	0.650324	0.740814	0.38176	0.61611
AT1G10870	AT1G10870.1	data	AGD4	ARF-GAP domain 4		1	0.791581	0.996357	0.903647	1	1	-0.0711774	0.601062	0.44097	0.636973	0.0106517	-2.04349	0.860472	0.117923	0.462747	0.168105	1	0.089521
AT1G10890	AT1G10890.1	data	NA	K13173 - arginine and glutamate-rich protein 1 (ARGLU1) (1 of 2)		1	0.844921	1	1	0.983376	1	-0.304238	0.562767	0.136106	-0.0345072	0.307442	-0.125404	0.412464	0.1671	0.637386	0.94277	0.510776	0.899569
AT1G10900	AT1G10900.1	data	NA	Phosphatidylinositol-4-phosphate 5-kinase family protein		1	0.843311	1	1	1	1	-0.102311	0.551782	-0.00257025	0.246018	0.255793	-0.942637	0.759347	0.165897	1	0.41158	0.584114	0.208633
AT1G10910	AT1G10910.1	data	NA	Pentatricopeptide repeat (PPR) superfamily protein		1	0.643326	0.995391	1	1	1	-0.181219	-0.62484	-0.219812	-0.261428	-0.304224	-0.0514997	0.635185	0.0461356	0.458896	0.448368	0.633838	0.915567
AT1G10920	AT1G10920.1	data	LOV1	NB-ARC domain-containing disease resistance protein		0.970004	1	1	1	0.712389	1	1.44905	-0.330901	0.0782624	0.353807	2.09321	4.40811	0.238482	0.899543	0.976298	0.754009	0.0991087	0.14169
AT1G10930	AT1G10930.1	data	ATRECQ4A,ATSGS1,RECQ4A	DNA helicase (RECQl4A)		1	0.852722	1	1	1	1	-0.0947639	-0.517872	0.131143	0.156277	0.0883152	0.585512	0.84907	0.176827	0.689126	0.712351	0.866276	0.500686
AT1G10940	AT1G10940.2	data	ASK1,SNRK2-4,SNRK2.4,SRK2A	Protein kinase superfamily protein		1	1	0.998866	1	0.951648	1	0.201404	0.110302	0.136903	-0.0404439	0.188423	0.233611	0.378338	0.56834	0.47011	0.876917	0.422363	0.537528
AT1G10950	AT1G10950.1	data	AtTMN1,TMN1	transmembrane nine 1		1	1	0.999992	0.848647	1	1	-0.0261161	-0.0806251	-0.209471	0.428811	0.140758	-0.564064	0.908815	0.807664	0.473922	0.111254	0.687339	0.137815
AT1G10960	AT1G10960.1	data	ATFD1,FD1	ferredoxin 1		0.871706	0.522819	1	0.983752	0.759575	1	0.309783	0.339904	-0.0503217	0.157022	0.280861	-0.02926	0.0877252	0.0236808	0.758136	0.31249	0.125908	0.910406
AT1G10970	AT1G10970.1	data	ATZIP4,ZIP4	zinc transporter 4 precursor		1	0.988301	0.906731	0.991657	0.887244	1	0.0998885	-0.344355	0.539451	0.8318	0.986885	0.389195	0.951672	0.508945	0.21217	0.33063	0.27022	0.684832
AT1G10980	AT1G10980.1	data	NA	Lung seven transmembrane receptor family protein		0.978807	1	1	1	1	1	2.03763	-1.08366	-2.33904	-0.551033	-0.435168	-0.319763	0.258222	0.571691	0.577284	0.650665	1	0.956668
AT1G10990	AT1G10990.2	data	NA	NA		1	0.987982	0.988213	0.94173	1	1	0.614693	0.762409	1.67933	-0.97286	-0.67917	0.857182	0.807735	0.507368	0.432643	0.21711	0.585008	0.728487
AT1G11000	AT1G11000.1	data	ATMLO4,MLO4	Seven transmembrane MLO family protein		0.946599	1	1	1	0.965668	1	0.891459	0.0638526	-0.378424	-0.188519	0.478286	-1.21425	0.18483	0.923306	0.664981	0.759476	0.448185	0.663676
AT1G11020	AT1G11020.1	data	NA	RING/FYVE/PHD zinc finger superfamily protein		0.95218	1	1	0.991164	1	1	0.605231	0.29393	0.422828	0.467693	0.203253	1.25675	0.192736	0.552438	0.480991	0.325632	0.694066	0.307656
AT1G11050	AT1G11050.1	data	NA	Protein kinase superfamily protein		1	0.997553	0.95313	1	1	1	0.50091	0.274514	0.443018	-0.155224	-0.0924266	-0.327374	0.626386	0.540109	0.298115	0.566931	0.847962	0.752672
AT1G11060	AT1G11060.1	data	NA	WAPL (Wings apart-like protein regulation of heterochromatin) protein		0.957716	1	0.982932	0.982017	0.966184	1	-0.819261	-0.247262	0.294243	-0.390524	0.434326	0.763537	0.200733	0.570277	0.387422	0.308044	0.459587	0.433614
AT1G11070	AT1G11070.1	data	NA	NA		0.999988	1	1	1	0.991514	1	1.18905	0.0295768	-0.417737	1.0823	0.993719	-1.12125	0.353609	1	0.575222	0.38688	0.530019	0.577309
AT1G11080	AT1G11080.2	data	scpl31	serine carboxypeptidase-like 31		1	0.980093	0.986838	1	1	1	-0.365774	-0.431261	0.18359	0.0553339	-0.264615	0.423125	0.51474	0.485812	0.412291	0.910683	0.747612	0.743888
AT1G11090	AT1G11090.1	data	NA	alpha/beta-Hydrolases superfamily protein		0.908644	1	0.906731	1	1	1	0.574665	0.234596	0.580478	-0.186239	-0.243127	0.0724434	0.129491	0.633095	0.21614	0.584466	0.665294	0.938303
AT1G11100	AT1G11100.2	data	NA	SNF2 domain-containing protein / helicase domain-containing protein / zinc finger protein-related		1	0.670105	1	1	1	1	-0.849581	-1.43254	-0.0842268	0.368546	0.851587	0.220517	0.375936	0.054001	0.869812	0.677974	0.618689	0.862741
AT1G11112	AT1G11112.1	data	NA	NA		0.872796	1	1	1	1	1	-1.77172	0.143869	-0.343587	1.00545	0.504409	-0.0177758	0.0917243	0.838185	0.839897	0.435841	0.708986	1
AT1G11120	AT1G11120.1	data	NA	NA		1	0.997553	1	0.790853	1	1	1.73628	-0.735431	-0.991175	-4.09521	-1.82581	-1.53756	0.426055	0.537664	0.796177	0.0773677	1	0.888889
AT1G11125	AT1G11125.1	data	NA	NA		0.963035	0.841759	1	0.933138	0.712389	1	-1.0509	-1.7999	-0.624058	-0.918736	3.11587	0.650618	0.217726	0.163005	0.717936	0.204289	0.0990485	0.848574
AT1G11130	AT1G11130.1	data	SCM,SRF9,SUB	Leucine-rich repeat protein kinase family protein		0.987741	1	0.84736	1	1	1	0.471957	0.155437	0.613333	-0.0113003	0.236711	0.326723	0.294985	0.699681	0.138509	1	0.676815	0.676951
AT1G11160	AT1G11160.1	data	NA	Transducin/WD40 repeat-like superfamily protein		1	0.937503	0.976653	1	1	1	-0.00786973	-1.13198	0.959069	0.569843	-0.626147	-2.81434	0.958624	0.351711	0.375919	0.527709	0.566106	0.176943
AT1G11170	AT1G11170.1	data	NA	Protein of unknown function (DUF707)		1	1	0.80867	0.560633	0.651986	1	-0.318968	-0.0439914	1.30932	-1.65961	-1.67356	0.556141	0.611745	1	0.116142	0.0183434	0.071792	0.775058
AT1G11180	AT1G11180.2	data	NA	Secretory carrier membrane protein (SCAMP) family protein		0.880287	0.880304	0.289251	1	0.734824	1	0.674335	-0.435677	-0.775388	0.106194	0.651942	1.33581	0.0981109	0.210255	0.00420063	0.784021	0.108344	0.160622
AT1G11190	AT1G11190.1	data	BFN1,ENDO1	bifunctional nuclease i		0.987741	0.835587	1	1	0.748059	1	-0.708858	1.76248	-0.103505	0.553866	-1.86317	-0.966692	0.296291	0.156598	0.901489	0.453709	0.119068	0.464235
AT1G11200	AT1G11200.1	data	NA	Protein of unknown function (DUF300)		0.968279	0.957033	1	1	1	1	-0.654245	0.376061	-0.0891882	-0.235914	-0.170684	0.0461527	0.235386	0.424719	0.807897	0.513649	0.708153	1
AT1G11210	AT1G11210.1	data	NA	Protein of unknown function (DUF761)		1	1	1	0.991482	0.945094	1	0.183977	-0.010406	-0.24257	-0.569848	-0.589588	0.0915568	0.779559	0.9634	0.821937	0.32794	0.402631	1
AT1G11220	AT1G11220.1	data	NA	Protein of unknown function (DUF761)		0.987741	0.997553	1	1	1	1	-0.684723	0.419673	-0.106682	0.525805	-0.14009	0.0512399	0.302117	0.54051	0.882735	0.474072	0.950335	1
AT1G11230	AT1G11230.2	data	NA	Protein of unknown function (DUF761)		1	1	0.512154	1	1	1	0	0	2.89844	0	0	1.25983	1	1	0.022085	1	1	0.610749
AT1G11240	AT1G11240.1	data	NA	K14851 - ribosomal RNA-processing protein 17 (RRP17, NOL12) (1 of 1)		1	1	1	1	1	1	0.0683414	-0.122315	0.184727	-0.165509	-0.0668167	0.12513	0.862224	0.696923	0.495182	0.565469	0.822883	0.805669
AT1G11260	AT1G11260.1	data	ATSTP1,STP1	sugar transporter 1		0.930245	0.494437	1	1	0.921967	1	-0.270313	-0.457239	0.13778	-0.135196	-0.241105	0.581292	0.153483	0.0205449	0.601934	0.532147	0.343592	0.104065
AT1G11270	AT1G11270.1	data	NA	F-box and associated interaction domains-containing protein		1	1	0.513981	1	0.54199	1	0.755948	0.348032	0.419096	-0.105403	-2.56618	-1.08005	0.563048	0.62772	0.0228736	1	0.0375202	0.0633357
AT1G11280	AT1G11280.1	data	NA	S-locus lectin protein kinase family protein		0.878712	1	0.200021	1	0.999162	1	-0.526481	-0.110751	-0.853212	-0.144245	-0.351251	0.136529	0.0957721	0.725455	0.00207613	0.586361	0.548987	0.859236
AT1G11290	AT1G11290.1	data	CRR22	Pentatricopeptide repeat (PPR) superfamily protein		1	0.738685	1	1	0.469634	1	-1.01371	3.13692	-0.939645	0.54585	-4.22165	-1.63964	0.493125	0.086577	0.626848	0.837767	0.0226574	0.888889
AT1G11300	AT1G11300.1	data	NA	protein serine/threonine kinases;protein kinases;ATP binding;sugar binding;kinases;carbohydrate binding		0.968279	0.9593	0.311597	1	1	1	-0.895377	0.726924	-2.97227	-0.0386759	-0.115309	-2.06604	0.23418	0.431387	0.00563563	1	0.883395	0.0873855
AT1G11310	AT1G11310.1	data	ATMLO2,MLO2,PMR2	Seven transmembrane MLO family protein		0.999988	1	0.978131	1	0.975209	1	0.234437	0.0352504	0.202175	0.0263847	-0.172573	-0.609027	0.35666	0.852971	0.380698	0.900406	0.493351	0.133554
AT1G11320	AT1G11320.1	data	NA	NA		0.701148	0.979024	1	1	0.768104	1	1.06985	0.402769	0.278292	0.502301	-1.22956	0.794199	0.0308595	0.483369	0.57045	0.43852	0.138066	0.594113
AT1G11330	AT1G11330.2	data	NA	S-locus lectin protein kinase family protein		0.958477	1	0.960895	1	0.914308	1	-0.644701	0.288297	-0.528803	-0.319076	-0.903937	-0.493905	0.203371	0.61808	0.317965	0.585476	0.333025	0.635092
AT1G11340	AT1G11340.1	data	NA	S-locus lectin protein kinase family protein		1	0.645805	1	0.730153	0.877865	1	-0.827355	3.61912	-0.747809	-2.23519	2.04311	-4.6756	0.654419	0.0469527	0.603041	0.0529892	0.258956	0.0588991
AT1G11350	AT1G11350.1	data	CBRLK1,RKS2,SD1-13	S-domain-1 13		1	1	0.976653	1	1	1	0.305878	-0.161441	-0.422986	0.032093	-0.143744	0.453527	0.492867	0.771884	0.373156	0.981581	0.774111	0.481092
AT1G11360	AT1G11360.1	data	NA	Adenine nucleotide alpha hydrolases-like superfamily protein		1	0.849708	1	1	1	1	-0.491141	0.500887	0.181994	-0.201843	-0.178319	-0.30556	0.372803	0.171688	0.560579	0.529777	0.697985	0.699794
AT1G11362	AT1G11362.1	data	NA	Plant invertase/pectin methylesterase inhibitor superfamily protein		1	1	0.449182	1	1	1	0	-1.78286	-4.01276	0.249032	0	2.56274e-15	1	1	0.0143919	1	1	1
AT1G11380	AT1G11380.1	data	NA	PLAC8 family protein		1	0.877544	0.545968	0.525689	0.931573	1	0.250604	-0.523654	0.620266	-0.750745	-0.503078	-0.107151	0.671771	0.20786	0.0270211	0.0146798	0.363152	0.897639
AT1G11390	AT1G11390.1	data	NA	Protein kinase superfamily protein		1	1	1	1	1	1	-0.192767	-0.109863	-0.146021	0.16552	0.0745725	0.546467	0.788392	0.832726	0.625365	0.637083	0.898626	0.607346
AT1G11400	AT1G11400.1	data	PYM	partner of Y14-MAGO		1	0.852222	1	1	1	1	-0.254269	-0.467342	0.100075	-0.0242703	0.0930363	-0.263677	0.468972	0.176109	0.772736	1	0.821332	0.785389
AT1G11410	AT1G11410.1	data	NA	S-locus lectin protein kinase family protein		1	0.816553	0.261215	1	1	1	-0.149609	-1.25682	-1.00303	0.10468	0.258215	1.55405	0.789129	0.136344	0.00352809	0.849021	0.794367	0.255119
AT1G11420	AT1G11420.1	data	ATDUF2,DUF2	DOMAIN OF UNKNOWN FUNCTION 724 2		1	0.580389	1	0.293591	0.820518	1	1.34231	-2.89596	-0.654758	-3.96047	2.55091	-0.60148	0.408054	0.0323071	0.533103	0.00341733	0.178048	0.731377
AT1G11430	AT1G11430.1	data	NA	plastid developmental protein DAG, putative		0.796097	0.851424	0.983775	1	0.875169	1	-0.397171	-0.197027	-0.136739	-0.087776	-0.213446	-0.361899	0.0482666	0.174244	0.389506	0.579248	0.249889	0.263411
AT1G11440	AT1G11440.1	data	NA	NA		0.872796	1	0.95627	0.777987	1	1	0.761869	-0.118552	-0.555848	0.820334	-0.141621	-1.33513	0.0907962	0.85484	0.312151	0.0705988	0.849572	0.195793
AT1G11450	AT1G11450.2	data	NA	nodulin MtN21 /EamA-like transporter family protein		0.978807	1	0.955863	0.594803	0.312719	1	-0.646605	0.147836	-0.573846	1.04415	2.34863	-1.20896	0.267049	0.758889	0.308646	0.0231606	0.00737621	0.232124
AT1G11460	AT1G11460.1	data	NA	nodulin MtN21 /EamA-like transporter family protein		1	0.873467	1	1	0.635663	1	1.52426	-1.926	1.14647	-0.637445	4.01421	1.5969	0.528347	0.20291	1	0.695796	0.0630622	1
AT1G11475	AT1G11475.1	data	NRPB10,NRPD10,NRPE10	RNA polymerases N / 8 kDa subunit		0.699259	0.863227	0.581992	1	0.743574	1	-0.496051	-0.278721	-0.364967	-0.0772674	-0.448135	-0.933778	0.0306553	0.184676	0.0344481	0.716695	0.11694	0.118102
AT1G11480	AT1G11480.1	data	NA	eukaryotic translation initiation factor-related		1	0.993886	1	1	0.769829	1	-0.2039	-0.215857	-0.0415341	-0.107459	-0.544816	-0.774952	0.545878	0.520567	0.821892	0.7124	0.139041	0.194632
AT1G11500	AT1G11500.1	data	NA	Protein of unknown function (DUF1218)		1	1	0.831915	1	1	1	1.76168	0	-4.09288	-1.39052	1.03246	-1.13417	0.734562	1	0.130112	0.366844	1	0.718186
AT1G11530	AT1G11530.1	data	ATCXXS1,CXXS1	C-terminal cysteine residue is changed to a serine 1		0.883743	0.943572	1	0.982017	0.422266	1	-0.48143	0.202543	-0.0841751	-0.248888	0.838707	-0.0827927	0.100626	0.376408	0.69094	0.307895	0.0171844	0.941358
AT1G11540	AT1G11540.1	data	NA	Sulfite exporter TauE/SafE family protein		1	0.923428	0.799794	0.926764	1	1	1.02632	-1.12956	-1.71865	-1.01679	0.471164	-3.13868	0.430499	0.307621	0.10577	0.199375	0.745461	0.386724
AT1G11545	AT1G11545.1	data	XTH8	xyloglucan endotransglucosylase/hydrolase 8		1	1	1	1	1	1	-0.182469	-0.0287613	0.210928	-0.130327	0.0657386	1.16159	0.50334	0.922836	0.638032	0.621645	0.845441	0.126898
AT1G11570	AT1G11570.2	data	NTL	NTF2-like		1	1	1	1	1	1	0.30439	-1.19897	0.644885	0.291185	-1.59007	-3.37973	1	1	0.828687	1	0.58415	0.316203
AT1G11580	AT1G11580.1	data	ATPMEPCRA,PMEPCRA	methylesterase PCR A		0.978807	1	0.695338	1	0.983475	0.615615	-0.285663	-0.0902903	0.335399	0.0339958	-0.180658	-1.33269	0.264763	0.7076	0.0560561	0.858816	0.512496	0.00394906
AT1G11590	AT1G11590.1	data	NA	Plant invertase/pectin methylesterase inhibitor superfamily		1	1	0.885905	0.969165	1	1	-0.787989	-0.980908	-3.83758	-2.48774	0	2.29121	0.69628	0.556136	0.176455	0.260178	1	0.705103
AT1G11600	AT1G11600.1	data	CYP77B1	cytochrome P450, family 77, subfamily B, polypeptide 1		1	1	0.988484	1	0.966184	1	-0.342798	0.284332	-0.740174	-0.346355	-0.510949	0.864288	0.527076	0.704463	0.435051	0.606178	0.453702	0.551086
AT1G11630	AT1G11630.1	data	NA	Tetratricopeptide repeat (TPR)-like superfamily protein		1	0.980093	0.960895	0.698717	0.115173	1	0.453317	-0.473926	0.437634	1.18564	2.51803	-1.38418	0.557734	0.485542	0.320571	0.0450492	0.000919504	0.293041
AT1G11650	AT1G11650.2	data	ATRBP45B,RBP45B	RNA-binding (RRM/RBD/RNP motifs) family protein		1	1	1	0.94875	1	1	-0.0783476	-0.00733185	0.0100316	-0.195514	0.0964076	-0.359156	0.709594	0.965527	0.960597	0.228209	0.60754	0.204538
AT1G11655	AT1G11655.1	data	NA	NA		0.608091	0.911473	1	1	1	1	-3.03044	1.04328	0.253693	-0.182399	0.693094	2.56274e-15	0.0173609	0.287128	0.798472	1	0.738779	1
AT1G11660	AT1G11660.1	data	NA	heat shock protein 70 (Hsp 70) family protein		1	0.957033	0.938334	1	1	1	0.216937	-0.326766	0.237274	-0.00830418	0.0651648	0.385973	0.635711	0.413972	0.269766	1	0.870181	0.703626
AT1G11670	AT1G11670.1	data	NA	MATE efflux family protein		1	0.77231	1	1	1	1	0.0407615	-0.694406	-0.262907	0.0834483	0.123329	-0.938022	0.927904	0.103972	0.67676	0.814308	0.906775	0.461554
AT1G11680	AT1G11680.1	data	CYP51,CYP51A2,CYP51G1,EMB1738	CYTOCHROME P450 51G1		1	0.830203	1	1	0.509151	1	0.187657	-0.270841	-0.114371	-0.0570156	-0.642581	0.545823	0.455446	0.148997	0.56414	0.724012	0.0298494	0.332753
AT1G11700	AT1G11700.1	data	NA	Protein of unknown function, DUF584		1	0.68221	1	0.981808	1	1	-0.235214	1.15568	-0.0253765	-0.583469	-0.093225	-0.289095	0.542891	0.0606855	1	0.303088	0.899828	0.77553
AT1G11710	AT1G11710.1	data	NA	Pentatricopeptide repeat (PPR) superfamily protein		1	0.9599	1	0.843789	1	1	0.917799	-1.02285	0.438435	2.95211	0.488954	2.56274e-15	0.422077	0.434923	0.670687	0.10574	0.812964	1
AT1G11720	AT1G11720.2	data	ATSS3,SS3	starch synthase 3		0.99141	1	0.9813	0.957746	0.722653	1	0.296979	-0.0405426	-0.283807	-0.266453	0.835356	-0.412945	0.321641	0.873598	0.385321	0.244432	0.103756	0.460475
AT1G11730	AT1G11730.1	data	NA	Galactosyltransferase family protein		1	0.973062	1	0.630606	0.655102	1	-0.203876	-1.51566	-0.433025	-2.42475	-2.30779	-3.70063	0.894674	0.464727	1	0.028052	0.0728701	0.15659
AT1G11740	AT1G11740.1	data	NA	ankyrin repeat family protein		1	1	1	0.860064	0.966184	1	-0.591795	-0.0636587	0.643179	-0.831451	-0.712196	-0.464547	0.422436	1	0.592706	0.119359	0.45086	0.804068
AT1G11750	AT1G11750.2	data	CLPP6,NCLPP1,NCLPP6	CLP protease proteolytic subunit 6		1	0.857386	0.817189	1	0.812105	1	-0.040919	-0.210223	-0.245509	0.0961424	-0.267377	0.197164	0.817862	0.180061	0.121392	0.54981	0.169827	0.575877
AT1G11755	AT1G11755.1	data	LEW1	Undecaprenyl pyrophosphate synthetase family protein		1	0.982479	1	1	1	1	-0.315002	-0.330992	-0.263411	-0.312111	-0.0908528	0.104572	0.583448	0.491834	0.504687	0.657626	0.899212	0.917455
AT1G11760	AT1G11760.1	data	MED32	PTHR35989:SF1 - MEDIATOR OF RNA POLYMERASE II TRANSCRIPTION SUBUNIT 32 (1 of 1)		0.899836	1	1	1	0.912732	1	0.669336	-0.375415	0.123951	-0.244018	0.601845	-0.751092	0.119175	0.564276	0.77893	0.663615	0.331161	0.46381
AT1G11780	AT1G11780.1	data	NA	oxidoreductase, 2OG-Fe(II) oxygenase family protein		1	0.952381	0.913215	0.866946	1	1	0.146346	0.404169	-0.409591	-0.702932	-0.148741	-0.167202	0.84451	0.40057	0.223306	0.130426	0.784219	0.840419
AT1G11785	AT1G11785.1	data	NA	NA		1	1	0.851641	1	0.900088	1	-2.53192	0	3.64722	-0.539882	3.19398	2.56274e-15	0.518185	1	0.142929	1	0.303099	1
AT1G11790	AT1G11790.1	data	ADT1	arogenate dehydratase 1		0.765884	0.895768	0.863553	1	1	1	0.637999	0.356081	-0.335193	-0.212997	-0.0858064	0.208766	0.042605	0.253149	0.155583	0.491685	0.803208	0.718659
AT1G11800	AT1G11800.1	data	NA	endonuclease/exonuclease/phosphatase family protein		1	0.494381	1	1	0.877865	1	-0.0719987	1.36038	-0.313949	-0.498785	-0.920417	-1.86418	0.840042	0.0204818	0.563172	0.36655	0.259069	0.143672
AT1G11810	AT1G11810.1	data	NA	F-box associated ubiquitination effector family protein		1	1	0.962127	1	0.966184	1	1.70119	2.3026	2.94453	0	2.77228	2.56274e-15	0.510963	0.617539	0.333412	1	0.470344	1
AT1G11820	AT1G11820.2	data	NA	O-Glycosyl hydrolases family 17 protein		0.875082	1	0.972668	1	1	1	0.520772	-0.0927572	0.206786	-0.132525	-0.0128624	-0.135677	0.0940261	0.733204	0.357948	0.593159	0.951657	0.843983
AT1G11840	AT1G11840.6	data	ATGLX1,GLX1	glyoxalase I homolog		0.973102	1	0.94114	1	0.912616	1	0.19825	-0.0237147	-0.162809	-0.0160896	0.195822	-0.260578	0.24344	0.869664	0.275802	0.926011	0.330158	0.411275
AT1G11850	AT1G11850.2	data	NA	NA		1	1	0.906731	1	1	1	0.0340817	-0.0115604	0.565037	-0.0897718	-0.106668	-0.506516	0.956119	1	0.212003	0.615348	0.723844	0.541656
AT1G11860	AT1G11860.1	data	NA	Glycine cleavage T-protein family		1	0.852222	1	1	1	1	0.122656	0.191955	-0.0906119	-0.0400261	0.0782455	-0.0930747	0.447485	0.174807	0.578992	0.783641	0.651909	0.719064
AT1G11870	AT1G11870.2	data	ATSRS,OVA7,SRS	Seryl-tRNA synthetase		1	1	1	0.798757	1	1	-0.0656474	-0.111735	-0.0997448	-0.578801	-0.101584	-0.523704	0.801447	0.694321	0.768454	0.0833447	0.842176	0.552374
AT1G11880	AT1G11880.1	data	NA	transferases, transferring hexosyl groups		1	0.964268	0.855956	1	0.950792	0.752112	-0.67091	0.692578	1.07023	0.436705	0.885921	5.35294	0.515285	0.449018	0.147222	0.720255	0.41919	0.00700258
AT1G11890	AT1G11890.1	data	ATSEC22,SEC22	Synaptobrevin family protein		0.946051	0.935234	0.522035	1	0.914308	1	0.36383	-0.300471	0.548401	0.105563	-0.321387	-0.135005	0.183014	0.347146	0.0239064	0.725959	0.332852	0.861069
AT1G11900	AT1G11900.1	data	NA	Tetratricopeptide repeat (TPR)-like superfamily protein		0.999843	0.895438	1	0.990201	1	1	1.1201	1.24275	-0.248116	0.921632	-0.672144	0.634909	0.3444	0.234733	0.76976	0.321877	0.575513	1
AT1G11905	AT1G11905.1	data	NA	B-cell receptor-associated protein 31-like		1	0.993886	1	1	0.45959	1	-0.165578	0.257862	-0.280565	0.206129	-1.36489	-0.45175	0.671857	0.520745	0.617352	0.57042	0.0210736	0.669313
AT1G11910	AT1G11910.1	data	APA1,ATAPA1	aspartic proteinase A1		1	0.933612	1	0.981808	0.903885	1	-0.148876	0.164923	-0.08126	-0.15386	-0.23505	-0.629549	0.399283	0.34005	0.548834	0.304777	0.314472	0.0360042
AT1G11930	AT1G11930.1	data	NA	Predicted pyridoxal phosphate-dependent enzyme, YBL036C type		0.847359	1	1	0.543955	1	1	-0.77348	-0.208979	0.194165	-0.648659	-0.229279	-0.282373	0.0686832	0.561438	0.508835	0.0162166	0.582169	0.675706
AT1G11940	AT1G11940.1	data	NA	Core-2/I-branching beta-1,6-N-acetylglucosaminyltransferase family protein		0.999843	1	1	1	0.973586	1	-0.670797	-0.0120999	0.143485	0.330325	0.514432	0.0831	0.343506	0.954861	0.778046	0.529804	0.48984	1
AT1G11950	AT1G11950.1	data	NA	Transcription factor jumonji (jmjC) domain-containing protein		1	0.897602	1	1	0.848864	1	0.416145	-1.01662	0.0815198	0.422386	1.354	-0.486595	0.637173	0.257299	0.923105	0.627169	0.209947	0.827899
AT1G11960	AT1G11960.1	data	NA	ERD (early-responsive to dehydration stress) family protein		1	0.985641	1	0.969165	0.914668	1	0.261816	0.449016	0.0442341	0.499507	-0.86727	-0.0221102	0.659557	0.503288	0.951518	0.260244	0.333926	0.949839
AT1G11990	AT1G11990.1	data	NA	O-fucosyltransferase family protein		0.987741	1	1	0.784773	0.933299	1	-2.84693	-0.544701	-5.12548e-15	4.43986	3.00474	2.56274e-15	0.303519	0.891568	1	0.0757574	0.368408	1
AT1G12000	AT1G12000.1	data	NA	Phosphofructokinase family protein		1	1	1	1	0.487647	1	-0.0582241	-0.0159135	0.00722613	0.0397697	-0.446124	-0.0473823	0.802473	0.917773	0.955921	0.834562	0.0255164	0.905051
AT1G12010	AT1G12010.1	data	NA	2-oxoglutarate (2OG) and Fe(II)-dependent oxygenase superfamily protein		0.902841	0.924461	0.0256112	1	0.895052	1	-0.781224	0.480299	1.35336	0.124035	-0.717332	-0.519458	0.127296	0.312418	8.38323e-05	0.720946	0.283716	0.650765
AT1G12020	AT1G12020.1	data	NA	PTHR31903:SF6 - F12F1.11-RELATED (1 of 2)		1	0.997553	1	1	0.807098	1	0.158874	-0.475027	0.136148	0.335728	-1.35222	2.38559	0.84769	0.535888	0.826817	0.451733	0.16631	0.119779
AT1G12030	AT1G12030.1	data	NA	Protein of unknown function (DUF506)		1	0.612536	1	1	1	1	-2.3843	3.14909	-5.12548e-15	0.0347381	1.09213	2.56274e-15	0.517018	0.0381955	1	1	1	1
AT1G12040	AT1G12040.1	data	LRX1	leucine-rich repeat/extensin 1		1	0.830099	0.99207	0.66142	0.767542	1	0.901129	1.13217	0.323778	1.28355	1.81675	-2.25417	0.390681	0.148054	0.446935	0.0350923	0.136158	0.201252
AT1G12050	AT1G12050.1	data	NA	fumarylacetoacetase, putative		1	0.432291	0.499589	1	0.833926	1	0.223969	0.684347	0.711389	0.153023	0.629113	-0.223329	0.475711	0.0145374	0.0195082	0.50322	0.19604	0.651233
AT1G12060	AT1G12060.1	data	ATBAG5,BAG5	BCL-2-associated athanogene 5		0.772492	1	1	1	1	1	-1.95589	-0.617531	0.307869	0.765993	-0.133154	0.211477	0.0435135	0.552312	0.53021	0.619905	1	0.933473
AT1G12064	AT1G12064.1	data	NA	NA		0.978807	0.934705	1	0.903286	1	1	-3.19033	1.38711	-0.486657	-4.15299	-1.89628	-1.08667	0.262743	0.341865	0.676567	0.165188	1	1
AT1G12070	AT1G12070.1	data	NA	Immunoglobulin E-set superfamily protein		1	1	0.98601	0.969165	0.981626	1	-0.47632	-0.519911	-1.1387	-3.22314	-1.15354	1.00229	0.721224	0.821318	0.393498	0.265262	0.507461	0.932328
AT1G12080	AT1G12080.2	data	NA	Vacuolar calcium-binding protein-related		0.888833	1	0.488771	1	0.983475	1	-0.541194	0.00557418	-1.05693	-0.119867	0.330737	1.31517	0.106802	0.985036	0.0184025	0.642732	0.512073	0.454043
AT1G12090	AT1G12090.1	data	ELP	extensin-like protein		0.899836	0.612536	1	0.94185	1	1	-0.241199	-0.287377	0.0161276	-0.218928	-0.0248825	-0.0311025	0.117768	0.0393204	0.927641	0.221034	0.874359	0.903373
AT1G12100	AT1G12100.1	data	NA	Bifunctional inhibitor/lipid-transfer protein/seed storage 2S albumin superfamily protein		0.987741	1	1	1	1	1	-3.06446	-1.12332	0.307988	-2.58054	-2.12107	2.56274e-15	0.304443	0.755503	1	0.429284	0.614561	1
AT1G12110	AT1G12110.1	data	ATNRT1,B-1,CHL1,CHL1-1,NRT1,NRT1.1	nitrate transporter 1.1		1	1	0.998045	1	0.677996	1	0.0927188	0.0692776	-0.17856	-0.0653947	-0.322287	-0.324242	0.656565	0.796649	0.465622	0.664513	0.0814689	0.30672
AT1G12120	AT1G12120.1	data	NA	Plant protein of unknown function (DUF863)		1	1	1	0.970337	0.803938	1	-0.0396491	0.00189671	0.228324	-0.832559	1.32624	0.810088	0.915631	0.939809	0.790113	0.270058	0.163094	0.659457
AT1G12140	AT1G12140.1	data	FMO GS-OX5	flavin-monooxygenase glucosinolate S-oxygenase 5		1	0.943179	0.968378	1	1	1	0.123869	-0.263774	-0.321213	0.160845	-0.0639079	-1.67182	0.699486	0.369463	0.347271	0.631172	0.848499	0.0441591
AT1G12150	AT1G12150.1	data	NA	Plant protein of unknown function (DUF827)		0.729348	0.923509	1	1	1	1	4.90881	-1.94568	0.0774437	-0.00220329	-0.0114906	4.28435	0.035908	0.308045	1	1	1	0.242301
AT1G12160	AT1G12160.1	data	NA	Flavin-binding monooxygenase family protein		1	1	1	1	0.341887	1	-0.664973	-0.0612136	0.319641	-0.102059	-1.69725	-0.233428	0.373977	1	0.726444	0.927915	0.00959107	0.985625
AT1G12200	AT1G12200.1	data	NA	Flavin-binding monooxygenase family protein		1	0.864428	0.933271	0.885114	0.934134	1	0.204413	0.390666	0.295876	0.372742	0.416308	0.378913	0.58155	0.186032	0.256452	0.141788	0.371141	0.452459
AT1G12210	AT1G12210.1	data	RFL1	RPS5-like 1		1	0.870151	0.988213	1	1	1	0.582831	2.09624	1.2144	0.0980691	-0.435428	-1.63579	0.652536	0.194735	0.418856	0.924621	0.850291	0.370758
AT1G12220	AT1G12220.1	data	RPS5	Disease resistance protein (CC-NBS-LRR class) family		0.872796	0.943295	0.707976	1	0.953401	1	1.79079	0.727182	1.57786	0.380521	1.00302	1.23821	0.0903775	0.370855	0.0589757	0.538093	0.426102	0.528055
AT1G12230	AT1G12230.2	data	NA	Aldolase superfamily protein		1	0.974875	0.965071	1	0.690178	1	0.20051	-0.136847	-0.175657	-0.0276251	-0.369653	0.766464	0.416493	0.472054	0.337972	0.909328	0.088699	0.096582
AT1G12240	AT1G12240.1	data	ATBETAFRUCT4,VAC-INV	Glycosyl hydrolases family 32 protein		1	1	1	1	0.543142	1	0.232017	-0.143292	0.0888557	0.195162	-1.01665	0.929368	0.533973	0.737657	0.822962	0.499072	0.0380173	0.298916
AT1G12244	AT1G12244.1	data	NA	Polynucleotidyl transferase, ribonuclease H-like superfamily protein		1	1	0.945512	0.981808	0.958373	1	-0.0261481	-0.100237	0.403605	0.426849	-0.445112	1.53888	1	0.785787	0.284741	0.302726	0.436816	0.151681
AT1G12250	AT1G12250.1	data	NA	Pentapeptide repeat-containing protein		1	0.974841	0.721426	0.981808	0.467767	1	-0.156262	0.132043	-0.318134	0.190504	-0.519334	0.369323	0.480947	0.46899	0.0636798	0.306333	0.0220284	0.325489
AT1G12260	AT1G12260.1	data	ANAC007,EMB2749,NAC007,VND4	NAC 007		1	1	0.692662	1	0.900088	1	-0.6747	-0.228941	-1.373	-0.0923651	-0.878016	-4.1521	0.371499	0.747751	0.0554487	0.954195	0.299786	0.0954995
AT1G12270	AT1G12270.1	data	NA	stress-inducible protein, putative		0.978807	1	1	1	1	1	0.308483	0.0979753	-0.0450497	0.0209903	0.104632	0.0663192	0.258914	0.686804	0.827258	0.947897	0.802182	0.967509
AT1G12280	AT1G12280.1	data	NA	LRR and NB-ARC domains-containing disease resistance protein		1	0.99005	1	1	0.503311	1	0.0277167	-0.475616	0.155266	-0.289911	1.93175	-0.047537	0.952598	0.511917	0.791218	0.679602	0.0278195	1
AT1G12290	AT1G12290.1	data	NA	Disease resistance protein (CC-NBS-LRR class) family		1	0.953427	0.988834	0.804994	0.932964	1	-0.586332	0.76108	0.901143	1.12245	-1.19304	-2.89729	0.630134	0.402266	0.438194	0.0861462	0.366981	0.302149
AT1G12300	AT1G12300.1	data	NA	Tetratricopeptide repeat (TPR)-like superfamily protein		1	0.900095	0.946787	0.991486	0.794828	1	-1.14516	2.08837	0.988896	-1.50153	2.6582	-1.62871	0.456635	0.263021	0.286265	0.330466	0.157205	0.888889
AT1G12310	AT1G12310.1	data	NA	Calcium-binding EF-hand family protein		1	0.951821	0.945284	1	0.994328	1	-0.202714	0.144241	-0.191533	-0.127712	0.142936	0.0184902	0.374223	0.397977	0.281943	0.383523	0.537261	1
AT1G12320	AT1G12320.1	data	NA	Protein of unknown function (DUF1442)		0.0980534	0.978464	0.898886	0.700178	0.96803	1	-3.32906	-0.637849	-0.645122	-1.51952	0.788441	2.54213	0.000428066	0.481735	0.19585	0.045646	0.47832	0.164427
AT1G12330	AT1G12330.1	data	NA	PTHR31029:SF4 - F5O11.6 (1 of 1)		1	0.97797	1	1	1	1	0.148354	-0.276502	-0.148283	-0.0528128	0.0329413	0.467677	0.68712	0.479817	0.710134	0.908072	0.934455	0.704038
AT1G12340	AT1G12340.1	data	NA	Cornichon family protein		1	0.912095	1	0.940429	1	1	-0.2561	-1.3541	-0.312116	-0.981815	-0.446337	0.403813	0.737503	0.288573	0.705138	0.212841	0.657938	0.778405
AT1G12350	AT1G12350.1	data	ATCOAB,COAB	4-phospho-panto-thenoylcysteine synthetase		0.908644	0.828568	0.95313	1	0.966184	1	0.484717	-0.492449	-0.314116	0.0308542	0.35888	-1.18304	0.131015	0.147199	0.300814	0.860492	0.466082	0.184779
AT1G12360	AT1G12360.1	data	KEU	Sec1/munc18-like (SM) proteins superfamily		1	1	0.96853	0.700178	0.32021	1	0.143903	-0.0993637	0.243355	-0.488746	-1.10357	-0.460886	0.6487	0.727575	0.347451	0.0454405	0.00797388	0.336455
AT1G12370	AT1G12370.2	data	PHR1,UVR2	photolyase 1		1	0.830614	1	1	0.948031	1	-0.183557	-0.864883	-0.396209	0.190006	0.725017	-0.71971	0.764726	0.149718	0.65781	0.863257	0.413471	0.621753
AT1G12380	AT1G12380.1	data	NA	PTHR32166:SF15 - F16P17.2 PROTEIN (1 of 2)		1	0.935234	0.60362	1	1	1	0.072523	0.674096	-1.55008	-0.15735	-0.114168	0.601531	1	0.347437	0.037538	0.807254	0.922627	0.678373
AT1G12390	AT1G12390.1	data	NA	Cornichon family protein		1	0.830099	1	1	0.911694	1	0.074352	-0.426853	-0.0373916	0.161407	-0.484589	0.198454	0.818841	0.148777	0.909038	0.669555	0.327474	0.908538
AT1G12400	AT1G12400.1	data	NA	Nucleotide excision repair, TFIIH, subunit TTDA		1	0.670105	0.933271	1	0.875169	1	0.118171	1.09805	-0.430526	-0.19447	-0.635366	-0.553074	0.77308	0.0540817	0.253045	0.611974	0.24976	0.603488
AT1G12410	AT1G12410.1	data	CLP2,CLPR2,NCLPP2	CLP protease proteolytic subunit 2		1	0.957033	0.546581	1	1	1	-0.109131	0.149744	-0.350853	0.154413	0.100714	0.378386	0.601417	0.421579	0.0271765	0.399306	0.693139	0.233926
AT1G12420	AT1G12420.1	data	ACR8	ACT domain repeat 8		0.373054	1	1	0.866339	0.827742	1	1.78288	0.300735	-0.396194	1.03187	1.10272	-0.422411	0.00555061	0.62533	0.525859	0.127086	0.184228	0.776502
AT1G12430	AT1G12430.2	data	ARK3,PAK	armadillo repeat kinesin 3		1	0.924461	0.988213	1	0.816217	1	0.171791	-0.375115	-0.236688	0.0851025	0.598924	0.205775	0.601414	0.317898	0.422971	0.796295	0.174178	0.781176
AT1G12440	AT1G12440.1	data	NA	A20/AN1-like zinc finger family protein		1	1	1	0.995208	0.797858	1	-0.0731771	-0.0423646	-0.105938	-0.188718	0.382831	-0.243118	0.71679	0.869351	0.559816	0.342417	0.159342	0.570922
AT1G12450	AT1G12450.1	data	NA	SNARE associated Golgi protein family		0.897208	1	0.940506	0.971472	1	1	-0.91926	-0.0971483	0.687209	-0.585448	0.387097	-2.08962	0.111242	0.917192	0.274719	0.27103	0.5633	0.0296819
AT1G12460	AT1G12460.1	data	NA	Leucine-rich repeat protein kinase family protein		1	1	0.960895	1	0.718587	1	-0.427791	-0.32263	-0.67071	-0.240225	1.29889	-0.794894	0.414381	0.658436	0.32399	0.69614	0.102372	0.713739
AT1G12470	AT1G12470.1	data	NA	zinc ion binding		0.959009	0.895438	1	1	0.966184	1	-0.548457	-0.424277	0.0895257	-0.0752004	-0.348572	-0.620718	0.204208	0.247421	0.789725	0.825002	0.458044	0.436413
AT1G12480	AT1G12480.1	data	CDI3,OZS1,RCD3,SLAC1	C4-dicarboxylate transporter/malic acid transport protein		1	0.572774	0.933271	0.909529	1	1	-0.175219	1.05596	0.4447	0.791059	-0.372152	1.0788	0.751778	0.0305192	0.250756	0.172196	0.602333	0.334827
AT1G12500	AT1G12500.1	data	NA	Nucleotide-sugar transporter family protein		1	1	1	1	0.928586	1	0.170344	0.0478812	-0.22058	-0.0361062	0.534051	-0.517617	0.604486	0.927411	0.494627	0.957561	0.357815	0.493339
AT1G12520	AT1G12520.1	data	ATCCS,CCS	copper chaperone for SOD1		0.874353	0.93497	0.938984	1	0.739762	1	-0.884509	-0.552256	0.405543	0.174381	-1.06355	0.0717002	0.0938699	0.345386	0.27341	0.697799	0.111335	0.985138
AT1G12530	AT1G12530.1	data	NA	NA		1	0.951666	0.88335	0.843789	1	1	-0.106681	0.327597	0.45416	-0.452395	-0.104846	-1.64435	0.771554	0.397448	0.171697	0.106034	0.833029	0.098158
AT1G12550	AT1G12550.1	data	NA	D-isomer specific 2-hydroxyacid dehydrogenase family protein		1	1	1	1	0.712958	1	-0.352857	-0.206574	-0.108138	-0.187951	-0.955884	0.74263	0.492677	0.761208	0.914785	0.730243	0.0993191	0.573067
AT1G12560	AT1G12560.1	data	ATEXP7,ATEXPA7,ATHEXP ALPHA 1.26,EXP7,EXPA7	expansin A7		1	0.714646	1	1	1	0.857169	0.436473	1.05913	-0.319436	-0.254758	-0.569504	-5.57998	0.419911	0.0753231	0.821398	0.583988	0.565964	0.0117845
AT1G12570	AT1G12570.1	data	NA	Glucose-methanol-choline (GMC) oxidoreductase family protein		1	1	0.933271	1	1	1	-0.491537	-0.499707	-1.10758	-0.382029	-0.0191628	1.88941	0.390415	0.552333	0.252378	0.532254	1	0.21435
AT1G12580	AT1G12580.1	data	PEPKR1	phosphoenolpyruvate carboxylase-related kinase 1		0.650748	0.976257	1	1	0.982397	1	0.80497	0.233462	-0.0730767	-0.103796	0.236469	0.678092	0.0218186	0.477117	0.818317	0.712755	0.508857	0.438978
AT1G12600	AT1G12600.1	data	NA	UDP-N-acetylglucosamine (UAA) transporter family		0.941142	0.814293	1	0.866339	1	1	-3.75618	4.10418	0.945923	-2.52576	0	2.32946	0.174992	0.135156	0.511562	0.129602	1	0.708758
AT1G12610	AT1G12610.1	data	DDF1	Integrase-type DNA-binding superfamily protein		1	0.900095	1	1	1	1	0	-1.72468	0.129138	-0.768229	-0.739064	2.56274e-15	1	0.265088	1	0.798338	1	1
AT1G12620	AT1G12620.1	data	NA	Pentatricopeptide repeat (PPR) superfamily protein		1	0.667154	0.701737	1	0.934513	1	-0.44301	2.58146	-0.965987	0.127897	1.57852	-0.276723	0.566934	0.0526638	0.0577397	0.917027	0.372429	1
AT1G12640	AT1G12640.1	data	NA	MBOAT (membrane bound O-acyl transferase) family protein		0.973759	1	1	1	0.946486	1	0.403769	-0.0237268	-0.104427	0.0589658	-0.349683	-1.02856	0.247227	0.932379	0.644421	0.835687	0.405644	0.154831
AT1G12650	AT1G12650.1	data	NA	K14795 - ribosomal RNA-processing protein 36 (RRP36) (1 of 1)		1	1	0.83303	1	0.966184	1	-0.0576103	0.0308026	-0.333435	-0.179675	0.296892	-0.132691	0.863706	0.923566	0.13167	0.632957	0.460892	0.820951
AT1G12672	AT1G12672.2	data	NA	PTHR36312:SF1 - PLANT THIONIN FAMILY PROTEIN-RELATED (1 of 3)		1	0.957033	1	1	0.761891	1	1.56852	1.69454	-5.12548e-15	1.18751	3.49365	1.436	0.895402	0.412148	1	1	0.127112	1
AT1G12680	AT1G12680.1	data	PEPKR2	phosphoenolpyruvate carboxylase-related kinase 2		1	0.752771	1	0.771443	1	1	-0.0569298	1.04871	0.0358299	-0.820498	0.118332	0.216341	0.933887	0.0930568	0.953293	0.0685799	0.868402	0.78561
AT1G12700	AT1G12700.1	data	NA	ATP binding;nucleic acid binding;helicases		1	0.882743	1	1	1	1	0.552635	1.76772	0.46848	0.503151	-0.959303	1.54162	0.720511	0.220946	0.651851	0.684221	0.732075	1
AT1G12710	AT1G12710.1	data	AtPP2-A12,PP2-A12	phloem protein 2-A12		1	1	0.969072	0.997605	1	1	0.184929	0.0684483	-0.297359	-0.266425	0.263439	-0.409594	0.672173	0.846796	0.349674	0.349276	0.597032	0.537329
AT1G12730	AT1G12730.1	data	NA	GPI transamidase subunit PIG-U		1	0.901967	0.915641	1	0.946672	1	-0.0876392	-0.722048	0.864083	-0.133693	-0.777911	-1.37827	0.939871	0.268525	0.227283	0.813411	0.406494	0.257005
AT1G12740	AT1G12740.2	data	CYP87A2	cytochrome P450, family 87, subfamily A, polypeptide 2		0.901556	1	0.889321	1	0.942003	1	0.631391	-0.19789	-0.932878	0.309781	-0.424426	1.07053	0.122853	0.68312	0.18364	0.359272	0.384011	0.211621
AT1G12750	AT1G12750.1	data	ATRBL6,RBL6	RHOMBOID-like protein 6		1	0.897203	1	1	0.994689	1	0.45435	0.631185	-0.167291	0.340802	-0.376254	0.327038	0.397636	0.255196	0.786897	0.454185	0.53856	0.819143
AT1G12760	AT1G12760.1	data	NA	Zinc finger, C3HC4 type (RING finger) family protein		1	1	0.72653	1	0.991909	1	-0.126753	0.0766771	-0.42771	0.0620317	-0.211114	-0.512381	0.660392	0.742601	0.0654426	0.81341	0.532053	0.224416
AT1G12770	AT1G12770.1	data	EMB1586,ISE1	P-loop containing nucleoside triphosphate hydrolases superfamily protein		0.999843	1	0.988213	1	0.615122	1	-0.272531	0.113809	0.176759	-0.0751819	0.650116	0.17928	0.350329	0.610275	0.426247	0.731991	0.055239	0.721141
AT1G12775	AT1G12775.1	data	NA	Pentatricopeptide repeat (PPR) superfamily protein		1	1	1	0.799707	1	1	-1.48489	0.493483	-0.348289	-2.19875	-0.349821	-1.99259	0.376981	0.871187	0.649118	0.0843728	1	0.888889
AT1G12780	AT1G12780.1	data	ATUGE1,UGE1	UDP-D-glucose/UDP-D-galactose 4-epimerase 1		0.919855	1	1	1	1	1	-0.308637	0.11747	0.0689893	-0.0406582	0.0410973	0.226044	0.14565	0.706552	0.784239	0.864399	0.848403	0.490277
AT1G12790	AT1G12790.1	data	NA	PF12826 - Helix-hairpin-helix motif (HHH_2) (1 of 1)		0.993195	0.972605	0.955863	1	1	1	0.8333	0.500905	-0.699698	0.167489	-0.280659	-0.37655	0.327983	0.462689	0.311075	0.862107	0.799011	0.889591
AT1G12800	AT1G12800.1	data	NA	Nucleic acid-binding, OB-fold-like protein		1	0.904848	0.898471	0.982365	1	1	-0.15884	-0.15851	-0.208246	0.170022	-0.0182433	0.324042	0.431182	0.275269	0.195463	0.31049	0.947018	0.304691
AT1G12805	AT1G12805.1	data	NA	nucleotide binding		1	1	1	1	1	1	0.621912	-0.237727	0.101502	-0.434031	-0.0969568	0.786293	0.558847	0.789966	0.956923	0.500662	0.921315	0.750255
AT1G12810	AT1G12810.2	data	NA	proline-rich family protein		1	0.784975	0.944969	1	0.943707	1	0.1155	0.351968	-0.204432	0.0877071	-0.198959	0.337727	0.671185	0.111583	0.281133	0.698493	0.399031	0.396945
AT1G12820	AT1G12820.1	data	AFB3	auxin signaling F-box 3		0.919855	0.873467	1	1	1	1	0.396458	-0.449951	-0.0749756	0.117674	0.0214068	0.396766	0.144743	0.203036	0.765818	0.581081	0.946582	0.519315
AT1G12830	AT1G12830.1	data	NA	PTHR15336:SF1 - F13K23.8 PROTEIN (1 of 1)		1	1	0.177668	1	0.968248	1	-0.269583	-0.0244492	0.950821	-0.0243044	0.412594	0.844942	0.600831	1	0.00155326	0.944062	0.48095	0.345195
AT1G12840	AT1G12840.1	data	ATVHA-C,DET3	vacuolar ATP synthase subunit C (VATC) / V-ATPase C subunit / vacuolar proton pump C subunit (DET3)		1	1	0.995303	1	1	1	-0.126592	0.00294706	0.132458	0.0914312	-0.105852	-0.0930574	0.526822	1	0.458678	0.586282	0.602643	0.817538
AT1G12845	AT1G12845.1	data	NA	NA		1	0.755076	1	1	0.487647	1	-0.299418	0.73825	-0.166899	0.0185414	1.21578	-1.12285	0.409479	0.0942927	0.857719	1	0.025525	0.327651
AT1G12850	AT1G12850.1	data	NA	Phosphoglycerate mutase family protein		0.922549	0.924461	0.933271	1	1	1	0.459615	0.266513	-0.335826	0.202487	-0.206023	-0.0404813	0.148608	0.313289	0.256724	0.482805	0.581821	0.941879
AT1G12860	AT1G12860.1	data	ICE2,SCRM2	basic helix-loop-helix (bHLH) DNA-binding superfamily protein		0.539101	0.813571	1	0.840078	0.896432	1	-0.637316	-0.377393	-0.210991	-0.393253	-0.450315	0.684175	0.012344	0.134281	0.507554	0.103023	0.286727	0.234476
AT1G12880	AT1G12880.1	data	atnudt12,NUDT12	nudix hydrolase homolog 12		0.978807	0.937912	0.969427	0.594803	1	1	1.0921	-0.981253	-0.720047	-1.38902	-0.647556	1.61933	0.260322	0.352341	0.351023	0.023335	0.59157	0.779628
AT1G12890	AT1G12890.1	data	NA	Integrase-type DNA-binding superfamily protein		1	1	1	0.979918	1	1	-2.53581	-1.61639	-5.12548e-15	2.35848	0	2.87215	0.484817	0.59888	1	0.30046	1	0.612333
AT1G12900	AT1G12900.1	data	GAPA-2	glyceraldehyde 3-phosphate dehydrogenase A subunit 2		1	0.933612	0.999396	0.924521	0.234036	1	-0.111233	-0.136611	-0.113194	0.222842	-0.52599	-0.128038	0.597181	0.336438	0.472066	0.196519	0.00390963	0.602014
AT1G12910	AT1G12910.1	data	ATAN11,LWD1	Transducin/WD40 repeat-like superfamily protein		1	1	1	0.990352	0.786816	1	0.143157	-0.0323426	-0.123317	-0.204923	-0.454772	0.0421182	0.541377	0.911237	0.577809	0.323904	0.149831	0.911717
AT1G12920	AT1G12920.1	data	ERF1-2	eukaryotic release factor 1-2		0.983491	0.943572	0.573222	0.903286	0.862203	1	-0.254158	-0.225231	0.410837	-0.333704	0.307051	-0.759187	0.282061	0.376162	0.0328206	0.165601	0.230687	0.163181
AT1G12930	AT1G12930.1	data	NA	ARM repeat superfamily protein		0.801293	1	1	1	1	1	1.117	-0.298807	0.0273939	-0.0327855	-0.351519	-0.0402082	0.0523314	0.71331	0.950476	0.938067	0.634489	0.99952
AT1G12940	AT1G12940.1	data	ATNRT2.5,NRT2.5	nitrate transporter2.5		0.961914	1	1	1	0.966184	1	-3.67922	-0.856491	-1.07624	1.18432	2.8327	-0.731308	0.213573	0.777976	0.818231	0.554993	0.471496	1
AT1G12950	AT1G12950.1	data	RSH2	root hair specific 2		1	0.976257	1	1	1	1	0.834824	0.527296	0.315907	0.412144	-0.280688	0.485941	0.441635	0.476435	1	0.538163	0.848132	0.73889
AT1G12970	AT1G12970.1	data	PIRL3	plant intracellular ras group-related LRR 3		0.999988	1	0.753016	1	0.929144	1	1.08489	0.456345	1.23363	-0.599915	1.7572	-2.51821	0.351856	0.625594	0.0758786	0.388699	0.359811	0.15081
AT1G12990	AT1G12990.1	data	NA	beta-1,4-N-acetylglucosaminyltransferase family protein		1	0.309012	0.966242	1	1	1	-0.48801	-1.05954	-0.487892	0.186606	0.193547	-0.31762	0.377806	0.00612573	0.340233	0.588177	0.727466	0.774817
AT1G13000	AT1G13000.1	data	NA	Protein of unknown function (DUF707)		1	1	1	1	0.875419	1	-0.147228	-0.10348	0.311992	-0.218829	0.791674	1.69254	0.77524	0.859097	0.512349	0.564114	0.25112	0.128241
AT1G13020	AT1G13020.1	data	EIF4B2	eukaryotic initiation factor 4B2		1	0.994628	0.656277	1	0.897455	1	0.207917	0.232747	0.68473	-0.166219	0.451157	0.34711	0.515757	0.524829	0.0478584	0.544542	0.289743	0.755101
AT1G13030	AT1G13030.1	data	NA	sphere organelles protein-related		0.940098	0.812954	0.941884	1	0.938149	1	0.553189	-0.666064	0.503676	0.0204182	-0.589827	-0.854945	0.172433	0.132221	0.278363	1	0.379263	0.450222
AT1G13040	AT1G13040.1	data	NA	Pentatricopeptide repeat (PPR-like) superfamily protein		1	0.904165	1	1	0.966184	1	0.27264	-3.33964	0.725036	0.180217	-1.2785	2.18557	1	0.273751	0.866938	1	0.460183	0.398993
AT1G13050	AT1G13050.1	data	NA	PTHR31852:SF49 - F3F19.7-RELATED (1 of 2)		0.973759	1	1	1	1	1	1.05228	0.403359	0.200656	0.247323	0.323889	1.14885	0.248765	0.550705	0.717918	0.78431	0.835364	0.411176
AT1G13060	AT1G13060.2	data	PBE1	20S proteasome beta subunit E1		1	0.81675	1	1	1	1	0.142447	-0.245131	-0.0815269	0.0776181	-0.055071	-0.256294	0.468316	0.137168	0.561657	0.714231	0.813479	0.557179
AT1G13080	AT1G13080.1	data	CYP71B2	cytochrome P450, family 71, subfamily B, polypeptide 2		0.123268	0.0522479	0.00285987	0.455075	0.669445	1	-0.924728	-0.927921	-1.01274	-0.694632	-0.656916	-1.03612	0.000631495	0.000281629	5.60559e-06	0.00908203	0.0767048	0.159564
AT1G13090	AT1G13090.1	data	CYP71B28	cytochrome P450, family 71, subfamily B, polypeptide 28		1	1	1	0.726317	0.972524	1	0.222	0.0935961	-0.041765	-0.503228	0.270899	-0.0769708	0.46482	0.84606	0.941068	0.0502472	0.488216	0.926442
AT1G13100	AT1G13100.1	data	CYP71B29	cytochrome P450, family 71, subfamily B, polypeptide 29		1	1	1	1	0.265006	1	-0.425471	0.0660876	-0.835238	-0.357076	4.88671	-1.45677	0.669526	1	0.493851	0.604895	0.00518255	0.590313
AT1G13110	AT1G13110.1	data	CYP71B7	cytochrome P450, family 71 subfamily B, polypeptide 7		0.968261	1	0.411484	0.993662	0.99739	1	-0.369594	-0.0487405	-0.801648	-0.181668	-0.238794	-0.0742143	0.23308	0.807838	0.0106482	0.338046	0.545022	0.91653
AT1G13120	AT1G13120.1	data	emb1745	embryo defective 1745		1	1	1	1	0.966184	1	0.0457919	-0.182073	-0.032582	-0.152762	-0.348089	0.708688	0.983088	0.646434	0.940891	0.660659	0.467715	0.360813
AT1G13130	AT1G13130.1	data	NA	Cellulase (glycosyl hydrolase family 5) protein		1	1	0.713982	1	1	1	-0.552871	0	4.47692	0.482629	0	2.56274e-15	0.825394	1	0.0600816	1	1	1
AT1G13140	AT1G13140.1	data	CYP86C3	cytochrome P450, family 86, subfamily C, polypeptide 3		1	1	0.889321	1	1	1	0.105439	-0.782665	-2.59101	0.145832	0	2.07739	1	0.821769	0.183993	0.901524	1	0.759059
AT1G13150	AT1G13150.1	data	CYP86C4	cytochrome P450, family 86, subfamily C, polypeptide 4		1	1	1	1	1	1	-0.107139	0.0572437	0.0694302	-1.02026	-0.137479	1.63849	1	1	1	0.676827	1	0.677874
AT1G13160	AT1G13160.1	data	NA	ARM repeat superfamily protein		1	1	1	1	1	1	-0.186061	0.0321519	0.0620621	-0.0878735	0.0670582	0.453915	0.667951	1	0.916687	0.807436	0.867071	0.722763
AT1G13170	AT1G13170.2	data	ORP1D	OSBP(oxysterol binding protein)-related protein 1D		0.978807	1	0.741226	0.970273	0.912732	1	0.463175	-0.00765	0.965801	-0.522243	0.615294	-0.0183099	0.268386	1	0.0712139	0.2686	0.331058	1
AT1G13180	AT1G13180.1	data	ARP3,ATARP3,DIS1	Actin-like ATPase superfamily protein		1	1	1	1	1	1	0.107182	-0.180008	-0.0165588	-0.252948	0.146604	-0.119628	0.764633	0.604333	0.969735	0.501217	0.795314	0.849363
AT1G13190	AT1G13190.1	data	NA	RNA-binding (RRM/RBD/RNP motifs) family protein		0.941142	0.943572	1	1	0.879736	1	-0.534406	-0.252451	-0.0742588	0.0427288	0.423602	-0.852153	0.17521	0.377057	0.731882	0.896133	0.261221	0.331922
AT1G13195	AT1G13195.1	data	NA	RING/U-box superfamily protein		1	1	1	1	1	1	0.105867	-0.033128	0.106964	0.159259	-0.152971	-1.37194	0.821156	1	0.735433	0.654807	0.741994	0.118513
AT1G13210	AT1G13210.1	data	ACA.l	autoinhibited Ca2+/ATPase II		1	0.849708	0.933271	1	0.405862	1	-0.44146	0.604401	-0.697051	0.191367	-0.79251	0.480854	0.360479	0.17163	0.253368	0.570826	0.0159034	0.566492
AT1G13220	AT1G13220.2	data	LINC2	nuclear matrix constituent protein-related		1	1	1	1	0.82734	1	-0.170112	-0.0127759	0.0790447	0.0634318	0.707601	-0.199628	0.646613	1	0.841452	0.842586	0.182683	0.892735
AT1G13245	AT1G13245.1	data	DVL4,RTFL17	ROTUNDIFOLIA like 17		1	1	0.387598	0.883065	1	1	-0.205242	-0.0204524	0.640567	-0.350055	0.165217	-0.463042	0.37974	0.920946	0.0089288	0.141022	0.622711	0.662808
AT1G13250	AT1G13250.1	data	GATL3	galacturonosyltransferase-like 3		1	0.974875	0.968378	1	0.881413	1	-0.225488	0.250058	-0.681065	-0.200283	-0.584897	0.443017	0.595906	0.470091	0.346487	0.512981	0.264616	0.671714
AT1G13260	AT1G13260.1	data	EDF4,RAV1	related to ABI3/VP1 1		1	0.817566	0.880294	0.950643	0.698354	1	-0.190783	0.321484	0.266368	0.214391	0.466863	-0.0121473	0.514779	0.137342	0.169722	0.231859	0.0930528	0.971471
AT1G13270	AT1G13270.1	data	MAP1B,MAP1C	methionine aminopeptidase 1B		0.919855	0.805312	1	1	1	1	0.289837	0.309588	-0.00631387	0.0287121	-0.112472	0.353338	0.142932	0.128707	0.997173	0.919012	0.614384	0.272627
AT1G13280	AT1G13280.1	data	AOC4	allene oxide cyclase 4		0.937144	0.993886	1	1	1	1	0.338777	0.153019	0.0614804	-0.189265	-0.144185	-0.11608	0.159907	0.520984	0.819989	0.373947	0.694099	0.974173
AT1G13300	AT1G13300.1	data	HRS1	myb-like transcription factor family protein		1	0.847301	1	1	1	1	-0.291682	-0.618358	-0.011744	-0.170042	-0.312427	-0.814604	0.512107	0.170366	1	0.735178	0.682714	0.586025
AT1G13310	AT1G13310.1	data	NA	Endosomal targeting BRO1-like domain-containing protein		0.961232	0.997553	1	1	1	1	-3.47464	-1.27434	-0.0586053	-2.06469	0	2.56274e-15	0.211374	0.536785	1	0.608889	1	1
AT1G13320	AT1G13320.1	data	PP2AA3	protein phosphatase 2A subunit A3		1	1	0.329523	1	0.79098	1	0.154681	-0.0335153	-0.593056	-0.0802362	-0.436801	0.0762833	0.547611	0.952446	0.00650902	0.711775	0.154792	0.880376
AT1G13330	AT1G13330.1	data	AHP2	Arabidopsis Hop2 homolog		0.691664	0.928824	1	1	1	1	-1.23734	0.890077	-0.457228	0.450148	0.417887	-1.08152	0.0289831	0.326752	0.573581	0.499994	0.683933	0.646003
AT1G13340	AT1G13340.1	data	NA	Regulator of Vps4 activity in the MVB pathway protein		0.289485	1	0.960895	1	1	1	-2.32282	-0.0580926	0.307834	-0.44674	0.105516	-1.75096	0.00273391	1	0.320798	0.548339	0.959228	0.211044
AT1G13350	AT1G13350.2	data	NA	Protein kinase superfamily protein		1	0.926945	1	1	0.966972	1	0.12845	0.35284	0.0496277	-0.212764	-0.3005	0.917244	0.712431	0.322209	0.833895	0.50172	0.474598	0.0967011
AT1G13360	AT1G13360.1	data	NA	PTHR34539:SF1 - GENOMIC DNA, CHROMOSOME 3, P1 CLONE: MPE11 (1 of 1)		1	0.9788	1	0.826714	0.942649	1	0.00562993	0.175782	0.0654221	-0.433311	0.345081	-0.357158	0.997451	0.482954	0.685975	0.0984032	0.388723	0.40207
AT1G13370	AT1G13370.1	data	NA	Histone superfamily protein		1	0.672405	0.968592	0.996424	0.268868	1	1.18949	3.52276	0.829165	1.6419	4.89098	-3.15519	0.565802	0.0550304	0.348172	0.345681	0.00532276	0.255378
AT1G13380	AT1G13380.1	data	NA	Protein of unknown function (DUF1218)		1	1	1	1	0.900088	1	-0.22489	0.0635479	0.0689783	0.0811147	0.332462	-0.069936	0.416069	0.890056	0.795685	0.69842	0.299249	0.907232
AT1G13390	AT1G13390.1	data	NA	NA		0.9243	0.0728129	1	1	0.850267	1	1.31166	-3.69172	0.436989	-0.493523	1.28629	0.0127014	0.150578	0.000431402	0.523927	0.608373	0.210682	1
AT1G13400	AT1G13400.1	data	JGL,NUB	C2H2 and C2HC zinc fingers superfamily protein		0.817643	1	1	1	0.872118	1	4.80467	0.545968	1.95944	0.617558	2.82624	2.56274e-15	0.0587862	0.768265	0.583458	0.770998	0.244178	1
AT1G13410	AT1G13410.1	data	NA	Tetratricopeptide repeat (TPR)-like superfamily protein		0.863525	0.924461	1	1	0.525168	1	-3.07973	1.33049	-0.187327	-0.201009	4.66463	1.30585	0.0807549	0.312134	0.896773	0.943349	0.0328984	0.797394
AT1G13420	AT1G13420.1	data	ATST4B,ST4B	sulfotransferase 4B		1	0.14311	0.63849	0.547455	0.0404472	1	0.429523	1.83509	2.39847	1.90442	3.53639	0.632079	0.560165	0.00145991	0.0443899	0.0171099	0.000126481	0.766095
AT1G13430	AT1G13430.1	data	ATST4C,ST4C	sulfotransferase 4C		0.973102	1	1	1	1	1	0.899767	-0.673596	-0.37673	-0.467975	-0.061455	-2.24059	0.244076	0.630104	1	0.532129	1	0.542574
AT1G13440	AT1G13440.1	data	GAPC-2,GAPC2	glyceraldehyde-3-phosphate dehydrogenase C2		0.899766	0.714083	0.878232	0.991742	1	1	-0.277334	-0.229214	-0.246011	-0.163137	-0.041841	-0.269038	0.116195	0.0748211	0.167283	0.331131	0.792634	0.29806
AT1G13450	AT1G13450.1	data	NA	Homeodomain-like superfamily protein		1	0.958072	0.876368	0.925436	0.645759	1	0.377326	0.237272	-0.387316	0.425466	-0.656597	0.504242	0.426999	0.429314	0.16519	0.197747	0.0676304	0.505013
AT1G13460	AT1G13460.1	data	NA	Protein phosphatase 2A regulatory B subunit family protein		1	0.997553	1	1	1	1	-0.204193	0.441133	0.355309	-0.0839156	0.338259	1.0252	0.766872	0.537144	0.600051	0.874487	0.830852	0.537701
AT1G13470	AT1G13470.1	data	NA	Protein of unknown function (DUF1262)		1	1	1	0.682853	0.81115	1	0.350875	0	-5.12548e-15	-4.91481	4.10869	2.56274e-15	1	1	1	0.0399406	0.169327	1
AT1G13480	AT1G13480.1	data	NA	Protein of unknown function (DUF1262)		1	0.797609	0.67642	0.407748	0.78727	1	-0.789482	-1.59622	-2.75925	-2.58733	-1.29207	-1.30202	0.428401	0.122117	0.0521572	0.00764709	0.151535	0.434471
AT1G13510	AT1G13510.1	data	NA	Protein of unknown function (DUF1262)		1	1	1	1	1	1	0.148803	0.382803	-0.895983	-1.27414	-0.345068	-1.63675	1	0.715359	0.745892	0.453575	0.799493	0.888889
AT1G13520	AT1G13520.1	data	NA	Protein of unknown function (DUF1262)		0.798044	1	0.852155	0.972673	1	1	-1.80148	0.245862	-1.62741	-1.42223	-0.31805	-0.573891	0.0490155	0.742133	0.144556	0.274896	0.872515	0.774058
AT1G13530	AT1G13530.1	data	NA	Protein of unknown function (DUF1262)		0.862901	0.805312	1	1	1	1	-3.95889	-3.38493	-1.46484	-0.287141	-0.0400146	2.56274e-15	0.074402	0.128768	1	1	1	1
AT1G13550	AT1G13550.1	data	NA	Protein of unknown function (DUF1262)		1	1	0.906731	1	1	1	-1.03727	0	3.51299	0.274906	0.796323	2.56274e-15	0.452855	1	0.208657	0.878983	0.706625	1
AT1G13560	AT1G13560.1	data	AAPT1,ATAAPT1	aminoalcoholphosphotransferase 1		0.9118	0.714824	1	0.861555	0.625526	0.924851	-0.454337	-0.351184	0.0643994	0.341612	0.543449	-0.996525	0.134085	0.0754863	0.787348	0.122009	0.0591154	0.0165211
AT1G13570	AT1G13570.1	data	NA	F-box/RNI-like superfamily protein		1	0.903771	1	1	0.778987	1	-0.50705	-0.934512	0.204013	-0.00314326	-1.08753	-0.371142	0.428328	0.271679	0.655485	1	0.14431	0.815485
AT1G13580	AT1G13580.2	data	LAG13	LAG1 longevity assurance homolog 3		0.980742	0.957033	1	1	1	1	0.518973	0.391943	-0.163408	-0.241973	0.264932	-0.325746	0.277775	0.412217	0.787238	0.536719	0.713336	0.895064
AT1G13590	AT1G13590.1	data	ATPSK1,PSK1	phytosulfokine 1 precursor		1	0.0328283	1	0.771313	1	1	0.263519	-1.80548	-0.188466	-0.859221	0.345615	0.674992	0.624216	0.000141505	0.796055	0.0683402	0.669901	0.603933
AT1G13600	AT1G13600.1	data	AtbZIP58,bZIP58	basic leucine-zipper 58		1	1	1	1	0.0983838	1	-1.03025	0.0635424	0.444401	-0.129566	-5.79102	2.78359	0.404162	0.963725	0.583201	1	0.000651262	0.609096
AT1G13608	AT1G13608.1	data	NA	Defensin-like (DEFL) family protein		1	1	0.938078	0.726317	1	1	-1.80025	0	3.23845	4.377	0	2.56274e-15	0.888889	1	0.268755	0.0510411	1	1
AT1G13609	AT1G13609.1	data	NA	Defensin-like (DEFL) family protein		1	0.910952	0.512246	1	1	1	0.0302904	2.28142	3.17167	0.479812	1.30471	-2.98808	1	0.284204	0.0224859	0.903843	0.582739	0.402654
AT1G13610	AT1G13610.1	data	NA	alpha/beta-Hydrolases superfamily protein		1	0.888747	0.522931	1	0.987553	1	0.203477	1.13781	-1.62201	0.934603	-0.834172	0.0866738	0.889441	0.22659	0.0239708	0.487605	0.5229	1
AT1G13620	AT1G13620.1	data	RGF2	PTHR36313:SF1 - ROOT MERISTEM GROWTH FACTOR 1-RELATED (1 of 3)		1	0.379192	0.906731	1	0.468399	1	0.582971	-3.08326	3.47219	-0.442915	2.20877	2.56274e-15	0.671752	0.0103583	0.212935	0.645404	0.0223559	1
AT1G13635	AT1G13635.1	data	NA	DNA glycosylase superfamily protein		1	1	1	1	1	1	-0.163127	-1.20112	-0.255429	0	1.7698	-3.47902	1	0.820583	0.900161	1	1	0.291799
AT1G13640	AT1G13640.1	data	NA	Phosphatidylinositol 3- and 4-kinase family protein		0.690779	1	0.520056	1	0.937864	1	0.594562	-0.0444516	0.429203	-0.124589	-0.285068	-0.104252	0.0283106	0.906258	0.0237257	0.65135	0.37684	0.789812
AT1G13650	AT1G13650.2	data	NA	NA		0.95218	1	1	0.840078	0.831427	1	-0.727948	0.0799179	0.0645542	0.65254	0.724853	-0.786732	0.195962	0.853684	0.931575	0.103007	0.191523	0.429495
AT1G13670	AT1G13670.1	data	NA	NA		1	0.84676	1	1	0.974271	1	-0.174501	0.621069	0.0271393	-0.229541	0.497366	-0.766433	0.697062	0.169965	0.949595	0.521703	0.491117	0.731391
AT1G13690	AT1G13690.1	data	ATE1	ATPase E1		0.26065	0.943572	1	0.97216	0.942893	1	-1.16309	-0.3306	0.118357	-0.52667	0.435741	-1.12053	0.00214514	0.373414	0.645577	0.273487	0.394779	0.192346
AT1G13700	AT1G13700.1	data	PGL1	6-phosphogluconolactonase 1		0.99141	0.77328	0.937021	1	0.820113	0.764463	0.538521	-0.778863	-0.359303	-0.0981015	0.850674	-2.5403	0.323627	0.104686	0.264768	0.776355	0.17613	0.00730469
AT1G13710	AT1G13710.1	data	CYP78A5,KLU	cytochrome P450, family 78, subfamily A, polypeptide 5		1	0.940533	1	1	0.982889	1	0.0106074	-0.753552	-0.187764	-0.696931	0.614992	-0.266432	1	0.358312	0.662276	0.393614	0.509541	0.958825
AT1G13730	AT1G13730.1	data	NA	Nuclear transport factor 2 (NTF2) family protein with RNA binding (RRM-RBD-RNP motifs) domain		1	1	1	1	0.999979	1	-0.264065	0.0612956	-0.175074	-0.107362	0.320835	0.171474	0.418284	0.859865	0.532542	0.611452	0.555262	0.839861
AT1G13740	AT1G13740.1	data	AFP2	ABI five binding protein 2		1	0.992006	1	1	1	1	0.320156	-0.481424	0.230356	0.303642	0.189949	0.344396	0.72357	0.516261	0.545797	0.604985	0.824115	0.848545
AT1G13750	AT1G13750.1	data	NA	Purple acid phosphatases superfamily protein		1	1	1	0.962024	0.778527	1	0.677755	0.292693	-0.0954879	0.521345	1.3974	1.90599	0.364655	0.760866	0.957053	0.250406	0.143336	1
AT1G13770	AT1G13770.1	data	RUS3	Protein of unknown function, DUF647		0.991494	1	1	1	1	1	0.529161	0.0521323	0.0413562	0.0391849	0.132632	-0.393172	0.324326	0.930275	0.91887	0.93513	0.800139	0.666077
AT1G13780	AT1G13780.1	data	NA	F-box/RNI-like/FBD-like domains-containing protein		0.978807	1	0.312173	0.965686	0.52199	1	0.979705	0.0429986	1.39352	1.0629	1.82676	-0.123264	0.262726	1	0.00568776	0.253898	0.0323613	1
AT1G13790	AT1G13790.1	data	NA	XH/XS domain-containing protein		1	1	0.964615	0.688759	0.135503	1	-0.129366	0.136688	0.90907	-1.38629	2.857	-1.98439	0.852205	0.861933	0.337051	0.0413198	0.00136421	0.32486
AT1G13800	AT1G13800.1	data	NA	Tetratricopeptide repeat (TPR)-like superfamily protein		1	1	1	1	0.925901	1	-0.446228	0.228798	0.0466734	0.175423	2.01884	5.13746	0.828097	1	1	1	0.352148	0.0459993
AT1G13810	AT1G13810.1	data	NA	Restriction endonuclease, type II-like superfamily protein		1	0.973515	0.700973	1	0.815268	1	-0.260387	-0.476712	-0.612037	0.028507	1.26585	-0.836878	0.651678	0.46703	0.0575813	1	0.172455	0.502925
AT1G13820	AT1G13820.1	data	NA	alpha/beta-Hydrolases superfamily protein		0.989269	0.847649	0.988545	1	0.815114	1	-0.21661	-0.275239	0.137025	0.102244	-0.299152	0.19149	0.314637	0.170885	0.435483	0.66323	0.172345	0.633777
AT1G13830	AT1G13830.1	data	NA	Carbohydrate-binding X8 domain superfamily protein		1	0.882398	1	1	0.785604	1	-0.105175	0.858757	0.01172	0.0820909	1.61305	0.902609	0.860078	0.216786	1	0.873321	0.148363	0.589955
AT1G13860	AT1G13860.4	data	QUL1	QUASIMODO2 LIKE 1		1	1	0.998045	1	1	1	0.44054	-0.0624509	0.498403	0.147228	0.0506747	0.203265	0.564145	0.936954	0.467512	0.811255	1	0.940932
AT1G13870	AT1G13870.1	data	DRL1	calmodulin binding;purine nucleotide binding		1	1	0.855956	1	1	1	0.0770399	0.252384	0.578733	0.117494	-0.27042	1.21825	0.987321	0.618517	0.146916	0.803376	0.684136	0.202473
AT1G13880	AT1G13880.1	data	NA	ELM2 domain-containing protein		1	0.903019	1	0.865262	1	1	0.150376	-0.522605	-0.0136097	-0.613915	0.214715	1.70437	0.670968	0.27074	1	0.125856	0.757338	0.0340075
AT1G13900	AT1G13900.1	data	NA	Purple acid phosphatases superfamily protein		0.937144	0.809447	1	1	0.973585	1	-0.463541	-0.596098	-0.00569369	-0.157275	-0.366301	0.00138647	0.160134	0.130715	1	0.650063	0.489488	1
AT1G13910	AT1G13910.1	data	NA	Leucine-rich repeat (LRR) family protein		0.978807	1	1	0.847502	0.639816	1	-0.839874	-0.162407	-0.00967792	1.16289	-1.40612	-0.44507	0.25935	0.827812	1	0.110048	0.0646145	0.767145
AT1G13920	AT1G13920.1	data	NA	Remorin family protein		1	1	0.975234	0.934785	0.862203	1	0.07207	-0.195897	-0.798246	0.680722	1.22824	-0.644445	0.886351	0.824807	0.361835	0.20538	0.230248	0.65471
AT1G13930	AT1G13930.1	data	NA	NA		1	0.046851	1	1	0.21167	1	-0.0694568	0.527787	-0.00793479	0.0693674	0.61309	-0.238761	0.730616	0.000235841	0.967423	0.652756	0.00324967	0.605659
AT1G13940	AT1G13940.1	data	NA	Plant protein of unknown function (DUF863)		1	1	0.776311	1	1	1	0.338473	-0.215504	-1.08502	-0.664984	-0.0390884	-1.29994	0.711163	0.736354	0.0869754	0.492524	1	0.502457
AT1G13950	AT1G13950.1	data	ATELF5A-1,EIF-5A,EIF5A,ELF5A-1	eukaryotic elongation factor 5A-1		0.752653	1	1	1	1	1	-0.750227	-0.0346234	0.163604	-0.187381	-0.0219217	0.0993012	0.0405027	0.926059	0.703892	0.552447	0.985161	0.973274
AT1G13960	AT1G13960.1	data	WRKY4	WRKY DNA-binding protein 4		1	0.957033	0.986412	1	1	1	0.0491263	-0.364511	-0.319604	0.357438	-0.30754	-0.482809	0.888058	0.425016	0.404835	0.493402	0.722697	0.608878
AT1G13970	AT1G13970.1	data	NA	Protein of unknown function (DUF1336)		0.990903	1	0.447871	1	0.333029	1	-0.686156	-0.223099	2.87183	-0.701249	-2.21301	-0.365584	0.319251	0.816787	0.0141089	0.394782	0.00869366	0.799804
AT1G13980	AT1G13980.1	data	EMB30,GN,VAN7	sec7 domain-containing protein		1	1	1	1	1	1	-0.00736597	0.0851159	-0.152815	-0.0777282	0.0789906	0.27464	0.996882	0.792605	0.541337	0.767796	0.894708	0.72806
AT1G13990	AT1G13990.3	data	NA	NA		1	0.198323	0.960895	1	1	1	0.0957366	0.794493	0.220086	-0.145593	-0.182727	-0.631206	0.712978	0.00256209	0.323116	0.737705	0.680422	0.398285
AT1G14000	AT1G14000.1	data	VIK	VH1-interacting kinase		0.999988	1	0.857152	0.988793	1	1	-0.275294	0.04525	0.288305	0.220803	-0.0166607	0.0899477	0.353713	0.877976	0.148683	0.319298	0.955992	0.870972
AT1G14010	AT1G14010.1	data	NA	emp24/gp25L/p24 family/GOLD family protein		0.95218	1	1	1	0.999979	1	-0.422064	-0.106825	0.0743098	-0.0792857	0.173709	0.0971338	0.195796	0.667668	0.817335	0.733717	0.55446	0.896994
AT1G14020	AT1G14020.1	data	NA	O-fucosyltransferase family protein		0.978849	0.735462	0.801792	1	0.498105	1	-0.572543	-0.751188	-0.63825	-0.20616	-1.02877	0.615846	0.27365	0.0843253	0.107584	0.720778	0.0271608	0.623842
AT1G14030	AT1G14030.1	data	NA	Rubisco methyltransferase family protein		1	1	1	1	1	1	-0.0646159	0.0768135	-0.0701799	-0.0937155	-0.123234	-0.279215	0.843254	0.708869	0.758197	0.750317	0.719764	0.532106
AT1G14040	AT1G14040.1	data	NA	EXS (ERD1/XPR1/SYG1) family protein		0.899836	0.249615	1	0.979918	1	1	1.4383	2.52849	-0.540399	1.0189	0.392529	-3.27093	0.11872	0.00390046	0.654715	0.295318	0.839741	0.295823
AT1G14060	AT1G14060.1	data	NA	GCK domain-containing protein		1	1	1	1	1	1	0.02341	-0.0652796	-0.109145	-0.169708	-0.0669972	0.186167	0.986397	0.895149	0.599606	0.601558	0.933081	0.923416
AT1G14070	AT1G14070.1	data	FUT7	fucosyltransferase 7		0.901556	0.904559	0.984924	1	0.903885	1	1.44021	-1.55296	-0.91115	-0.0197309	-1.36539	2.56274e-15	0.124198	0.274938	0.391804	1	0.316186	1
AT1G14080	AT1G14080.1	data	ATFUT6,FUT6	fucosyltransferase 6		0.978849	0.937503	1	1	0.920892	1	-0.959687	1.35248	0.147587	0.0139184	-1.05027	-0.0887781	0.274492	0.351686	1	0.966916	0.342396	0.956778
AT1G14120	AT1G14120.1	data	NA	2-oxoglutarate (2OG) and Fe(II)-dependent oxygenase superfamily protein		0.837529	0.27144	1	0.791198	0.310424	1	0.651945	0.978316	0.161432	0.487603	1.20755	1.06674	0.0650861	0.00454658	0.663051	0.0777585	0.00722859	0.170646
AT1G14130	AT1G14130.1	data	NA	2-oxoglutarate (2OG) and Fe(II)-dependent oxygenase superfamily protein		1	0.690966	0.976267	1	0.780852	1	-0.0962437	-1.02069	-0.25251	-0.238341	-0.786403	-1.02149	0.819733	0.0649474	0.369405	0.586608	0.146619	0.418762
AT1G14140	AT1G14140.1	data	NA	Mitochondrial substrate carrier family protein		0.964742	1	1	1	1	1	0.465245	-0.149366	-0.239447	-0.417612	-0.228684	-0.273566	0.223298	0.69095	0.588158	0.435897	0.71871	0.775577
AT1G14150	AT1G14150.1	data	PQL1,PQL2	PsbQ-like 2		1	0.937503	0.94114	1	1	1	-0.0335014	0.169841	-0.171497	-0.0221242	-0.101847	-0.548537	0.870876	0.35088	0.275761	0.907614	0.583387	0.123603
AT1G14160	AT1G14160.1	data	NA	Uncharacterised protein family (UPF0497)		1	1	0.75593	1	0.993907	1	-0.335686	-0.194007	-1.86804	0.17566	0.880205	-4.80326	0.637454	0.870119	0.0789064	0.850786	0.536262	0.0496489
AT1G14170	AT1G14170.3	data	NA	RNA-binding KH domain-containing protein		1	1	1	1	0.975437	1	-0.51703	0.0148687	0.0646379	0.282823	0.51251	-0.241713	0.4196	0.972643	0.951959	0.52398	0.493902	0.857085
AT1G14180	AT1G14180.1	data	NA	RING/U-box superfamily protein		1	1	1	1	0.986402	1	-0.57059	-0.162807	0.343804	-0.345618	-0.558498	-2.00634	0.436374	0.821133	0.741094	0.561364	0.51929	0.22067
AT1G14185	AT1G14185.1	data	NA	Glucose-methanol-choline (GMC) oxidoreductase family protein		0.937144	0.882743	1	1	1	1	-0.960458	-1.60114	-0.297083	0.23225	0.765454	-2.95159	0.161818	0.220696	0.854397	0.774121	0.579763	0.217384
AT1G14190	AT1G14190.1	data	NA	Glucose-methanol-choline (GMC) oxidoreductase family protein		1	1	1	1	0.872118	1	0.424782	0.259922	-0.0665725	-0.124908	1.08786	0.163168	0.641037	0.755398	0.918885	0.842425	0.244469	0.862725
AT1G14200	AT1G14200.1	data	NA	RING/U-box superfamily protein		0.999988	0.319972	0.636962	0.920237	0.966184	1	-0.296068	-0.64917	0.408973	-0.363619	0.20305	-0.899272	0.352068	0.00675558	0.0438677	0.191225	0.452228	0.0485193
AT1G14205	AT1G14205.1	data	NA	Ribosomal L18p/L5e family protein		0.95218	0.98297	0.956191	0.85982	1	1	-1.62114	0.923445	0.91198	-1.95969	0.99147	-0.94317	0.196815	0.492642	0.311764	0.118003	0.675151	0.715257
AT1G14210	AT1G14210.1	data	NA	Ribonuclease T2 family protein		1	0.939416	1	1	1	1	0.0910378	0.23289	-0.134254	-0.0701272	-0.162001	-0.604138	0.71264	0.356672	0.69869	0.811407	0.600078	0.406063
AT1G14220	AT1G14220.1	data	NA	Ribonuclease T2 family protein		1	1	1	1	0.985378	1	0.234966	0.908294	-5.12548e-15	-0.314386	-1.15689	2.56274e-15	0.996708	0.682666	1	0.918211	0.514966	1
AT1G14230	AT1G14230.1	data	NA	GDA1/CD39 nucleoside phosphatase family protein		1	0.944838	0.801911	1	1	1	-0.0998116	-0.295873	-0.434105	-0.20396	0.297388	-0.147678	0.818648	0.382137	0.107763	0.506434	0.570343	0.893088
AT1G14240	AT1G14240.1	data	NA	GDA1/CD39 nucleoside phosphatase family protein		1	0.714083	0.498421	0.848085	1	1	0.405621	-1.79497	-1.56854	-0.943675	0.217356	1.02213	0.523118	0.0749181	0.0193368	0.11092	0.909325	0.812039
AT1G14250	AT1G14250.1	data	NA	GDA1/CD39 nucleoside phosphatase family protein		0.840792	0.830658	1	0.999266	0.478458	1	-1.00695	-0.775042	-0.0458067	-0.548704	-1.39856	1.39094	0.0661083	0.150865	1	0.352888	0.0240196	0.229369
AT1G14260	AT1G14260.1	data	NA	RING/FYVE/PHD zinc finger superfamily protein		1	1	1	1	1	1	0.733694	-0.085363	0.841805	-0.817608	-0.290356	-3.26711	0.666546	1	0.678181	0.548855	0.806308	0.213317
AT1G14270	AT1G14270.1	data	NA	CAAX amino terminal protease family protein		1	1	0.686072	1	0.96803	1	-0.00173963	-0.075464	-0.370265	-0.0371645	-0.167491	0.29872	0.998367	0.69826	0.0541776	0.882899	0.478698	0.457883
AT1G14280	AT1G14280.1	data	PKS2	phytochrome kinase substrate 2		1	0.898463	1	0.700178	0.898396	1	-0.107973	0.44234	-0.175821	-0.814485	-0.571296	1.00108	0.791657	0.260718	0.677769	0.0456486	0.291133	0.501157
AT1G14290	AT1G14290.1	data	SBH2	sphingoid base hydroxylase 2		0.999988	1	0.999992	1	0.542565	1	0.348301	-0.0428224	0.246436	-0.161136	-0.744451	0.360485	0.356813	0.894357	0.473534	0.653502	0.0377331	0.720438
AT1G14300	AT1G14300.2	data	NA	ARM repeat superfamily protein		1	1	1	1	0.903885	1	-0.0222628	0.0109224	0.0722182	0.22599	0.524449	0.241289	1	1	0.838429	0.54713	0.314914	0.772061
AT1G14310	AT1G14310.1	data	NA	Haloacid dehalogenase-like hydrolase (HAD) superfamily protein		1	1	0.955848	1	1	1	0.278466	-0.167203	-0.353524	0.177427	-0.0182318	0.702625	0.434675	0.618854	0.307431	0.588782	0.964449	0.348559
AT1G14320	AT1G14320.1	data	RPL10,RPL10A,SAC52	Ribosomal protein L16p/L10e family protein		0.986164	0.792579	0.986412	1	0.902371	1	-0.17269	-0.193336	-0.127977	0.0308197	0.200283	0.196455	0.284193	0.118626	0.395429	0.875078	0.312541	0.47915
AT1G14330	AT1G14330.1	data	NA	Galactose oxidase/kelch repeat superfamily protein		1	1	0.945512	1	1	1	-0.42286	-0.114978	0.606983	-0.40818	0.0276229	0.0583846	0.633861	1	0.284946	0.499016	1	1
AT1G14340	AT1G14340.1	data	NA	RNA-binding (RRM/RBD/RNP motifs) family protein		1	0.927776	1	1	0.769829	1	-0.00522995	0.261808	-0.0264433	-0.0437713	-0.53449	-0.035368	1	0.323346	0.936835	0.934346	0.138982	0.945387
AT1G14345	AT1G14345.1	data	NA	NAD(P)-linked oxidoreductase superfamily protein		0.978807	0.882743	1	1	1	1	0.265067	0.214622	-0.0421266	-0.0355482	-0.103957	-0.278523	0.270187	0.221125	0.82806	0.868427	0.665225	0.480108
AT1G14350	AT1G14350.1	data	AtMYB124,FLP,MYB124	Duplicated homeodomain-like superfamily protein		0.987741	0.900095	0.899705	0.866339	0.810305	1	0.454546	0.628158	-0.76596	0.536455	0.89365	0.156453	0.308646	0.26423	0.19732	0.127595	0.168429	0.967904
AT1G14360	AT1G14360.1	data	ATUTR3,UTR3	UDP-galactose transporter 3		1	0.952287	1	1	1	1	-0.0534265	-0.243452	0.0644368	-0.0557845	0.110222	-0.462574	0.82042	0.400245	0.734158	0.889781	0.817421	0.355023
AT1G14370	AT1G14370.1	data	APK2A,PBL2	protein kinase 2A		1	1	1	0.92498	1	1	-0.392673	-0.22518	-0.256377	-0.483534	-0.251688	-0.115654	0.520517	0.677764	0.738164	0.196921	0.611136	0.93066
AT1G14380	AT1G14380.1	data	IQD28	IQ-domain 28		1	0.0469281	1	1	1	1	0.0852878	-1.206	-0.0520328	-0.0982936	0.0250068	0.101471	0.724681	0.00023832	0.932335	0.721949	0.96584	0.949874
AT1G14390	AT1G14390.1	data	NA	Leucine-rich repeat protein kinase family protein		1	0.587452	0.975977	1	0.712389	1	-0.731581	-2.74859	-1.52631	-0.325218	3.42172	-1.43101	0.663372	0.033757	0.364104	0.888687	0.0990408	0.546019
AT1G14400	AT1G14400.1	data	ATUBC1,UBC1	ubiquitin carrier protein 1		0.825478	0.944393	0.988213	0.979918	0.703639	1	-0.374705	0.136488	-0.117082	-0.176933	-0.328237	-0.0630071	0.0606777	0.381233	0.421423	0.29784	0.0955091	0.858164
AT1G14410	AT1G14410.1	data	ATWHY1,PTAC1,WHY1	ssDNA-binding transcriptional regulator		1	0.976336	1	1	0.827742	1	0.040213	-0.160364	0.109181	-0.150264	0.456744	-0.234942	0.871605	0.477415	0.638131	0.485511	0.187414	0.638751
AT1G14430	AT1G14430.1	data	NA	glyoxal oxidase-related protein		0.974229	0.895768	1	1	1	1	0.663753	-0.909967	0.307801	0.281892	-0.718095	-1.0528	0.249894	0.253899	0.637896	0.71454	0.623967	0.618774
AT1G14440	AT1G14440.1	data	AtHB31,HB31	homeobox protein 31		1	1	1	1	1	1	0.30088	-0.209459	0.221981	-0.0949674	0.310736	-0.115323	0.445562	0.589853	0.61503	0.826864	0.603401	0.912331
AT1G14450	AT1G14450.1	data	NA	NADH dehydrogenase (ubiquinone)s		0.958477	0.884686	1	1	1	1	-0.350055	0.233701	0.00018632	-0.000466724	0.0828302	-0.28709	0.203577	0.223141	1	0.986616	0.760666	0.482859
AT1G14455	AT1G14455.1	data	NA	NA		1	0.900095	1	1	1	1	-1.58912	3.17159	0.915769	-1.79515	0.555026	-1.66308	0.487689	0.265571	0.673898	0.50219	1	0.888889
AT1G14460	AT1G14460.1	data	NA	AAA-type ATPase family protein		0.941594	0.882723	1	0.975444	1	1	-0.702433	-0.560058	0.253801	-0.420089	0.342629	-0.427624	0.177886	0.219894	0.501783	0.278189	0.663794	0.588722
AT1G14480	AT1G14480.1	data	NA	Ankyrin repeat family protein		0.968261	0.852222	0.264812	0.970273	1	1	1.56904	1.6192	2.66863	-1.28136	-0.0528658	-0.852374	0.229999	0.17481	0.00372063	0.268408	1	0.737171
AT1G14490	AT1G14490.1	data	NA	Predicted AT-hook DNA-binding family protein		1	1	0.899705	1	0.735636	1	0.252647	1.64235	-1.42736	-1.13358	-2.47146	-0.242453	0.952397	0.550972	0.197176	0.413434	0.108779	1
AT1G14500	AT1G14500.1	data	NA	Ankyrin repeat family protein		1	0.870151	0.906691	0.981808	0.836038	1	0.370926	-3.19291	-3.46269	2.79799	-3.67826	2.56274e-15	0.881236	0.195791	0.206502	0.307096	0.198649	1
AT1G14510	AT1G14510.1	data	AL7	alfin-like 7		1	1	1	0.887512	0.986185	1	-0.0305269	-0.138373	0.0674407	-0.364172	-0.18798	-0.0672982	0.879895	0.608286	0.717074	0.144009	0.518485	0.87443
AT1G14520	AT1G14520.1	data	MIOX1	myo-inositol oxygenase 1		0.00318094	0.0770932	0.75593	5.26774e-07	0.0145276	1	-6.66782	-5.25612	-4.08656	-6.29934	-5.48599	-3.73543	3.08351e-06	0.000470499	0.0788276	2.34664e-10	2.61895e-05	0.156486
AT1G14530	AT1G14530.1	data	THH1	Protein of unknown function (DUF1084)		0.915214	1	1	1	0.722676	1	1.7336	0.584512	-0.432454	0.0348165	1.77988	-1.39539	0.135815	0.574468	0.483858	1	0.103823	0.35825
AT1G14540	AT1G14540.1	data	NA	Peroxidase superfamily protein		1	1	0.656951	0.812735	1	1	0.019209	0.0684534	2.62025	1.26837	0.0439054	2.67382	0.967854	0.954077	0.0483979	0.0894993	1	0.503757
AT1G14560	AT1G14560.1	data	NA	Mitochondrial substrate carrier family protein		1	1	0.913215	1	0.958198	1	-0.415516	-0.0917886	0.555499	-0.0378781	0.555621	1.31128	0.472261	0.852468	0.223454	0.972957	0.43623	0.401752
AT1G14570	AT1G14570.2	data	NA	UBX domain-containing protein		1	0.695903	0.998045	1	0.718289	1	-0.195378	-0.455585	-0.143514	0.0177015	-0.38669	0.698615	0.494509	0.0671785	0.466404	0.962902	0.102233	0.107059
AT1G14580	AT1G14580.1	data	NA	C2H2-like zinc finger protein		1	0.987982	1	1	1	1	-0.14116	-0.202622	0.125444	0.355373	-0.243165	0.562907	0.738339	0.507415	0.739369	0.402208	0.617844	0.58952
AT1G14590	AT1G14590.1	data	NA	Nucleotide-diphospho-sugar transferase family protein		1	0.419801	1	1	1	1	0.360117	1.08278	-0.0726391	-0.118151	-0.0578336	0.381596	0.466188	0.0136518	0.815699	0.817239	0.96925	0.705291
AT1G14600	AT1G14600.1	data	NA	Homeodomain-like superfamily protein		1	0.734435	1	0.891605	0.986402	1	-0.121458	1.47763	-0.436337	-0.909944	0.710211	-0.670826	0.839853	0.0832985	0.614628	0.149029	0.519143	0.680784
AT1G14610	AT1G14610.1	data	TWN2,VALRS	valyl-tRNA synthetase / valine--tRNA ligase (VALRS)		1	0.937965	0.879606	1	0.54131	1	0.0986077	0.175077	0.223196	0.166188	0.472172	0.0689537	0.681056	0.353288	0.168166	0.385037	0.0374143	0.877645
AT1G14620	AT1G14620.1	data	DECOY	decoy		0.847359	0.944838	1	1	0.942347	1	0.450082	0.186627	-0.0923231	-0.151308	-0.243549	0.496805	0.0693608	0.381861	0.683692	0.502675	0.386604	0.358961
AT1G14630	AT1G14630.1	data	NA	NA		1	0.839446	0.960895	1	0.933501	1	-0.159238	-2.14897	1.2095	0.702632	-1.13215	-1.36782	0.874329	0.159677	0.326165	0.511581	0.370481	0.542771
AT1G14640	AT1G14640.1	data	NA	SWAP (Suppressor-of-White-APricot)/surp domain-containing protein		1	0.660402	0.986412	1	1	1	-0.573789	-4.61208	-0.998062	0.973082	-0.210383	-0.492451	0.919528	0.0510717	0.40459	0.803238	0.916942	1
AT1G14650	AT1G14650.1	data	NA	SWAP (Suppressor-of-White-APricot)/surp domain-containing protein / ubiquitin family protein		1	0.93497	0.804155	1	0.832431	1	-0.0591858	-0.218908	0.322416	0.016129	0.364225	-0.0800972	0.845206	0.343126	0.109217	0.953568	0.193882	0.87429
AT1G14660	AT1G14660.1	data	ATNHX8,NHX8	Na+/H+ exchanger 8		1	1	1	1	1	1	-0.0653426	-0.116457	-0.337657	0.142584	0.350372	-1.88081	0.968481	0.83967	0.677288	0.827949	0.663115	0.272295
AT1G14670	AT1G14670.1	data	NA	Endomembrane protein 70 protein family		1	0.950662	1	1	0.988243	1	0.10883	-0.158762	-0.0577048	0.159559	0.156869	-0.650527	0.65865	0.395079	0.74906	0.38592	0.524983	0.187697
AT1G14680	AT1G14680.1	data	NA	PTHR35689:SF1 - F10B6.4 (1 of 2)		0.999843	0.973382	1	0.992152	1	1	-2.78546	1.45399	-0.282442	1.51544	-0.964083	0.191772	0.351079	0.466602	0.852285	0.332327	0.826378	1
AT1G14685	AT1G14685.3	data	ATBPC2,BBR/BPC2,BPC2	basic pentacysteine 2		0.994437	1	1	0.977327	1	1	0.278527	0.0606437	0.0700315	-0.26828	-0.000928082	-0.920046	0.332269	0.787394	0.829201	0.285128	0.98789	0.0776376
AT1G14687	AT1G14687.1	data	AtHB32,HB32	homeobox protein 32		0.963035	0.943179	0.910156	0.984341	0.986402	1	-1.02336	-0.737619	-0.736017	-0.692806	0.551665	0.274609	0.216952	0.369176	0.219397	0.313658	0.519294	0.957056
AT1G14690	AT1G14690.1	data	MAP65-7	microtubule-associated protein 65-7		1	1	0.811514	0.920237	0.999979	1	0.0433293	-0.135246	-0.401023	-0.423609	0.233886	-0.600759	0.894364	0.599015	0.118286	0.191536	0.55451	0.328076
AT1G14700	AT1G14700.1	data	ATPAP3,PAP3	purple acid phosphatase 3		1	0.830614	0.938984	1	0.89374	1	-0.0777968	-0.358057	-0.400013	0.101799	-0.578648	1.50049	0.778973	0.149617	0.27248	0.737888	0.281991	0.0711571
AT1G14710	AT1G14710.1	data	NA	hydroxyproline-rich glycoprotein family protein		1	0.938275	0.986412	0.494786	1	1	0.103281	-0.223865	-0.276072	-0.64429	-0.0421616	-0.481413	0.722243	0.353567	0.407335	0.0118803	0.910941	0.336696
AT1G14720	AT1G14720.1	data	ATXTH28,EXGT-A2,XTH28,XTR2	xyloglucan endotransglucosylase/hydrolase 28		1	1	1	1	0.893565	1	-0.168174	0.0939524	-0.0824338	0.00494578	0.421279	-0.778789	0.492053	0.716859	0.665275	0.963975	0.281747	0.228452
AT1G14730	AT1G14730.1	data	NA	Cytochrome b561/ferric reductase transmembrane protein family		0.939267	1	1	1	1	1	0.92754	0.180363	0.107964	-0.148699	-0.162656	-2.09449	0.170504	0.779407	0.718809	0.783522	0.880066	0.040211
AT1G14740	AT1G14740.1	data	NA	Protein of unknown function (DUF1423)		1	0.910952	1	0.996424	0.863893	0.0599215	0.232372	-0.329171	0.136973	-0.214743	0.391697	-2.81946	0.530009	0.283979	0.608683	0.345813	0.233117	6.07668e-05
AT1G14750	AT1G14750.1	data	SDS	Cyclin family protein		1	0.924461	0.95313	0.914513	1	1	1.12579	-1.55393	-1.93619	-1.62674	0.126837	1.46561	0.520978	0.314645	0.298581	0.179511	0.897481	0.672723
AT1G14770	AT1G14770.1	data	NA	RING/FYVE/PHD zinc finger superfamily protein		0.899836	0.895438	1	1	1	1	0.943892	0.639915	-0.0755952	0.241507	0.161245	-0.51278	0.118982	0.237225	0.917012	0.575402	0.785757	0.684075
AT1G14780	AT1G14780.1	data	NA	MAC/Perforin domain-containing protein		0.963307	0.961388	1	1	1	1	1.75744	-1.45658	0.434879	0.235831	-0.160147	-0.73905	0.218158	0.443084	0.794811	0.894384	1	0.747675
AT1G14790	AT1G14790.1	data	ATRDRP1,RDR1	RNA-dependent RNA polymerase 1		1	1	1	1	1	1	-0.080741	-0.0969568	-0.35951	0.283679	-0.0950504	0.286058	0.848665	1	0.542752	0.66733	0.888668	0.900938
AT1G14810	AT1G14810.1	data	NA	semialdehyde dehydrogenase family protein		1	0.697107	1	1	0.850863	1	0.00587778	-0.275123	0.0858048	0.0845797	-0.269008	-0.211736	0.967374	0.0683122	0.62736	0.646357	0.213133	0.500516
AT1G14820	AT1G14820.3	data	NA	Sec14p-like phosphatidylinositol transfer family protein		0.872796	0.93275	0.953108	1	0.80778	1	0.565486	-0.317224	-0.34069	0.0379767	-0.459198	0.25078	0.0932033	0.331459	0.297187	0.867674	0.166735	0.662987
AT1G14830	AT1G14830.1	data	ADL1C,ADL5,DL1C,DRP1C	DYNAMIN-like 1C		0.901556	1	1	1	0.895894	1	-0.341914	0.000708335	0.124884	-0.165963	-0.294307	0.919284	0.125117	1	0.572183	0.404608	0.285326	0.0699834
AT1G14840	AT1G14840.1	data	ATMAP70-4,MAP70-4	microtubule-associated proteins 70-4		1	1	1	0.909529	0.999271	1	0.13185	-0.0778045	0.0713902	-0.392388	-0.298245	-0.862121	0.806415	0.764651	0.861999	0.174	0.549257	0.0963362
AT1G14850	AT1G14850.1	data	NUP155	nucleoporin 155		0.968261	0.941526	1	1	1	1	0.509392	0.333661	0.0118317	-0.046802	0.0308278	0.414129	0.233089	0.360366	0.975021	0.886613	1	0.665298
AT1G14860	AT1G14860.1	data	atnudt18,NUDT18	nudix hydrolase homolog 18		1	0.778069	1	0.777987	0.900575	1	0.12461	-0.551693	-0.131716	0.524735	-0.518001	-0.0813692	0.743832	0.108238	0.703309	0.0705898	0.309219	0.902852
AT1G14870	AT1G14870.1	data	PCR2	PLANT CADMIUM RESISTANCE 2		0.990557	1	0.906731	1	1	1	-0.242787	-0.0614124	0.215813	0.156882	-0.0990906	0.0110596	0.3169	0.743991	0.213168	0.412496	0.650405	0.997218
AT1G14880	AT1G14880.1	data	PCR1	PLANT CADMIUM RESISTANCE 1		0.962033	0.788837	1	1	0.870341	1	-1.58533	2.5894	-5.12548e-15	-0.673295	-2.75533	-4.09598	0.213898	0.113497	1	0.729309	0.2419	0.0994185
AT1G14890	AT1G14890.1	data	NA	Plant invertase/pectin methylesterase inhibitor superfamily protein		1	1	1	1	0.985871	1	0.134128	0.0990639	0.118518	-0.133657	-0.487195	-1.18738	0.697599	0.899497	0.491279	0.691101	0.517028	0.157739
AT1G14900	AT1G14900.1	data	HMGA	high mobility group A		0.95218	0.944393	0.492485	1	0.901276	1	0.274472	0.162069	0.601634	0.0747202	0.267121	-0.289414	0.193187	0.380192	0.0186712	0.693004	0.310885	0.548273
AT1G14910	AT1G14910.1	data	NA	ENTH/ANTH/VHS superfamily protein		1	1	1	1	1	1	-0.246666	-0.0208176	-0.157319	-0.0379382	-0.288675	1.75742	0.723071	1	0.643777	0.912844	0.568968	0.0911892
AT1G14920	AT1G14920.1	data	GAI,RGA2	GRAS family transcription factor family protein		1	1	1	1	0.91944	1	0.315344	0.165187	0.0369939	-0.129964	-0.511327	1.09998	0.389235	0.573598	0.959676	0.743082	0.339942	0.220403
AT1G14960	AT1G14960.1	data	NA	Polyketide cyclase/dehydrase and lipid transport superfamily protein		0.657788	0.192742	0.910029	0.739931	0.879736	0.746334	0.969345	1.35622	0.820363	0.866615	0.519021	2.03499	0.0231095	0.00243847	0.219256	0.0567704	0.261633	0.00678259
AT1G14970	AT1G14970.1	data	NA	O-fucosyltransferase family protein		1	1	1	1	1	1	1.47947	0.108989	-1.39754	1.02925	0.428792	2.86479	0.57175	1	0.54055	0.55762	1	0.61219
AT1G14980	AT1G14980.1	data	CPN10	chaperonin 10		0.961232	0.830614	0.955863	1	0.89389	1	-0.32799	0.384657	0.250135	-0.181521	0.356372	-0.195471	0.208354	0.149277	0.309915	0.467021	0.282407	0.798731
AT1G14990	AT1G14990.2	data	NA	NA		1	0.669849	0.975977	0.933138	0.892959	1	0.316851	1.02316	-0.303841	0.406815	0.762254	0.124215	0.621605	0.0537911	0.363539	0.204312	0.278781	0.934398
AT1G15000	AT1G15000.1	data	scpl50	serine carboxypeptidase-like 50		1	0.895438	1	1	0.978495	1	0.281362	-0.433617	-0.0121404	-0.114483	0.244783	0.626805	0.508279	0.239411	1	0.789578	0.501446	0.292911
AT1G15010	AT1G15010.1	data	NA	PTHR33782:SF1 - BY GENSCAN AND GENEFINDER-RELATED (1 of 2)		1	0.684872	1	1	1	1	0.201731	1.90086	-0.146284	0.149733	-0.21724	-0.165784	1	0.062189	0.782891	0.885704	0.816393	0.962076
AT1G15015	AT1G15015.1	data	NA	F-box family protein		1	1	1	1	1	1	0	0.627672	-1.24249	0	0.935143	2.56274e-15	1	1	0.74433	1	0.817944	1
AT1G15020	AT1G15020.2	data	ATQSOX1,QSO2,QSOX1	quiescin-sulfhydryl oxidase 1		0.987741	0.84574	0.843355	1	0.831762	1	0.418532	-0.511393	-0.599149	-0.218594	-0.68761	1.17468	0.295099	0.168776	0.136414	0.529568	0.192737	0.257547
AT1G15030	AT1G15030.1	data	NA	Protein of unknown function (DUF789)		1	0.827305	1	0.979918	1	1	-0.102044	-0.451254	0.122543	-0.382595	0.0407409	0.277786	0.76008	0.142804	0.650779	0.295323	0.941397	0.701729
AT1G15040	AT1G15040.1	data	NA	Class I glutamine amidotransferase-like superfamily protein		0.970329	0.895438	0.533462	0.286409	0.944486	0.801056	-0.642107	0.698629	0.750429	1.30978	-0.659828	1.53405	0.239477	0.244244	0.025634	0.00325349	0.400054	0.00840096
AT1G15060	AT1G15060.1	data	NA	Uncharacterised conserved protein UCP031088, alpha/beta hydrolase		1	0.882723	1	0.903286	1	1	0.0135719	0.449574	0.0755206	0.463873	0.264725	0.197355	0.966102	0.219737	0.794085	0.165831	0.596033	0.856848
AT1G15080	AT1G15080.1	data	ATLPP2,ATPAP2,LPP2	lipid phosphate phosphatase 2		0.968279	1	1	1	0.720867	1	0.824923	0.370235	0.130969	-0.394831	1.33807	0.418466	0.234644	0.578062	0.82181	0.457967	0.103275	0.78882
AT1G15100	AT1G15100.1	data	RHA2A	RING-H2 finger A2A		1	0.827305	1	1	1	1	0.0969439	-0.404569	0.0905474	-0.192368	-0.104754	-0.445439	0.835007	0.146521	0.72314	0.618303	0.753855	0.32408
AT1G15110	AT1G15110.2	data	NA	phosphatidyl serine synthase family protein		0.970329	0.961388	1	1	0.831762	1	0.692293	-0.50289	-0.0483534	-0.229761	-0.883146	1.51125	0.239485	0.441911	0.9342	0.601467	0.192127	0.2357
AT1G15120	AT1G15120.2	data	NA	Ubiquinol-cytochrome C reductase hinge protein		0.939772	1	1	1	1	1	-0.299365	0.0674235	0.124497	0.0556925	-0.107105	-0.284595	0.171546	0.657351	0.611836	0.759492	0.56114	0.443826
AT1G15125	AT1G15125.1	data	NA	S-adenosyl-L-methionine-dependent methyltransferases superfamily protein		1	0.685762	0.995793	0.797518	0.820518	1	0.456769	-1.98275	-1.74804	1.59236	-1.22019	-3.50316	0.793211	0.0637445	0.459282	0.0821769	0.176498	0.237414
AT1G15130	AT1G15130.1	data	NA	Endosomal targeting BRO1-like domain-containing protein		1	1	0.884851	1	1	1	0.0016365	0.0181054	0.274536	-0.125408	0.0644544	-0.151774	0.977607	0.988868	0.175252	0.598704	0.835956	0.784299
AT1G15140	AT1G15140.1	data	NA	FAD/NAD(P)-binding oxidoreductase		1	0.797609	1	1	0.875295	1	-0.0944952	-0.256886	0.0842935	-0.0859987	-0.256499	-0.118929	0.692835	0.122431	0.646845	0.648811	0.250531	0.755854
AT1G15150	AT1G15150.1	data	NA	MATE efflux family protein		0.650748	1	1	1	1	1	-4.65596	0.453332	-1.97924	0.153199	0	0.666669	0.0224944	0.810046	0.590646	1	1	1
AT1G15160	AT1G15160.1	data	NA	MATE efflux family protein		1	1	0.560729	0.543955	1	0.948894	-0.903268	1.00561	-1.88317	-4.65518	-1.41818	-4.92788	0.654326	0.557516	0.0303037	0.0166515	0.598845	0.0188813
AT1G15165	AT1G15165.1	data	NA	RING/FYVE/PHD zinc finger superfamily protein		1	1	1	1	0.689629	1	-1.17645	-0.0800854	-0.433947	1.02775	3.7241	2.56274e-15	0.527698	1	1	0.542772	0.0872789	1
AT1G15170	AT1G15170.1	data	NA	MATE efflux family protein		1	1	1	0.780342	0.760645	1	0.0729776	0.1747	-0.174107	-0.762539	-1.17367	0.279619	1	0.737917	0.733124	0.0728127	0.126328	0.88712
AT1G15180	AT1G15180.1	data	NA	MATE efflux family protein		1	0.948089	0.986333	1	0.942675	1	-0.200092	-0.198495	-0.168101	-0.0677915	-0.294546	0.0347869	0.573682	0.390138	0.394608	0.796277	0.391834	1
AT1G15190	AT1G15190.1	data	NA	Fasciclin-like arabinogalactan family protein		1	0.982479	0.884074	1	0.900088	1	1.12211	-1.24145	-3.76074	-0.621699	-1.72253	-3.02082	0.881414	0.49155	0.173303	0.68535	0.303783	0.385412
AT1G15200	AT1G15200.3	data	NA	protein-protein interaction regulator family protein		1	1	1	0.867028	0.397047	1	0.123905	-0.0267933	0.00366777	-0.469213	1.39038	-0.886771	0.720702	0.915698	1	0.130674	0.0143442	0.316563
AT1G15210	AT1G15210.1	data	ATPDR7,PDR7	pleiotropic drug resistance 7		0.847359	1	1	0.537599	0.931806	1	0.614068	0.123228	0.0292705	-0.662211	0.435796	0.234453	0.0692176	0.714726	0.950201	0.0155427	0.365122	0.919427
AT1G15215	AT1G15215.2	data	NA	PTHR33827:SF1 - PROTEIN SAWADEE HOMEODOMAIN HOMOLOG 1 (1 of 1)		1	0.670105	1	1	0.923682	1	-0.474916	0.703459	-0.186229	-0.0167787	-0.610543	-0.939502	0.388343	0.0545385	0.748306	1	0.348243	0.454056
AT1G15220	AT1G15220.1	data	ATCCMH,CCMH	cytochrome c biogenesis protein family		0.908644	0.714824	1	1	1	1	1.05159	0.720481	-0.124341	-0.0775803	-0.121913	-0.295336	0.130756	0.0755011	0.799772	0.913443	0.910344	0.822008
AT1G15230	AT1G15230.1	data	NA	NA		1	0.987868	0.995839	0.903286	1	1	0.0296444	0.193927	0.15073	-0.520642	-0.179269	-0.331157	0.912252	0.507122	0.459578	0.166253	0.785536	0.611464
AT1G15240	AT1G15240.2	data	NA	Phox-associated domain;Phox-like;Sorting nexin, C-terminal		0.865098	1	1	1	1	1	-0.90951	0.204446	0.163187	0.0595887	0.226524	-0.226755	0.0843491	0.708456	0.743604	0.893553	0.786313	0.862206
AT1G15250	AT1G15250.1	data	NA	Zinc-binding ribosomal protein family protein		1	1	0.910156	1	0.977856	1	0.00819485	0.0407786	-0.400222	-0.164106	-0.224072	-0.409353	0.980005	0.84585	0.219859	0.502092	0.499252	0.457144
AT1G15260	AT1G15260.1	data	NA	NA		0.978849	1	0.945512	1	0.468399	1	0.343442	-0.0410149	-0.526762	0.158706	1.79999	-0.664353	0.274718	0.963258	0.284556	0.633305	0.022313	0.543928
AT1G15270	AT1G15270.1	data	NA	Translation machinery associated TMA7		0.69709	0.880304	1	1	0.864137	1	-0.436012	0.184083	0.0911623	0.0482892	0.211249	0.0923994	0.0302634	0.210209	0.640829	0.803946	0.233298	0.740096
AT1G15280	AT1G15280.2	data	NA	CASC3/Barentsz eIF4AIII binding		1	0.957033	0.821707	1	0.895604	1	0.255818	0.240181	-0.340962	-0.0975596	0.392818	0.32467	0.39994	0.421375	0.123326	0.714701	0.284105	0.526532
AT1G15290	AT1G15290.1	data	NA	Tetratricopeptide repeat (TPR)-like superfamily protein		0.93885	0.862101	0.856442	0.968095	0.966184	1	0.337336	-0.284613	0.276793	0.227452	-0.208076	-0.104471	0.169834	0.181964	0.147471	0.256053	0.460801	0.762699
AT1G15310	AT1G15310.1	data	ATHSRP54A,SRP54-1	signal recognition particle 54 kDa subunit		0.952998	0.997553	1	1	0.957351	1	0.72281	0.445707	0.0570678	0.252776	0.665866	-0.619014	0.197987	0.540062	0.963645	0.686639	0.433768	0.635767
AT1G15330	AT1G15330.1	data	NA	Cystathionine beta-synthase (CBS) protein		0.901556	1	0.91349	1	0.806294	1	-3.70104	1.26405	1.40787	-1.709	3.38476	0.717458	0.125603	1	0.22411	0.437754	0.16568	0.794089
AT1G15340	AT1G15340.1	data	MBD10	methyl-CPG-binding domain 10		1	0.837642	0.298283	1	0.827742	1	-0.245157	0.280729	0.564903	-0.0379057	0.335908	-0.809007	0.382339	0.158415	0.00455872	0.850741	0.184596	0.0474943
AT1G15350	AT1G15350.2	data	NA	PF13259 - Protein of unknown function (DUF4050) (DUF4050) (1 of 6)		1	1	1	0.94173	0.675606	1	0.296964	0.045364	0.144617	0.34859	-0.58421	0.852551	0.404529	0.92339	0.643754	0.21465	0.0800685	0.262208
AT1G15370	AT1G15370.1	data	NA	SNARE-like superfamily protein		1	0.873531	1	1	0.945918	1	-0.197747	0.27298	0.00396857	0.0442379	-0.291379	0.188412	0.479227	0.203167	1	0.858424	0.404146	0.704681
AT1G15380	AT1G15380.1	data	NA	Lactoylglutathione lyase / glyoxalase I family protein		0.608091	0.742277	0.962136	0.16858	1	1	-0.909151	-0.483487	-0.272023	-0.91133	-0.182261	0.402445	0.0176525	0.0877307	0.334251	0.00123161	0.63324	0.314389
AT1G15385	AT1G15385.1	data	NA	PF05553 - Cotton fibre expressed protein (DUF761) (1 of 28)		0.872796	1	1	0.737728	1	1	2.21148	0.0164615	-0.262596	2.1527	0.583315	-0.370835	0.0899635	1	0.789045	0.054972	0.788232	0.890205
AT1G15390	AT1G15390.1	data	ATDEF1,PDF1A	peptide deformylase 1A		1	0.997553	1	1	1	1	-0.0723819	-0.19133	0.136066	-0.0251372	-0.0622697	-0.384906	0.816259	0.537545	0.484746	0.946036	0.854233	0.434844
AT1G15400	AT1G15400.3	data	NA	PF15697 - Domain of unknown function (DUF4666) (DUF4666) (1 of 3)		0.999988	1	1	1	0.928597	1	-0.331098	0.146994	-0.0915408	0.214327	0.384615	0.170269	0.357252	0.74957	0.739264	0.394926	0.3584	0.851978
AT1G15410	AT1G15410.1	data	NA	aspartate-glutamate racemase family		1	0.502277	0.991381	1	0.764617	1	-0.205317	-0.791335	0.347926	-0.111987	0.800581	0.112501	0.613685	0.0218605	0.44518	0.767918	0.131943	0.917998
AT1G15415	AT1G15415.1	data	NA	PTHR34191:SF3 - F6D8.10-RELATED (1 of 2)		1	0.957033	1	1	0.981626	1	0.50944	0.660624	-0.0859209	0.208456	0.736035	-1.84682	0.442011	0.412261	0.853216	0.710806	0.507477	0.146913
AT1G15420	AT1G15420.1	data	NA	K14546 - U3 small nucleolar RNA-associated protein 5 (UTP5, WDR43) (1 of 2)		1	1	1	0.996413	0.799629	1	-0.0505426	0.115968	-0.0292666	0.219795	0.64391	0.73352	0.903238	0.694858	0.888914	0.344037	0.160201	0.215109
AT1G15430	AT1G15430.1	data	NA	Protein of unknown function (DUF1644)		1	1	1	0.896026	0.959681	1	-0.493131	0.0141154	0.139858	-0.564022	0.488762	0.641433	0.441736	0.96569	0.666626	0.156792	0.440766	0.38487
AT1G15440	AT1G15440.1	data	ATPWP2,PWP2	periodic tryptophan protein 2		0.872796	0.870151	0.962127	0.909529	1	1	0.659233	0.373894	0.222589	0.351699	0.100593	-0.310209	0.0897689	0.193685	0.332528	0.172717	0.795305	0.589636
AT1G15460	AT1G15460.1	data	ATBOR4,BOR4	HCO3- transporter family		1	0.74261	1	0.812366	1	1	-0.836732	-3.02827	0.281707	1.80414	0.289174	-3.27598	0.610634	0.0895211	1	0.0888796	1	0.263569
AT1G15470	AT1G15470.1	data	NA	Transducin/WD40 repeat-like superfamily protein		1	0.841473	1	0.94606	0.859337	1	-0.418756	0.465759	-0.13361	-0.371373	0.574076	-0.626799	0.403231	0.162612	0.804522	0.22481	0.226725	0.48367
AT1G15480	AT1G15480.1	data	NA	Tetratricopeptide repeat (TPR)-like superfamily protein		0.0945058	0.923428	0.573634	1	1	1	1.47313	0.449176	1.00219	0.302688	-0.148925	-0.826628	0.000408369	0.307926	0.0333201	0.399252	0.86499	0.482904
AT1G15490	AT1G15490.1	data	NA	alpha/beta-Hydrolases superfamily protein		1	0.612536	0.15607	1	1	1	0.430949	-1.15947	1.53876	0.528894	-0.302609	0.345365	0.532299	0.0389564	0.0011124	0.367576	0.776385	0.828148
AT1G15500	AT1G15500.1	data	ATNTT2	TLC ATP/ADP transporter		1	1	1	1	0.589291	1	0.0137289	0.0831445	0.0379734	-0.102087	-0.397957	0.112453	0.968195	0.583055	0.79585	0.516883	0.0493526	0.723597
AT1G15510	AT1G15510.1	data	ATECB2,ECB2,VAC1	Tetratricopeptide repeat (TPR)-like superfamily protein		0.919028	0.714083	0.78087	0.876189	0.785604	0.801056	-1.08944	-2.13257	0.938515	-1.27868	1.69962	-5.96724	0.139532	0.0746705	0.0886572	0.137517	0.148112	0.00856449
AT1G15520	AT1G15520.1	data	ABCG40,ATABCG40,ATPDR12,PDR12	pleiotropic drug resistance 12		0.970949	0.924461	0.938984	1	1	1	-1.09425	-1.91513	0.787392	-0.247567	-0.37887	-0.400653	0.240575	0.316186	0.273716	0.860912	0.889394	0.86526
AT1G15530	AT1G15530.1	data	NA	Concanavalin A-like lectin protein kinase family protein		1	0.643326	0.975977	1	1	1	-1.37708	-4.13304	1.39231	0.289926	-0.510078	-2.46503	0.384487	0.0457667	0.368062	1	0.820121	0.551262
AT1G15550	AT1G15550.1	data	ATGA3OX1,GA3OX1,GA4	gibberellin 3-oxidase 1		0.941142	1	1	0.805628	1	1	0.611606	0.117054	0.0472311	0.660785	-0.0137818	1.41043	0.175403	0.698521	0.866991	0.0872376	1	0.0902819
AT1G15570	AT1G15570.1	data	CYCA2;3	CYCLIN A2;3		1	1	1	0.657095	1	1	-0.21073	0.141679	-0.186612	0.849617	-0.380307	0.785857	0.705745	0.779641	0.779914	0.0339846	0.600397	0.392274
AT1G15580	AT1G15580.1	data	ATAUX2-27,AUX2-27,IAA5	indole-3-acetic acid inducible 5		0.872796	0.903019	1	1	0.947169	1	-1.82572	3.20285	0.197662	0.0870428	1.64004	2.56274e-15	0.0933877	0.270881	0.87261	1	0.407945	1
AT1G15620	AT1G15620.1	data	NA	PTHR14155:SF127 - F27F5.26-RELATED (1 of 4)		0.961232	1	1	1	1	1	-3.51494	-1.01032	1.15779	0	0	2.56274e-15	0.207382	0.608638	1	1	1	1
AT1G15630	AT1G15630.1	data	NA	PTHR14155:SF127 - F27F5.26-RELATED (1 of 4)		1	1	0.67642	1	0.855107	1	1.2085	0	-4.35944	-1.09943	3.65563	3.23338	0.529372	1	0.0521099	0.45107	0.221172	0.43851
AT1G15640	AT1G15640.1	data	NA	PTHR14155:SF127 - F27F5.26-RELATED (1 of 4)		0.446658	1	0.945512	0.979355	0.334943	1	-3.46354	-0.898115	-1.81428	-1.5453	-3.18927	-1.64494	0.00797888	0.739371	0.282835	0.293201	0.00875854	0.888889
AT1G15660	AT1G15660.1	data	CENP-C	centromere protein C		1	0.435894	0.729767	0.767622	0.717927	1	-0.15621	0.720206	-0.652117	-0.605636	0.718944	-0.417952	0.688875	0.0151782	0.0666114	0.0661721	0.101766	0.446558
AT1G15670	AT1G15670.1	data	NA	Galactose oxidase/kelch repeat superfamily protein		1	1	1	1	0.180218	1	-0.0708577	-0.129316	-0.0600512	0.183751	-1.09605	0.143819	0.848751	0.597876	0.79326	0.488367	0.00238439	0.870297
AT1G15690	AT1G15690.1	data	ATAVP3,AtVHP1;1,AVP-3,AVP1	Inorganic H pyrophosphatase family protein		0.978807	0.964268	1	1	0.83968	1	0.22688	0.106499	0.010675	-0.0213083	-0.229817	-0.011199	0.260387	0.448902	0.955633	0.89348	0.20161	0.958986
AT1G15700	AT1G15700.1	data	ATPC2	ATPase, F1 complex, gamma subunit protein		0.981709	0.710866	1	1	1	1	-0.564364	-1.02166	0.4567	-0.235481	0.174211	-0.586299	0.278489	0.0717963	0.546891	0.613076	0.775249	0.542947
AT1G15710	AT1G15710.1	data	NA	prephenate dehydrogenase family protein		0.970329	1	1	1	1	1	0.459756	-0.245789	-0.00655967	0.0337768	0.159789	-0.0745957	0.239142	0.629788	1	0.960448	0.752057	0.951334
AT1G15720	AT1G15720.1	data	TRFL5	TRF-like 5		0.918851	1	0.851641	0.594803	1	1	-1.44725	0.534432	1.35127	1.68404	0.208483	0.57119	0.138847	0.741128	0.143318	0.0226988	1	0.832457
AT1G15730	AT1G15730.1	data	NA	Cobalamin biosynthesis CobW-like protein		1	0.871866	0.945284	0.980546	1	1	0.133245	-0.300802	0.235472	0.207367	0.12474	-0.0662429	0.569298	0.198869	0.281944	0.300751	0.700802	0.901661
AT1G15740	AT1G15740.1	data	NA	Leucine-rich repeat family protein		0.99399	1	1	1	0.899028	1	0.369185	0.0522537	0.0546617	-0.11878	-0.253441	0.356105	0.329121	0.77186	0.798863	0.654969	0.29272	0.395692
AT1G15750	AT1G15750.1	data	TPL,WSIP1	Transducin family protein / WD-40 repeat family protein		0.0371927	1	0.898471	1	0.641403	1	1.03508	0.10078	0.2411	-0.0159767	-0.470439	0.505379	7.46439e-05	0.610308	0.195374	0.970549	0.0657469	0.253301
AT1G15760	AT1G15760.1	data	NA	Sterile alpha motif (SAM) domain-containing protein		1	0.980599	0.884074	0.799707	1	1	1.30587	-1.21458	-3.76555	-3.72001	-0.902272	2.56274e-15	0.387444	0.486805	0.173348	0.0842796	0.836466	1
AT1G15780	AT1G15780.1	data	NA	K14972 - PAX-interacting protein 1 (PAXIP1, PTIP) (1 of 1)		0.880287	1	1	1	1	1	0.554027	-0.0365559	-0.0840669	0.163532	-0.170612	-0.842259	0.0993141	0.881541	0.831981	0.608483	0.680587	0.250344
AT1G15790	AT1G15790.1	data	NA	PF16987 - KIX domain (KIX_2) (1 of 2)		0.95218	1	0.80819	1	0.966184	1	1.0124	0.541507	0.78281	-0.120223	-0.568808	-0.711252	0.195948	0.564817	0.113969	0.814854	0.458227	0.627581
AT1G15800	AT1G15800.1	data	NA	NA		1	1	1	1	0.898396	1	0.206392	-0.149747	-0.0536538	-0.0353252	-0.66011	-0.0825174	0.762852	0.796785	0.915077	0.969136	0.291802	0.967136
AT1G15810	AT1G15810.1	data	NA	S15/NS1, RNA-binding protein		1	0.84574	1	1	0.9262	1	0.237429	0.403437	0.099065	0.134042	0.36931	0.321184	0.443083	0.169203	0.700739	0.632147	0.353862	0.678628
AT1G15820	AT1G15820.1	data	CP24,LHCB6	light harvesting complex photosystem II subunit 6		0.948432	0.93497	0.799794	1	1	1	-0.223821	-0.148241	0.264915	0.0358664	0.0242834	-0.0155692	0.186088	0.345525	0.105761	0.843116	0.900428	0.947965
AT1G15825	AT1G15825.1	data	NA	hydroxyproline-rich glycoprotein family protein		1	1	0.880294	1	1	1	-0.40261	0	1.35366	-0.400019	1.09975	0.0294339	1	1	0.169662	1	1	1
AT1G15830	AT1G15830.1	data	NA	NA		1	0.876669	1	1	1	1	2.23457	1.73865	-0.340805	-1.19302	2.18231	0.547258	0.717978	0.207439	0.898131	0.588923	0.589377	1
AT1G15860	AT1G15860.3	data	NA	Domain of unknown function (DUF298)		1	0.957033	0.916366	0.795145	1	1	-0.247601	0.211781	0.232445	-0.415527	-0.153026	0.484929	0.415674	0.408969	0.228336	0.0809925	0.587433	0.447436
AT1G15870	AT1G15870.1	data	NA	Mitochondrial glycoprotein family protein		1	0.768258	1	1	1	1	0.373249	1.20508	0.243758	0.401429	0.0158601	1.83172	0.463328	0.100617	0.619509	0.600511	0.965258	0.153884
AT1G15880	AT1G15880.1	data	atgos11,GOS11	golgi snare 11		1	0.612083	0.992607	0.662726	0.858375	1	-0.2047	-0.595453	0.177576	-0.691627	-0.453299	-0.0783083	0.608225	0.0377258	0.452616	0.035872	0.225527	0.889077
AT1G15885	AT1G15885.1	data	NA	NA		0.999988	1	1	0.958371	1	1	-0.698531	-0.2554	-0.327522	-0.703517	-0.384701	3.18196	0.35733	0.81023	0.543848	0.246619	0.672227	0.0422177
AT1G15890	AT1G15890.1	data	NA	Disease resistance protein (CC-NBS-LRR class) family		0.800615	1	0.988213	1	0.806294	1	-2.15687	-0.24155	-0.732337	-0.591363	-1.46374	-3.58912	0.0505581	0.867743	0.431034	0.377574	0.165813	0.108537
AT1G15900	AT1G15900.1	data	NA	NA		1	1	0.83423	1	1	1	0.218818	1.33417	4.06271	-2.62245	0.964655	2.69858	1	1	0.132348	0.427223	1	0.631582
AT1G15910	AT1G15910.1	data	NA	XH/XS domain-containing protein		1	0.951666	0.581586	0.958371	0.841056	1	-0.344474	0.294456	-0.806971	-0.40621	0.794988	-1.50162	0.425456	0.397056	0.0343542	0.246189	0.202479	0.16105
AT1G15920	AT1G15920.2	data	NA	Polynucleotidyl transferase, ribonuclease H-like superfamily protein		1	0.917352	0.998866	1	0.754527	1	-0.230074	0.331308	0.124706	0.109781	0.621995	-0.971885	0.491921	0.297045	0.470077	0.635627	0.12329	0.039535
AT1G15930	AT1G15930.2	data	NA	Ribosomal protein L7Ae/L30e/S12e/Gadd45 family protein		0.780932	1	0.971043	1	1	1	-0.350843	-0.00520918	-0.157924	-0.122055	0.0721431	0.143231	0.0445158	0.969735	0.355284	0.456563	0.700039	0.579465
AT1G15940	AT1G15940.1	data	NA	Tudor/PWWP/MBT superfamily protein		1	1	1	0.969165	0.609771	1	0.321188	0.120222	0.153846	-0.358777	0.904052	-0.469521	0.490792	0.702748	0.525504	0.260658	0.0538894	0.507944
AT1G15950	AT1G15950.1	data	ATCCR1,CCR1,IRX4	cinnamoyl coa reductase 1		1	0.895438	1	1	0.648943	1	0.160695	-0.247999	0.124282	-0.13724	-0.416992	0.0994426	0.520411	0.244353	0.541848	0.441629	0.0698324	0.784489
AT1G15960	AT1G15960.1	data	ATNRAMP6,NRAMP6	NRAMP metal ion transporter 6		0.820567	0.912658	0.991945	0.221331	1	1	0.924562	0.573462	0.595222	-1.56515	-0.00384292	-0.636566	0.059862	0.290616	0.446437	0.00191607	1	0.595051
AT1G15970	AT1G15970.1	data	NA	DNA glycosylase superfamily protein		1	1	0.969427	0.841815	0.743574	1	0.120757	-0.20665	0.307399	-0.672453	-0.732633	0.338058	0.887771	0.596448	0.352615	0.104382	0.11485	0.556682
AT1G15980	AT1G15980.1	data	NDF1,NDH48	NDH-dependent cyclic electron flow 1		1	1	0.930217	1	0.900088	1	-0.0874203	-0.0251786	-0.20676	-0.0591525	-0.186469	-0.499335	0.659111	0.869143	0.244333	0.712853	0.300818	0.0722093
AT1G15990	AT1G15990.1	data	ATCNGC7,CNGC7	cyclic nucleotide gated channel 7		0.93664	0.95957	1	1	1	1	-2.11696	-0.942564	0.569271	0.608533	-0.498564	-2.99581	0.158154	0.434248	0.535584	0.656147	0.848967	0.109961
AT1G16000	AT1G16000.1	data	NA	NA		1	1	1	0.922857	0.937599	1	-0.220629	0.0500312	0.0261126	0.357449	0.391672	-0.372073	0.371025	0.860645	0.970103	0.194866	0.376166	0.630919
AT1G16010	AT1G16010.2	data	MGT2,MRS2-1	magnesium transporter 2		1	1	0.449182	1	0.530283	1	0.157319	-0.298555	0.496823	-0.133836	1.23523	-0.0142534	0.664215	0.557715	0.0143323	0.765939	0.0344714	0.951467
AT1G16020	AT1G16020.1	data	NA	Protein of unknown function (DUF1712)		1	1	1	1	1	1	0.181918	-0.0627236	0.133207	-0.212772	0.141666	-0.259152	0.597721	0.842472	0.679983	0.63928	0.799193	0.503706
AT1G16022	AT1G16022.1	data	NA	NA		1	0.738445	1	1	1	1	1.00652	-2.11839	0.353128	0.85732	0.46573	-0.670772	0.559853	0.0859084	0.549926	0.705221	0.81652	0.259166
AT1G16025	AT1G16025.1	data	NA	NA		1	1	1	0.968881	1	1	0	-0.413227	-1.24727	3.4448	0	-2.08408	1	1	1	0.258146	1	0.361888
AT1G16030	AT1G16030.1	data	Hsp70b	heat shock protein 70B		0.113522	0.0234333	0.57049	1	0.362288	0.577331	-3.37074	-0.782805	0.330277	-0.663898	6.3649	-1.06258	0.000566398	8.24675e-05	0.032301	0.602376	0.0113287	0.00324281
AT1G16040	AT1G16040.1	data	NA	K05287 - phosphatidylinositol glycan, class F (PIGF) (1 of 1)		0.987741	0.965516	0.941884	0.865262	1	1	-0.498099	-0.253712	-0.245803	-0.706422	0.257795	0.0203645	0.295533	0.453403	0.27699	0.12626	0.69866	1
AT1G16060	AT1G16060.1	data	ADAP	ARIA-interacting double AP2 domain protein		0.800615	0.933612	0.914338	1	1	1	-0.705125	-0.566865	-0.567707	0.0697237	-0.153476	-0.465827	0.0514711	0.333818	0.225379	0.908134	0.878735	0.670867
AT1G16070	AT1G16070.2	data	AtTLP8,TLP8	tubby like protein 8		1	1	1	1	1	1	0.682894	-0.111921	-0.13737	0.227997	0.172531	-1.26999	0.486296	0.924284	1	0.836981	1	0.70628
AT1G16080	AT1G16080.1	data	NA	NA		1	1	1	1	1	1	-0.143116	-0.0404434	-0.0699036	0.0196264	-0.0108902	0.0672242	0.435928	0.800641	0.720201	0.923018	0.958014	0.869367
AT1G16090	AT1G16090.1	data	WAKL7	wall associated kinase-like 7		1	1	1	0.799707	1	1	0.224209	-0.317547	0.401585	3.34284	-0.295407	3.85145	1	1	0.813344	0.0841832	1	0.146147
AT1G16110	AT1G16110.1	data	WAKL6	wall associated kinase-like 6		1	0.962439	1	0.991164	1	1	0.247319	0.834819	-0.799989	-0.720839	0.116764	-0.392466	0.959209	0.446753	0.612135	0.325338	0.922461	0.780837
AT1G16130	AT1G16130.1	data	WAKL2	wall associated kinase-like 2		1	0.738445	0.899657	0.479302	0.987039	1	-1.00658	-2.52374	-2.28062	-1.80289	-0.666425	-4.03046	0.479317	0.0862837	0.196379	0.010581	0.52144	0.0767197
AT1G16150	AT1G16150.1	data	WAKL4	wall associated kinase-like 4		0.999843	0.957033	0.906731	1	0.900088	1	-2.72852	-2.67302	-1.60815	-2.48046	-2.33334	2.56274e-15	0.351434	0.424888	0.212423	0.376679	0.301032	1
AT1G16170	AT1G16170.1	data	NA	NA		1	1	0.960895	1	1	1	-0.206721	0.0576177	-0.289672	-0.0230905	0.0323117	-0.523613	0.492958	0.83889	0.317463	0.941085	0.92246	0.311515
AT1G16180	AT1G16180.1	data	NA	Serinc-domain containing serine and sphingolipid biosynthesis protein		1	0.998882	1	1	0.570308	1	-0.0469811	0.100337	0.0794471	-0.0890547	-0.435263	-0.261421	0.803604	0.545449	0.651532	0.609521	0.0446488	0.430472
AT1G16190	AT1G16190.1	data	RAD23A	Rad23 UV excision repair protein family		0.695372	0.933075	0.884074	1	1	1	0.592281	0.234515	-0.461345	0.0681191	-0.128453	-0.0460522	0.0294876	0.332279	0.173876	0.810907	0.666318	0.978607
AT1G16210	AT1G16210.1	data	NA	PTHR21680:SF0 - COILED-COIL DOMAIN-CONTAINING PROTEIN 124 (1 of 1)		0.897208	1	1	1	0.867105	1	-0.630272	0.102876	-0.0135793	0.0286124	0.464008	-0.410429	0.111603	0.75958	0.946941	0.932329	0.236109	0.55363
AT1G16220	AT1G16220.1	data	NA	Protein phosphatase 2C family protein		1	0.923516	1	1	1	1	0.214623	0.975775	-0.414388	0.561745	0.212306	2.66048	0.720483	0.30824	0.495346	0.457897	0.918854	0.204494
AT1G16240	AT1G16240.1	data	ATSYP51,SYP51	syntaxin of plants 51		0.95218	0.895438	1	1	0.624849	1	-0.329289	0.23905	-0.0532793	-0.0626301	-0.461573	-0.0931866	0.19381	0.235695	0.750549	0.746647	0.0588384	0.805028
AT1G16250	AT1G16250.1	data	NA	Galactose oxidase/kelch repeat superfamily protein		1	1	0.986523	1	1	1	0.0217574	-0.0618516	0.42147	-0.249519	-0.365127	0.244148	0.956471	1	0.408502	0.641976	0.683383	0.870493
AT1G16260	AT1G16260.1	data	NA	Wall-associated kinase family protein		1	0.199953	1	0.976031	1	0.954041	-0.141388	-1.85934	-0.15074	-0.624288	-0.161195	-3.26505	0.824217	0.00263659	0.796108	0.282531	0.868825	0.0191675
AT1G16270	AT1G16270.1	data	NA	Protein kinase superfamily protein with octicosapeptide/Phox/Bem1p domain		1	0.813571	0.993224	1	0.913308	1	0.175879	0.449739	0.241821	0.236471	0.43224	-0.315518	0.635358	0.133625	0.45351	0.4719	0.33174	0.648496
AT1G16280	AT1G16280.1	data	AtRH36,RH36,SWA3	RNA helicase 36		1	1	0.940991	1	0.557937	1	0.0839633	-0.02634	0.586645	0.501312	1.72313	-1.64766	1	1	0.275219	0.562718	0.0406539	0.308952
AT1G16300	AT1G16300.1	data	GAPCP-2	glyceraldehyde-3-phosphate dehydrogenase of plastid 2		1	0.976257	0.872276	0.997629	0.887576	1	0.0501502	-0.28756	0.623799	0.306563	-0.532483	0.632139	0.916899	0.474639	0.160966	0.349577	0.27059	0.588108
AT1G16310	AT1G16310.1	data	NA	Cation efflux family protein		0.92494	0.871866	1	0.695259	0.905496	1	-1.08875	-0.707088	-0.14254	-1.30743	-0.70632	1.46608	0.150888	0.198598	0.835417	0.0438253	0.319181	0.347182
AT1G16320	AT1G16320.1	data	NA	Uncharacterized conserved protein (DUF2358)		1	0.933309	1	0.923877	0.874193	1	-0.185673	-0.171745	0.0581992	-0.303	-0.286856	0.172678	0.459393	0.332404	0.72292	0.195466	0.247717	0.746089
AT1G16330	AT1G16330.1	data	CYCB3;1	cyclin b3;1		1	0.714083	1	0.997605	0.966184	1	0.811701	-1.73434	0.968071	-0.762655	1.14546	2.30929	0.727012	0.0742281	0.633653	0.349003	0.462745	0.368911
AT1G16340	AT1G16340.4	data	ATKDSA2,ATKSDA	Aldolase superfamily protein		1	0.875535	1	1	0.392086	1	0.237266	0.344519	0.0253155	-0.0524091	-0.741511	-0.756147	0.45874	0.204726	0.947066	0.914963	0.0136762	0.260865
AT1G16350	AT1G16350.1	data	NA	Aldolase-type TIM barrel family protein		1	1	1	1	1	1	0.177007	-0.0581612	-0.0626685	0.0512401	0.0765818	0.692829	0.388393	0.736944	0.808894	0.826063	0.779742	0.0250737
AT1G16360	AT1G16360.1	data	NA	LEM3 (ligand-effect modulator 3) family protein / CDC50 family protein		1	0.752771	1	1	0.827912	1	1.50821	3.15761	0.88297	1.03155	-2.39253	0.49455	0.867598	0.0930102	1	0.712122	0.188191	1
AT1G16370	AT1G16370.1	data	ATOCT6,OCT6	organic cation/carnitine transporter 6		0.91208	1	0.51617	0.957497	0.468983	1	1.66852	-0.231806	3.01281	0.766576	4.50819	-0.896262	0.134367	1	0.02327	0.241891	0.0224923	0.735251
AT1G16390	AT1G16390.1	data	3-Oct,ATOCT3	organic cation/carnitine transporter 3		1	1	0.893075	1	0.966184	1	0.0269267	0.17434	-0.492024	-0.128994	-0.377459	-0.122279	0.950821	0.737309	0.188282	0.661971	0.463992	0.94249
AT1G16400	AT1G16400.1	data	CYP79F2	cytochrome P450, family 79, subfamily F, polypeptide 2		0.99753	1	0.993305	0.90855	1	1	0.370503	0.0106487	0.486047	-0.504215	-0.0282697	-0.812837	0.337403	0.96593	0.454723	0.171803	1	0.575192
AT1G16410	AT1G16410.1	data	BUS1,CYP79F1,SPS1	cytochrome p450 79f1		1	0.559359	0.80819	0.991482	0.930964	1	-0.032262	-0.610457	0.407772	0.202783	-0.262528	0.449506	0.91279	0.0288677	0.115395	0.329654	0.36142	0.547482
AT1G16420	AT1G16420.1	data	ATMC8,MC8	metacaspase 8		0.978807	1	1	1	0.62323	1	-3.23505	-0.938482	1.77139	-2.85802	-4.3696	2.56274e-15	0.265408	0.719952	1	0.38673	0.0582996	1
AT1G16430	AT1G16430.1	data	NA	Surfeit locus protein 5 subunit 22 of Mediator complex		1	0.976257	1	0.905726	0.966184	1	-0.294989	0.268053	-0.109058	-0.529274	0.412137	0.331968	0.46741	0.47616	0.698484	0.169527	0.470874	0.707964
AT1G16440	AT1G16440.1	data	RSH3	root hair specific 3		1	1	0.960895	1	1	1	-0.786781	-0.115509	-2.30679	-1.78949	2.16635	1.43131	0.663012	1	0.322301	1	0.633975	1
AT1G16445	AT1G16445.1	data	NA	S-adenosyl-L-methionine-dependent methyltransferases superfamily protein		0.878712	1	1	1	1	1	-1.18023	-0.219548	-0.401501	0.178017	-0.156652	-0.471751	0.0958465	0.745466	0.723892	0.865516	0.958564	0.836539
AT1G16460	AT1G16460.2	data	ATMST2,ATRDH2,MST2,RDH2,ST2,STR2	rhodanese homologue 2		0.978807	0.827305	1	1	1	1	-0.25546	0.309926	0.135058	-0.175798	-0.0763346	-0.0095694	0.269171	0.145205	0.52589	0.396107	0.785	0.99129
AT1G16470	AT1G16470.1	data	PAB1	proteasome subunit PAB1		0.879153	0.778151	0.935418	1	0.867105	1	-0.430722	0.298062	-0.207856	-0.0596236	0.377049	-0.167396	0.0968305	0.108401	0.260388	0.81582	0.236129	0.743847
AT1G16480	AT1G16480.1	data	NA	Tetratricopeptide repeat (TPR)-like superfamily protein		1	0.957033	1	1	1	1	-0.185719	-2.72767	0.86184	-1.44874	0.88704	2.56274e-15	1	0.421529	0.536418	0.414183	0.647916	1
AT1G16490	AT1G16490.1	data	ATMYB58,MYB58	myb domain protein 58		0.865098	1	1	1	0.846093	1	-2.84492	0.731229	0.219285	-0.867825	-2.76732	1.80926	0.0826576	0.625042	0.921955	0.456621	0.207657	0.542988
AT1G16500	AT1G16500.1	data	NA	PTHR33177:SF6 - F3O9.30 (1 of 2)		1	1	0.697324	1	1	1	-0.596511	-0.35773	-1.81883	0.0740448	-0.220974	0.624746	0.382255	0.693907	0.0566176	0.890754	0.879843	0.83042
AT1G16510	AT1G16510.1	data	NA	SAUR-like auxin-responsive protein family		0.961232	1	1	1	1	1	-1.83008	-0.610004	0.350914	-0.340445	0.119495	-4.70045	0.212242	0.651307	0.799811	0.780537	1	0.0683737
AT1G16515	AT1G16515.1	data	NA	NA		0.96135	1	0.55577	1	1	1	-1.08631	0.382379	1.9853	-1.16787	1.03114	2.02179	0.21254	0.711658	0.0289917	0.456512	0.68443	0.756426
AT1G16520	AT1G16520.1	data	NA	NA		1	0.890838	1	1	0.808971	1	-0.140819	-0.39131	0.0870328	-0.19572	-0.58393	0.389839	0.821426	0.229932	0.844591	0.519204	0.16722	0.631088
AT1G16530	AT1G16530.1	data	ASL9,LBD3	ASYMMETRIC LEAVES 2-like 9		1	0.989407	1	1	1	1	0.396248	0.493058	0.0703374	-0.0988131	0.45028	-0.622041	0.569834	0.510553	0.933266	0.926368	0.717485	0.704558
AT1G16540	AT1G16540.1	data	ABA3,ACI2,ATABA3,LOS5,SIR3	molybdenum cofactor sulfurase (LOS5) (ABA3)		0.783317	0.976257	0.753306	0.777829	1	1	0.981543	0.547759	0.603095	0.860666	0.117433	-0.460049	0.0462448	0.475294	0.0760108	0.0699589	0.910913	0.759268
AT1G16560	AT1G16560.1	data	NA	Per1-like family protein		1	1	0.955863	1	1	1	0.0520241	-0.00483887	-0.352145	0.0652988	-0.182369	0.162288	0.872684	0.953557	0.308949	0.817722	0.670896	0.917038
AT1G16570	AT1G16570.2	data	NA	UDP-Glycosyltransferase superfamily protein		0.938567	1	0.999992	1	0.966184	1	-0.654133	-0.123969	-0.228088	-0.379314	-0.41415	-1.25325	0.166363	0.768402	0.47306	0.377462	0.468505	0.214516
AT1G16590	AT1G16590.1	data	ATREV7,REV7	DNA-binding HORMA family protein		1	0.82171	0.935418	1	0.900638	1	-0.0978799	1.07571	0.518665	-0.252245	0.607113	1.9865	0.957092	0.139467	0.262075	0.69665	0.310062	0.131323
AT1G16610	AT1G16610.3	data	RNPS1,SR45	arginine/serine-rich 45		1	1	1	0.977327	0.892959	1	-0.34324	0.167054	-0.101056	0.310883	-0.392426	0.0528132	0.385417	0.612754	0.733966	0.284389	0.278477	0.955941
AT1G16630	AT1G16630.1	data	NA	NA		1	1	1	1	0.850895	1	0.304865	0.12724	0.164727	-0.188854	1.09377	0.439076	0.576834	0.767688	0.820225	0.737801	0.215156	0.699039
AT1G16640	AT1G16640.1	data	NA	AP2/B3-like transcriptional factor family protein		0.975004	1	1	0.862932	0.682596	1	1.05103	0.414333	-0.582377	-1.39412	2.13918	-0.735708	0.250989	0.620518	0.514901	0.123861	0.0840474	0.751228
AT1G16650	AT1G16650.1	data	NA	S-adenosyl-L-methionine-dependent methyltransferases superfamily protein		1	1	1	1	1	1	0.716923	-0.121099	-0.0981725	-0.473455	-0.143237	-1.64764	0.481422	1	0.879735	0.509024	0.947027	0.136044
AT1G16670	AT1G16670.1	data	NA	Protein kinase superfamily protein		0.800615	1	0.68703	1	1	1	-1.18163	-0.0317557	-0.678142	-0.186266	0.205995	-0.793826	0.051532	0.949703	0.0544789	0.711225	0.735248	0.256927
AT1G16680	AT1G16680.1	data	NA	Chaperone DnaJ-domain superfamily protein		1	0.658868	0.781737	0.846066	0.67472	1	0.00598071	-1.28365	0.453799	-0.675915	1.39443	-0.312108	0.987579	0.0507769	0.0912126	0.109226	0.0794932	0.78136
AT1G16690	AT1G16690.1	data	NA	Enhancer of polycomb-like transcription factor protein		1	1	1	1	0.966184	1	0.0573258	-0.116172	-0.190814	-0.41808	0.67327	0.0961925	0.945498	0.959888	0.784235	0.428823	0.46108	0.987898
AT1G16700	AT1G16700.1	data	NA	Alpha-helical ferredoxin		1	0.897602	0.721426	1	0.24958	1	-0.261786	0.291534	0.49049	0.236506	1.01324	0.129953	0.435943	0.258384	0.0639682	0.369677	0.00466961	0.902655
AT1G16705	AT1G16705.2	data	NA	p300/CBP acetyltransferase-related protein-related		1	0.968272	1	1	1	1	-0.719262	-1.75465	1.32015	0.757072	-0.151635	-2.47714	0.84423	0.45722	1	0.627488	0.922263	0.551451
AT1G16710	AT1G16710.1	data	HAC12	histone acetyltransferase of the CBP family 12		0.978807	1	1	1	1	1	0.351589	-0.205065	0.155806	0.00649997	0.160346	0.431379	0.256193	0.57756	0.545854	1	0.821887	0.467445
AT1G16720	AT1G16720.1	data	HCF173	high chlorophyll fluorescence phenotype 173		0.987741	1	0.968592	0.896083	0.761891	1	0.271724	-0.0057497	-0.154943	0.279092	-0.357296	0.255206	0.30202	0.991295	0.348471	0.157724	0.127111	0.525801
AT1G16730	AT1G16730.1	data	UP6	unknown protein 6		1	0.83507	1	0.183844	0.570308	1	-0.109367	0.85007	0.00866696	2.14186	1.84408	1.39825	0.945581	0.155638	1	0.00142502	0.0444842	0.272338
AT1G16740	AT1G16740.1	data	NA	Ribosomal protein L20		0.978807	0.830614	1	0.977984	1	1	-0.263165	-0.259741	-0.0536183	0.215867	-0.0225902	0.119963	0.26929	0.149644	0.834735	0.288734	0.975098	0.795136
AT1G16750	AT1G16750.1	data	NA	Protein of unknown function, DUF547		1	0.961388	1	1	0.711561	1	0.107727	0.555197	0.0800439	-0.614472	-1.98145	-2.8368	1	0.442749	0.962169	0.394842	0.0983724	0.0774073
AT1G16770	AT1G16770.1	data	NA	PTHR34776:SF1 - F17F16.3 PROTEIN (1 of 1)		1	1	0.714702	1	1	1	0.905326	0.638195	-1.77945	-0.259077	0.970205	1.40389	0.479615	0.598399	0.0610354	0.784787	0.600731	0.720642
AT1G16780	AT1G16780.1	data	AtVHP2;2,VHP2;2	Inorganic H pyrophosphatase family protein		1	1	0.935418	1	1	1	-0.118212	-0.183252	-0.738798	-0.615161	0.392683	1.41797	0.812554	0.775973	0.258932	0.382967	0.691376	0.385642
AT1G16790	AT1G16790.1	data	NA	ribosomal protein-related		0.978807	0.72455	1	0.845687	0.833655	1	-0.466406	-0.809836	-0.0930284	0.558409	0.669743	-0.636975	0.264324	0.0794361	0.741171	0.10909	0.195493	0.455422
AT1G16800	AT1G16800.1	data	NA	P-loop containing nucleoside triphosphate hydrolases superfamily protein		1	0.979024	1	1	1	1	0.410523	0.471751	0.189679	-0.271152	0.478013	0.665454	0.608577	0.48345	0.713583	0.736971	0.662085	0.789098
AT1G16810	AT1G16810.1	data	NA	K13120 - protein FAM32A (FAM32A) (1 of 1)		1	1	0.992257	1	0.645759	1	-0.149558	0.132413	-0.182951	-0.0559317	0.576077	0.523953	0.57087	0.653064	0.449318	0.759229	0.0673115	0.344065
AT1G16820	AT1G16820.1	data	NA	vacuolar ATP synthase catalytic subunit-related / V-ATPase-related / vacuolar proton pump-related		0.998158	1	0.573634	0.896026	0.557937	1	-1.0407	0.532171	-2.00284	1.2038	4.37726	1.14084	0.338078	0.737944	0.0329762	0.155435	0.0411463	0.721701
AT1G16825	AT1G16825.1	data	NA	Reticulon family protein		0.967488	0.957033	0.950385	1	1	1	-0.592225	0.346353	-0.439483	0.393919	-0.174852	-0.228379	0.228382	0.423063	0.292857	0.414091	0.799484	0.895851
AT1G16830	AT1G16830.1	data	NA	Pentatricopeptide repeat (PPR) superfamily protein		1	0.755076	1	0.806912	1	1	0.312431	2.40298	-0.423168	-2.86549	-1.84248	2.56274e-15	0.998292	0.0937746	0.723824	0.0876892	1	1
AT1G16840	AT1G16840.4	data	NA	PTHR33972:SF2 - EXPRESSED PROTEIN (1 of 3)		1	0.964268	1	1	0.764714	1	0.177851	-0.290458	-0.00487355	0.211252	0.756765	-0.350625	0.671226	0.449127	0.981502	0.556473	0.133592	0.652464
AT1G16850	AT1G16850.1	data	NA	NA		1	1	1	1	1	1	-0.528777	-0.670914	0.385748	-0.493569	-0.354141	-1.6304	0.492521	0.639668	0.538865	0.697494	0.852541	0.299344
AT1G16858	AT1G16858.1	data	CPuORF55	conserved peptide upstream open reading frame 55		0.95218	1	1	0.896026	1	1	0.451724	0.012423	-0.00991824	-0.516983	-0.146866	-1.07314	0.195992	1	1	0.154212	0.732633	0.137858
AT1G16860	AT1G16860.1	data	NA	Ubiquitin-specific protease family C19-related protein		0.95218	1	1	0.896026	1	1	0.45172	0.012423	-0.00991807	-0.516982	-0.146862	-1.07313	0.195954	1	1	0.1542	0.732606	0.137849
AT1G16870	AT1G16870.1	data	NA	mitochondrial 28S ribosomal protein S29-related		0.968143	0.797609	1	1	0.983475	1	0.325958	-0.549686	-0.0279439	-0.0237712	-0.239675	0.980451	0.22914	0.122427	0.905049	0.905015	0.511773	0.0371353
AT1G16880	AT1G16880.1	data	NA	uridylyltransferase-related		1	1	0.79777	1	0.82734	1	0.137212	0.0248243	-0.264593	-0.123571	-0.288668	0.155252	0.527585	0.904714	0.100833	0.472996	0.182527	0.672861
AT1G16890	AT1G16890.3	data	UBC13B,UBC36	ubiquitin-conjugating enzyme 36		0.968261	0.960384	1	1	0.666285	1	0.233128	0.112379	-0.113801	0.0050374	-0.316806	0.106106	0.229728	0.439292	0.475161	0.985903	0.0757266	0.737977
AT1G16900	AT1G16900.1	data	NA	Alg9-like mannosyltransferase family		0.95218	1	1	1	1	1	-0.466282	0.142493	-0.0632643	-0.37597	-0.338044	-0.598666	0.191502	0.786506	0.779785	0.442367	0.584067	0.364173
AT1G16905	AT1G16905.1	data	NA	Curculin-like (mannose-binding) lectin family protein		1	0.957033	1	0.981808	1	1	1.0528	-2.48321	-5.12548e-15	1.63477	1.76794	2.56274e-15	0.478737	0.417502	1	0.304669	1	1
AT1G16910	AT1G16910.1	data	LSH8	Protein of unknown function (DUF640)		1	1	1	1	1	1	-2.63801	-0.525537	-5.12548e-15	-0.920093	1.11116	2.56274e-15	0.521971	1	1	0.593451	1	1
AT1G16916	AT1G16916.1	data	NA	NA		1	0.895438	0.906731	1	1	1	0.0872894	0.519721	-0.575799	0.224655	-0.23465	0.668705	0.819831	0.244398	0.209111	0.418665	0.651938	0.544517
AT1G16920	AT1G16920.1	data	ATRABA1B,RAB11,RABA1b	RAB GTPase homolog A1B		1	1	1	1	0.694156	1	-0.155888	-0.0938827	0.194183	-0.159796	-0.409983	-0.0559329	0.454197	0.698783	0.513724	0.409483	0.0904184	0.922396
AT1G16930	AT1G16930.1	data	NA	F-box/RNI-like/FBD-like domains-containing protein		1	1	0.906731	1	0.358746	1	0.252051	0	-2.31181	0.459792	-5.44045	2.56274e-15	1	1	0.213357	0.857674	0.0110431	1
AT1G16960	AT1G16960.1	data	NA	Ubiquitin domain-containing protein		0.66427	1	1	1	0.930964	1	-1.37757	0.12184	-0.123291	-0.384532	0.752412	0.732488	0.0246936	0.790439	0.801145	0.534598	0.361483	0.395329
AT1G16970	AT1G16970.1	data	ATKU70,KU70	KU70 homolog		0.743521	0.951862	1	0.982039	0.99739	1	1.14524	-0.507529	0.237842	0.588082	-0.415707	-0.749897	0.0387662	0.398279	0.646747	0.309223	0.546572	0.525563
AT1G17020	AT1G17020.1	data	ATSRG1,SRG1	senescence-related gene 1		0.800615	0.414508	0.168599	0.843789	0.947169	0.955459	-1.40859	-1.6922	-0.910903	-0.892478	-0.674721	-2.73623	0.0512724	0.0129742	0.00136675	0.105524	0.407392	0.0195011
AT1G17030	AT1G17030.1	data	NA	NA		1	1	0.906731	1	0.669503	1	3.23161	1.33508	2.21174	2.626	-4.63152	2.56274e-15	0.403604	1	0.214742	0.593041	0.0774426	1
AT1G17040	AT1G17040.2	data	ATSHA,SHA,STATLA	SH2 domain protein A		1	0.741872	0.958991	0.767622	0.422366	1	0.28269	1.20878	0.466171	1.38387	-2.52449	0.416882	0.639476	0.0875216	0.315197	0.066466	0.0172348	0.784221
AT1G17050	AT1G17050.1	data	SPS2	solanesyl diphosphate synthase 2		0.806665	0.849895	0.880294	1	0.850863	1	-0.773639	0.469373	-0.330491	0.0788786	0.467637	-0.364182	0.0536886	0.172432	0.169268	0.840529	0.212927	0.701172
AT1G17060	AT1G17060.1	data	CYP72C1,SOB7	cytochrome p450 72c1		1	1	1	0.966536	0.933408	1	0.156403	-0.0570698	0.598232	0.5038	-0.687961	0.472833	0.798465	0.955398	0.488404	0.254594	0.36904	0.86754
AT1G17070	AT1G17070.1	data	NA	GC-rich sequence DNA-binding factor-like protein with Tuftelin interacting domain		1	0.932146	1	1	0.468983	1	0.0911707	0.506534	0.075204	-0.247435	1.79241	0.2628	0.887822	0.330193	0.708041	0.477692	0.0225651	0.838807
AT1G17080	AT1G17080.1	data	NA	Ribosomal protein L18ae family		0.946372	0.572774	1	0.896026	1	1	0.485246	-0.612596	0.0381213	-0.288513	-0.034816	-0.140451	0.183642	0.0306166	0.870536	0.156868	0.918973	0.767487
AT1G17090	AT1G17090.1	data	NA	NA		1	1	1	0.797518	0.947169	1	-0.145567	0.146055	-0.284926	-0.6251	0.681454	0.0493738	0.823406	0.775556	0.491297	0.0825796	0.407928	1
AT1G17100	AT1G17100.1	data	NA	SOUL heme-binding family protein		0.919848	0.0306613	0.829699	1	0.898396	1	0.298471	0.588562	-0.220781	0.171071	-0.260885	0.206286	0.142354	0.000124295	0.128634	0.442349	0.291805	0.571229
AT1G17110	AT1G17110.2	data	UBP15	ubiquitin-specific protease 15		1	0.943179	1	0.979918	1	1	0.125366	-0.397468	-0.136381	-0.338021	-0.155377	0.0998978	0.767254	0.368284	0.715585	0.296859	0.779451	0.968679
AT1G17120	AT1G17120.1	data	CAT8	cationic amino acid transporter 8		0.957934	0.946405	0.753497	1	1	0.719878	0.448821	-0.284997	-0.556989	0.132116	-0.24215	2.05332	0.202449	0.385931	0.0764306	0.661178	0.633643	0.0064458
AT1G17130	AT1G17130.2	data	NA	Family of unknown function (DUF572)		1	0.91867	0.7434	1	0.748977	1	-0.0833123	0.238405	0.367317	0.143318	0.607665	0.30333	0.79632	0.299239	0.0720851	0.570234	0.120206	0.534055
AT1G17140	AT1G17140.1	data	ICR1,RIP1	interactor of constitutive active rops 1		1	1	0.989424	1	0.991579	1	0.139372	-0.233533	-0.262568	-0.248108	0.380777	0.486106	0.691118	0.558551	0.442085	0.462991	0.531499	0.599696
AT1G17145	AT1G17145.1	data	NA	RING/U-box superfamily protein		1	1	0.855956	1	0.20916	1	0.0874066	-0.0871771	0.507645	0.206806	1.94765	0.23623	0.91048	0.826695	0.146753	0.68222	0.00314933	0.866191
AT1G17147	AT1G17147.1	data	NA	VQ motif-containing protein		0.938567	1	1	1	1	1	-1.17849	0.202375	0.306263	-0.18987	0.106662	0.324324	0.168784	0.778555	0.559957	0.536366	0.895294	0.795003
AT1G17160	AT1G17160.1	data	NA	pfkB-like carbohydrate kinase family protein		0.309146	1	1	1	0.813652	1	-0.938113	-0.130345	-0.133864	-0.285072	-0.633529	0.0233593	0.00368716	0.718044	0.770196	0.386387	0.171845	1
AT1G17170	AT1G17170.1	data	ATGSTU24,GST,GSTU24	glutathione S-transferase TAU 24		1	0.897602	0.329993	1	0.943313	1	-0.07954	0.511915	0.531401	-0.0458499	0.420002	-0.333658	0.765076	0.256103	0.00655349	0.856347	0.396319	0.699011
AT1G17180	AT1G17180.1	data	ATGSTU25,GSTU25	glutathione S-transferase TAU 25		1	0.944838	1	1	0.92373	1	-0.0415786	0.373243	-0.215563	0.0210263	0.378387	-1.62474	0.852743	0.38321	0.753219	0.935732	0.34872	0.209866
AT1G17190	AT1G17190.1	data	ATGSTU26,GSTU26	glutathione S-transferase tau 26		1	1	1	0.896746	0.393037	1	0.205054	0.0892274	0.0832338	0.383334	1.17456	0.0412215	0.507807	0.762168	0.974917	0.158507	0.0138673	1
AT1G17200	AT1G17200.1	data	NA	Uncharacterised protein family (UPF0497)		0.999988	0.500825	0.962136	1	0.124443	1	0.22025	-0.603013	-0.251597	-0.154987	-0.87846	1.06677	0.35323	0.0215073	0.334316	0.542931	0.00105104	0.122924
AT1G17210	AT1G17210.1	data	ATILP1,ILP1	IAP-like protein 1		1	1	0.99207	0.63155	1	1	0.13847	-0.187403	-0.142295	-0.627754	-0.0560159	0.0512374	0.68847	0.624948	0.448576	0.0285141	0.856096	0.940839
AT1G17220	AT1G17220.1	data	FUG1	Translation initiation factor 2, small GTP-binding protein		1	0.758802	1	0.983752	0.611273	1	-0.00655395	-0.28686	0.055824	-0.166689	0.400772	-0.550852	0.968676	0.0962361	0.72183	0.312312	0.0542924	0.0885882
AT1G17230	AT1G17230.1	data	NA	Leucine-rich receptor-like protein kinase family protein		1	1	0.971043	1	0.167158	1	-0.112951	-0.129688	0.380532	0.373435	2.80482	-0.520244	0.815284	0.900204	0.355317	0.4588	0.0019638	0.721966
AT1G17240	AT1G17240.1	data	AtRLP2,RLP2	receptor like protein 2		0.862901	1	0.643362	1	1	1	-3.93627	0	4.64592	-0.0700362	-0.897977	-2.6862	0.0784956	1	0.0454896	0.930676	0.82471	0.511394
AT1G17250	AT1G17250.1	data	AtRLP3,RLP3	receptor like protein 3		1	0.468068	0.765819	0.969165	0.764617	1	0	5.15503	4.06062	2.79019	3.7608	-2.28346	1	0.0182448	0.0831048	0.262726	0.131682	0.533551
AT1G17260	AT1G17260.1	data	AHA10	autoinhibited H(+)-ATPase isoform 10		0.987741	1	0.975977	0.794272	1	1	-2.9213	0.682074	2.69328	-4.16302	-0.109079	2.56274e-15	0.307642	0.785229	0.368008	0.0799163	1	1
AT1G17270	AT1G17270.1	data	NA	O-fucosyltransferase family protein		1	1	1	1	0.886414	1	-0.0380101	-0.547189	-0.495301	0.455922	-0.954856	0.115002	0.936276	0.635312	0.513147	0.45058	0.269124	1
AT1G17280	AT1G17280.1	data	UBC34	ubiquitin-conjugating enzyme 34		0.999843	0.576844	1	1	1	1	-0.306244	-0.753124	0.140221	0.0472046	-0.0744519	-0.252859	0.3442	0.0316383	0.596649	0.841797	0.876749	0.74193
AT1G17285	AT1G17285.1	data	NA	NA		1	1	0.931422	1	0.896683	1	0.0994498	-0.349282	-1.51721	-0.279321	1.12765	0.459533	0.878102	0.659898	0.247614	0.689845	0.287232	1
AT1G17290	AT1G17290.1	data	AlaAT1	alanine aminotransferas		1	0.924323	1	1	0.202381	1	0.0910738	-0.184032	-0.073709	-0.128169	-0.605544	-0.151216	0.662662	0.310426	0.666095	0.448977	0.00298414	0.635704
AT1G17300	AT1G17300.1	data	NA	2.6.1.2 - Alanine transaminase / Glutamic--pyruvic transaminase (1 of 5)		1	0.993999	0.817133	0.955796	0.964118	1	0.209049	0.369667	-2.77723	-0.765237	0.514046	1.86704	0.722093	0.521505	0.121121	0.238779	0.446244	0.573177
AT1G17330	AT1G17330.1	data	NA	Metal-dependent phosphohydrolase		1	0.949871	0.988213	1	0.690178	1	-0.351926	-0.49113	0.264332	-0.275313	0.778774	-0.326879	0.419979	0.393782	0.425376	0.552052	0.0889225	0.766434
AT1G17340	AT1G17340.1	data	NA	Phosphoinositide phosphatase family protein		1	0.92497	0.918925	0.896026	0.878235	1	-0.325604	-0.457655	-0.464598	-0.542437	0.647818	-0.153752	0.472742	0.319112	0.230457	0.155589	0.259816	0.914229
AT1G17345	AT1G17345.1	data	NA	SAUR-like auxin-responsive protein family		1	1	1	1	0.645759	1	1.34392	-0.805745	0.213805	0.55334	4.32028	1.8619	0.456923	0.597967	1	0.814472	0.0677429	0.526942
AT1G17350	AT1G17350.2	data	NA	NADH:ubiquinone oxidoreductase intermediate-associated protein 30		1	0.920006	1	1	1	1	0.313888	0.532237	0.418579	0.301485	-0.49848	1.27049	0.506165	0.301518	0.516227	0.417443	0.584526	0.302536
AT1G17360	AT1G17360.1	data	NA	PTHR31008:SF3 - COP1-INTERACTING PROTEIN-RELATED PROTEIN-RELATED (1 of 3)		1	0.690456	1	1	1	1	0.286046	-0.647298	-0.124805	0.0941961	0.00568296	-0.00999141	0.444053	0.0648072	0.665353	0.786465	1	0.954862
AT1G17370	AT1G17370.1	data	UBP1B	oligouridylate binding protein 1B		1	1	0.91036	0.989769	0.752052	1	-0.118734	-0.0298172	-0.271354	0.242376	-0.354911	-0.261699	0.651672	0.94299	0.220267	0.321181	0.121339	0.620332
AT1G17380	AT1G17380.1	data	JAZ5,TIFY11A	jasmonate-zim-domain protein 5		0.999988	0.813571	0.929045	0.991942	1	1	-0.804205	1.16054	0.9265	0.622546	-0.138665	-0.855353	0.354462	0.133721	0.242042	0.33153	0.822602	0.526995
AT1G17400	AT1G17400.1	data	NA	NA		1	1	1	1	0.494384	1	0.290976	0.201065	-0.0581237	1.14063	4.2994	3.39267	1	0.93711	1	0.521521	0.0265163	0.341626
AT1G17410	AT1G17410.1	data	NA	Nucleoside diphosphate kinase family protein		0.987741	0.933612	1	1	0.764617	1	-0.868709	0.889132	-0.135802	-0.268988	1.14687	-1.12268	0.302552	0.337157	0.805502	0.691378	0.131679	0.551816
AT1G17420	AT1G17420.1	data	LOX3	lipoxygenase 3		0.987741	1	1	0.971472	1	1	-0.470172	0.17663	0.0203566	-0.407849	-0.264455	0.378401	0.307639	0.706703	1	0.271651	0.626534	0.816329
AT1G17430	AT1G17430.1	data	NA	alpha/beta-Hydrolases superfamily protein		0.85242	1	0.996271	0.940884	0.932964	1	-1.14873	0.253581	-0.394258	-0.860257	-0.87523	1.71938	0.0715611	0.683129	0.462586	0.213049	0.366794	0.313642
AT1G17440	AT1G17440.1	data	EER4,TAF12B	Transcription initiation factor TFIID subunit A		0.938515	0.450792	1	1	1	1	-0.691103	-1.05174	0.14694	0.149309	-0.254523	-0.274404	0.164583	0.0167495	0.676295	0.639705	0.707674	0.766497
AT1G17450	AT1G17450.2	data	NA	B-block binding subunit of TFIIIC		1	0.873467	0.987793	1	1	1	-0.303091	-0.609057	-0.288958	-0.183984	0.095969	-0.57202	0.589832	0.20288	0.41513	0.712726	0.916351	0.580303
AT1G17455	AT1G17455.1	data	ELF4-L4	ELF4-like 4		1	0.820958	1	1	1	1	-0.174854	0.526703	0.161042	-0.081073	0.311397	0.301557	0.592049	0.139081	0.715624	0.829871	0.578676	0.810091
AT1G17460	AT1G17460.2	data	TRFL3	TRF-like 3		1	1	1	1	0.991518	1	-0.33147	-0.151558	0.231769	-0.408279	0.631439	-0.0950141	0.647803	0.842281	0.578247	0.532367	0.530344	0.94359
AT1G17470	AT1G17470.1	data	ATDRG,ATDRG1,DRG1	developmentally regulated G-protein 1		1	0.436446	0.315313	1	1	1	0.0566668	-0.471572	-0.509927	0.0408252	0.0725183	0.00743579	0.815873	0.0153207	0.0058361	0.853843	0.798654	0.966993
AT1G17480	AT1G17480.1	data	IQD7	IQ-domain 7		1	1	0.842071	1	0.933537	1	0.0956235	-0.339982	1.79754	0.223162	1.06685	-0.69076	0.975917	0.664335	0.135649	0.780428	0.370613	0.693413
AT1G17490	AT1G17490.1	data	NA	NA		1	1	1	1	1	1	-0.193578	0.0190364	-0.152761	-0.220439	-0.304401	-0.0150604	0.674772	1	0.717249	0.536408	0.645523	1
AT1G17500	AT1G17500.1	data	NA	ATPase E1-E2 type family protein / haloacid dehalogenase-like hydrolase family protein		1	1	0.958304	1	1	1	-0.277811	0.104063	0.42522	-0.115774	-0.170979	0.664993	0.470109	0.848373	0.314326	0.734371	0.770185	0.537866
AT1G17510	AT1G17510.1	data	NA	NA		0.862901	0.985195	1	0.639719	0.914905	1	0.540364	0.218234	0.199902	0.521197	0.318823	-0.0120065	0.0793482	0.502472	0.488017	0.0305288	0.335504	1
AT1G17520	AT1G17520.1	data	NA	Homeodomain-like/winged-helix DNA-binding family protein		1	1	0.975977	1	1	1	-0.724907	-0.318869	0.766673	-0.137891	-0.368365	1.1672	0.449448	0.715289	0.366959	0.83036	0.782852	0.5269
AT1G17530	AT1G17530.1	data	ATTIM23-1,TIM23-1	translocase of inner mitochondrial membrane 23		0.995025	0.309012	0.917047	0.371325	1	1	-0.404456	0.700339	0.262982	-0.623617	0.138173	0.540361	0.333926	0.00611992	0.228932	0.00621962	0.673019	0.613273
AT1G17550	AT1G17550.1	data	HAB2	homology to ABI2		0.878712	1	0.917047	0.977058	0.870341	1	-0.684259	0.175505	0.344497	-0.298823	0.604407	0.204205	0.0958204	0.70156	0.228725	0.283684	0.242015	0.710842
AT1G17560	AT1G17560.1	data	HLL	Ribosomal protein L14p/L23e family protein		1	0.621071	0.631057	0.589746	0.900088	1	-0.142738	0.681053	0.682992	0.547281	0.427234	0.341123	0.675191	0.0406351	0.0427583	0.0206758	0.298204	0.668463
AT1G17580	AT1G17580.1	data	ATMYA1,MYA1,XI-1	myosin 1		0.307357	0.753918	1	0.109655	1	1	1.02449	-0.599495	0.172179	1.22089	0.185064	-0.304818	0.00346871	0.0934338	0.567009	0.000635032	0.782864	0.680844
AT1G17590	AT1G17590.1	data	NF-YA8	nuclear factor Y, subunit A8		0.42259	1	0.91036	0.575075	1	1	3.12766	-0.538149	-0.75335	2.35424	0.0869277	-0.644166	0.00701653	0.663385	0.220412	0.0193929	1	0.697682
AT1G17600	AT1G17600.1	data	NA	Disease resistance protein (TIR-NBS-LRR class) family		1	0.957033	1	0.948594	1	1	-0.0142581	2.10041	-0.71315	1.48999	-0.99175	-0.994005	1	0.414155	0.62157	0.227636	0.59157	0.628469
AT1G17610	AT1G17610.1	data	NA	Disease resistance protein (TIR-NBS class)		1	0.612536	1	1	1	1	-0.617848	-4.06086	-0.682819	0.320607	-0.054506	-3.50204	0.733405	0.0387648	0.793854	1	1	0.235827
AT1G17620	AT1G17620.1	data	NA	Late embryogenesis abundant (LEA) hydroxyproline-rich glycoprotein family		1	0.397556	0.988213	1	1	1	-0.0942419	-0.625487	0.155061	-0.183276	0.0397652	-0.426484	0.785151	0.0117598	0.433557	0.466878	0.935413	0.426592
AT1G17630	AT1G17630.1	data	NA	Pentatricopeptide repeat (PPR-like) superfamily protein		0.740227	0.957033	1	1	1	1	-4.21603	1.22313	1.22796	0.808158	0.855817	2.56274e-15	0.037522	0.416255	0.587971	0.73454	0.577974	1
AT1G17640	AT1G17640.1	data	NA	RNA-binding (RRM/RBD/RNP motifs) family protein		1	1	0.80422	0.812424	1	1	1.5548	0.175536	-3.32689	-3.31251	-0.609673	1.52876	1	1	0.109376	0.0889946	0.818941	1
AT1G17650	AT1G17650.1	data	GLYR2,GR2	glyoxylate reductase 2		1	0.9593	1	0.997629	0.759488	1	0.0177305	-0.174511	-0.130785	-0.209471	0.373985	-0.302969	0.967936	0.431342	0.633178	0.349708	0.125628	0.609153
AT1G17665	AT1G17665.1	data	NA	NA		1	0.939055	1	1	0.982889	1	0.475437	0.591717	0.0567656	0.447664	0.621337	-0.466929	0.513244	0.35581	0.939361	0.535735	0.509814	0.793835
AT1G17680	AT1G17680.1	data	NA	tetratricopeptide repeat (TPR)-containing protein		1	1	1	1	0.846053	1	-0.118169	0.141368	0.136156	0.0446985	-0.714296	-0.196827	0.81627	0.788668	0.704413	0.904695	0.206887	0.844511
AT1G17690	AT1G17690.1	data	NOF1	K14774 - U3 small nucleolar RNA-associated protein 25 (UTP25, DEF) (1 of 1)		1	0.924461	0.95313	1	1	1	0.317598	-0.446351	-0.280994	0.110374	0.139446	-0.285207	0.445354	0.316152	0.297572	0.784929	0.706403	0.660639
AT1G17700	AT1G17700.1	data	PRA1.F1	prenylated RAB acceptor 1.F1		1	1	0.646876	0.925436	1	1	0.477451	0.0849593	2.26771	-1.52458	-1.01152	2.56274e-15	0.768239	1	0.0460202	0.197327	0.621873	1
AT1G17710	AT1G17710.1	data	NA	Pyridoxal phosphate phosphatase-related protein		1	0.973136	0.96606	0.915836	0.831264	1	0.133008	1.17956	-0.718639	-1.24192	-1.15045	3.00504	1	0.465451	0.33957	0.182723	0.191187	0.0927453
AT1G17720	AT1G17720.1	data	ATB BETA	Protein phosphatase 2A, regulatory subunit PR55		1	0.943403	0.9142	0.843789	0.747588	1	0.000752575	-0.237757	-0.247801	-0.44884	0.479788	-0.53577	0.968234	0.37148	0.225138	0.106428	0.118792	0.219488
AT1G17730	AT1G17730.1	data	CHMP1B,VPS46.1	vacuolar protein sorting 46.1		0.978807	0.827305	1	1	0.966184	1	-0.254704	-0.328144	0.100445	0.0342054	0.20523	0.0100112	0.261393	0.145827	0.680573	0.830855	0.451344	0.993287
AT1G17744	AT1G17744.1	data	NA	NA		1	0.924461	0.906691	1	1	1	2.87498	-3.0138	-3.46471	0	0	2.58472	0.523822	0.313805	0.206485	1	1	0.591745
AT1G17745	AT1G17745.2	data	PGDH	D-3-phosphoglycerate dehydrogenase		1	0.881124	0.972877	0.957696	0.804809	1	-0.0703747	0.407079	0.423329	-0.427715	0.694266	-0.685881	0.803333	0.213491	0.358146	0.243159	0.163916	0.388198
AT1G17750	AT1G17750.1	data	AtPEPR2,PEPR2	PEP1 receptor 2		1	1	0.197015	1	0.738606	1	-0.0630621	0.233476	3.54432	-0.349484	-1.66085	-1.14596	0.956185	0.897815	0.00202737	0.652243	0.111046	0.855341
AT1G17760	AT1G17760.1	data	ATCSTF77,CSTF77	Tetratricopeptide repeat (TPR)-like superfamily protein		0.978807	1	0.781737	0.711199	1	1	0.509298	-0.169426	0.590181	-0.761838	-0.2888	0.0327865	0.271515	0.715451	0.0900786	0.0477977	0.590286	0.995612
AT1G17780	AT1G17780.2	data	NA	PTHR34659:SF1 - F3N23.33 PROTEIN (1 of 2)		0.842381	0.392625	1	1	0.966184	1	-0.971629	-1.04843	-0.0858228	0.149275	-0.48526	-1.02736	0.0663988	0.0111693	0.677214	0.702582	0.457538	0.209972
AT1G17790	AT1G17790.1	data	NA	DNA-binding bromodomain-containing protein		0.923667	1	1	1	1	1	0.729448	-0.0121304	-0.115989	-0.326002	0.081407	-1.32345	0.149503	1	0.825536	0.468358	0.886392	0.145351
AT1G17810	AT1G17810.1	data	BETA-TIP	beta-tonoplast intrinsic protein		1	1	0.986523	1	0.892959	1	-0.946854	-1.11973	-1.23034	0.286467	2.96054	2.84197	0.6394	0.587893	0.40934	1	0.279047	0.596874
AT1G17820	AT1G17820.1	data	NA	Putative integral membrane protein conserved region (DUF2404)		1	1	1	1	1	1	0.0902876	-0.179697	-0.210315	0.135077	-0.303092	0.368192	0.919692	0.788648	0.661826	0.718998	0.73544	0.721897
AT1G17830	AT1G17830.1	data	NA	Protein of unknown function (DUF789)		0.996327	0.982159	0.988213	0.81991	0.678458	1	1.53016	1.25978	-0.790031	1.44184	2.82412	0.240422	0.336084	0.490669	0.424752	0.0949646	0.0823688	1
AT1G17840	AT1G17840.1	data	ABCG11,ATWBC11,COF1,DSO,WBC11	white-brown complex homolog protein 11		1	0.881124	0.074159	1	0.501839	1	0.1092	-0.459608	-0.697095	-0.0680426	-0.663681	0.293834	0.766677	0.212418	0.000370002	0.748006	0.0276539	0.656292
AT1G17850	AT1G17850.2	data	NA	Rhodanese/Cell cycle control phosphatase superfamily protein		1	0.90741	0.656951	0.711199	0.844884	1	0.09473	-0.367694	1.17853	-1.10496	0.718183	0.0820441	0.92001	0.279105	0.0482451	0.0473407	0.20595	0.953037
AT1G17860	AT1G17860.1	data	NA	Kunitz family trypsin and protease inhibitor protein		0.862901	1	1	0.676744	1	1	-0.388292	-0.0379062	0.104037	0.388973	0.0622052	0.0235811	0.0779933	0.808871	0.549659	0.0386789	0.775889	0.979885
AT1G17870	AT1G17870.1	data	ATEGY3,EGY3	ethylene-dependent gravitropism-deficient and yellow-green-like 3		1	0.830099	0.929045	0.903564	1	1	0.212852	-0.506687	0.231352	1.36729	-0.473417	-0.421478	0.712509	0.148504	0.2408	0.167641	0.618699	0.506305
AT1G17880	AT1G17880.1	data	ATBTF3,BTF3	basic transcription factor 3		0.899836	1	0.781737	1	0.986159	1	-0.325193	-0.0453475	0.260216	0.0486602	-0.122364	0.605863	0.117776	0.793049	0.0910375	0.803388	0.518095	0.0700351
AT1G17890	AT1G17890.1	data	GER2	NAD(P)-binding Rossmann-fold superfamily protein		0.961232	0.813011	1	1	1	1	0.276895	0.305123	-0.0615855	0.193154	-0.136468	-0.169653	0.207191	0.132351	0.858669	0.426817	0.667525	0.722148
AT1G17920	AT1G17920.1	data	HDG12	homeodomain GLABROUS 12		1	0.943295	1	0.758974	1	1	-0.167453	-0.902084	0.23457	-1.65075	0.168345	-3.37568	0.790512	0.370914	0.932273	0.0628162	0.892368	0.233413
AT1G17930	AT1G17930.1	data	NA	Aminotransferase-like, plant mobile domain family protein		0.986484	1	0.966811	0.968881	0.938086	1	-0.773222	-0.07227	0.587767	0.727935	0.78318	-0.849721	0.284789	0.900995	0.341735	0.258235	0.379005	0.731668
AT1G17940	AT1G17940.1	data	NA	Endosomal targeting BRO1-like domain-containing protein		1	1	0.992494	1	0.533295	1	0.328014	0.391373	-0.436891	0.196256	-1.03255	0.312289	0.632363	0.596185	0.450095	0.609081	0.0349954	0.658221
AT1G17950	AT1G17950.1	data	ATMYB52,BW52,MYB52	myb domain protein 52		1	0.782758	1	1	0.483143	1	0.685089	-1.69914	-0.340334	0.252284	4.66638	-1.9078	0.489168	0.110334	0.825746	0.811226	0.0248373	0.525274
AT1G17960	AT1G17960.1	data	NA	Threonyl-tRNA synthetase		1	0.751076	0.937508	0.302251	1	1	-0.746271	-2.61295	-1.4158	-5.51148	-0.381326	-1.09334	0.830462	0.0919439	0.265407	0.00359502	0.872229	1
AT1G17970	AT1G17970.1	data	NA	RING/U-box superfamily protein		0.999843	1	0.955863	1	0.743574	1	0.392646	0.0800921	0.411532	-0.181742	0.776074	1.08272	0.347191	0.803492	0.308413	0.717242	0.116056	0.229954
AT1G17980	AT1G17980.1	data	PAPS1	poly(A) polymerase 1		1	0.959229	0.885905	0.741888	1	1	-0.171572	0.290585	-0.516724	-0.603338	0.138776	-0.52359	0.689826	0.430802	0.178409	0.0578037	0.738183	0.628658
AT1G17990	AT1G17990.1	data	NA	FMN-linked oxidoreductases superfamily protein		0.900605	1	1	1	0.877865	1	-0.877117	-0.348734	-0.110058	-0.351005	-0.47977	0.533497	0.120658	0.557668	0.773581	0.452099	0.25944	0.707243
AT1G18000	AT1G18000.1	data	NA	Major facilitator superfamily protein		1	0.952381	0.51602	1	0.947594	1	0.0895308	-0.211216	-2.57435	-0.0548195	0.615427	5.34128	0.84269	0.40102	0.023219	0.819138	0.412166	0.0888477
AT1G18010	AT1G18010.1	data	NA	Major facilitator superfamily protein		0.91347	1	0.787191	1	0.769531	0.848835	3.17712	0	1.2321	0	-2.35922	-2.80809	0.135048	1	0.0941153	1	0.138596	0.0112306
AT1G18020	AT1G18020.1	data	NA	FMN-linked oxidoreductases superfamily protein		1	1	1	0.809901	0.806294	1	-0.719426	0.0334555	0.350542	-1.08999	-0.915612	-0.271927	0.386522	1	0.567809	0.0881049	0.165483	0.808617
AT1G18030	AT1G18030.1	data	NA	Protein phosphatase 2C family protein		0.992864	0.924461	0.808327	1	0.857653	1	-0.469	-0.455025	-0.660977	-0.0651158	-0.649527	-0.351122	0.327591	0.31692	0.115949	0.968217	0.224003	0.821074
AT1G18040	AT1G18040.1	data	AT;CDCKD;3,CAK2AT,CDKD1;3	cyclin-dependent kinase D1;3		1	1	1	1	0.493051	1	0.0530113	0.291693	-0.19591	-0.138508	-1.61732	-0.394688	1	0.56313	0.579744	0.744304	0.0262264	0.69097
AT1G18060	AT1G18060.1	data	NA	NA		1	1	1	1	1	1	0.115944	-0.0439417	0.00525841	0.123836	0.12953	-0.00117466	0.557386	0.832486	0.986558	0.489463	0.694481	0.986643
AT1G18070	AT1G18070.3	data	NA	Translation elongation factor EF1A/initiation factor IF2gamma family protein		1	0.470132	0.960895	1	0.988024	1	0.247691	-0.477237	-0.221561	-0.0946839	0.214111	-0.361449	0.360555	0.018409	0.32462	0.62195	0.524205	0.486007
AT1G18080	AT1G18080.1	data	ATARCA,RACK1A,RACK1A_AT	Transducin/WD40 repeat-like superfamily protein		1	0.698798	1	1	1	1	0.0372656	-0.273893	-0.106617	-0.127062	-0.0582639	0.317495	0.860945	0.0688257	0.491955	0.439353	0.761204	0.281969
AT1G18090	AT1G18090.1	data	NA	5'-3' exonuclease family protein		0.880287	0.974875	1	1	1	1	1.3311	0.680663	-0.196688	-0.791936	-0.0498913	0.471106	0.0987474	0.471934	0.881825	0.380873	1	0.837415
AT1G18100	AT1G18100.1	data	E12A11,MFT	PEBP (phosphatidylethanolamine-binding protein) family protein		1	1	1	1	0.900088	1	0.0597208	-0.175748	-0.421661	-0.341604	-1.02091	0.199557	1	0.845644	0.566419	0.613823	0.307959	0.83174
AT1G18140	AT1G18140.1	data	ATLAC1,LAC1	laccase 1		1	0.957033	1	0.859331	0.970052	1	-0.410662	0.868888	-0.0531267	1.11412	1.00605	-0.941341	0.471956	0.417231	1	0.116071	0.484511	0.603241
AT1G18150	AT1G18150.2	data	ATMPK8	Protein kinase superfamily protein		1	0.98363	1	1	1	1	-0.108714	0.241986	-0.0423111	-0.22073	-0.183937	-0.793175	0.677567	0.493476	0.853792	0.440984	0.607496	0.228225
AT1G18160	AT1G18160.1	data	NA	Protein kinase superfamily protein		1	0.847544	0.933271	1	0.771709	1	0.0835751	0.411525	0.308145	0.0543015	0.538406	-0.502833	0.801275	0.170581	0.251069	0.838219	0.14015	0.419169
AT1G18170	AT1G18170.1	data	NA	FKBP-like peptidyl-prolyl cis-trans isomerase family protein		0.95218	0.39608	0.909045	0.926764	0.991579	1	-0.313908	-0.516377	-0.318552	-0.345857	-0.229835	-0.0212534	0.193717	0.0116629	0.218371	0.199352	0.531018	0.95046
AT1G18180	AT1G18180.1	data	NA	Protein of unknown function (DUF1295)		0.51971	1	1	1	0.892182	1	-1.56252	-0.178814	-0.0200406	-0.160259	-0.648381	1.50098	0.0112317	0.685796	1	0.782054	0.277108	0.295924
AT1G18190	AT1G18190.1	data	GC2	golgin candidate 2		0.807737	1	0.99207	0.872222	0.981626	1	-1.29385	-0.286279	-0.32534	0.675713	0.497994	-0.223658	0.0546061	0.73987	0.448923	0.134433	0.507509	0.889856
AT1G18200	AT1G18200.1	data	AtRABA6b,RABA6b	RAB GTPase homolog A6B		1	1	1	0.783758	1	1	-0.0569544	0.0611423	0.220348	-1.48586	-0.0285247	-0.212682	1	1	0.809871	0.0750233	1	1
AT1G18210	AT1G18210.1	data	NA	Calcium-binding EF-hand family protein		1	1	1	1	1	1	0.0930222	-0.013138	0.115336	-0.0483213	0.0422165	-0.238902	0.632372	0.921552	0.483502	0.7896	0.83266	0.603326
AT1G18250	AT1G18250.2	data	ATLP-1	Pathogenesis-related thaumatin superfamily protein		1	1	1	1	0.925901	1	0.0303541	0.0360157	0.0887066	-0.0666608	-0.348399	-0.405147	0.88648	0.866788	0.788823	0.796217	0.352946	0.555876
AT1G18260	AT1G18260.1	data	NA	HCP-like superfamily protein		0.987741	1	0.969427	1	0.778675	1	0.300401	-0.172191	0.22598	-0.263213	-0.614919	-0.427212	0.296758	0.589122	0.352653	0.371304	0.14362	0.562666
AT1G18265	AT1G18265.1	data	NA	Protein of unknown function, DUF593		1	0.587452	0.532322	0.95478	0.871307	1	-0.0085212	1.53979	-2.13333	1.00046	-1.33121	-2.92306	1	0.0337586	0.0248281	0.237547	0.243387	0.0997515
AT1G18270	AT1G18270.3	data	NA	ketose-bisphosphate aldolase class-II family protein		0.978849	0.89812	0.986412	1	1	1	0.267364	-0.279282	0.25968	-0.0115195	-0.105491	0.0186383	0.273312	0.260276	0.400426	1	0.791589	0.974964
AT1G18280	AT1G18280.1	data	NA	Bifunctional inhibitor/lipid-transfer protein/seed storage 2S albumin superfamily protein		1	1	0.929335	1	1	1	0	0	1.70984	-2.49818	0	2.56274e-15	1	1	0.242642	0.422786	1	1
AT1G18290	AT1G18290.1	data	NA	PTHR33052:SF22 - F15H18.19 (1 of 1)		0.691664	0.974002	1	1	1	1	-4.74416	0.9664	-0.714265	0.489927	0.936055	2.59046	0.0288975	0.467866	0.753939	0.732991	0.558517	0.441951
AT1G18300	AT1G18300.1	data	atnudt4,NUDT4	nudix hydrolase homolog 4		0.664234	1	0.902787	0.983752	1	1	-1.99933	0.0590483	0.666122	-0.444482	0.0509128	-0.629529	0.0239947	0.867245	0.202948	0.31231	0.938761	0.548366
AT1G18320	AT1G18320.1	data	NA	Mitochondrial import inner membrane translocase subunit Tim17/Tim22/Tim23 family protein		0.964266	0.182689	1	1	0.9566	1	1.30185	5.15936	0.236342	0.681473	-0.982694	0.240857	0.220111	0.00221362	0.88573	0.577707	0.431993	1
AT1G18330	AT1G18330.2	data	EPR1,RVE7	Homeodomain-like superfamily protein		0.978807	0.924461	0.885905	1	0.973586	1	-0.385934	-0.455019	0.391347	-0.037826	0.314442	0.839828	0.261823	0.31695	0.177113	0.955394	0.489639	0.13447
AT1G18335	AT1G18335.1	data	NA	Acyl-CoA N-acyltransferases (NAT) superfamily protein		1	1	0.799794	1	1	1	-1.11002	0.0233963	-2.09403	-0.350834	-0.796442	-2.64026	0.410003	1	0.106031	0.723756	0.586496	0.157528
AT1G18340	AT1G18340.1	data	NA	basal transcription factor complex subunit-related		1	1	1	1	0.942347	0.993554	0.256745	-0.227748	-0.0420852	-0.203941	-0.405681	2.1586	0.481605	0.594115	0.965651	0.622368	0.386981	0.0219407
AT1G18350	AT1G18350.1	data	ATMKK7,BUD1,MKK7	MAP kinase kinase 7		1	0.882723	1	0.952091	1	1	0	-3.20287	-0.674323	-2.18641	0.96081	-3.28506	1	0.219829	0.732679	0.234796	1	0.295709
AT1G18360	AT1G18360.1	data	NA	alpha/beta-Hydrolases superfamily protein		1	1	0.859174	1	1	1	-0.00993387	-0.20035	0.494681	0.0899851	0.0509014	-0.793051	0.993358	0.620948	0.149879	0.810658	0.963467	0.244649
AT1G18370	AT1G18370.1	data	ATNACK1,HIK,NACK1	ATP binding microtubule motor family protein		1	1	1	0.639719	1	1	5.76977e-05	0.132831	0.245862	-0.628271	0.223039	0.563856	0.961163	0.626429	0.606055	0.0310055	0.66205	0.516568
AT1G18390	AT1G18390.2	data	NA	Protein kinase superfamily protein		0.978807	0.672405	1	0.896083	0.977154	1	-0.667279	-1.37435	-0.240848	-0.779666	-0.409261	-0.357883	0.262966	0.0563996	0.551901	0.157392	0.497535	0.722473
AT1G18400	AT1G18400.1	data	BEE1	BR enhanced expression 1		1	1	0.935418	1	1	1	0.414018	-0.204076	-0.523196	0.339617	-0.540285	1.38429	0.475005	0.836269	0.261478	0.628961	0.573916	0.324238
AT1G18410	AT1G18410.1	data	NA	P-loop containing nucleoside triphosphate hydrolases superfamily protein		1	0.768258	1	1	0.966184	1	-0.212079	-2.9067	1.65313	-0.438093	-1.59822	-1.62975	1	0.0999874	0.656966	0.652474	0.468268	0.888889
AT1G18420	AT1G18420.1	data	NA	Aluminium activated malate transporter family protein		1	0.957033	1	1	0.905301	1	-0.22805	1.80672	1.42652	-2.21575	-1.70334	1.53392	1	0.421292	0.533064	0.611918	0.318993	1
AT1G18440	AT1G18440.1	data	NA	Peptidyl-tRNA hydrolase family protein		0.876276	1	1	1	0.965592	1	-0.717927	-0.152722	0.0456348	0.00307152	0.346681	-0.703313	0.0946618	0.739086	0.922318	1	0.447739	0.48708
AT1G18450	AT1G18450.1	data	ARP4,ATARP4	actin-related protein 4		1	1	0.990416	0.740175	1	1	0.136447	0.111068	0.146826	-0.367304	0.0733373	0.188858	0.521413	0.576149	0.443878	0.0572846	0.764986	0.66421
AT1G18460	AT1G18460.1	data	NA	alpha/beta-Hydrolases superfamily protein		1	0.666919	0.988213	1	0.735989	1	0.120741	-0.564319	0.203181	-0.0709965	-0.727331	0.140941	0.884104	0.0524499	0.434112	0.815086	0.109255	0.928188
AT1G18470	AT1G18470.1	data	NA	Transmembrane Fragile-X-F-associated protein		1	0.538932	1	1	0.764617	1	-0.0067041	-0.557854	0.0255502	-0.188434	-0.477968	0.840941	0.946615	0.0255445	0.905343	0.413483	0.13016	0.0872742
AT1G18480	AT1G18480.1	data	NA	Calcineurin-like metallo-phosphoesterase superfamily protein		1	1	1	1	1	1	0.156419	0.0901663	0.0422185	-0.127602	-0.163804	-0.318159	0.651915	0.749663	0.819635	0.689483	0.688993	0.557101
AT1G18485	AT1G18485.1	data	NA	Pentatricopeptide repeat (PPR) superfamily protein		1	0.997553	1	1	0.0882209	1	-0.137855	0.349981	-0.123828	0.29669	3.29524	-0.234728	0.803512	0.532637	0.763912	0.612265	0.000558062	0.902582
AT1G18490	AT1G18490.1	data	NA	Protein of unknown function (DUF1637)		0.987741	0.947851	0.988213	1	1	1	0.427873	0.364104	0.323977	0.173658	-0.254177	1.3604	0.304966	0.389323	0.416725	0.647745	0.708846	0.0596215
AT1G18500	AT1G18500.1	data	IPMS1,MAML-4	methylthioalkylmalate synthase-like 4		1	0.627517	0.888168	0.826235	0.603528	1	-0.00162595	-0.462411	0.254609	-0.315281	0.460933	-0.395531	0.960023	0.0423844	0.181423	0.098016	0.0525277	0.403161
AT1G18540	AT1G18540.1	data	NA	Ribosomal protein L6 family protein		0.968548	0.775081	1	1	0.63151	1	-0.207611	-0.256639	0.00957288	-0.00752899	0.298581	-0.15075	0.237449	0.106119	0.948911	0.952703	0.0617781	0.587328
AT1G18550	AT1G18550.1	data	NA	ATP binding microtubule motor family protein		1	0.923605	1	1	1	1	0.336485	-0.643533	0.382418	-0.120251	0.341262	-3.64349	0.667764	0.308511	0.711249	0.836608	0.687579	0.155843
AT1G18560	AT1G18560.1	data	NA	BED zinc finger ;hAT family dimerisation domain		1	0.805312	0.960895	1	1	1	0.139867	-1.40896	0.815964	0.0821923	0.527759	-0.208407	0.963359	0.128825	0.319293	0.959111	0.726694	0.918244
AT1G18570	AT1G18570.1	data	AtMYB51,BW51A,BW51B,HIG1,MYB51	myb domain protein 51		1	1	0.848153	1	0.875931	1	-0.380652	0.0715661	-0.855042	0.0777813	-0.487111	-0.478876	0.731312	0.894621	0.138928	0.842846	0.256089	0.624185
AT1G18580	AT1G18580.1	data	GAUT11	galacturonosyltransferase 11		1	0.993768	0.984924	1	1	1	-0.284308	-0.355821	0.37941	-0.113061	-0.186239	-0.876598	0.499099	0.520251	0.391941	0.76339	0.752537	0.293726
AT1G18590	AT1G18590.1	data	ATSOT17,ATST5C,SOT17	sulfotransferase 17		0.820567	0.643326	1	1	0.874682	1	0.512267	0.603393	0.0243832	0.0273021	-0.412043	0.394548	0.0599122	0.0462254	0.912159	0.920456	0.248368	0.732074
AT1G18600	AT1G18600.1	data	ATRBL12,RBL12	RHOMBOID-like protein 12		0.961232	0.842943	1	1	0.374621	1	0.435824	0.492625	0.106709	0.041054	-0.684954	-0.0331243	0.209018	0.163722	0.671739	0.880076	0.0123828	1
AT1G18610	AT1G18610.1	data	NA	Galactose oxidase/kelch repeat superfamily protein		1	0.881124	0.938283	0.87341	1	1	-0.0564022	0.940306	0.479558	-0.994507	0.251957	0.5442	0.996683	0.211679	0.269139	0.136568	0.776466	0.720643
AT1G18620	AT1G18620.2	data	NA	PF14309//PF14383 - Domain of unknown function (DUF4378) (DUF4378) // DUF761-associated sequence motif (VARLMGL) (1 of 8)		1	1	1	1	0.897455	1	-0.111963	0.144636	-0.0333963	0.0794087	-0.366909	0.64547	0.700618	0.671066	0.934857	0.761462	0.289143	0.395447
AT1G18630	AT1G18630.1	data	GR-RBP6	glycine-rich RNA-binding protein 6		1	1	1	1	0.976491	1	0.259152	-0.127535	-0.087757	0.0424138	0.290792	-0.751868	0.529354	0.682506	0.727733	0.91068	0.496945	0.449628
AT1G18640	AT1G18640.2	data	PSP	3-phosphoserine phosphatase		1	0.997751	0.492485	1	0.62323	1	0.00956313	-0.13943	0.606701	0.0816699	-0.566258	0.0660927	0.941544	0.542256	0.0187797	0.701184	0.0582643	0.913756
AT1G18650	AT1G18650.1	data	PDCB3	plasmodesmata callose-binding protein 3		0.978807	0.957033	0.988213	1	1	1	-0.259302	-0.159782	-0.273238	-0.122284	-0.0877217	0.235897	0.270771	0.410503	0.429715	0.613495	0.79904	0.639039
AT1G18660	AT1G18660.4	data	NA	zinc finger (C3HC4-type RING finger) family protein		0.879153	0.882398	0.962127	1	0.838405	1	0.489012	-0.298641	-0.166805	0.0622401	-0.403251	0.27893	0.0970483	0.217105	0.332991	0.865154	0.200675	0.693139
AT1G18670	AT1G18670.1	data	IBS1	Protein kinase superfamily protein		1	0.947978	1	1	0.930845	1	0.228044	0.376178	0.066746	-0.0770619	-0.508058	-0.0802887	0.627855	0.390015	0.898586	0.865341	0.360852	0.998812
AT1G18680	AT1G18680.1	data	NA	HNH endonuclease domain-containing protein		1	1	1	0.936688	1	1	0.0489598	0.145084	0.162391	-0.470647	0.0453142	-0.257583	0.88369	0.635106	0.553051	0.206544	0.968641	0.753808
AT1G18690	AT1G18690.1	data	NA	Galactosyl transferase GMA12/MNN10 family protein		1	1	0.63849	1	0.609771	1	-0.163111	0.129661	-1.53167	-0.410524	2.33565	-1.15498	0.864849	0.917678	0.0445973	0.585458	0.0538231	0.576558
AT1G18700	AT1G18700.4	data	NA	DNAJ heat shock N-terminal domain-containing protein		0.987741	0.983751	1	1	1	1	0.400804	-0.382845	0.0339141	-0.31282	-0.215392	-0.0731907	0.312202	0.496861	0.974936	0.448573	0.686967	0.956948
AT1G18710	AT1G18710.1	data	AtMYB47,MYB47	myb domain protein 47		0.940098	0.670105	1	0.726539	0.947252	1	-1.21645	1.52975	0.194742	2.6995	0.983293	1.04863	0.17234	0.0540837	0.867574	0.0520098	0.410466	0.799577
AT1G18720	AT1G18720.1	data	NA	Protein of unknown function (DUF962)		0.964742	0.984298	1	1	1	1	-0.273889	0.137356	-0.081419	0.00962511	0.0127611	-0.524665	0.226773	0.498763	0.617855	0.967482	0.947401	0.255445
AT1G18730	AT1G18730.1	data	NDF6	NDH dependent flow 6		0.865098	0.97089	0.742474	0.938292	1	1	-0.435477	0.152447	-0.38312	-0.227809	-0.0316632	-0.425508	0.082558	0.460187	0.0716369	0.208697	0.905492	0.265193
AT1G18740	AT1G18740.1	data	NA	Protein of unknown function (DUF793)		1	0.866036	0.984172	0.878263	1	1	-0.0628156	-0.389665	-0.25304	-0.376937	0.0318897	0.450578	0.892018	0.187613	0.390833	0.138968	0.934582	0.413896
AT1G18750	AT1G18750.1	data	AGL65	AGAMOUS-like 65		1	1	0.863553	1	0.697786	1	0.147992	-6.49939e-05	-1.86783	0.103656	4.23749	-1.16004	1	1	0.154874	1	0.0924144	0.866354
AT1G18773	AT1G18773.1	data	NA	PTHR10655:SF20 - CARBOXYLESTERASE (1 of 3)		1	0.852222	0.910029	1	0.850863	1	-0.487396	-0.947901	-1.04004	-0.48147	1.9418	-1.18425	0.630588	0.175219	0.219278	0.404654	0.212597	0.39787
AT1G18800	AT1G18800.1	data	NRP2	NAP1-related protein 2		0.0543964	0.457548	0.493036	0.0181011	1	0.827534	-1.68997	-0.92803	-0.901004	-1.58061	0.0997063	-2.56438	0.000159932	0.0175021	0.0189105	4.05015e-05	0.839561	0.010064
AT1G18810	AT1G18810.1	data	NA	phytochrome kinase substrate-related		1	1	1	1	1	1	-0.268236	-0.0326801	0.208347	-0.540159	-0.339659	-0.781311	0.634211	0.937121	0.571999	0.535761	0.809822	0.713332
AT1G18830	AT1G18830.1	data	NA	Transducin/WD40 repeat-like superfamily protein		1	1	0.84736	0.819592	1	1	-1.37025	0	-3.56358	-4.169	0	-1.6732	0.888889	1	0.138607	0.0946082	1	0.888889
AT1G18835	AT1G18835.1	data	MIF3	mini zinc finger		0.664234	0.924461	1	1	1	1	-4.59687	1.6163	-5.12548e-15	-0.381988	1.77475	3.96346	0.0238024	0.313218	1	1	1	0.33668
AT1G18840	AT1G18840.1	data	IQD30	IQ-domain 30		0.862901	1	1	1	0.848429	1	-0.826391	-0.0715196	-0.00204033	0.0447093	-0.595049	-0.16687	0.0796117	0.873713	1	0.847361	0.209659	0.832011
AT1G18850	AT1G18850.1	data	NA	NA		1	0.900095	1	0.861555	0.802755	1	0.196929	-0.445818	0.14793	0.642986	0.671668	1.02796	0.623075	0.263954	0.588016	0.122075	0.162526	0.105967
AT1G18860	AT1G18860.1	data	ATWRKY61,WRKY61	WRKY DNA-binding protein 61		1	0.9593	0.921384	1	0.509151	1	-0.147299	-0.897094	1.69907	0.528139	3.58185	-1.79581	1	0.431459	0.232891	0.595031	0.0292808	0.389546
AT1G18870	AT1G18870.1	data	ATICS2,ICS2	isochorismate synthase 2		1	0.756992	1	1	1	1	0.249799	1.61683	1.51205	0.492994	0.294771	2.33701	0.676189	0.0948413	0.545157	0.487908	0.794452	0.0344436
AT1G18871	AT1G18871.1	data	NA	NA		1	0.807163	1	1	0.932686	1	-0.288383	3.48602	-5.12548e-15	1.80194	-2.67912	2.56274e-15	1	0.129985	1	0.356523	0.366305	1
AT1G18880	AT1G18880.1	data	NA	Major facilitator superfamily protein		0.729348	0.895576	1	1	0.890595	1	1.25606	1.24342	-0.332401	-0.436415	-1.11033	-0.171189	0.0356977	0.252401	0.632049	0.458323	0.274977	0.935332
AT1G18890	AT1G18890.1	data	ATCDPK1,CDPK1,CPK10	calcium-dependent protein kinase 1		0.360624	1	0.693745	1	0.895695	1	-1.29139	0.145221	-0.711078	0.00900147	0.579052	-1.15526	0.00518782	0.718025	0.055659	1	0.284864	0.29552
AT1G18900	AT1G18900.3	data	NA	Pentatricopeptide repeat (PPR) superfamily protein		1	1	0.512246	0.98916	0.816217	1	-0.0947484	-0.150734	0.728132	-0.361784	0.706701	1.39633	0.867067	0.828073	0.022591	0.319688	0.173506	0.217299
AT1G18910	AT1G18910.1	data	NA	zinc ion binding;zinc ion binding		1	1	1	0.892764	1	1	0.892125	0.315282	-0.389426	-0.900441	-0.227976	-1.07856	0.392157	0.646618	0.557086	0.150411	0.806757	0.369889
AT1G18940	AT1G18940.1	data	NA	Nodulin-like / Major Facilitator Superfamily protein		1	0.81657	0.906691	1	1	1	0.828585	2.08072	1.76474	2.39934	1.99372	2.56274e-15	1	0.136998	0.205873	0.591326	0.588168	1
AT1G18950	AT1G18950.1	data	NA	DDT domain superfamily		1	1	0.960895	1	1	1	0.280858	-0.186627	-0.467031	-0.0421912	-0.270866	0.560868	0.72272	0.781017	0.323677	0.894966	0.745889	0.699195
AT1G18970	AT1G18970.1	data	GLP4	germin-like protein 4		1	0.828907	1	1	0.648943	1	0.0333578	-0.48874	-0.090843	-0.185176	-1.19873	-0.0508712	0.964798	0.147366	0.841626	0.599544	0.0697289	0.95995
AT1G18980	AT1G18980.1	data	NA	RmlC-like cupins superfamily protein		0.899766	1	0.650687	1	1	1	-0.662451	0.200167	0.612898	0.0812706	0.148185	-0.752289	0.115937	0.654997	0.046987	0.825669	0.81869	0.524306
AT1G18990	AT1G18990.1	data	NA	Protein of unknown function, DUF593		1	0.924662	1	1	0.739762	1	-0.937072	1.50118	-0.127529	0.221371	-3.83635	-4.74113	0.467392	0.318573	0.948058	0.961468	0.111437	0.0529291
AT1G19000	AT1G19000.1	data	NA	Homeodomain-like superfamily protein		0.987741	1	1	1	0.892959	1	0.187384	0.040983	0.0430548	0.0694793	-0.215873	-0.128261	0.295731	0.784473	0.788736	0.668998	0.280124	0.712324
AT1G19010	AT1G19010.1	data	NA	NA		1	1	1	1	0.986376	1	0.685219	0.300558	0.226995	0.0195622	0.48047	0.396254	0.420923	0.596246	0.620596	1	0.518743	0.887906
AT1G19020	AT1G19020.1	data	NA	NA		0.448046	0.957678	0.26345	1	0.8885	1	-1.60569	0.261532	0.718848	0.010496	0.476274	-1.55781	0.00806868	0.428825	0.00359122	0.993479	0.272641	0.115933
AT1G19025	AT1G19025.1	data	NA	DNA repair metallo-beta-lactamase family protein		1	0.944051	0.988213	1	1	1	-0.726476	0.86184	-0.737869	-0.602682	-0.461962	0.438367	0.601932	0.379127	0.418017	0.493854	0.6999	0.814371
AT1G19050	AT1G19050.1	data	ARR7	response regulator 7		1	1	0.9142	0.916091	0.99739	1	0.204604	0.032865	-0.294551	-0.394972	-0.19061	0.569052	0.487357	0.892875	0.225048	0.183745	0.546443	0.465521
AT1G19070	AT1G19070.1	data	NA	F-box family protein		1	1	1	0.991482	1	1	0	0	1.12942	-2.01396	-1.83281	2.56274e-15	1	1	0.695477	0.328861	1	1
AT1G19080	AT1G19080.1	data	PSF3,TTN10	GINS complex protein		1	0.694514	0.961789	0.871359	1	1	0.217704	0.810757	-0.425765	0.581592	-0.0316946	0.719823	0.708676	0.0663456	0.33143	0.133457	0.957469	0.360607
AT1G19100	AT1G19100.1	data	NA	Histidine kinase-, DNA gyrase B-, and HSP90-like ATPase family protein		1	1	1	1	0.970967	1	-0.119863	-0.210514	-0.354406	-0.238364	-0.445178	0.466711	0.836032	0.643084	0.504625	0.635317	0.486262	0.538388
AT1G19110	AT1G19110.1	data	NA	inter-alpha-trypsin inhibitor heavy chain-related		0.865098	1	0.0365799	1	1	1	0.451219	0.000921269	0.826562	0.0914312	0.154538	0.786397	0.0826449	0.958031	0.000149918	0.723023	0.671468	0.0874911
AT1G19120	AT1G19120.1	data	NA	Small nuclear ribonucleoprotein family protein		0.973102	0.797609	1	1	0.886414	1	-0.334407	0.376323	0.169873	0.0910932	0.451048	-0.118688	0.24378	0.123399	0.534125	0.746193	0.268979	0.912403
AT1G19130	AT1G19130.1	data	NA	K09705 - hypothetical protein (K09705) (1 of 1)		1	1	1	0.777987	0.98712	1	-0.21358	0.0586849	0.162874	0.365836	-0.204231	0.0403428	0.480067	0.777853	0.51775	0.0713615	0.521665	0.969262
AT1G19140	AT1G19140.2	data	NA	K18587 - ubiquinone biosynthesis protein COQ9 (COQ9) (1 of 1)		1	1	0.128873	0.982039	1	1	-0.189688	-0.145816	0.637305	0.294889	-0.00144836	1.14613	0.593778	0.564059	0.000826698	0.308636	1	0.025449
AT1G19150	AT1G19150.1	data	LHCA2*1,LHCA6	photosystem I light harvesting complex gene 6		1	1	1	1	1	1	0.0302273	0.0709344	-0.0603759	-0.0631852	0.101653	-0.62869	0.903746	0.677763	0.816857	0.754422	0.638745	0.035376
AT1G19170	AT1G19170.1	data	NA	Pectin lyase-like superfamily protein		0.845146	0.794148	0.793648	1	1	1	-1.09313	0.914051	0.831073	-0.0372441	-0.111761	0.737713	0.0678529	0.120312	0.0972262	0.961935	0.910258	0.56746
AT1G19180	AT1G19180.1	data	JAZ1,TIFY10A	jasmonate-zim-domain protein 1		1	0.99335	0.601911	1	0.870341	1	-0.0450698	0.163555	0.568989	-0.115503	-0.347264	-0.533921	0.9673	0.519199	0.0370564	0.707862	0.24129	0.189169
AT1G19190	AT1G19190.1	data	NA	alpha/beta-Hydrolases superfamily protein		0.970949	1	0.899705	1	0.379267	1	-0.973559	0.113099	1.46663	0.00492689	-3.89	-0.139123	0.240493	1	0.199289	1	0.012809	1
AT1G19200	AT1G19200.1	data	NA	Protein of unknown function (DUF581)		1	0.98363	0.798177	0.859331	0.857661	1	-0.694046	0.775233	1.23473	1.26482	1.81291	-0.175007	0.992745	0.494128	0.102723	0.116382	0.224043	1
AT1G19220	AT1G19220.1	data	ARF11,ARF19,IAA22	auxin response factor 19		0.95218	0.957033	0.743662	0.85982	0.905301	1	-0.625545	-0.509326	-0.763446	-0.696566	-0.58268	0.325568	0.191923	0.408854	0.072617	0.118807	0.318921	0.823191
AT1G19230	AT1G19230.2	data	NA	Riboflavin synthase-like superfamily protein		0.978807	1	0.986412	1	0.920201	1	1.20115	-0.253079	1.57522	0.311914	-1.58128	-2.84442	0.265181	0.941066	0.395952	0.857358	0.341521	0.30914
AT1G19240	AT1G19240.1	data	NA	NA		1	1	0.80248	0.948594	0.943439	1	-0.185474	0.136471	-0.472815	0.344765	0.483599	-0.519576	0.675576	0.736276	0.108274	0.226861	0.397589	0.520278
AT1G19250	AT1G19250.1	data	FMO1	flavin-dependent monooxygenase 1		1	0.900095	0.988213	1	1	1	-1.79279	2.91167	-1.69009	0.242993	-0.509305	-2.70352	0.888889	0.264392	0.4168	1	1	0.542756
AT1G19270	AT1G19270.1	data	DA1	DA1		1	1	1	1	0.943313	1	-0.357019	-0.1678	0.0468098	0.00404526	0.581454	-0.487262	0.547115	0.815371	0.924092	0.979915	0.396189	0.759618
AT1G19290	AT1G19290.1	data	NA	Pentatricopeptide repeat (PPR) superfamily protein		1	0.204509	0.7281	0.92408	1	1	0.173402	-3.18151	-1.71714	1.22604	-0.622576	-1.73765	0.812788	0.0027331	0.0661316	0.196099	0.684145	0.649007
AT1G19300	AT1G19300.1	data	ATGATL1,GATL1,GLZ1,PARVUS	Nucleotide-diphospho-sugar transferases superfamily protein		1	1	0.898636	1	0.945918	1	-0.493641	0.240379	-0.450404	-0.171842	0.32757	-0.328925	0.416941	0.549435	0.195596	0.734458	0.404166	0.793814
AT1G19310	AT1G19310.1	data	NA	RING/U-box superfamily protein		0.968279	0.901036	1	1	1	1	-0.600731	0.624371	0.226187	0.265191	0.0710938	-1.00033	0.234808	0.267264	0.66325	0.585824	0.941748	0.211966
AT1G19320	AT1G19320.1	data	NA	Pathogenesis-related thaumatin superfamily protein		1	0.843098	1	0.814476	1	1	-1.37729	-3.90929	2.1858	-2.14294	1.03577	1.4279	0.692185	0.16527	0.612836	0.0917025	1	1
AT1G19330	AT1G19330.3	data	NA	PTHR13286 - SAP30 (1 of 2)		0.938567	1	0.558547	0.157308	0.95472	1	0.642337	0.164173	1.28791	-1.17459	0.489761	1.1097	0.169181	0.632411	0.0296576	0.00107179	0.429343	0.223992
AT1G19340	AT1G19340.1	data	NA	Methyltransferase MT-A70 family protein		1	0.918964	0.906731	1	1	1	-0.838578	-1.01719	1.22916	-0.313491	0.378686	0.147783	0.556478	0.299375	0.21317	0.629187	0.697651	0.932506
AT1G19350	AT1G19350.3	data	BES1,BZR2	Brassinosteroid signalling positive regulator (BZR1) family protein		1	0.797609	1	1	0.347068	1	0.00752501	-0.307258	0.0209338	-0.149794	-0.506587	0.24505	0.963106	0.122473	0.903096	0.417345	0.0099225	0.421398
AT1G19360	AT1G19360.1	data	NA	Nucleotide-diphospho-sugar transferase family protein		0.999843	0.902892	1	1	0.836038	1	0.239814	-0.313026	0.0395354	0.0866737	0.356466	-0.0315125	0.34524	0.270286	0.917782	0.706913	0.19889	0.965303
AT1G19370	AT1G19370.1	data	NA	PTHR35464:SF1 - F18O14.9 (1 of 2)		1	0.933606	1	0.866339	0.661239	1	0.00751832	0.555728	-0.134806	0.719986	1.27597	1.0749	0.957898	0.332801	0.751702	0.128424	0.0743088	0.649295
AT1G19380	AT1G19380.1	data	NA	Protein of unknown function (DUF1195)		1	0.173954	1	1	0.555577	1	-0.592901	1.57556	-0.29229	0.294745	0.852485	-0.116225	0.385156	0.00206128	0.55458	0.354965	0.0402882	0.868453
AT1G19394	AT1G19394.1	data	NA	NA		1	0.843098	1	1	1	1	0	3.76697	-0.206035	-2.50051	1.775	1.53548	1	0.165653	1	0.422854	1	1
AT1G19396	AT1G19396.2	data	NA	NA		1	0.895438	1	1	0.830198	1	-0.747441	1.32208	-0.458053	-0.281548	-3.77125	-1.41876	0.59633	0.235051	0.492518	0.861188	0.190352	0.426836
AT1G19397	AT1G19397.1	data	NA	NA		1	1	0.855956	1	0.827742	1	-0.372614	0.314716	-0.504645	0.183303	-1.08693	-1.49956	0.627976	0.6786	0.146954	0.76159	0.183649	0.0726001
AT1G19400	AT1G19400.1	data	NA	Erythronate-4-phosphate dehydrogenase family protein		0.911426	0.319972	0.754371	1	0.859289	1	-0.421922	-0.589051	0.343332	0.136292	-0.364763	-0.939035	0.133176	0.00674362	0.0768217	0.624811	0.226498	0.0319131
AT1G19430	AT1G19430.1	data	NA	S-adenosyl-L-methionine-dependent methyltransferases superfamily protein		1	0.739745	0.906731	0.9538	1	1	-0.392668	-0.72663	-0.431983	-0.370418	0.0923648	-0.958591	0.397112	0.0869999	0.211309	0.236497	0.827525	0.330406
AT1G19440	AT1G19440.1	data	KCS4	3-ketoacyl-CoA synthase 4		1	1	0.986412	1	0.994099	1	0.223828	0.189701	0.323948	-0.203462	-0.270725	1.11514	0.492678	0.607962	0.398814	0.436424	0.536716	0.285769
AT1G19450	AT1G19450.1	data	NA	Major facilitator superfamily protein		0.970329	1	0.851626	1	0.968808	1	-0.367761	-0.132462	-0.377278	-0.359211	-0.318824	-0.416879	0.239497	0.677345	0.141246	0.397642	0.482059	0.478846
AT1G19480	AT1G19480.1	data	NA	DNA glycosylase superfamily protein		1	0.957033	1	1	1	1	-0.115743	0.54028	-0.234324	-0.0253562	-0.147508	0.0847019	0.87033	0.420268	0.64139	1	0.891608	1
AT1G19485	AT1G19485.1	data	NA	Transducin/WD40 repeat-like superfamily protein		0.847359	1	0.969427	0.866339	1	1	0.74845	-0.034916	-0.35622	0.646373	-0.215761	0.527415	0.0694653	1	0.352356	0.127751	0.666639	0.528543
AT1G19490	AT1G19490.1	data	NA	Basic-leucine zipper (bZIP) transcription factor family protein		1	1	1	0.907328	0.833555	1	0.813163	0.0956766	0.0197456	1.73437	-2.20483	-2.93443	0.600995	0.946482	1	0.170286	0.195429	0.0920057
AT1G19500	AT1G19500.1	data	NA	NA		1	1	0.698431	1	1	1	0	0	3.30345	0	0	4.12172	1	1	0.0569685	1	1	0.268907
AT1G19510	AT1G19510.1	data	ATRL5,RL5,RSM4	RAD-like 5		0.922549	1	1	1	1	1	1.03754	-0.151648	0.399111	-0.144465	0.282231	-1.88985	0.148989	0.873634	0.549396	0.842843	0.851454	0.238193
AT1G19520	AT1G19520.1	data	NFD5	pentatricopeptide (PPR) repeat-containing protein		1	1	0.857927	1	0.649453	1	0.312485	0.0390331	0.367038	-0.194543	0.853525	-0.923396	0.448352	0.935073	0.149052	0.441339	0.0701537	0.240677
AT1G19530	AT1G19530.1	data	NA	NA		0.842381	0.494557	0.809255	1	0.764714	1	-1.68086	-1.73498	0.589425	0.168648	1.30708	0.492295	0.0663562	0.0207466	0.11652	0.885197	0.132818	0.195754
AT1G19540	AT1G19540.1	data	NA	NmrA-like negative transcriptional regulator family protein		0.741186	1	0.941884	1	0.959681	1	-1.87101	0.0980772	0.45125	-0.353739	0.639876	-3.12927	0.0377987	0.891374	0.278394	0.554365	0.440256	0.0436117
AT1G19550	AT1G19550.1	data	NA	Glutathione S-transferase family protein		1	1	1	0.980945	1	1	-0.68001	-1.0798	-2.31859	-1.74596	1.87423	1.58725	1	1	0.600728	0.30169	1	1
AT1G19570	AT1G19570.1	data	ATDHAR1,DHAR1,DHAR5	dehydroascorbate reductase		1	0.902892	0.910547	0.969165	0.74022	1	0.150213	0.148379	0.196134	0.158631	-0.274137	-0.0150188	0.422	0.270158	0.220985	0.262925	0.111759	0.963967
AT1G19580	AT1G19580.1	data	GAMMA CA1	gamma carbonic anhydrase 1		1	0.988301	1	1	0.914668	1	-0.106275	0.178673	0.0798991	-0.0718167	0.227774	-0.151113	0.632808	0.508272	0.679269	0.770858	0.333821	0.812936
AT1G19600	AT1G19600.1	data	NA	pfkB-like carbohydrate kinase family protein		1	0.985641	0.929045	0.711199	0.892959	1	0.00616466	0.123828	-0.209863	-0.401669	0.233482	-0.832227	0.976693	0.503515	0.238816	0.0470662	0.279562	0.0500874
AT1G19610	AT1G19610.1	data	LCR78,PDF1.4	Arabidopsis defensin-like protein		0.987741	1	1	1	0.903885	1	-1.29275	-0.549494	-0.11014	1.1994	-1.36359	-0.795865	0.309012	0.727345	0.739084	0.534914	0.31642	0.67185
AT1G19630	AT1G19630.1	data	CYP722A1	cytochrome P450, family 722, subfamily A, polypeptide 1		0.961232	0.862327	1	0.94173	1	1	-3.37124	3.45402	-5.12548e-15	3.18466	0.172625	2.04312	0.207043	0.183633	1	0.215675	1	0.458317
AT1G19640	AT1G19640.1	data	JMT	jasmonic acid carboxyl methyltransferase		1	1	0.280047	0.903564	1	1	-0.0528105	0.114451	3.94299	-1.28065	-0.178258	-1.92949	1	1	0.00399	0.16759	0.952936	0.211051
AT1G19650	AT1G19650.1	data	NA	Sec14p-like phosphatidylinositol transfer family protein		0.964266	1	1	0.951978	1	1	-0.562938	-0.368054	-0.124712	-0.476507	-0.203169	0.114946	0.219729	0.593371	0.835651	0.233027	0.763271	0.974761
AT1G19660	AT1G19660.1	data	NA	Wound-responsive family protein		1	1	0.977767	1	1	1	-0.0367717	0.0381228	-0.155203	0.0600581	-0.079522	-0.219651	0.84821	0.833573	0.379902	0.700559	0.737688	0.505079
AT1G19670	AT1G19670.1	data	ATCLH1,ATHCOR1,CLH1,CORI1	chlorophyllase 1		1	0.580389	0.293641	1	1	1	-0.118059	0.539582	0.634651	0.11022	0.129984	-0.791258	0.636043	0.0323189	0.00434103	0.753981	0.700086	0.127956
AT1G19680	AT1G19680.1	data	NA	RING/U-box superfamily protein		1	1	0.932927	1	0.923177	1	-0.388153	-0.00290268	0.459454	0.193503	0.669519	-0.652417	0.489808	0.972573	0.248941	0.726079	0.346256	0.563002
AT1G19690	AT1G19690.1	data	NA	NAD(P)-binding Rossmann-fold superfamily protein		1	0.90801	0.502105	0.887512	1	1	-0.0901091	0.49818	-1.25321	-0.525217	-0.2923	-0.671057	0.87803	0.280419	0.0201288	0.144543	0.599887	0.589252
AT1G19700	AT1G19700.1	data	BEL10,BLH10	BEL1-like homeodomain 10		1	0.934196	0.975977	1	1	1	0.0255831	-0.321682	0.247435	0.0826477	0.311891	0.341604	0.920686	0.340598	0.367119	0.717627	0.558999	0.599745
AT1G19710	AT1G19710.1	data	NA	UDP-Glycosyltransferase superfamily protein		1	0.939416	0.997457	1	1	1	-0.11624	0.285596	0.199408	0.0967353	-0.0580368	0.0531625	0.637627	0.356675	0.464212	0.6787	0.848832	0.920459
AT1G19715	AT1G19715.3	data	NA	Mannose-binding lectin superfamily protein		1	0.924461	1	1	0.9342	1	0.0546732	-0.585798	0.165131	0.354093	0.526885	0.522496	0.963197	0.315924	0.739304	0.424883	0.371962	0.57804
AT1G19720	AT1G19720.1	data	NA	Pentatricopeptide repeat (PPR-like) superfamily protein		1	1	1	1	1	1	-0.419512	-0.167871	-0.177601	0.255157	0.141161	-0.39885	0.369742	0.649632	0.543584	0.545306	0.774653	0.625213
AT1G19730	AT1G19730.1	data	ATH4,ATTRX4	Thioredoxin superfamily protein		1	1	1	1	1	1	-0.039469	0.0192419	-0.126684	-0.196565	0.0767944	-0.384297	0.861651	0.920059	0.618501	0.504148	0.819731	0.563037
AT1G19740	AT1G19740.1	data	NA	ATP-dependent protease La (LON) domain protein		1	1	1	1	0.829221	1	0.0310328	-0.086594	-0.0464527	-0.148016	-0.285052	-0.239917	0.878247	0.638886	0.822848	0.444898	0.189137	0.511872
AT1G19750	AT1G19750.1	data	NA	Transducin/WD40 repeat-like superfamily protein		1	0.943572	1	1	1	1	0.758118	2.02392	-0.797057	0.619039	-1.52134	-1.65693	0.880374	0.376467	0.739633	0.791066	1	0.888889
AT1G19770	AT1G19770.1	data	ATPUP14,PUP14	purine permease 14		0.992169	0.875879	1	1	0.827742	1	-0.284327	-0.292025	0.115232	-0.0819757	0.428871	-0.110904	0.3261	0.205961	0.559323	0.737164	0.185778	0.848484
AT1G19780	AT1G19780.1	data	ATCNGC8,CNGC8	cyclic nucleotide gated channel 8		0.743521	1	0.863553	1	0.966184	1	-4.21087	-0.821521	2.75683	-0.535818	0.837082	-2.77161	0.039159	0.58137	0.153091	0.577292	0.457015	0.482478
AT1G19790	AT1G19790.1	data	SRS7	SHI-related sequence 7		1	1	0.964476	1	1	1	2.63127	-1.54869	1.70187	0.435197	1.73185	0.679176	0.531493	1	0.336383	0.913792	1	1
AT1G19800	AT1G19800.2	data	TGD1	trigalactosyldiacylglycerol 1		1	0.874998	1	1	0.89374	1	0.0156795	0.368493	-0.163041	-0.106232	-0.388431	-0.47217	0.967729	0.204215	0.499226	0.697255	0.282247	0.267531
AT1G19830	AT1G19830.1	data	NA	SAUR-like auxin-responsive protein family		1	1	1	1	1	1	0.51846	0.874688	-1.20616	0.602388	0.198629	-1.0754	0.74021	0.63976	0.494191	0.573801	0.913882	1
AT1G19835	AT1G19835.1	data	NA	Plant protein of unknown function (DUF869)		1	1	0.960895	0.98062	0.973756	1	-0.0102925	0.00440892	-0.290404	0.216005	-0.202213	-0.637644	0.983588	0.963235	0.320944	0.300852	0.490329	0.102742
AT1G19850	AT1G19850.1	data	ARF5,IAA24,MP	Transcriptional factor B3 family protein / auxin-responsive factor AUX/IAA-related		0.987741	0.791581	0.986976	1	1	1	0.346127	0.542371	0.353469	0.0285306	-0.314	0.730188	0.295207	0.117976	0.412632	0.983408	0.578197	0.295752
AT1G19860	AT1G19860.1	data	NA	Zinc finger C-x8-C-x5-C-x3-H type family protein		1	0.947156	1	0.955987	1	1	0.269289	0.484155	0.0501121	-0.60967	0.00603869	2.30131	0.535639	0.386997	0.867557	0.238912	1	0.143295
AT1G19870	AT1G19870.1	data	iqd32	IQ-domain 32		1	0.696446	1	1	0.958428	1	-0.173069	-0.476372	-0.0533906	0.00451577	0.196463	-0.812858	0.4341	0.0673403	0.81301	1	0.438323	0.112467
AT1G19880	AT1G19880.1	data	NA	Regulator of chromosome condensation (RCC1) family protein		1	0.925278	0.798489	1	0.698001	1	-0.0762324	-0.238298	0.490513	0.165723	0.947211	-0.109138	0.849253	0.320047	0.102823	0.492682	0.0926515	0.895412
AT1G19900	AT1G19900.1	data	NA	glyoxal oxidase-related protein		1	1	1	0.98778	0.443392	1	0.485856	0.181141	-5.12548e-15	0.596299	-2.5326	2.28095	0.450669	0.822806	1	0.318406	0.0192582	0.307916
AT1G19910	AT1G19910.1	data	ATVHA-C2,AVA-2PE,AVA-P2	ATPase, F0/V0 complex, subunit C protein		1	1	1	0.878485	1	1	-0.0461899	-0.0185901	-0.0644506	0.244662	-0.0152134	-0.0463595	0.801771	0.913374	0.666907	0.139474	0.940225	0.872661
AT1G19920	AT1G19920.1	data	APS2,ASA1	Pseudouridine synthase/archaeosine transglycosylase-like family protein		0.862901	1	1	1	1	1	0.397519	-0.0588112	-0.126549	0.0832642	0.111419	0.162099	0.0772386	0.783882	0.571421	0.782035	0.656509	0.725371
AT1G19940	AT1G19940.1	data	AtGH9B5,GH9B5	glycosyl hydrolase 9B5		0.281914	1	0.983412	0.594803	1	1	-4.1523	-0.600609	-1.50998	-4.63471	1.19134	3.19046	0.00254038	0.663929	0.388863	0.0229951	0.657505	0.508159
AT1G19950	AT1G19950.1	data	HVA22H	HVA22-like protein H (ATHVA22H)		0.986484	0.981143	1	0.843789	0.933408	1	-0.565883	-0.288036	-0.295649	0.619611	0.449597	-1.55372	0.285154	0.488506	0.675352	0.105786	0.36983	0.155077
AT1G19960	AT1G19960.1	data	NA	NA		0.862901	1	0.876368	1	1	1	-0.677064	0.0511536	-0.665721	-0.217201	-0.161411	-0.541242	0.0772708	0.88288	0.164497	0.57142	0.68817	0.404413
AT1G19970	AT1G19970.1	data	NA	ER lumen protein retaining receptor family protein		1	1	1	1	0.834042	1	-0.401278	0.329935	0.295917	-0.42651	0.873906	-0.899484	0.580112	0.578417	0.688475	0.449872	0.196249	0.631245
AT1G19980	AT1G19980.1	data	NA	cytomatrix protein-related		1	0.953427	1	1	0.977533	1	0.0325012	0.618994	0.0367256	0.0531763	0.60884	-1.54766	0.970456	0.402099	0.978843	0.953069	0.498413	0.0806917
AT1G19990	AT1G19990.1	data	NA	NA		1	1	0.976653	1	0.953118	1	0.329963	-0.258067	0.49369	0.0870116	0.844701	0.0181214	0.550652	0.66679	0.373255	0.939149	0.424674	1
AT1G20010	AT1G20010.1	data	TUB5	tubulin beta-5 chain		0.987741	0.988301	0.358133	1	1	1	0.173034	0.101578	0.615423	0.108887	-0.0932517	0.0960039	0.306908	0.508739	0.00768977	0.526926	0.649197	0.782347
AT1G20020	AT1G20020.1	data	ATLFNR2,FNR2	ferredoxin-NADP(+)-oxidoreductase 2		1	1	0.988213	1	0.942893	1	0.109066	0.0416467	0.111116	-0.068806	-0.135039	-0.262119	0.522144	0.76662	0.42311	0.6388	0.395073	0.299046
AT1G20030	AT1G20030.2	data	NA	Pathogenesis-related thaumatin superfamily protein		0.639675	0.272397	0.00213979	0.00587224	0.129226	1	0.924312	1.20712	2.04559	1.46171	1.39801	-0.0686741	0.0206721	0.00465403	3.71756e-06	9.41734e-06	0.00119198	0.90318
AT1G20050	AT1G20050.1	data	HYD1	C-8,7 sterol isomerase		1	0.74106	0.851788	0.989388	1	1	0.0454142	0.307539	0.402809	0.166722	-0.0346235	0.172025	0.818156	0.0872599	0.14363	0.32013	0.886171	0.709046
AT1G20060	AT1G20060.1	data	NA	ATP binding microtubule motor family protein		0.987741	0.970411	1	0.866339	0.348638	1	0.829833	0.611402	0.445167	0.870967	-1.88635	0.276323	0.298175	0.459441	0.685713	0.129553	0.0100858	0.910724
AT1G20070	AT1G20070.1	data	NA	NA		1	1	0.798177	0.505069	0.100948	1	0.209049	-0.00471796	-1.07298	-1.09479	-2.1849	-0.322542	0.665507	0.974651	0.102369	0.0123592	0.000719515	0.782764
AT1G20090	AT1G20090.1	data	ARAC4,ATRAC4,ATROP2,ROP2	RHO-related protein from plants 2		1	0.805312	1	1	1	1	-0.0829859	-0.27943	-0.130956	-0.124456	0.0347297	-0.313712	0.720441	0.128806	0.488624	0.585489	0.876977	0.397797
AT1G20100	AT1G20100.1	data	NA	NA		1	1	0.661653	1	1	1	0.179154	0.0297696	0.35893	0.0983933	0.0719383	-0.187146	0.495045	0.880795	0.0493116	0.612257	0.829483	0.613643
AT1G20110	AT1G20110.1	data	NA	RING/FYVE/PHD zinc finger superfamily protein		0.890374	0.993906	0.906731	1	0.893266	1	0.398144	-0.136782	0.236196	-0.122561	-0.24747	0.131996	0.107846	0.521344	0.209167	0.515595	0.281022	0.775306
AT1G20120	AT1G20120.1	data	NA	GDSL-like Lipase/Acylhydrolase superfamily protein		1	1	0.476744	1	0.900088	1	2.39911	-0.434609	-1.34689	0.590268	2.03199	1.46167	0.72536	0.878013	0.0168415	1	0.307176	1
AT1G20130	AT1G20130.1	data	NA	GDSL-like Lipase/Acylhydrolase superfamily protein		1	1	1	1	1	1	2.6347	0.451787	-5.12548e-15	2.62625	2.38308	1.43474	0.531449	0.872958	1	0.593026	0.587955	1
AT1G20140	AT1G20140.1	data	ASK4,SK4	SKP1-like 4		0.608091	1	0.572028	0.790853	1	1	-1.40704	0.0397848	-0.563101	-0.702835	-0.041407	-0.528426	0.0169327	0.883043	0.0325347	0.0772588	1	0.516462
AT1G20160	AT1G20160.1	data	ATSBT5.2	Subtilisin-like serine endopeptidase family protein		0.897599	0.910631	1	0.461697	1	1	-0.569629	-0.790767	0.0456213	-1.05627	-0.259413	-1.35604	0.114754	0.283152	0.918011	0.00979158	0.817841	0.423688
AT1G20180	AT1G20180.1	data	NA	Protein of unknown function (DUF677)		1	0.869586	0.851641	1	1	1	1.04264	-3.64804	1.66861	-1.04717	0	2.56274e-15	0.609494	0.191929	0.143226	0.595806	1	1
AT1G20190	AT1G20190.1	data	ATEXP11,ATEXPA11,ATHEXP ALPHA 1.14,EXP11,EXPA11	expansin 11		1	1	1	1	1	1	-0.525275	-0.286467	-0.143629	0.257456	0.124234	-0.0376832	0.400112	0.615741	0.837796	0.613873	0.844669	1
AT1G20200	AT1G20200.1	data	EMB2719,HAP15	PAM domain (PCI/PINT associated module) protein		1	0.960776	1	1	0.805042	1	-0.216775	0.164076	-0.102071	-0.00801385	-0.37766	-0.294281	0.362972	0.439899	0.551931	0.962804	0.164151	0.554152
AT1G20220	AT1G20220.1	data	NA	Alba DNA/RNA-binding protein		0.847359	0.952381	0.99207	1	0.857071	1	-0.655402	0.195741	-0.151276	0.148649	0.354259	-1.27788	0.069582	0.400971	0.448589	0.711962	0.223673	0.142056
AT1G20225	AT1G20225.1	data	NA	Thioredoxin superfamily protein		0.994012	0.957033	1	1	0.969357	1	-0.262396	0.215377	0.0604913	-0.0707327	0.234994	0.0867439	0.329957	0.419373	0.799633	0.805734	0.482703	0.923048
AT1G20230	AT1G20230.1	data	NA	Pentatricopeptide repeat (PPR) superfamily protein		1	1	1	0.767622	0.949395	1	1.28584	-0.245278	0.062086	-3.2277	-1.72707	-3.1091	0.470988	1	1	0.0673994	0.417263	0.319174
AT1G20260	AT1G20260.1	data	NA	ATPase, V1 complex, subunit B protein		0.999843	1	0.899705	1	0.629586	1	0.215659	0.0537909	0.198135	0.00305055	-0.383013	0.140078	0.347061	0.737965	0.20008	0.985046	0.0605611	0.692988
AT1G20270	AT1G20270.1	data	NA	2-oxoglutarate (2OG) and Fe(II)-dependent oxygenase superfamily protein		1	0.940405	1	1	1	1	-0.3065	-0.409917	0.211291	-0.108214	0.210103	0.802043	0.500197	0.358034	0.478741	0.862593	0.700044	0.396415
AT1G20300	AT1G20300.1	data	NA	Pentatricopeptide repeat (PPR) superfamily protein		0.769446	1	1	1	1	1	1.02443	-0.0211488	0.218895	-0.22247	-0.0498577	2.01124	0.0431168	1	0.705102	0.6714	0.9718	0.148356
AT1G20310	AT1G20310.1	data	NA	NA		1	1	1	0.97163	1	1	2.53935	0.988774	-1.33264	0.917418	0.0338729	2.56274e-15	0.732035	0.874021	0.684809	0.272189	1	1
AT1G20330	AT1G20330.1	data	CVP1,FRL1,SMT2	sterol methyltransferase 2		0.95218	0.925255	0.969132	1	0.624346	1	-0.324745	-0.179593	0.190972	-0.0470905	0.517976	0.6511	0.197098	0.319849	0.349825	0.792318	0.058732	0.0784245
AT1G20340	AT1G20340.1	data	DRT112,PETE2	Cupredoxin superfamily protein		1	0.900095	1	0.979918	1	1	-0.0255405	0.132762	-0.0851499	0.153742	0.0619952	-0.161833	0.886245	0.265302	0.5971	0.296456	0.709421	0.489196
AT1G20350	AT1G20350.1	data	ATTIM17-1,TIM17-1	translocase inner membrane subunit 17-1		0.964623	0.657605	0.714583	0.129078	1	1	-2.49949	-2.38194	-0.842509	-4.6936	-0.122027	-1.23716	0.220358	0.0502988	0.0606342	0.000799261	0.950779	0.572725
AT1G20370	AT1G20370.1	data	NA	Pseudouridine synthase family protein		1	1	0.919696	1	1	1	-0.395626	0.255517	0.418822	-0.0855859	-0.0967732	0.715016	0.379473	0.595998	0.230835	0.846	0.802345	0.541716
AT1G20380	AT1G20380.1	data	NA	Prolyl oligopeptidase family protein		0.879153	1	0.765088	1	0.994465	1	0.843446	-0.0156201	-0.843148	0.285407	0.548312	0.721112	0.0966611	1	0.0826891	0.595562	0.537989	0.625883
AT1G20400	AT1G20400.1	data	NA	Protein of unknown function (DUF1204)		1	1	0.960895	0.814476	1	1	-1.09957	-0.625095	-3.07107	3.80419	1.00589	2.56274e-15	0.853692	1	0.320726	0.0915191	0.685885	1
AT1G20410	AT1G20410.1	data	NA	Pseudouridine synthase family protein		1	0.993546	0.917047	0.989473	1	1	0.223155	0.299601	-0.480763	0.431792	0.263716	0.650371	0.643654	0.519533	0.229062	0.320516	0.592783	0.602238
AT1G20430	AT1G20430.1	data	NA	NA		1	1	0.845296	0.958271	1	1	0.016237	0.0443561	-0.42634	0.244997	0.0605638	0.279624	0.950429	0.855501	0.13733	0.246057	0.82987	0.624404
AT1G20440	AT1G20440.1	data	AtCOR47,COR47,RD17	cold-regulated 47		0.898866	1	1	1	0.190105	1	-0.431959	0.0309607	-0.0292351	-0.0713738	0.776854	-0.630013	0.115722	0.863514	0.891918	0.660355	0.00263208	0.128785
AT1G20450	AT1G20450.1	data	ERD10,LTI29,LTI45	Dehydrin family protein		0.813166	1	0.546581	1	0.767691	0.993554	-0.507154	-0.0838583	0.397367	-0.0721054	0.442703	-0.959171	0.0570189	0.731144	0.0275642	0.792063	0.137152	0.0229268
AT1G20460	AT1G20460.1	data	NA	NA		0.940353	1	0.937156	1	0.806175	1	-1.68073	0.32813	-1.0797	-0.45412	-2.044	2.45534	0.172588	0.640526	0.265084	0.65693	0.165172	0.489423
AT1G20470	AT1G20470.1	data	NA	SAUR-like auxin-responsive protein family		1	1	0.674423	1	0.872118	1	0.246584	0.143797	-1.06714	0.342075	1.4196	-2.95683	0.76608	0.911622	0.051105	0.518507	0.245417	0.201837
AT1G20480	AT1G20480.1	data	NA	AMP-dependent synthetase and ligase family protein		1	0.951862	1	0.978303	1	1	-0.382895	-0.701324	-0.215207	0.736216	0.0677251	0.666809	0.721119	0.398565	0.612623	0.290825	1	0.670012
AT1G20490	AT1G20490.1	data	NA	AMP-dependent synthetase and ligase family protein		0.961232	0.918366	1	1	1	1	1.65027	1.16361	-0.2063	-0.367346	-0.113259	4.48193	0.205728	0.299028	0.799918	0.659417	1	0.120934
AT1G20500	AT1G20500.1	data	NA	AMP-dependent synthetase and ligase family protein		1	0.871866	1	1	0.812584	1	1.63765	3.35009	-0.781541	0	4.25615	2.56274e-15	0.489884	0.19913	0.752823	1	0.171291	1
AT1G20510	AT1G20510.1	data	OPCL1	OPC-8:0 CoA ligase1		1	1	1	1	1	1	-0.202493	0.0936479	-0.220009	-0.0482771	-0.0217607	-0.652425	0.53464	0.821484	0.717177	0.831921	0.957091	0.320797
AT1G20530	AT1G20530.1	data	NA	Protein of unknown function (DUF630 and DUF632)		1	1	0.931949	1	1	1	-2.24739	-0.372464	2.11854	-1.1865	0	2.56274e-15	0.479849	0.831498	0.248065	0.521037	1	1
AT1G20540	AT1G20540.1	data	NA	Transducin/WD40 repeat-like superfamily protein		0.955455	0.79284	0.999396	0.94173	0.0378679	1	0.524943	0.472259	-0.245854	-0.412581	-1.89858	0.718306	0.199618	0.118878	0.47204	0.214291	0.00010965	0.2785
AT1G20550	AT1G20550.1	data	NA	O-fucosyltransferase family protein		1	1	0.975672	0.797518	1	1	-0.616784	-0.0128997	0.555137	1.22131	0.550689	2.10062	0.397398	1	0.362182	0.0827244	0.594553	0.0808169
AT1G20560	AT1G20560.1	data	AAE1	acyl activating enzyme 1		1	0.952287	1	1	1	1	0.0518257	-0.204619	-0.127811	0.244581	-0.111003	-0.453072	0.946204	0.400109	0.631046	0.391014	0.772396	0.35415
AT1G20570	AT1G20570.1	data	NA	Spc97 / Spc98 family of spindle pole body (SBP) component		0.690654	0.98471	1	1	0.59474	1	-3.417	0.776607	1.1551	-1.40495	-4.49796	2.56274e-15	0.0281491	0.500225	0.82574	0.386894	0.0504713	1
AT1G20575	AT1G20575.1	data	NA	Nucleotide-diphospho-sugar transferases superfamily protein		1	1	1	1	0.875924	1	0.306464	0.0330858	0.050687	-0.238112	0.521647	0.599286	0.531885	0.925102	0.868946	0.45313	0.253395	0.475298
AT1G20580	AT1G20580.1	data	NA	Small nuclear ribonucleoprotein family protein		0.99141	0.962151	0.924771	1	0.28985	1	-0.288573	0.18762	0.253021	0.145612	0.857011	0.558463	0.324212	0.445846	0.235232	0.577644	0.00625666	0.37343
AT1G20600	AT1G20600.1	data	NA	AP2/B3-like transcriptional factor family protein		1	0.957033	1	0.952091	1	1	-2.6176	2.13307	1.71575	3.29577	0.240749	2.56274e-15	0.521095	0.409101	1	0.233387	1	1
AT1G20610	AT1G20610.1	data	CYCB2;3	Cyclin B2;3		1	0.768914	1	0.839402	1	1	0.248562	0.645189	0.208456	0.557838	-0.118102	-0.935729	0.516255	0.101532	0.637256	0.102218	0.876814	0.229322
AT1G20620	AT1G20620.1	data	ATCAT3,CAT3,SEN2	catalase 3		0.930212	0.154247	0.933271	0.916667	1	1	0.322382	0.604699	0.161094	0.236132	0.048878	0.258641	0.153364	0.00168346	0.255894	0.185104	0.772219	0.2751
AT1G20630	AT1G20630.1	data	CAT1	catalase 1		1	1	1	1	0.977856	1	-0.0305538	-0.0686382	-0.0969606	-0.0141607	-0.165622	0.404729	0.907129	0.75901	0.69561	0.971463	0.499225	0.393743
AT1G20640	AT1G20640.1	data	NA	Plant regulator RWP-RK family protein		1	0.959834	0.988484	0.784167	1	1	-0.0684107	-0.167476	0.209387	-0.441991	-0.115545	0.335251	0.858583	0.434765	0.434879	0.07554	0.757606	0.614936
AT1G20650	AT1G20650.1	data	NA	Protein kinase superfamily protein		1	0.895438	1	1	1	1	0.144481	-0.299718	-0.173705	-0.180476	0.181359	-0.698951	0.653685	0.246397	0.522912	0.604289	0.672805	0.294976
AT1G20670	AT1G20670.1	data	NA	DNA-binding bromodomain-containing protein		0.979082	0.961388	1	0.992444	1	1	0.799542	-0.665538	-0.111177	-0.599852	-0.103764	0.350629	0.276341	0.4437	0.82956	0.336025	0.901138	0.73931
AT1G20680	AT1G20680.1	data	NA	Protein of unknown function (DUF833)		1	1	1	0.996413	1	1	2.05607	-1.21055	-5.12548e-15	-1.43968	-1.86885	2.56274e-15	0.389638	1	1	0.344504	1	1
AT1G20690	AT1G20690.1	data	NA	SWI-SNF-related chromatin binding protein		0.0131883	1	1	1	1	1	-7.29358	0.671893	-0.230265	-1.10962	-0.254953	-3.86428	1.76252e-05	0.728152	0.797627	0.430811	0.853918	0.122003
AT1G20693	AT1G20693.1	data	HMG BETA 1,HMGB2,NFD02,NFD2	high mobility group B2		1	0.793728	0.95313	1	0.678458	1	0.0950334	0.222555	-0.179817	0.0305432	0.302672	-0.331351	0.611863	0.119563	0.301902	0.87793	0.0819338	0.254859
AT1G20696	AT1G20696.2	data	HMGB3,NFD03,NFD3	high mobility group B3		1	1	1	1	0.969821	1	-0.0697769	-0.0914619	-0.117932	0.0923925	0.166495	-0.0337122	0.693426	0.558779	0.542311	0.613706	0.483811	0.910442
AT1G20700	AT1G20700.1	data	ATWOX14,WOX14	WUSCHEL related homeobox 14		1	0.605561	0.731614	1	0.89121	1	-0.105135	-1.71532	-1.49807	-0.304146	-1.07302	-4.74468	0.832332	0.0364813	0.0684992	0.646359	0.275452	0.101394
AT1G20720	AT1G20720.1	data	NA	RAD3-like DNA-binding helicase protein		1	1	0.906691	1	0.717979	1	1.26721	1.36844	-3.45212	-0.0886009	3.80736	1.4642	0.43269	0.562933	0.206683	1	0.102093	0.779317
AT1G20760	AT1G20760.1	data	NA	Calcium-binding EF hand family protein		1	0.977956	0.906691	1	1	1	0.165542	0.180825	-0.316724	-0.171627	-0.239751	-0.515009	0.543563	0.479739	0.205641	0.509076	0.591739	0.390752
AT1G20770	AT1G20770.1	data	NA	PTHR31996:SF2 - COILED-COIL DOMAIN-CONTAINING PROTEIN 115 (1 of 1)		1	1	0.82655	0.848379	1	1	-0.173093	0.0809739	0.51922	0.391264	0.258902	0.0447021	0.777592	0.869448	0.126547	0.111074	0.571724	1
AT1G20780	AT1G20780.1	data	ATPUB44,PUB44,SAUL1	senescence-associated E3 ubiquitin ligase 1		1	0.907607	0.986838	0.958371	1	1	-0.32548	-0.510584	0.328702	-0.522945	0.0208784	-0.0109701	0.586861	0.279907	0.412424	0.246589	1	1
AT1G20810	AT1G20810.1	data	NA	FKBP-like peptidyl-prolyl cis-trans isomerase family protein		1	0.895329	1	1	0.348455	1	-0.256868	-0.425597	0.102515	-0.0791042	1.51517	0.416502	0.581553	0.233564	0.831739	0.899301	0.0100424	0.680231
AT1G20816	AT1G20816.1	data	NA	NA		1	0.881124	1	1	1	1	-0.0607473	0.586929	0.176809	-0.073685	-0.225943	0.816312	0.894019	0.212506	0.525629	0.844016	0.671871	0.411977
AT1G20823	AT1G20823.1	data	NA	RING/U-box superfamily protein		0.941142	0.685762	0.876368	1	0.468983	1	0.639233	0.808636	-0.928663	-0.0283266	1.43801	1.13169	0.176983	0.063839	0.164811	0.936367	0.0225643	0.0630904
AT1G20830	AT1G20830.1	data	MCD1	multiple chloroplast division site 1		0.886805	1	1	0.677153	0.867806	1	0.568337	0.0538022	-0.0546823	-0.703708	-0.62455	-0.32774	0.1023	0.904407	0.924725	0.0388794	0.236743	0.741199
AT1G20840	AT1G20840.1	data	TMT1	tonoplast monosaccharide transporter1		0.932018	0.895438	0.988213	1	1	1	0.74145	0.464816	0.392404	-0.0336547	0.225719	0.389733	0.154997	0.243763	0.416283	0.963995	0.802703	0.699151
AT1G20850	AT1G20850.1	data	XCP2	xylem cysteine peptidase 2		1	0.984366	0.16395	1	0.958198	1	-0.0519062	0.21657	-0.729256	-0.140016	-0.274623	-0.796665	0.855337	0.498917	0.00127637	0.53335	0.436172	0.462905
AT1G20870	AT1G20870.1	data	NA	HSP20-like chaperones superfamily protein		1	1	1	0.767622	0.966184	1	0.811862	0.0164575	0.458613	-3.16631	-1.34263	1.5008	0.445864	1	0.736237	0.0657421	0.46375	0.648707
AT1G20880	AT1G20880.1	data	NA	RNA-binding (RRM/RBD/RNP motifs) family protein		0.729348	0.679159	0.309717	0.406671	0.891357	1	-1.66753	-1.13755	-1.06389	-1.43792	-0.745745	-0.669615	0.0356986	0.058027	0.00552027	0.00760878	0.27572	0.343475
AT1G20890	AT1G20890.1	data	NA	NA		0.949512	1	0.769234	0.859331	1	1	0.858148	-0.299245	-0.710667	-0.61998	-0.233168	-1.64736	0.188368	0.73184	0.084332	0.11579	0.840134	0.159138
AT1G20900	AT1G20900.1	data	AHL27,ESC,ORE7	Predicted AT-hook DNA-binding family protein		1	0.612536	0.899705	1	1	1	-0.477599	-0.960385	0.481509	-0.485693	-0.422843	-0.411642	0.366257	0.0381639	0.200087	0.453606	0.564824	0.683282
AT1G20910	AT1G20910.1	data	NA	ARID/BRIGHT DNA-binding domain-containing protein		1	1	1	1	0.8885	1	-0.191991	-0.112027	-0.0576613	-0.00673578	-0.445311	1.43166	0.586639	0.761233	0.865029	0.961198	0.272646	0.277636
AT1G20920	AT1G20920.1	data	NA	P-loop containing nucleoside triphosphate hydrolases superfamily protein		1	0.697107	1	1	0.512298	1	0.0213013	-0.535771	-0.029938	-0.0568386	-0.817256	-0.651861	1	0.0683505	0.846207	0.872604	0.0308437	0.181769
AT1G20925	AT1G20925.1	data	NA	Auxin efflux carrier family protein		0.432635	0.949616	0.79615	0.856634	0.684724	1	-5.04385	1.49298	1.94179	-3.53728	3.84698	0.123433	0.00732365	0.393002	0.0993607	0.114725	0.0855409	0.9846
AT1G20930	AT1G20930.1	data	CDKB2;2	cyclin-dependent kinase B2;2		0.976047	0.853267	1	0.739095	1	1	0.472537	-0.558712	0.104603	-0.646718	-0.0286691	-0.478151	0.252448	0.17751	0.894823	0.0561502	1	0.528866
AT1G20950	AT1G20950.1	data	NA	Phosphofructokinase family protein		1	1	0.870513	1	0.832431	1	0.142593	0.0773172	-0.451499	-0.104638	-0.401472	0.40791	0.577116	0.76735	0.159809	0.707432	0.193818	0.602106
AT1G20960	AT1G20960.1	data	emb1507	U5 small nuclear ribonucleoprotein helicase, putative		0.990557	1	0.731614	0.982039	0.277253	1	0.235317	-0.0815232	0.313255	-0.194147	0.693579	-0.529244	0.317886	0.700579	0.0679763	0.308863	0.00567929	0.255943
AT1G20970	AT1G20970.1	data	NA	NA		1	0.912475	1	0.982039	1	1	0.0604771	-0.307244	-0.0200019	-0.254309	-0.0769898	-0.24698	0.866848	0.289528	0.919927	0.30962	0.831003	0.664216
AT1G20980	AT1G20980.1	data	ATSPL14,FBR6,SPL14,SPL1R2	squamosa promoter binding protein-like 14		1	0.95586	1	0.980864	1	1	0.0950838	-0.182641	0.00384474	0.212256	0.190942	-0.185656	0.80862	0.406294	0.994059	0.3013	0.570193	0.616391
AT1G21000	AT1G21000.1	data	NA	PLATZ transcription factor family protein		1	0.930461	1	1	0.993393	1	-0.195231	-0.229224	0.0657721	-0.148476	-0.173264	0.00662641	0.411753	0.327742	0.685032	0.497242	0.535087	1
AT1G21010	AT1G21010.1	data	NA	PF14009 - Domain of unknown function (DUF4228) (DUF4228) (1 of 28)		1	0.919435	1	1	1	1	-0.68106	0.617487	-0.175292	0.027562	-0.0166967	-0.418568	0.405911	0.300995	0.57842	0.976046	1	0.626943
AT1G21050	AT1G21050.1	data	NA	Protein of unknown function, DUF617		1	1	0.817304	1	0.647615	1	-0.0171452	0.0727469	0.364362	0.113031	-0.77391	-1.29744	0.918234	0.872766	0.121782	0.691657	0.0688517	0.0803188
AT1G21060	AT1G21060.1	data	NA	Protein of unknown function, DUF547		1	0.974875	0.937719	1	1	1	-0.0367302	0.464182	0.82467	-0.279141	-0.372451	0.152069	0.933854	0.470005	0.265968	0.641417	0.641062	1
AT1G21065	AT1G21065.1	data	NA	2.5.1.3 - Thiamine-phosphate diphosphorylase / TMP pyrophosphorylase (1 of 2)		1	1	1	0.631419	0.991514	1	0.110543	0.0264375	0.0321596	0.425953	0.135134	-0.399067	0.614142	0.876449	0.855723	0.0281843	0.529858	0.316398
AT1G21070	AT1G21070.1	data	NA	Nucleotide-sugar transporter family protein		0.743521	1	0.988213	0.980864	1	1	1.03308	0.02834	0.46058	-0.540935	-0.0150293	1.20354	0.0386074	1	0.426189	0.301341	0.97666	0.393978
AT1G21080	AT1G21080.3	data	NA	DNAJ heat shock N-terminal domain-containing protein		1	1	0.967731	0.671738	1	1	0.0154167	0.0240526	0.213097	0.393606	0.111572	-0.118766	0.987408	0.947989	0.343629	0.0377045	0.710777	0.82662
AT1G21090	AT1G21090.1	data	NA	Cupredoxin superfamily protein		1	1	0.95313	0.826714	0.895695	1	0.395256	0.0116601	-0.469889	-0.746363	-0.583957	-0.21034	0.395907	0.983387	0.298283	0.0982687	0.284602	0.860731
AT1G21100	AT1G21100.1	data	NA	O-methyltransferase family protein		0.806665	1	0.921312	0.814476	1	1	-0.612392	0.174273	0.395522	0.494615	0.0141189	0.110102	0.0533531	0.608814	0.232325	0.0901143	0.990985	0.85212
AT1G21110	AT1G21110.1	data	NA	O-methyltransferase family protein		0.610216	0.549683	1	0.0121234	0.903885	1	0.777397	0.701006	-0.203013	0.908637	0.253547	0.457028	0.0179411	0.0270077	0.583064	2.43029e-05	0.314414	0.438182
AT1G21120	AT1G21120.1	data	NA	O-methyltransferase family protein		1	0.814209	0.187769	1	1	1	0.398105	0.771766	1.84337	0.364866	-0.0395825	0.958748	0.629514	0.134928	0.00184858	0.368675	0.939799	0.353178
AT1G21130	AT1G21130.1	data	NA	O-methyltransferase family protein		1	0.643326	0.488771	1	1	1	0.14212	0.315768	0.487996	-0.045	-0.0432654	0.215031	0.488397	0.0460498	0.0179472	0.78986	0.825771	0.469959
AT1G21140	AT1G21140.1	data	NA	Vacuolar iron transporter (VIT) family protein		1	0.917336	1	0.737728	0.956327	1	0.758589	-0.874202	0.887554	-2.63134	-1.06506	1.93932	0.412199	0.296761	0.642995	0.0555407	0.431353	0.440042
AT1G21150	AT1G21150.1	data	NA	Mitochondrial transcription termination factor family protein		0.970721	0.960299	1	1	1	1	-0.872169	-0.855839	-0.0464207	-0.857857	-0.0559448	-0.0318933	0.240151	0.438402	1	0.430657	1	1
AT1G21160	AT1G21160.1	data	NA	eukaryotic translation initiation factor 2 (eIF-2) family protein		1	1	0.96606	1	0.835858	1	0.411461	-0.24046	0.462222	-0.317845	0.957005	-0.915513	0.399746	0.604877	0.339909	0.580213	0.197608	0.321148
AT1G21170	AT1G21170.1	data	SEC5B	Exocyst complex component SEC5		1	0.870151	0.988213	1	0.485107	1	0.232705	0.58947	-0.284804	-0.0106932	-0.926151	1.59939	0.669196	0.193459	0.427481	0.95411	0.0251976	0.0800069
AT1G21190	AT1G21190.1	data	NA	Small nuclear ribonucleoprotein family protein		1	0.914907	0.938581	1	1	1	0.0190497	-0.288069	0.259977	-0.0806852	0.110918	0.187232	0.951219	0.292959	0.270352	0.764926	0.815414	0.800107
AT1G21200	AT1G21200.1	data	NA	sequence-specific DNA binding transcription factors		1	0.997553	1	0.684612	1	1	0.348225	-0.411072	0.0251579	-1.16335	0.283714	-0.875038	0.620231	0.532339	0.957979	0.0401336	0.677156	0.828416
AT1G21210	AT1G21210.1	data	WAK4	wall associated kinase 4		1	0.839498	1	1	1	1	1.09924	-3.3483	-5.12548e-15	-1.99538	-0.143196	3.13611	0.481263	0.160425	1	0.357466	1	0.409261
AT1G21240	AT1G21240.1	data	WAK3	wall associated kinase 3		0.373703	1	0.716376	1	0.983475	1	-4.96893	1.42258	-4.47469	-0.435009	1.26419	-0.11121	0.00557691	0.630773	0.0617581	0.730135	0.513185	1
AT1G21250	AT1G21250.1	data	PRO25,WAK1	cell wall-associated kinase		0.0670533	0.777362	0.804155	0.525689	0.402423	0.577331	-2.96282	-1.25542	-1.27085	-1.36921	-1.73105	-5.42097	0.000227016	0.10783	0.109219	0.014657	0.0154378	0.00323127
AT1G21270	AT1G21270.1	data	WAK2	wall-associated kinase 2		0.847359	0.557333	0.899705	0.557733	1	1	-0.917687	-1.34526	-1.70569	-0.944151	-0.0127213	0.983496	0.0691069	0.0282713	0.198948	0.018013	1	0.472738
AT1G21280	AT1G21280.1	data	NA	PF03732 - Retrotransposon gag protein (Retrotrans_gag) (1 of 2)		0.616739	0.897602	0.603104	1	0.985378	1	-2.46074	-1.54993	-2.09596	-0.772486	-1.07086	-5.18325	0.0185093	0.255845	0.0372641	0.64964	0.515164	0.0297949
AT1G21310	AT1G21310.1	data	ATEXT3,EXT3,RSH	extensin 3		0.9118	0.897954	1	1	0.967617	1	0.270695	0.154285	-0.061418	0.015684	-0.11155	0.303119	0.133961	0.259204	0.673363	0.91648	0.4767	0.239882
AT1G21326	AT1G21326.1	data	NA	VQ motif-containing protein		1	1	0.935418	1	0.947562	1	0	0	3.07608	1.10754	-1.54032	2.56274e-15	1	1	0.262141	0.465946	0.411229	1
AT1G21350	AT1G21350.3	data	NA	Thioredoxin superfamily protein		1	1	0.868714	1	0.0447182	1	-0.182536	0.0628212	-0.336188	-0.147396	-0.820731	-0.165607	0.40886	0.733729	0.15913	0.403035	0.000147807	0.64902
AT1G21360	AT1G21360.1	data	GLTP2	glycolipid transfer protein 2		1	1	1	1	1	1	0.388771	-0.426794	-0.259162	-0.633897	-0.465394	1.4099	0.645054	0.728992	0.74969	0.4774	0.713824	0.343595
AT1G21370	AT1G21370.1	data	NA	KOG4533 - Uncharacterized conserved protein (1 of 1)		1	0.943179	1	1	0.497541	1	-0.143171	-0.281518	0.107942	-0.103046	-0.844709	-1.20482	0.731289	0.36913	0.701275	0.707508	0.0269682	0.0330851
AT1G21380	AT1G21380.1	data	NA	Target of Myb protein 1		1	1	1	1	0.785604	1	0.217563	-0.0290326	-0.118031	-0.0188612	-0.492207	-0.268477	0.47503	0.921701	0.572327	0.971016	0.148753	0.635901
AT1G21390	AT1G21390.1	data	emb2170	embryo defective 2170		1	0.64782	0.933271	0.898941	0.216897	1	-0.178282	1.35729	0.663193	0.787655	2.69483	-1.30133	0.771024	0.0478538	0.256061	0.160316	0.00343974	0.445938
AT1G21400	AT1G21400.1	data	NA	Thiamin diphosphate-binding fold (THDP-binding) superfamily protein		1	1	0.99207	0.990201	1	1	0.0745441	0.190239	0.217315	0.552839	-0.260459	0.779131	0.979961	0.732321	0.446942	0.321957	0.60449	0.154299
AT1G21410	AT1G21410.1	data	SKP2A	F-box/RNI-like superfamily protein		1	1	1	1	0.855107	1	-0.141021	0.0495551	-0.00715611	-0.399831	-0.623183	-1.04757	0.772881	0.893604	0.949973	0.361752	0.220542	0.351021
AT1G21440	AT1G21440.1	data	NA	Phosphoenolpyruvate carboxylase family protein		0.181719	1	1	0.711042	0.421892	1	-0.796625	-0.058978	-0.117613	-0.451556	-0.62546	-0.118995	0.00112522	0.810952	0.573154	0.0468238	0.0170944	0.781224
AT1G21450	AT1G21450.1	data	SCL1	SCARECROW-like 1		1	1	1	1	0.798076	1	-0.319869	-0.204996	-0.205172	-0.0424876	0.722953	-0.886442	0.461309	0.639946	0.513082	0.945124	0.159623	0.258937
AT1G21460	AT1G21460.1	data	NA	Nodulin MtN3 family protein		1	1	0.187769	1	0.690178	1	0.0708222	0.0912316	-1.03343	-0.307909	-0.968569	-0.427038	0.84579	0.870337	0.00183638	0.442759	0.0886346	0.697143
AT1G21480	AT1G21480.1	data	NA	Exostosin family protein		1	0.900095	1	0.99484	0.52672	1	0.149027	0.561176	0.279736	0.347855	-1.15419	-1.89255	0.870278	0.264784	0.49279	0.341413	0.0334943	0.136162
AT1G21500	AT1G21500.1	data	NA	NA		0.0837676	0.714083	1	0.794272	0.947169	1	-0.597634	-0.270097	0.0433516	-0.268589	-0.190095	-0.0942891	0.000317189	0.074141	0.815033	0.0788425	0.409571	0.739738
AT1G21510	AT1G21510.1	data	NA	NA		1	0.947494	0.618553	1	0.850895	1	-0.500602	1.07497	-4.71341	-0.793961	3.3953	-2.98453	0.573694	0.38771	0.0400649	0.528767	0.214967	0.402552
AT1G21520	AT1G21520.1	data	NA	NA		0.798044	0.993886	0.938334	1	0.836038	1	-1.65359	0.729484	-0.257657	-0.185549	1.36646	-2.77308	0.049079	0.520709	0.269739	0.864435	0.198398	0.0624302
AT1G21530	AT1G21530.2	data	NA	AMP-dependent synthetase and ligase family protein		1	1	0.714583	1	1	1	0.5876	0	-4.21748	0	-1.84431	2.56274e-15	0.956149	1	0.0603383	1	1	1
AT1G21540	AT1G21540.1	data	NA	AMP-dependent synthetase and ligase family protein		1	0.906526	0.857152	1	0.966184	1	0.396186	-0.849596	-1.21386	-0.135329	1.03907	1.34202	0.601585	0.277676	0.14816	0.869887	0.45912	0.442523
AT1G21550	AT1G21550.1	data	NA	Calcium-binding EF-hand family protein		0.95218	0.558357	0.344487	1	0.977178	0.91705	-0.331714	-0.435218	0.796514	-0.208311	-0.227467	-2.90048	0.19577	0.0285091	0.00719727	0.57891	0.497774	0.01572
AT1G21560	AT1G21560.2	data	NA	PTHR34194:SF3 - F14J8.16 PROTEIN-RELATED (1 of 4)		0.897208	0.906005	1	0.977327	0.898396	1	0.747045	-0.453913	0.0215912	0.475354	0.504395	0.846296	0.111935	0.276674	0.964182	0.284503	0.291542	0.522997
AT1G21580	AT1G21580.1	data	NA	Zinc finger C-x8-C-x5-C-x3-H type family protein		1	0.774462	0.857152	0.814476	0.600481	1	0.200569	0.420577	0.410125	0.436938	0.676629	-0.0066669	0.584685	0.105812	0.148428	0.091205	0.0513597	0.991913
AT1G21590	AT1G21590.1	data	NA	Protein kinase protein with adenine nucleotide alpha hydrolases-like domain		1	0.9593	1	1	1	1	-0.111579	-0.304617	-0.0218135	-0.122065	-0.217535	0.0252401	0.726938	0.433139	0.959032	0.66175	0.625216	1
AT1G21600	AT1G21600.1	data	PTAC6	plastid transcriptionally active 6		1	1	1	1	0.743574	1	0.0165917	-0.0378622	-0.0750241	0.0982947	0.488328	-0.0281886	0.919735	0.861039	0.676571	0.615578	0.116826	0.974015
AT1G21610	AT1G21610.3	data	NA	wound-responsive family protein		0.862901	1	0.514336	1	1	1	1.02644	0.0232939	0.825374	0.0820906	0.16192	0.289666	0.0768959	0.973918	0.023004	0.889529	0.782392	0.703667
AT1G21620	AT1G21620.1	data	APUM20,PUM20	pumilio 20		1	1	1	0.918403	1	1	0	0	-0.913751	3.49435	0	2.56274e-15	1	1	0.741627	0.187534	1	1
AT1G21630	AT1G21630.2	data	NA	Calcium-binding EF hand family protein		1	1	0.967729	1	0.900088	1	0.257592	-0.0903807	-0.268198	0.099494	0.340013	-0.0846514	0.484007	0.7718	0.343492	0.702074	0.306018	0.904247
AT1G21640	AT1G21640.2	data	ATNADK2,NADK2	NAD kinase 2		1	1	0.938334	0.983752	0.690178	1	0.139101	0.12189	0.213031	0.239892	-0.486114	-0.638973	0.668993	0.731482	0.269779	0.31165	0.0880631	0.188027
AT1G21650	AT1G21650.3	data	NA	Preprotein translocase SecA family protein		1	1	0.906731	0.969165	0.735715	1	0.411332	-0.122885	0.505096	0.526435	1.10635	1.59653	0.430413	0.85435	0.208642	0.262437	0.108876	0.207614
AT1G21651	AT1G21651.1	data	NA	zinc ion binding		1	1	1	1	1	1	0.707177	0.451543	-0.525861	0.0125338	-0.161294	-1.72129	0.745141	0.659047	0.532052	1	0.919768	0.169551
AT1G21660	AT1G21660.1	data	NA	Chaperone DnaJ-domain superfamily protein		1	0.98471	1	0.958908	0.575394	1	0.133413	0.140991	0.0137825	0.315585	0.649369	-0.111049	0.689388	0.500056	0.974684	0.248496	0.0456579	0.804554
AT1G21670	AT1G21670.1	data	NA	PTHR32161:SF8 - PROTEIN TAG-10, ISOFORM A (1 of 2)		0.990557	1	1	1	1	1	0.288695	-0.0255265	0.0571	0.0134885	-0.412572	-1.1587	0.318407	1	0.810783	0.9533	0.605608	0.344837
AT1G21680	AT1G21680.1	data	NA	DPP6 N-terminal domain-like protein		1	1	0.930199	1	0.649453	1	-0.119529	0.15066	0.218688	-0.0754646	-0.51488	-0.509773	0.570376	0.580011	0.243966	0.753471	0.0703033	0.20701
AT1G21690	AT1G21690.3	data	EMB1968,RFC4	ATPase family associated with various cellular activities (AAA)		1	1	0.906731	0.992152	1	1	0.107361	-0.159097	-0.342713	0.262703	-0.0334821	-0.716107	0.652934	0.588525	0.211024	0.332181	0.923786	0.360985
AT1G21695	AT1G21695.1	data	NA	hydroxyproline-rich glycoprotein family protein		1	1	0.851641	1	0.651986	1	1.0175	-0.3516	1.62444	0.299457	-2.58616	2.56274e-15	0.580833	0.89549	0.142197	0.878935	0.0711495	1
AT1G21700	AT1G21700.1	data	ATSWI3C,CHB4,SWI3C	SWITCH/sucrose nonfermenting 3C		1	0.980093	1	0.968881	1	1	0.0575004	0.251506	-0.00816223	-0.334417	-0.128237	-0.138244	0.973285	0.485559	1	0.258181	0.765443	0.889885
AT1G21710	AT1G21710.1	data	ATOGG1,OGG1	8-oxoguanine-DNA glycosylase 1		0.888875	1	1	1	0.980841	1	0.528844	0.142162	-0.0956354	0.0136571	-0.243813	-0.213058	0.106873	0.765953	0.772689	1	0.505088	0.825025
AT1G21720	AT1G21720.1	data	PBC1	proteasome beta subunit C1		1	0.797609	1	1	0.966184	1	0.0306917	0.2789	0.0146037	0.0586396	0.1471	0.40497	0.895625	0.122921	0.930815	0.806639	0.457112	0.321586
AT1G21730	AT1G21730.1	data	NA	P-loop containing nucleoside triphosphate hydrolases superfamily protein		0.999988	0.907607	0.933271	1	1	1	0.421146	0.35769	-0.418698	0.0691419	-0.175248	0.672667	0.351937	0.28004	0.2515	0.83091	0.69714	0.371695
AT1G21740	AT1G21740.1	data	NA	Protein of unknown function (DUF630 and DUF632)		0.783317	1	0.392357	0.841815	1	1	-1.34944	-0.0184791	1.59866	-1.10482	0.433884	0.56474	0.0459634	1	0.0092662	0.104308	0.804238	0.732573
AT1G21750	AT1G21750.1	data	ATPDI5,ATPDIL1-1,PDI5,PDIL1-1	PDI-like 1-1		1	0.928824	1	1	1	1	0.245142	-0.305522	-0.152165	-0.180485	0.0628743	-0.550608	0.468733	0.326544	0.605256	0.613146	0.918148	0.553323
AT1G21760	AT1G21760.1	data	ATFBP7,FBP7	F-box protein 7		1	1	1	1	1	1	-0.095533	0.0686047	0.00242393	-0.0169781	-0.108939	1.07572	0.813144	0.84191	1	1	0.8161	0.236937
AT1G21770	AT1G21770.1	data	NA	Acyl-CoA N-acyltransferases (NAT) superfamily protein		1	0.900845	1	1	1	1	0.00846029	0.207795	-0.0856778	0.149274	0.0877694	-0.171698	0.977791	0.266505	0.603778	0.367945	0.704803	0.668491
AT1G21780	AT1G21780.1	data	NA	BTB/POZ domain-containing protein		1	0.943572	0.675503	1	0.863819	1	-0.0963462	0.253713	0.365998	-0.0602722	-0.507392	-0.0761163	0.754073	0.373439	0.0516931	0.845806	0.232657	0.875928
AT1G21790	AT1G21790.1	data	NA	TRAM, LAG1 and CLN8 (TLC) lipid-sensing domain containing protein		1	0.794526	1	1	0.530283	1	-0.500147	-0.690401	0.0349806	-0.0533197	-1.35553	-0.0133279	0.393029	0.120634	0.947546	0.9839	0.0345057	1
AT1G21810	AT1G21810.1	data	NA	Plant protein of unknown function (DUF869)		0.978807	0.997553	0.776311	1	0.900088	1	-0.886741	-0.419961	-1.67698	-0.23263	1.46133	1.19294	0.257416	0.538854	0.0868225	0.759817	0.302267	0.620395
AT1G21830	AT1G21830.1	data	NA	PF05340 - Protein of unknown function (DUF740) (DUF740) (1 of 7)		1	0.949425	0.393143	1	1	1	-0.272409	-0.365588	0.715565	0.0581497	0.107095	0.555844	0.598338	0.392492	0.00933468	0.890853	0.844435	0.640089
AT1G21840	AT1G21840.1	data	UREF	urease accessory protein F		1	0.869586	0.672946	1	0.855107	1	-0.566563	1.0578	-1.20477	0.00327977	-0.740823	0.425326	0.393925	0.191106	0.0508654	1	0.22171	0.69497
AT1G21880	AT1G21880.2	data	LYM1	lysm domain GPI-anchored protein 1 precursor		1	0.763989	1	0.866339	1	1	0.28951	-0.490932	0.0521506	0.36695	0.161833	-0.570018	0.463412	0.0984255	0.898597	0.127734	0.681568	0.343697
AT1G21890	AT1G21890.1	data	NA	nodulin MtN21 /EamA-like transporter family protein		1	0.938881	1	1	0.966184	1	-1.33139	-2.53803	-5.12548e-15	0.153066	1.94548	2.56274e-15	0.626604	0.354146	1	1	0.466653	1
AT1G21900	AT1G21900.1	data	NA	emp24/gp25L/p24 family/GOLD family protein		0.897599	1	1	1	0.880763	1	-0.438195	-0.0340825	0.147266	-0.0216045	0.393797	-0.488845	0.114649	0.952234	0.477383	0.935324	0.263428	0.321822
AT1G21910	AT1G21910.1	data	NA	Integrase-type DNA-binding superfamily protein		1	0.910722	0.880294	0.771509	0.900088	1	0.244242	0.37451	0.881682	0.491348	0.388349	-0.341413	0.808888	0.283343	0.168681	0.0686747	0.305957	0.605892
AT1G21920	AT1G21920.1	data	NA	Histone H3 K4-specific methyltransferase SET7/9 family protein		0.978807	0.936091	0.784812	1	0.943707	1	-0.387015	-0.288841	-0.34111	-0.263215	0.328091	-0.415245	0.256667	0.349199	0.0931172	0.410868	0.399167	0.503501
AT1G21930	AT1G21930.1	data	NA	NA		0.862901	0.924461	1	1	1	1	-0.432669	-0.244803	-0.15899	0.108716	-0.0180503	-0.169904	0.0795836	0.315441	0.647305	0.596997	0.971099	0.810322
AT1G21940	AT1G21940.1	data	NA	NA		1	1	0.636923	1	1	1	0	1.93831	1.47157	0	-1.86627	-0.538745	1	0.604147	0.0436948	1	1	0.816853
AT1G21980	AT1G21980.1	data	ATPIP5K1,ATPIPK1,PIP5K1	phosphatidylinositol-4-phosphate 5-kinase 1		1	0.915205	1	1	0.925378	1	-0.52347	-0.618301	-0.368887	-0.48799	0.820078	0.736632	0.413737	0.293263	0.628297	0.466863	0.351016	0.627863
AT1G22020	AT1G22020.1	data	SHM6	serine hydroxymethyltransferase 6		1	0.919362	1	0.957746	0.971806	1	0.381583	-0.413834	0.0702722	0.369049	0.495697	-0.739349	0.476873	0.300441	0.799591	0.245525	0.487461	0.422422
AT1G22030	AT1G22030.1	data	NA	PTHR31509:SF2 - F2E2.8 (1 of 2)		1	0.776872	1	1	0.743574	1	0.195637	-0.924725	0.097638	-0.0674791	-0.850977	0.185594	0.71516	0.107208	0.811587	0.896992	0.117388	0.945481
AT1G22040	AT1G22040.1	data	NA	Galactose oxidase/kelch repeat superfamily protein		1	0.944393	0.929045	1	1	1	0.0658219	0.548337	0.326233	-0.459042	0.0861169	-2.02931	0.856567	0.381084	0.24139	0.376098	0.939387	0.0348128
AT1G22050	AT1G22050.1	data	MUB6	membrane-anchored ubiquitin-fold protein 6 precursor		1	0.547477	0.968414	1	0.966184	1	0.0448926	0.848128	-0.273655	-0.18474	0.354664	-0.0727983	0.917626	0.0264661	0.347366	0.581948	0.460028	0.94588
AT1G22060	AT1G22060.1	data	NA	KOG4674 - Uncharacterized conserved coiled-coil protein (1 of 3)		0.862901	1	1	0.26622	1	1	-0.464605	-0.0649649	-0.158716	-0.610834	0.135482	-1.33811	0.0777479	0.79288	0.650797	0.00278696	0.737866	0.0297982
AT1G22065	AT1G22065.1	data	NA	NA		0.968279	1	0.91036	1	0.983141	1	-0.634808	-0.16195	-0.698011	0.101886	0.545109	-1.20726	0.236106	0.842376	0.22025	0.797557	0.510403	0.31182
AT1G22070	AT1G22070.1	data	TGA3	TGA1A-related gene 3		1	0.964865	1	0.878263	0.870341	1	0.0745283	-0.218037	0.0932182	-0.42247	-0.341147	-0.247383	0.798354	0.451724	0.821264	0.138939	0.242034	0.666952
AT1G22080	AT1G22080.1	data	NA	Cysteine proteinases superfamily protein		1	1	1	1	1	1	-0.170181	-1.49016	2.07859	0	0	2.56274e-15	1	0.622895	0.612641	1	1	1
AT1G22110	AT1G22110.1	data	NA	structural constituent of ribosome		1	0.947851	0.514972	1	0.767586	1	1.573	2.47627	4.48273	0.991539	-3.74891	2.06613	0.408344	0.389613	0.0231471	0.361458	0.136326	0.758584
AT1G22140	AT1G22140.1	data	NA	PTHR12681 - ZINC FINGER-CONTAINING PROTEIN P48ZNF (1 of 2)		0.268247	0.27542	0.546648	0.558004	0.980841	0.646226	-1.44162	-1.20552	-0.577983	-0.883666	-0.395735	-3.51058	0.0022346	0.00478769	0.0279246	0.0180466	0.504314	0.00521058
AT1G22160	AT1G22160.1	data	NA	Protein of unknown function (DUF581)		1	0.88883	1	1	1	1	-0.20328	-0.672156	0.359133	-0.201845	-0.493201	-1.57886	0.798597	0.226846	0.759239	0.714285	0.564372	0.0657888
AT1G22170	AT1G22170.1	data	NA	Phosphoglycerate mutase family protein		1	0.974875	1	1	1	1	-0.143264	0.472674	-0.306028	-0.0131748	-0.191513	0.189482	0.702082	0.472098	0.709674	0.96447	0.726403	0.901426
AT1G22180	AT1G22180.2	data	NA	Sec14p-like phosphatidylinositol transfer family protein		0.919028	1	0.65891	1	1	1	-0.651279	0.219734	-0.735557	-0.412251	-0.344807	-0.292749	0.141137	0.663046	0.0489443	0.414198	0.636696	0.775737
AT1G22190	AT1G22190.1	data	NA	Integrase-type DNA-binding superfamily protein		1	0.763557	1	0.940194	0.846093	1	-0.14914	0.354633	0.0727825	0.233702	0.34786	0.627754	0.529848	0.0981998	0.672239	0.212335	0.207318	0.105747
AT1G22200	AT1G22200.1	data	NA	Endoplasmic reticulum vesicle transporter protein		0.899836	1	1	1	1	1	0.3463	0.0137668	0.108231	0.187156	0.0699568	-0.00833033	0.119977	1	0.607429	0.456228	0.825446	1
AT1G22220	AT1G22220.1	data	NA	F-box family protein		1	0.92585	1	1	0.747536	1	-0.123254	0.818678	0.0406558	0.151551	1.5134	1.61487	0.845254	0.321513	1	0.894201	0.118751	0.48968
AT1G22230	AT1G22230.1	data	NA	NA		0.99753	0.790335	1	1	0.942347	1	-0.73018	-1.33459	0.298186	-0.334032	0.730637	-0.828971	0.337609	0.116944	0.68615	0.624465	0.387161	0.67269
AT1G22250	AT1G22250.1	data	NA	NA		0.800615	0.899484	0.930217	1	1	1	-0.845561	-0.523774	-0.961484	0.209567	-0.127654	-0.240106	0.0513142	0.262428	0.244399	0.589137	0.843724	0.759296
AT1G22260	AT1G22260.1	data	ZYP1,ZYP1a	Myosin heavy chain-related protein		1	1	1	1	0.942675	1	0.0319019	0.0732148	0.901338	0.332314	1.03974	-2.09571	1	1	0.549402	0.749937	0.390961	0.330459
AT1G22270	AT1G22270.1	data	NA	Trm112p-like protein		0.978807	0.798571	1	0.809958	0.999271	1	0.23867	0.348097	0.00325645	0.322735	-0.152922	-0.490521	0.264834	0.124889	0.982904	0.0881472	0.550063	0.249373
AT1G22275	AT1G22275.1	data	ZYP1,ZYP1b	Myosin heavy chain-related protein		0.849169	0.77231	1	1	0.900088	1	-4.27982	-4.27997	-0.938111	-1.26009	-3.08789	1.4192	0.0708902	0.104039	0.505299	0.392298	0.304853	1
AT1G22280	AT1G22280.3	data	PAPP2C	phytochrome-associated protein phosphatase type 2C		0.994512	0.993886	1	1	0.690334	1	-0.467757	-0.27197	-0.00157081	-0.278709	0.845142	0.352913	0.332464	0.520915	0.980196	0.423411	0.088998	0.726783
AT1G22300	AT1G22300.1	data	14-3-3EPSILON,GF14 EPSILON,GRF10	general regulatory factor 10		1	1	1	1	0.578209	1	-0.299966	-0.0781497	-0.0590204	-0.0328114	0.533052	-0.535325	0.387048	0.643209	0.806479	0.883302	0.0462672	0.149342
[truncated: 20,543 more rows]
