# Supplementary material for: H3K27me3 demethylases alter HSP22 and HSP17.6C expression in response to recurring heat in Arabidopsis
Source: Nat Commun. 2021 Jun 9;12:3480. doi: 10.1038/s41467-021-23766-w (PMC8190089; doi:10.1038/s41467-021-23766-w)
Supplement: Supplementary file 4 — Supplementary Data 2 [file 41467_2021_23766_MOESM4_ESM.xlsx]

## Sheet: Sheet1
Supplementary Data 2. 142 genes differentially expressed between wild type and jmjq mutants during heat acclimation.
								q-value(FDR)	jmj vs WT						logFC			rpm
Name	gene_id	NormalizationGroup	synonym	short name	cluster	ACC_0hr	ACC_4hr	ACC_24hr	N_0hr	N_4hr	N_24hr	ACC_0hr	ACC_4hr	ACC_24hr	N_0hr	N_4hr	N_24hr	20180226_AthYN_1_009	20180226_AthYN_1_010	20180226_AthYN_1_011	20180226_AthYN_1_012	20180226_AthYN_1_013	20180226_AthYN_1_014	20180226_AthYN_1_015	20180226_AthYN_1_016	20180226_AthYN_1_017	20180226_AthYN_1_018	20180226_AthYN_1_019	20180226_AthYN_1_020	20180226_AthYN_1_021	20180226_AthYN_1_022	20180226_AthYN_1_023	20180226_AthYN_1_024	20180226_AthYN_1_025	20180226_AthYN_1_026	20180226_AthYN_1_027	20180226_AthYN_1_028	20180226_AthYN_1_029	20180226_AthYN_1_030	20180226_AthYN_1_031	20180226_AthYN_1_032	20180226_AthYN_1_034	20180226_AthYN_1_035	20180226_AthYN_1_036	20180226_AthYN_1_037	20180226_AthYN_1_038	20180226_AthYN_1_039	20180226_AthYN_1_040	20180226_AthYN_1_042
AT1G03860	AT1G03860.1	data	ATPHB2,PHB2	PHB2	Cluster 6	1	0.0385579	0.76173	1	0.909474	1	-0.0763859	0.629575	0.258431	-0.118846	0.217085	-0.184379	95.9506	112.208	73.0699	99.3291	125.984	89.7148	88.1579	98.9056	113.332	62.0561	74.9747	88.5794	97.8868	97.6162	126.345	112.483	119.453	132.175	99.0754	92.5531	62.6375	159.908	86.2934	157.031	94.3404	134.763	69.0533	89.1434	150.618	104.847	110.875	96.2265
AT1G06550	AT1G06550.1	data	NA	AT1G06550	Cluster 1	0.978807	0.0111484	0.938078	0.896083	1	1	0.242514	0.906433	-0.23158	0.28996	0.114057	-0.0993179	46.3026	58.9208	48.4256	58.0978	38.8731	34.6601	62.4292	65.9154	68.6324	70.9123	61.3991	67.8566	74.7901	78.6162	56.2477	101.396	60.9175	66.2879	66.3347	68.5175	37.7384	102.13	66.0108	65.6971	40.1942	92.6165	31.1516	90.1038	75.1983	55.3052	69.2505	47.4461
AT1G07050	AT1G07050.1	data	NA	AT1G07050	Cluster 1	1	0.0105239	0.913215	1	0.400198	1	-0.108107	1.30083	0.450868	0.26922	0.887325	-0.586929	47.2013	26.5791	37.8071	52.7963	26.5476	38.5713	11.4463	60.2739	80.1277	34.6549	52.8204	14.8561	12.8457	29.5255	46.0561	73.0587	49.5878	34.0119	72.6701	61.9208	1.98504	38.6973	49.5086	53.4906	0	62.7158	11.3872	32.3926	22.073	65.556	61.1528	44.8303
AT1G08520	AT1G08520.1	data	ALB-1V,ALB1,CHLD,PDE166,V157	ALB-1V	Cluster 1	0.968548	0.0234674	1	0.904083	0.52672	1	-0.261444	-0.647507	-0.0484843	-0.200111	-0.456633	-0.129881	233.718	268.586	248.245	294.058	257.232	227.242	200.617	199.24	236.762	246.834	302.051	309.561	425.8	344.012	287.433	160.434	187.003	323.961	252.393	276.747	514.351	295.873	484.428	339.02	293.464	354.147	588.736	359.429	327.11	162.03	306.179	339.145
AT1G13590	AT1G13590.1	data	ATPSK1,PSK1	ATPSK1	Cluster 5	1	0.0328283	1	0.771313	1	1	0.263519	-1.80548	-0.188466	-0.859221	0.345615	0.674992	10.4908	7.36534	9.13005	6.26124	5.12642	4.55572	5.54265	1.59247	5.98914	2.59037	4.34886	0.43642	2.20494	13.7047	3.44333	3.79534	9.59252	8.34373	6.69252	2.71901	7.26165	8.40165	7.83731	4.22886	3.12734	0	23.0323	28.0282	0.852968	12.8369	7.49777	7.28081
AT1G13930	AT1G13930.1	data	NA	AT1G13930	Cluster 1	1	0.046851	1	1	0.21167	1	-0.0694568	0.527787	-0.00793479	0.0693674	0.61309	-0.238761	1292.63	1138.05	1221.1	1267.3	1292.96	1343.6	968.736	1545.29	1329.15	1195.03	641.855	568.882	496.18	751.987	831.604	1160.41	1105.38	796.963	830.476	1076.26	53.3119	330.078	251.822	517.36	279.423	204.519	259.369	337.966	202.407	1540.98	1485.63	1227.62
AT1G14380	AT1G14380.1	data	IQD28	IQD28	Cluster 3	1	0.0469281	1	1	1	1	0.0852878	-1.206	-0.0520328	-0.0982936	0.0250068	0.101471	35.0332	21.8308	27.9834	20.7413	21.8955	18.8065	31.4274	26.7008	20.9565	18.3152	35.1046	20.7569	19.6906	14.9554	31.1538	21.9743	28.8428	26.804	16.3334	27.83	26.469	16.3096	0	18.2344	11.137	16.9103	24.4679	21.8811	7.60019	26.1862	25.367	30.2977
AT1G16030	AT1G16030.1	data	Hsp70b	HSP70B	Cluster 2	0.113522	0.0234333	0.57049	1	0.362288	0.577331	-3.37074	-0.782805	0.330277	-0.663898	6.3649	-1.06258	0.834957	2.4473	0	5.791	0	0	0	0	5.26026	0	0	0	0	0	0	0	0	0	28.5332	0	2411.68	3436.96	4430.24	8390	1716.5	2335.28	2123.88	2532.48	2968.32	12.1066	18.1984	1.36171
AT1G17100	AT1G17100.1	data	NA	AT1G17100	Cluster 6	0.919848	0.0306613	0.829699	1	0.898396	1	0.298471	0.588562	-0.220781	0.171071	-0.260885	0.206286	127.631	93.9536	125.968	127.401	122.699	104.924	78.1339	194.79	160.498	120.591	135.141	140.017	161.289	154.147	135.19	174.241	121.899	67.9235	146.021	88.3255	122.465	80.448	102.317	106.169	86.8364	112.185	151.47	80.6416	180.584	88.9739	150.172	111.839
AT1G23820	AT1G23820.1	data	SPDS1	SPDS1	Cluster 3	0.625193	0.00349268	0.0648093	0.0570419	0.0617632	0.55386	-0.463023	-0.722318	-0.620134	-0.64103	-0.724773	-1.05075	127.545	136.573	136.032	146.739	167.62	85.8228	90.7176	77.3832	81.8531	116.566	181.804	172.138	181.187	156.228	146.976	64.2713	96.5491	105.579	123.315	108.926	97.724	104.262	149.393	148.648	47.5593	93.0989	67.5923	54.9203	56.9195	182.241	162.447	132.675
AT1G28070	AT1G28070.1	data	NA	AT1G28070	Cluster 1	1	0.0206071	1	1	1	1	0.00639384	2.19826	0.185794	-0.336324	0.159558	0.0715773	4.89359	6.47416	6.66417	15.9565	6.33921	7.07249	6.65633	7.64292	6.09288	3.29909	5.10524	7.5924	16.9362	12.8857	0	12.0599	9.79753	7.1653	9.76746	7.21959	0	0	3.44737	13.1466	13.5269	4.3817	4.90086	3.34433	0	7.21934	3.78082	7.6569
AT1G28330	AT1G28330.5	data	DRM1,DYL1	DRM1	Cluster 1	0.152474	0.00146683	0.988213	0.700178	0.900088	1	0.740191	0.855889	0.165075	0.382209	0.23415	0.562885	226.413	165.174	312.209	216.682	257.489	358.194	303.233	255.542	296.88	289.384	197.677	165.27	161.858	170.065	309.886	250.144	255.653	230.467	185.35	245.707	86.1414	143.235	95.0007	122.794	173.781	167.786	211.575	135.405	173.368	108.323	99.7623	99.2732
AT1G29920	AT1G29920.1	data	AB165,CAB2,LHCB1.1	CAB2	Cluster 5	0.436762	0.0135777	1	1	0.976195	1	-0.639091	-0.719507	0.00694132	0.0260124	-0.183189	0.314535	2932.04	3255.79	3648.91	2904.54	3664.3	4290.82	5169.48	2004.36	1441.12	3223.28	3686.05	2538.51	3146.1	4037.99	3087.93	2240.74	4080.52	3908.52	1382.53	2635.31	4091.7	2848.49	3409.76	2060.66	4594.23	5482.13	3049.8	3530.7	3208.76	2921.16	4431.55	5473.18
AT1G30070	AT1G30070.2	data	NA	AT1G30070	Cluster 2	0.988776	0.0170394	0.863553	1	0.872118	0.859819	-0.247211	-0.711632	0.239933	0.130502	-0.344155	-0.66948	34.8176	40.4189	33.9895	30.4765	31.8244	30.3768	35.7899	47.143	33.7926	36.7675	28.1503	61.067	94.0225	56.8302	40.9715	37.5572	30.2058	51.688	51.1835	45.5349	419.648	378.198	472.202	521.542	248.688	321.232	356.021	246.942	293.126	73.0931	92.2422	45.9888
AT1G45201	AT1G45201.1	data	ATTLL1,TLL1	,TLL1	Cluster 1	0.330179	0.0449418	1	0.573766	0.73641	1	0.623633	0.63095	-0.134946	0.446883	0.396865	0.35427	97.9631	203.688	149.73	141.933	138.248	167.743	170.732	212.331	239.501	187.06	110.81	154.403	53.7268	90.0141	89.7792	111.5	106.482	125.62	179.691	129.038	69.7773	80.3236	51.2872	58.0333	71.3542	66.4336	128.124	68.4038	88.647	158.146	142.117	106.797
AT1G47400	AT1G47400.1	data	NA	AT1G47400	Cluster 1	0.987741	0.0081833	1	0.282329	0.925901	1	0.609794	2.40057	-0.275315	1.75777	0.859414	-1.37412	3.08383	0.490992	2.57149	1.48769	3.87149	9.55554	2.57795	8.50638	9.01169	7.00103	14.6011	5.72891	6.55926	0.338907	0	7.82743	17.176	0.944449	17.9838	4.31751	42.0896	4.55168	29.1685	16.0417	17.6987	7.3768	8.22367	0.591634	11.197	15.9767	15.3527	2.68018
AT1G53540	AT1G53540.1	data	NA	AT1G53540	Cluster 2	1	0.0471691	0.799794	1	0.900088	0.0672025	-0.798979	-0.799257	0.316747	0	3.03809	-1.4437	0	0	0	0	0	0	0	0	0	0	0	0	0	0	0	0	0.434807	0	0	1.9356	1270.62	2111.06	2677.33	4670.95	742.529	967.627	893.479	1248.86	1297.25	10.5847	9.27004	5.1273
AT1G60989	AT1G60989.1	data	SCRL7	SCRL7	Cluster 1	1	0.00847879	0.876368	0.305518	0.492358	1	-0.195748	0.83353	0.328827	0.65275	-0.565008	0.518333	32.9871	53.393	67.7609	73.7454	46.4514	97.8597	73.6156	95.1068	63.8436	92.4619	61.3467	78.0041	131.088	63.1515	62.7336	54.3197	58.9368	42.5473	57.1917	47.0029	57.1138	40.3882	46.5159	49.4501	95.6752	104.88	49.2804	59.4819	53.2376	95.8923	56.9167	50.7909
AT1G60995	AT1G60995.1	data	NA	AT1G60995	Cluster 6	1	0.000932042	0.80819	0.339005	1	1	0.282421	-2.61002	-0.55709	1.17982	0.400149	1.53052	4.52187	4.6843	3.07989	10.3749	5.45778	12.9841	13.9452	7.60028	9.11166	20.9807	0.235551	13.6241	9.31887	1.80015	1.28	5.04478	2.11345	10.9867	4.56607	10.4694	9.6161	0	0	10.325	0.624117	6.96693	58.7278	1.77465	9.22101	8.25643	8.18812	13.8268
AT1G66080	AT1G66080.1	data	NA	AT1G66080	Cluster 2	1	0.000322678	0.709381	0.333574	1	1	0.106542	-1.14648	-0.470163	-0.739612	0.139474	-0.594846	32.5161	47.781	36.1088	31.8868	38.668	19.8738	10.5915	21.1878	25.4219	33.7941	22.0856	28.6787	69.863	21.2825	15.994	35.9145	30.3647	27.4814	32.0722	40.9469	101.898	22.8863	67.439	96.581	61.3097	46.1284	64.5081	38.5895	38.6621	22.3687	37.221	12.1276
AT1G67620	AT1G67620.1	data	NA	AT1G67620	Cluster 3	0.732683	0.000322678	0.115698	0.193876	1	1	-1.14883	-2.97798	-1.76507	-1.94354	-0.31639	-1.93473	4.00004	4.34614	7.35584	6.05871	4.73322	1.42489	0.891028	0.442777	2.96087	0	0.421442	4.92692	0.787301	11.3869	15.5512	3.82438	4.72036	1.37135	8.08047	8.91107	4.46786	13.5512	32.1657	1.99418	1.11666	0	3.07102	8.93512	2.66678	8.56258	5.82854	7.06572
AT1G68450	AT1G68450.1	data	NA	AT1G68450	Cluster 1	1	0.00792619	1	1	0.850863	1	-0.265322	3.39264	0.361217	-0.119078	-1.0896	1.50438	3.12914	1.3616	3.20214	2.60149	3.58963	3.37852	0	5.9958	2.23187	0	2.17504	0	5.54303	11.5544	18.7219	3.97215	1.20882	3.13162	4.03329	5.68871	0	0	3.91975	3.80867	0	0	5.50404	25.6422	1.29817	1.42473	6.57703	0.348334
AT1G70890	AT1G70890.1	data	MLP43	MLP43	Cluster 1	0.970494	0.0306613	1	0.177493	0.435312	1	0.277653	0.693719	-0.168561	0.459764	0.481378	0.494209	213.825	187.335	214.739	233.113	216.087	288.602	284.119	267.596	307.749	284.668	221.557	143.402	205.477	145.364	245.574	240.691	254.009	247.98	300.564	282.766	98.6119	200.673	140.263	230.37	237.515	175.295	338.656	209.225	274.443	233.629	246.812	190.493
AT1G74000	AT1G74000.1	data	SS3	SS3	Cluster 1	0.871706	0.0441379	1	1	0.695416	1	1.59478	3.93833	0.7445	0.569324	2.10253	2.89898	4.10057	1.40124	3.23658	1.56524	0.768397	5.61907	0.507227	0.830082	3.63123	5.84287	2.2672	0	0	0	0	5.44212	1.241	0.726872	3.04653	1.60249	0	0	0	0	1.83047	0	0	3.92876	0	1.20809	0	0.772601
AT1G75210	AT1G75210.1	data	NA	AT1G75210	Cluster 3	1	0.0345434	0.969463	1	0.959681	1	0.277417	-1.15218	0.308804	-0.196489	-0.281363	0.0145001	18.6841	26.8874	15.2989	14.6515	30.3061	15.4712	11.9157	24.3372	23.0432	13.4846	16.7996	33.1379	57.872	23.7327	16.9776	25.0311	20.9802	27.0842	20.3309	24.1225	62.9275	15.3584	25.9927	37.3245	50.8089	49.1516	16.453	26.2743	40.3975	10.2179	19.6992	21.006
AT1G75860	AT1G75860.1	data	NA	AT1G75860	Cluster 2	1	0.00620877	0.308964	1	0.997227	1	-0.0869974	-0.893126	0.452535	-0.0589295	0.232227	-0.768433	11.3927	21.5048	13.5332	13.1507	11.304	15.381	12.9354	7.95976	16.7551	13.7617	30.53	33.4348	28.9171	14.4813	14.317	33.5573	35.8385	27.0001	31.413	11.398	170.724	189.983	256.119	385.848	95.5846	168.433	157.439	156.68	193.792	15.7557	17.3467	8.48819
AT2G01520	AT2G01520.1	data	MLP328	MLP328	Cluster 1	1	0.00170018	0.885905	1	0.478458	3.62e-05	0.0270588	0.943519	0.420996	0.199853	1.2341	2.16023	122.101	130.149	143.277	164.157	229.845	188.324	128.101	231.712	139.432	200.85	27.6187	49.6839	5.66167	71.9288	192.358	93.6981	198.047	93.0023	216.209	220.966	50.6444	34.4783	27.0892	50.7327	223.184	136.09	138.987	187.984	257.248	132.363	151.796	165.814
AT2G02100	AT2G02100.1	data	LCR69,PDF2.2	PDF2.2	Cluster 1	0.888833	0.000724239	0.958484	0.306963	0.805042	1	0.334237	0.777925	0.139516	0.451552	0.265709	0.0356078	746.581	598.583	666.546	617.294	533.509	891.843	626.832	927.158	883.693	908.49	638.498	504.581	597.46	586.733	763.864	924.277	726.223	589.105	758.219	674.836	387.409	521.896	407.927	673.682	661.104	328.891	524.414	593.587	538.78	816.46	584.61	514.234
AT2G24190	AT2G24190.2	data	NA	AT2G24190	Cluster 3	0.987741	0.0313903	0.988484	0.505069	1	1	-0.647916	-2.07892	-0.435398	-1.2461	-0.569163	0.39146	14.3645	7.74375	5.02842	12.8373	6.40485	1.41004	6.28988	3.6285	4.9207	2.81658	13.5494	0	6.65142	6.78165	0.675628	5.7758	2.49996	1.54325	7.03411	1.85604	0	2.1234	16.4808	7.5627	1.01751	0	0	31.386	12.8197	15.035	7.88748	8.17765
AT2G28315	AT2G28315.1	data	NA	AT2G28315	Cluster 3	0.880287	0.0441379	1	1	1	1	-1.73003	-3.52178	-0.681725	0.783703	-0.116901	1.33283	0.252889	0.778218	1.32371	0.327355	3.22423	2.1554	1.07917	2.55936	3.25183	0	2.26197	2.54317	10.1448	3.02107	6.7638	8.1959	3.7839	4.99129	3.38421	1.59561	0	0	2.69168	0	4.31424	0	0	2.53815	3.22986	0.460094	2.17765	1.76693
AT2G30070	AT2G30070.1	data	ATKT1,ATKT1P,ATKUP1,KT1,KUP1	KT1	Cluster 5	1	0.0239944	1	0.974911	0.904359	1	-0.0273415	-1.29595	0.0895791	-0.38447	0.789643	0.891097	18.1817	20.3557	21.7219	14.2634	13.0718	13.1572	7.67022	7.73924	14.1928	25.1229	15.7225	6.98969	0	11.6346	0	1.27765	9.89515	13.1419	16.8251	19.3882	14.4011	14.6853	18.3414	13.4647	1.78013	23.8001	59.8319	38.0933	22.3645	17.8924	12.7155	20.1221
AT2G32120	AT2G32120.1	data	HSP70T-2	HSP70T-2	Cluster 2	1	0.00124397	1	0.996857	0.635663	1	-0.0476646	-1.20468	0.00271012	-0.360791	-1.23206	-0.743388	12.4834	6.35831	16.0739	12.9901	7.41293	12.2715	5.24654	10.37	7.67707	5.61186	21.7766	8.96039	39.6897	1.61485	21.8743	0.72649	9.36095	8.1111	9.62186	10.326	233.453	129.244	206.326	247.792	60.7429	154.543	142.785	156.844	117.167	14.1612	45.486	27.5551
AT2G32690	AT2G32690.1	data	ATGRP23,GRP23	GRP23	Cluster 5	1	0.0475175	0.933271	0.269292	0.994374	1	-0.187924	-0.554084	-0.212986	-0.46814	-0.106128	0.0818088	753.521	532.224	709.669	657.202	767.96	537.336	450.833	436.511	505.159	492.221	464.654	432.297	383.36	443.91	488.684	328.092	363.52	433.412	488.739	423.155	429.516	493.096	257.332	348.567	525.788	323.276	504.024	362.466	356.214	276.169	523.794	575.432
AT2G43535	AT2G43535.1	data	NA	AT2G43535	Cluster 6	1	0.00651726	0.560729	0.909529	0.245672	1	0.0927741	0.876387	0.542993	0.303971	1.23216	0.235492	48.4872	46.2994	39.2112	67.8028	36.3983	62.29	56.7937	59.5948	70.441	35.3527	13.269	34.6279	4.15947	14.293	52.2424	42.6893	66.6562	47.3099	60.4527	60.6586	0	55.6692	49.5231	35.3105	45.2322	62.8376	41.5959	54.0056	16.9905	70.3317	79.0821	55.4632
AT2G44230	AT2G44230.1	data	NA	AT2G44230	Cluster 3	1	0.0234674	0.573634	1	0.647629	1	-0.379297	-1.40508	-0.971797	-0.040443	-0.746442	-1.11652	13.5484	17.5472	17.157	19.9241	13.107	15.3976	21.4807	13.2755	15.1796	12.5687	22.9197	17.7535	10.2608	25.7826	33.4799	14.4719	18.0067	9.68084	13.3692	9.77679	0	11.1034	17.1362	5.04407	1.96011	0	17.9084	0	0	2.71117	18.1785	20.7378
AT3G01440	AT3G01440.1	data	PQL1,PQL2	PQL1	Cluster 1	0.987741	0.0403783	1	1	0.533295	1	0.212584	0.640457	-0.178495	-0.0288354	0.631707	-0.238171	112.023	97.5946	59.2872	100.192	85.4464	76.6366	78.0634	94.3113	86.81	100.625	77.2826	43.4459	110.796	51.3803	64.6354	121.666	48.7756	111.699	143.912	105.562	71.6006	35.0133	49.9385	52.3056	0	56.3206	45.2462	76.4678	47.4542	109.837	85.5891	107.534
AT3G04210	AT3G04210.1	data	NA	AT3G04210	Cluster 5	0.305138	0.0243778	0.496765	0.844676	0.493051	1	-1.40514	-1.27718	-1.62659	-0.44164	-0.884724	-0.533631	74.9461	95.4023	51.5908	60.9117	42.1484	21.4205	35.7337	61.5571	70.8811	44.2888	40.2648	113.305	64.387	36.5697	17.5031	28.842	13.6833	29.6633	35.9557	36.2701	10.0334	16.3176	35.2898	35.8975	35.0939	0	19.4851	17.4002	16.9376	16.2961	41.7874	16.1061
AT3G16450	AT3G16450.1	data	NA	AT3G16450	Cluster 1	0.869485	0.0221489	0.998833	0.0944077	0.21167	1	0.356111	0.733618	0.173472	0.681187	0.701539	0.5026	129.542	104.368	102.99	162.206	102.93	207.604	183.464	193.661	129.059	229.026	102.969	61.2549	53.8323	81.4272	101.728	133.201	158.803	111.876	113.027	130.064	105.652	136.162	107.164	116.589	174.537	154.777	160.48	177.345	184.735	120.263	132.535	97.4236
AT3G16910	AT3G16910.1	data	AAE7,ACN1	ACN1	Cluster 6	1	0.0363648	0.73447	1	0.0558749	1	0.101183	0.937509	0.430794	0.0464327	0.875177	-0.87983	63.4897	52.8701	49.9778	57.1439	44.596	39.132	36.4394	62.3846	67.4493	66.5431	35.4988	33.5351	32.0434	31.0951	29.997	68.8922	43.2641	58.0115	71.023	55.0025	72.452	38.647	51.7114	35.9389	32.8761	17.1456	11.3333	62.6957	9.61516	29.6892	57.7576	56.4255
AT3G19930	AT3G19930.1	data	ATSTP4,STP4	STP4	Cluster 3	0.868591	0.0259512	0.793545	0.349027	0.716752	1	-0.430488	-0.918278	-0.410082	-0.5682	-0.407983	-0.328293	94.5896	73.1516	72.6734	83.0304	49.1355	51.4284	50.3514	36.2925	51.4075	58.0077	75.7079	100.26	60.0416	94.4314	58.7769	53.6281	43.957	83.1514	62.3492	48.2402	162.071	98.3755	96.4656	49.4442	87.258	77.5551	89.3505	88.3303	61.9229	31.8366	63.7627	56.9823
AT3G45140	AT3G45140.1	data	ATLOX2,LOX2	LOX2	Cluster 1	1	0.00796078	0.975977	0.636657	1	1	0.235472	1.15728	0.443682	0.465622	0.0833879	0.139719	169.86	221.653	245.942	248.56	207.319	230.333	195.349	395.154	428.484	234.596	367.88	490.679	422.859	304.06	315.179	426.82	205.417	267.707	705.891	394.013	381.49	338.128	114.879	251.373	280.813	156.005	556.708	131.814	397.019	176.187	267.884	161.427
AT3G49120	AT3G49120.1	data	ATPCB,ATPERX34,PERX34,PRX34,PRXCB	PRX34	Cluster 6	0.939772	0.0183923	0.488771	1	0.510908	1	0.277449	0.689413	0.375587	0.0684069	0.575335	0.337932	247.213	212.268	195.241	250.939	164.495	181.083	205.802	222.839	263.729	225.002	117.122	75.6273	45.7934	98.7109	45.025	92.6332	103.273	105.59	132.867	133.565	22.7634	149.293	48.0023	114.86	94.0616	111.252	150.252	102.518	97.7489	199.2	259.718	190.701
AT3G49580	AT3G49580.1	data	LSU1	LSU1	Cluster 1	0.865098	0.0234674	0.986412	0.617901	0.622467	1	0.940127	1.64157	0.395695	1.02853	0.588349	-0.716191	12.2547	43.483	27.5121	45.2113	12.5379	30.0625	8.97838	100.897	80.194	64.1558	69.017	93.9934	67.8304	60.333	73.698	191.451	89.7375	41.24	115.784	103.425	19.8524	112.996	14.9285	29.2504	24.7821	27.6492	58.9484	1.02234	25.7749	6.89513	40.9161	6.14696
AT3G55630	AT3G55630.3	data	ATDFD,DFD	DFD	Cluster 1	0.961888	0.0328283	1	1	0.325033	1	0.423519	0.95815	-0.147939	0.116117	0.762003	0.415263	47.3375	27.4331	46.204	34.4026	30.3404	32.9343	43.109	37.3987	46.1148	37.231	20.5334	38.7787	14.6818	31.2813	30.5077	44.9434	40.4795	42.6665	60.058	43.0081	37.887	46.6326	35.5767	17.4582	25.0214	24.0224	49.1342	45.8264	83.3811	15.4161	35.1432	34.7463
AT4G01800	AT4G01800.2	data	AGY1,AtcpSecA	AGY1	Cluster 3	1	0.0458559	0.729498	0.85982	0.983141	1	-0.280807	-1.23509	-0.531583	-0.695953	0.318601	-0.539444	27.3599	19.3767	12.6244	34.9613	18.8055	2.38564	20.6804	23.2823	8.996	13.0318	23.406	13.58	11.3469	3.57137	23.6669	17.6685	12.9949	28.5363	13.2366	20.9234	13.2919	44.081	42.1954	25.1573	0	47.1803	23.1681	29.4888	13.1557	16.7814	19.7902	20.3595
AT4G04830	AT4G04830.1	data	ATMSRB5,MSRB5	MSRB5	Cluster 1	0.990557	2.19632e-06	0.938581	1	1	1	0.220306	1.07749	0.294462	0.167339	0.150299	0.70845	120.715	140.986	87.8347	140.178	96.7029	120.919	91.5711	140.517	153.414	137.858	188.59	151.5	82.3469	149.159	223.033	199.657	168.312	107.299	215.107	186.696	209.732	102.386	93.0724	90.3851	258.595	181.339	148.01	173.308	257.355	149.299	116.017	90.1945
AT4G10250	AT4G10250.1	data	ATHSP22.0	HSP22.0	Cluster 2	0.871706	0.0217794	0.533558	0.861555	1	0.00170786	-1.01352	-0.859508	-0.321989	2.79683	1.09721	-1.59241	0	0.151472	0	0	0	0	0	0	1.85515	0	0	0	4.07011	0	0	0	1.21	0	0	6.51834	892.623	1066.11	1462.8	1990.29	314.536	490.582	474.336	507.516	551.361	28.7065	55.2657	44.092
AT4G17090	AT4G17090.1	data	BAM3,BMY8,CT-BMY	BAM3	Cluster 6	0.800615	0.000409235	0.893075	0.764045	0.269315	1	0.429274	0.807758	0.198691	0.339904	0.550207	0.207185	294.077	245.334	275.582	318.668	317.659	347.484	213.473	402.643	394.174	450.355	433.502	302.191	272.78	228.454	248.18	424.146	442.235	385.948	492.154	397.879	207.86	148.488	163.733	212.298	57.9812	240.196	200.525	249.976	339.006	364.563	274.849	249.101
AT4G19112	AT4G19112.1	data	CPuORF25	CPuORF25	Cluster 5	1	0.00277191	0.232207	1	1	1	-1.12086	-8.42085	7.13731	-0.200008	-0.576432	0.845813	0	0	41.0675	0	0	25.3001	0	0	10.1181	0	0	83.05	0	0	0	0	0	0	55.5111	0	0	0	0	45.4389	0	0	0	110.088	0	19.9658	19.7834	0
AT4G19430	AT4G19430.1	data	NA	AT4G19430	Cluster 1	0.855569	0.0120536	0.811514	1	0.925901	1	1.24915	2.13992	0.808965	0.580042	-0.518284	0.581285	1.79555	13.3247	2.74645	13.4212	1.26181	10.7131	2.9512	6.66877	21.8932	5.2507	2.86302	27.6753	48.9435	23.5654	6.2594	19.3944	14.2803	7.79405	16.137	16.1668	20.6308	72.6286	25.802	32.2241	69.4183	69.9746	82.5758	28.2529	45.3522	9.93684	4.93645	1.41152
AT4G20480	AT4G20480.1	data	NA	AT4G20480	Cluster 6	0.78369	0.00149797	0.969427	0.221331	0.844884	1	0.577653	1.03328	0.192742	0.658574	0.371593	0.199481	30.6773	46.4044	35.7815	38.3138	29.6915	45.9063	44.3589	78.3892	48.9143	63.223	42.166	38.5197	35.3682	72.3242	23.9656	73.425	57.8635	53.1841	38.1534	51.0199	44.4753	29.8651	59.3585	58.188	115.963	45.3994	34.5996	49.5869	45.6938	46.5423	23.9812	33.9579
AT4G21760	AT4G21760.1	data	BGLU47	BGLU47	Cluster 1	1	0.00070941	1	0.639719	0.806784	1	0.332561	3.07126	0.802338	0.916315	1.16673	-0.113517	1.90723	7.56559	7.8902	5.02665	4.81944	10.8099	10.8364	7.06987	9.18646	13.7846	2.8296	2.54013	0	1.13783	7.17481	6.13343	6.66639	6.15863	1.13388	11.2163	0	10.4264	0	10.3334	1.20077	9.13445	13.595	1.83586	0.995852	7.57571	6.60071	4.69933
AT4G23570	AT4G23570.3	data	SGT1A	SGT1A	Cluster 3	0.460391	0.0336908	0.63849	0.711042	0.865235	0.948894	-1.05091	-1.21578	-0.566976	-0.515811	-0.410064	-0.910348	50.1879	60.0519	33.3427	38.7538	25.9745	23.1164	17.6134	39.2551	30.1915	32.1267	87.3606	44.9356	91.1034	23.7301	59.468	36.6912	63.7203	47.5675	53.9194	22.2174	117.482	120.849	124.603	76.9462	50.9697	28.1558	95.345	76.827	44.0122	17.708	43.463	20.9554
AT4G23600	AT4G23600.1	data	CORI3,JR2	CORI3	Cluster 1	0.964742	0.0217794	0.243958	0.924521	0.958373	1	0.351984	0.756695	1.05556	0.282961	-0.192291	0.548648	50.834	57.1646	80.1367	81.6519	87.8714	93.2429	62.1963	66.0713	87.3607	121.005	130.339	124.41	112.88	88.3322	99.7179	83.7876	54.361	78.615	139.846	125.902	54.3895	104.15	30.3072	83.6342	85.6548	95.9816	113.638	89.8024	131.126	67.6982	59.3379	75.5217
AT4G25200	AT4G25200.1	data	ATHSP23.6-MITO,HSP23.6-MITO	HSP23.6-MITO	Cluster 2	0.944966	0.000282053	1	0.359754	0.631776	0.000546262	-1.03964	-1.2442	0.0571839	-4.92674	-2.66497	-1.52746	0	0.774091	1.86338	0.676593	1.57407	0	0	0	0	0	0	4.3062	4.19535	0	10.6309	0	0	0.324225	0.365726	2.001	482.021	384.276	579.223	669.596	222.133	199.65	148.006	177.601	208.647	3.67851	7.82853	1.42964
AT4G27670	AT4G27670.1	data	HSP21	HSP21	Cluster 2	0.690654	3.16004e-09	0.000172716	1	1	3.48756e-05	-4.39461	-1.81779	-0.85929	0.322139	0	-2.42655	0	0.32548	0	0	0	0	0	0	0.328575	0	0	0	0	0	0	0	0	0	0	0	375.073	396.003	607.243	746.752	43.2628	59.5372	109.493	119.858	176.875	0.399841	1.38017	0
AT4G34555	AT4G34555.1	data	NA	AT4G34555	Cluster 3	0.0945058	0.0259512	0.193639	0.0759026	0.533295	1	-0.817882	-0.874703	-0.724752	-0.779504	-0.577583	-0.618801	68.8685	43.6229	51.1709	55.342	55.7504	30.9721	19.2977	40.0891	38.4779	24.5233	63.9101	41.5298	58.7044	60.8212	53.0016	42.2051	35.5505	19.0987	38.5791	49.1036	26.0145	80.7235	43.7551	49.8148	39.1025	32.5104	48.3904	20.0812	30.9151	58.303	55.7378	48.9685
AT4G37410	AT4G37410.1	data	CYP81F4	CYP81F4	Cluster 6	1	0.0144803	0.964566	0.94173	0.628456	0.0519568	0.14446	1.23543	-0.220179	0.216882	1.01299	-1.56739	231.395	180.241	128.855	213.089	185.509	181.029	226.087	229.596	229.589	197.776	35.483	22.0195	0	47.9028	62.6739	31.8101	73.193	71.8336	59.0664	105.021	122.438	117.836	211.74	208.627	46.2459	42.0129	45.8316	53.1342	101.488	257.642	160.747	191.088
AT4G37660	AT4G37660.1	data	NA	AT4G37660	Cluster 6	0.908644	0.0319898	0.891476	0.340127	0.167158	1	0.361959	0.959461	-0.261142	0.493997	0.799275	-0.201009	43.2348	50.3467	42.4994	45.0322	40.495	51.912	63.3316	71.3435	55.9777	64.1445	26.3641	32.6965	37.8715	40.2382	28.4859	39.9112	48.5847	58.6088	63.8252	72.7767	46.3173	28.2777	26.9554	54.4795	46.0326	51.7122	51	15.9937	16.0877	57.0265	54.1644	34.1179
AT5G01230	AT5G01230.1	data	NA	AT5G01230	Cluster 1	0.840503	0.0474495	0.938984	1	0.616515	1	1.13896	1.78026	-0.589674	0.252008	1.42446	-1.34257	10.7916	6.53327	1.23162	6.42137	4.71913	4.85683	4.94808	13.7304	4.96886	5.57239	1.19432	1.34279	0.751312	6.66641	3.46078	7.95546	6.49462	5.63277	14.9226	3.10708	7.31324	25.2754	33.5585	9.86791	0	13.67	18.4974	4.79817	2.62444	0.621813	6.02666	3.09424
AT5G03545	AT5G03545.1	data	AT4,ATIPS2	ATIPS2	Cluster 1	0.287845	3.38463e-05	0.463878	0.461697	0.509151	1	0.955601	1.61566	0.881088	0.895045	1.42416	0.789888	11.6468	22.8935	25.4629	33.434	12.8882	31.8274	15.9363	70.4356	40.4198	35.1819	15.3681	2.13817	0	37.9647	49.7265	31.3724	43.4034	40.5347	78.1506	95.4262	27.4155	26.9465	60.5294	31.8382	34.4229	146.779	32.8761	41.585	83.0492	27.2709	26.9149	24.1771
AT5G06580	AT5G06580.1	data	NA	AT5G06580	Cluster 1	0.287955	0.00395227	0.851641	0.101642	0.946926	0.915045	0.889159	1.24704	0.307023	0.908183	0.287394	1.56873	17.5661	17.2569	32.2934	25.6634	25.2445	30.3355	34.0094	47.8304	39.0571	69.4021	22.5805	25.3877	51.0617	30.697	32.9193	40.999	41.9324	22.3272	59.1667	29.0506	7.30743	32.7564	9.28727	20.0409	51.4341	89.4785	9.0319	43.1375	80.4468	15.3204	17.0945	23.8429
AT5G06980	AT5G06980.4	data	NA	AT5G06980	Cluster 3	0.302065	0.0217794	0.95313	1	0.0827116	1	-1.0232	-1.17312	0.29326	-0.26709	-1.32484	-0.711882	27.019	30.1566	41.5758	34.2938	35.0577	42.5907	44.8673	9.94338	10.7425	28.5048	50.2253	69.3119	37.5939	52.0328	44.7971	10.6564	28.1216	26.7141	5.63304	27.0678	114.916	41.9231	41.9767	50.1673	72.1055	13.3573	28.594	67.5802	7.66699	38.249	28.379	50.5436
AT5G12020	AT5G12020.1	data	HSP17.6II	HSP17.6II	Cluster 2	0.987741	0.0132611	0.80248	1	0.336313	0.00239226	-0.746798	-0.922124	0.241511	0.55234	4.47742	-1.56105	0	4.21122	0	0.505202	0	3.7394	0	2.85071	0	0	0	0.769128	0	0	0	0	2.51239	8.09662	14.3786	0	1508.7	1523.45	2565.86	3259.13	728.543	720.4	705.947	727.369	1033.38	13.5866	32.6699	19.9237
AT5G12860	AT5G12860.1	data	DiT1	DiT1	Cluster 3	0.938515	0.0217794	1	1	0.76726	1	-0.33896	-0.605271	0.0679234	-0.06717	-0.28033	-0.216137	293.718	336.783	353.215	258.838	267.041	216.989	244.789	236.28	348.752	376.143	338.33	288.016	290.159	346.064	258.514	191.598	281.183	224.313	305.974	233.222	347.826	331.386	280.871	268.89	209.171	303.893	316.777	232.445	296.768	131.25	348.096	349.006
AT5G18020	AT5G18020.1	data	NA	AT5G18020	Cluster 5	0.334563	0.00897686	1	0.856424	0.31913	1	-2.13366	-6.73205	-0.179518	-1.1378	-3.85682	-2.73191	2.31509	2.38821	6.0963	3.01539	4.85629	3.60681	0	2.52652	1.36232	0	3.03539	1.63151	0	0.651846	3.78062	0	0	0	0	0.344279	0	0	4.04268	0	0	0	0	0	0	6.06806	5.86047	3.95704
AT5G26000	AT5G26000.1	data	BGLU38,TGG1	TGG1	Cluster 1	0.584198	0.00548818	0.799794	0.0699876	0.779338	1	0.516212	0.758527	0.28131	0.604874	0.246042	0.506381	931.398	1087	998.734	1004.12	1123.56	1505.36	1212.28	1220.83	1615.03	2150.53	871.31	958.585	876.259	795.588	676.047	837.194	1149.89	956.932	985.061	936.912	990.362	1258.9	1200.84	992.626	1367.94	2237.18	1415.86	1509.9	1626.85	821.192	1147.6	1159.34
AT5G28500	AT5G28500.1	data	NA	AT5G28500	Cluster 2	1	0.00698196	0.923048	0.688759	1	1	0.0259981	-0.64665	-0.211518	-0.348966	0.0465119	-0.319411	186.935	149.266	132.37	164.503	125.118	116.822	103.372	119.928	145.691	92.6276	139.367	195.052	177.44	139.223	127.183	145.334	139.027	173.982	193.485	138.792	291.302	222.516	167.149	180.795	192.062	128.21	247.877	125.432	186.092	119.249	129.461	188.141
AT5G47610	AT5G47610.1	data	NA	AT5G47610	Cluster 2	1	0.0234674	1	0.957497	0.865012	0.348663	0.256863	-1.07668	-0.0572041	0.461751	-0.552392	-1.96194	7.95562	10.9831	11.6909	14.6649	28.1824	17.023	37.3175	15.2898	12.8478	16.1906	11.6869	24.6021	17.2451	17.7273	16.638	12.4738	12.1253	17.5896	13.3897	3.23782	32.4691	38.9087	110.641	78.8371	3.44976	32.3383	25.3848	15.599	13.3399	22.905	32.4732	20.3607
AT5G47990	AT5G47990.1	data	CYP705A5,THAD,THAD1	CYP705A5	Cluster 1	0.990557	0.00390652	0.87834	1	0.167158	1	0.302423	1.679	0.961854	0.279946	1.25849	-0.354026	37.3399	20.8324	10.1523	35.1416	33.3441	26.4885	19.9836	54.82	20.3029	40.5623	12.072	8.22909	9.21883	7.24002	17.0091	22.9792	38.5228	17.9958	25.4926	21.2677	41.5275	24.774	23.1831	17.638	31.9861	43.1832	10.5033	0	23.0462	26.7598	28.727	41.5758
AT5G48150	AT5G48150.1	data	PAT1	PAT1	Cluster 3	0.862901	0.00654563	0.957751	0.457645	0.564811	0.318858	-0.534088	-1.14352	-0.246044	-0.645298	-0.620751	-1.88862	41.4142	40.1658	26.9085	46.1386	33.0008	32.8782	21.0499	15.1336	27.9816	18.6395	35.1418	53.3686	27.1147	51.2089	27.076	25.8988	25.5868	23.8249	31.6952	18.3597	34.2757	59.8276	84.7441	63.4007	7.05872	16.2641	4.73698	26.4867	28.483	38.7843	34.2362	29.5948
AT5G57560	AT5G57560.1	data	TCH4,XTH22	XTH22	Cluster 3	0.227537	3.79931e-11	0.193639	0.131585	0.574932	0.641659	-2.02886	-1.78531	-0.712239	-0.894781	-0.649919	-1.31833	464.387	389.418	206.209	155.453	179.621	131.76	108.374	143.654	166.642	185.473	107.722	245.818	288.234	88.2446	163.412	49.6008	99.3328	127.776	129.973	150.923	73.6028	73.4035	81.2113	122.094	6.62903	39.8736	40.0676	34.8107	60.8688	8.5344	39.8467	23.5142
AT5G57660	AT5G57660.1	data	ATCOL5,COL5	COL5	Cluster 2	1	0.0243778	0.560729	1	0.704228	1	-0.337031	-0.733731	0.44786	-0.0881355	-0.537078	0.215964	51.5974	44.4549	63.8238	57.8176	79.0356	65.9408	94.0985	43.1273	27.5841	40.0894	85.4264	49.9481	62.2001	98.5519	52.4217	29.4588	68.8752	58.6245	22.1284	56.1276	78.3395	74.8335	94.1367	52.4923	86.1427	41.6755	158.344	98.7791	59.2399	41.9729	47.857	77.316
AT5G57800	AT5G57800.1	data	CER3,FLP1,WAX2,YRE	WAX2	Cluster 3	1	0.0328283	0.310256	1	0.827163	1	-0.22225	-1.46312	-0.801982	-0.0954112	-0.596986	-1.89774	15.0425	21.5042	21.253	21.338	25.0033	25.7554	19.9595	24.2997	14.2306	9.15771	28.7849	21.676	36.0158	9.51901	13.8011	5.07303	20.3614	11.1773	18.3154	14.2151	0.986352	23.0871	41.8819	25.6826	4.9076	6.54498	2.68252	3.19844	14.7753	16.6501	18.9173	27.8978
AT5G63850	AT5G63850.1	data	AAP4	AAP4	Cluster 3	1	0.0122026	1	0.67363	1	0.801056	-0.351071	-1.23794	-0.155424	-0.522172	-0.0872149	-1.9462	28.1728	20.6059	19.3582	18.9668	20.71	15.1913	13.5616	13.9645	14.8644	15.8226	15.9916	16.3052	52.2635	15.9205	19.158	26.4897	15.6083	17.0593	26.5598	22.8892	70.9181	43.6319	80.411	42.1066	0.667029	0.963769	6.51037	42.8394	23.182	16.4516	16.8	18.0829
AT4G13120	AT4G13120	data	NA	AT4G13120	Cluster 3	0.999843	0.0328283	1	1	0.938061	1	1.11109	-4.77404	-0.804436	-0.425155	1.23756	-3.43418	2.32117	4.61266	0	2.44388	1.17076	0	3.40378	1.11341	2.49683	0.632708	0	2.54044	0	0	4.78753	0	0.981272	0.330973	9.22065	7.42137	0	7.20864	0	0.464355	0	0	0	0	0	2.93894	2.42281	0.170088
AT5G25451	AT5G25451	data	NA	AT5G25451	Cluster 3	0.95218	0.00969529	1	0.968881	0.0521155	1	-1.76632	-5.12459	-0.857016	-1.34176	-6.9857	-4.58009	0.558314	3.40892	1.60539	1.03891	0.816269	0	0	2.56897	0	0	0	12.9663	27.9517	3.0628	0	0	0	0	0	0	0	0	5.55142	10.1	0	0	0	0	0	1.21222	2.23993	0
AT1G02340	AT1G02340.1	data	FBI1,HFR1,REP1,RSF1	FBI1	Cluster 6	1	0.253092	0.00619692	1	0.743574	1	0.56863	1.55549	2.05841	-0.00301668	1.32544	2.55495	2.54679	0.931659	2.89405	3.39361	8.46153	7.42488	4.42929	0.46696	2.46957	2.68366	3.65628	0	0	1.26602	6.52719	4.57354	3.72282	5.6747	10.9043	5.21689	0	0	0	2.60603	11.7866	10.9649	5.2433	6.31379	0	4.61348	1.87277	2.31767
AT1G04550	AT1G04550.2	data	BDL,IAA12	BDL	Cluster 3	0.0846521	0.167978	2.58451e-06	0.552498	0.564156	1	-1.26996	-1.56332	-1.89053	-0.914735	-1.23541	0.0319227	17.1553	16.1509	21.326	13.5556	8.22361	6.29941	11.6529	4.92363	7.29915	11.1601	32.6409	13.3557	11.8917	7.08037	2.9954	3.48148	5.86759	7.39093	7.56677	3.73957	6.22927	16.908	10.0443	9.05393	31.5585	23.5814	0	2.78505	0.0626906	19.5557	18.2061	17.5657
AT1G04570	AT1G04570.1	data	NA	AT1G04570	Cluster 2	1	0.348768	0.000351465	1	1	1	-1.97065	-1.08239	-2.45948	1.09576	0	-1.52113	0	0.132192	0	0	0	0	0	0	0.335165	0	0	0	0	0	0	0	0	0	0	0	34.0184	1.58099	25.1891	34.7765	0	8.08157	5.34194	0	29.0083	0.660794	0	0.13267
AT1G12010	AT1G12010.1	data	NA	AT1G12010	Cluster 2	0.902841	0.924461	0.0256112	1	0.895052	1	-0.781224	0.480299	1.35336	0.124035	-0.717332	-0.519458	17.1887	8.91526	8.7644	17.9561	7.03856	18.3482	12.2943	10.4475	10.1696	12.7282	7.2471	17.0542	1.69995	6.38515	36.6419	2.17679	6.37008	13.9691	11.7295	7.4902	23.7643	6.35971	20.1981	17.6939	2.11726	43.999	0	15.2503	1.99963	10.2033	6.20644	15.986
AT1G13080	AT1G13080.1	data	CYP71B2	CYP71B2	Cluster 4	0.123268	0.0522479	0.00285987	0.455075	0.669445	1	-0.924728	-0.927921	-1.01274	-0.694632	-0.656916	-1.03612	41.088	43.9416	31.4793	37.1333	24.8232	16.8991	24.6828	20.9475	15.7815	33.0136	33.7605	30.6991	11.0533	36.992	27.1019	10.6943	16.5894	18.4305	17.969	24.6115	36.3646	57.0139	29.2212	36.6027	3.08413	16.5865	20.3049	2.01002	56.5015	38.7933	33.3156	45.9853
AT1G19110	AT1G19110.1	data	NA	AT1G19110	Cluster 1	0.865098	1	0.0365799	1	1	1	0.451219	0.000921269	0.826562	0.0914312	0.154538	0.786397	30.2069	37.5935	25.9668	41.1733	30.873	42.0796	44.3464	31.8432	32.8772	19.6534	33.4672	14.4717	31.4445	30.7545	60.4296	36.1206	29.6102	33.887	36.1406	53.0802	15.3079	26.6627	50.32	39.1319	49.0905	82.5441	94.7129	37.2602	45.6913	26.8415	29.7695	28.8258
AT1G22590	AT1G22590.2	data	AGL87	AGL87	Cluster 5	0.436749	0.714083	0.0168777	0.671738	0.574056	1	-0.722761	-0.365472	-0.975141	-0.486635	-0.551045	0.145516	56.6689	45.2556	56.3913	47.7698	46.9706	44.0352	15.0398	41.1582	39.4525	35.3516	73.7318	44.0938	28.87	58.2581	51.7871	32.125	36.1208	39.2606	37.1503	30.0702	27.2946	62.5149	24.6529	38.6352	9.42244	7.54903	71.4005	26.6593	100.071	76.394	52.1497	61.0737
AT1G23149	AT1G23149.1	data	CPuORF29	CPuORF29	Cluster 4	0.330179	0.895438	0.0256112	0.812735	0.628906	1	-1.5644	-0.564185	-1.34921	-0.939584	-1.10881	-1.14187	8.81627	9.35053	6.76785	9.58419	5.85913	3.24629	0.189139	3.12863	4.75222	10.2614	8.179	11.8677	13.0596	7.30697	12.1603	0.916135	4.0309	8.84659	2.68703	6.75621	0.948396	29.6119	6.88825	8.93491	8.02857	0	0	10.704	6.65846	18.8017	9.54746	8.04604
AT1G23150	AT1G23150.1	data	NA	AT1G23150	Cluster 4	0.330179	0.895438	0.0256112	0.812735	0.628906	1	-1.56439	-0.564188	-1.34921	-0.939589	-1.10881	-1.14186	8.81627	9.35053	6.76785	9.58419	5.85913	3.24629	0.189139	3.12863	4.75222	10.2614	8.179	11.8677	13.0596	7.30697	12.1603	0.916135	4.0309	8.84659	2.68703	6.75621	0.948396	29.6119	6.88825	8.93491	8.02857	0	0	10.704	6.65846	18.8017	9.54746	8.04604
AT1G32350	AT1G32350.1	data	AOX1D	AOX1D	Cluster 2	1	1	0.000262119	1	1	1	-2.43455	1.95705	6.43582	2.11516	1.74872	-0.0062547	0	0	0	0	0	0	0	0	0.371631	0	0	0	0	0	0	0	0	0.78229	0	0	0	9.27145	0	1.66831	0	15.026	0	0	0	0.236768	0	0.390051
AT1G45145	AT1G45145.1	data	ATH5,ATTRX5,LIV1,TRX5	ATH5	Cluster 4	0.765245	1	1.24871e-06	1	1	0.995131	-0.7436	-0.0397943	-1.41372	-0.191775	-0.194694	-1.02001	148.872	102.83	86.306	121.947	57.8433	84.5841	91.4331	130.674	84.4654	46.2402	79.2453	56.1442	32.718	147.35	170.705	53.95	91.6994	92.8252	63.0311	122.525	52.6091	148.927	254.076	177.431	81.603	69.8696	36.1212	112.222	107.869	296.962	109.678	120.539
AT1G58280	AT1G58280.2	data	NA	AT1G58280	Cluster 1	0.937297	0.798571	0.0300626	0.732536	1	1	0.537156	0.614691	1.73604	0.495415	0.0285626	1.43838	13.5153	17.896	12.2493	19.9925	13.8244	15.2838	19.979	22.9886	24.8372	24.9846	23.021	33.2751	9.85823	2.32082	30.2516	16.3578	21.7581	17.3404	22.6741	20.9168	0	8.72316	20.9306	21.2582	16.0811	53.561	45.4267	17.2653	63.8688	16.0336	7.58674	12.8979
AT1G62760	AT1G62760.1	data	NA	AT1G62760	Cluster 2	1	1	0.0056073	1	1	1	1.81561	0.664993	3.90433	1.19886	1.09524	1.35683	0	0.190477	0	0	0	0	0	0	0.495994	0	0	0	0	0	0	0	0	0	0	0.390544	5.66836	0	0	0	0	0	3.89619	5.39453	5.12401	0.283587	0	0
AT1G64105	AT1G64105.1	data	ANAC027,NAC027	NAC027	Cluster 4	0.167136	0.726676	0.0110854	0.711199	0.96803	1	-3.56011	-1.46109	-3.34194	-1.65813	-1.3044	-0.922915	0.825069	3.99476	1.03355	2.25665	4.83959	0	1.04175	1.0957	1.07925	0.587236	13.301	0	0	1.40352	0	0	5.2958	0	0	0	0	8.96519	5.41212	6.0927	0	0	0	7.92172	4.85856	4.17347	3.88319	5.54515
AT1G72520	AT1G72520.1	data	NA	AT1G72520	Cluster 1	0.650748	0.774802	0.0353659	1	1	1	-2.48922	0.723409	2.35771	0.100381	0.184086	0.70515	91.8202	72.2213	44.5339	19.3985	42.1462	27.2164	20.8649	81.7315	74.7215	82.2346	17.3043	132.876	110.83	17.078	44.1168	46.8954	21.5985	55.562	135.363	100.903	0	58.9517	12.5697	67.6363	0	44.5033	83.2789	94.1043	76.2332	4.16451	0.933238	3.3511
AT1G76680	AT1G76680.2	data	ATOPR1,OPR1	OPR1	Cluster 6	0.957934	0.911473	0.00236878	1	1	1	-0.29733	0.177948	0.714871	0.037573	0.1524	-0.231634	273.582	266.363	137.75	168.353	173.247	142.365	213.72	242.508	243.98	177.948	371.886	289.905	223.969	154.56	148.615	200.599	350.405	206.76	239.729	292.659	44.2404	252.198	45.4962	183.162	113.045	5.36774	166.277	127.406	161.883	175.075	158.09	103.105
AT1G76930	AT1G76930.1	data	ATEXT1,ATEXT4,EXT1,EXT4,ORG5	EXT4	Cluster 6	1	0.847547	0.0182462	1	0.966184	1	0.144741	0.229195	0.612612	-0.0503814	0.200578	0.504668	292.57	230.362	300.487	248.754	220.385	254.362	223.676	223.103	279.543	241.399	96.0529	121.781	50.7537	91.1275	95.9958	84.3734	119.07	156.146	82.5276	74.3723	94.1894	54.821	61.2243	128.919	155.982	166.208	92.6852	105.721	115.403	178.003	278.117	242.15
AT1G78270	AT1G78270.1	data	AtUGT85A4,UGT85A4		Cluster 2	1	0.58249	0.0392045	1	0.999271	1	0.323799	-0.980654	0.89295	-0.27169	-0.512506	-1.10391	8.83294	9.26099	11.6904	11.2649	14.3045	6.56526	10.9815	6.90209	6.38425	16.241	3.8669	2.56639	2.78439	28.1158	7.77614	0	10.4131	6.55445	10.5973	4.08951	66.7297	35.3309	42.6576	40.0197	27.0367	5.70607	27.6659	20.3564	25.9041	3.93801	6.61042	6.3613
AT2G07675	AT2G07675.1	data	NA	AT2G07675	Cluster 1	0.947612	0.897454	0.00257565	0.594715	0.0404472	0.55386	0.303819	0.232314	1.03384	0.531074	0.92503	0.974819	63.3313	68.2213	52.4788	49.4826	50.898	62.6853	113.643	96.7408	76.7492	48.7477	78.0321	77.4908	65.4489	41.896	72.416	178.884	98.1789	120.772	131.81	99.0421	148.755	104.801	81.7104	97.9626	247.871	303.252	171.785	208.218	158.364	68.3052	55.9758	59.5111
AT2G15490	AT2G15490.1	data	UGT73B4	UGT73B4	Cluster 6	1	1	0.035011	0.848017	1	1	0.0253867	-0.0692731	0.930932	0.550886	0.161422	0.658308	16.8215	15.7897	8.47757	11.391	10.904	16.7504	21.5696	29.2183	11.637	10.4629	19.8959	25.914	6.09185	13.3965	3.51894	12.5105	18.8352	22.2111	6.97981	15.3277	17.7797	5.79441	4.42065	8.52357	2.30173	9.39086	16.2301	19.3511	22.7971	12.9229	19.453	15.7641
AT2G17710	AT2G17710.1	data	NA	AT2G17710	Cluster 5	0.961232	0.904559	0.035141	1	0.959681	1	-0.436804	-0.374547	-1.1527	0.166533	-0.304909	-0.0801621	18.6291	19.2746	20.5942	21.0775	30.1517	30.8782	11.9238	26.4308	17.984	33.765	16.9453	27.1565	21.445	18.909	13.3113	8.63578	26.3608	11.0622	16.531	13.3806	7.26685	10.2762	16.4052	29.0723	34.614	0	13.0131	15.7196	16.5222	31.1195	19.6805	21.8727
AT2G19970	AT2G19970.1	data	NA	AT2G19970	Cluster 6	0.990557	0.95586	4.7916e-06	0.672694	0.97139	1	-0.444871	0.655673	1.67299	0.76505	0.824071	-0.622517	7.99489	5.3159	10.8657	16.2602	9.44692	15.7254	25.2626	13.8629	18.7505	8.91892	0	6.24901	0	0	4.93951	9.21282	3.30784	0	5.49977	2.07608	0	3.77323	8.58888	5.58191	2.13348	12.1803	0	2.75835	0	35.1922	25.7409	9.97974
AT2G23520	AT2G23520.1	data	NA	AT2G23520	Cluster 3	0.862901	0.418926	0.000427165	0.859331	1	1	-1.22104	-1.86037	-4.02396	-1.03426	-0.414828	-1.39722	2.87436	5.59593	4.28664	3.12689	5.2224	1.1708	4.4922	1.65428	2.48066	0	3.78157	4.20716	0	15.4551	0.71419	6.72227	3.49566	4.08212	4.36915	0	0	0	0	7.1839	0	0	3.45558	0	0	7.11247	2.39119	8.92371
AT2G28190	AT2G28190.1	data	CSD2,CZSOD2	CSD2	Cluster 6	0.964742	0.67348	0.0056073	0.557733	0.622467	1	-0.368621	-0.723749	-1.25042	-0.654486	-0.808202	2.33003	27.1251	32.3485	18.2992	29.8813	34.6222	26.4488	13.4487	18.8216	14.6086	13.4146	22.2778	23.2661	14.9809	32.2233	11.3497	9.09327	18.6256	10.531	12.4042	7.50047	3.27667	2.42051	1.60396	5.71577	49.0159	3.40732	0	7.0085	33.288	41.3285	20.9351	30.5665
AT2G30820	AT2G30820.1	data	NA	AT2G30820	Cluster 2	0.897274	1	0.0365569	1	1	1	3.47632	-0.753133	-6.0858	0.838272	-0.84394	2.56274e-15	0	0	1.97786	0	0	0	2.9109	0	0.776624	0	1.95262	4.34175	0	0	0.932347	0	2.0237	0	0	1.58298	0	0	0	0	0	0	0	0	0	0.273994	0	0
AT2G33410	AT2G33410.1	data	NA	AT2G33410	Cluster 3	0.807737	0.000402177	0.0248093	0.388432	0.510908	1	-0.611172	-1.33207	-0.897601	-0.620322	-0.826641	-1.35592	37.7007	40.5306	36.9892	36.4172	34.2638	26.0988	24.7065	18.6357	32.48	13.7165	62.9595	33.3094	27.0365	26.9081	75.4078	38.3683	28.3879	26.0213	21.4546	12.1467	0	57.0156	16.346	41.9895	15.7002	0	18.7832	2.02493	21.4632	30.5662	42.2276	34.6064
AT2G33530	AT2G33530.1	data	scpl46	SCPL46	Cluster 5	0.529047	0.895438	0.0226858	0.839402	0.942893	1	-1.07196	-0.482842	-1.60095	-0.598073	0.466552	-0.305488	10.0308	10.2807	14.7034	22.5827	13.8909	10.0401	12.2507	9.51829	9.79036	3.66195	9.4532	4.39409	8.78081	21.1045	10.7875	19.6636	11.4452	25.2112	3.76476	15.6989	21.3875	18.5879	19.8912	25.906	8.25642	60.4507	5.88085	8.11675	12.0695	30.1455	17.7678	13.3452
AT2G34430	AT2G34430.1	data	LHB1B1,LHCB1.4	LHCB1.4	Cluster 1	0.931	1	1.6279e-09	0.989035	0.915627	1	0.309912	0.0959381	1.46827	0.292651	0.25578	0.453445	2810.77	2226.82	3291.63	2504.47	3822.91	4856.54	5256.12	2350.84	1436.4	3471.48	1879.48	1692.49	2469.48	2776.98	3169.18	2483.09	3475.23	3518.06	1391.59	3233.21	2507.75	1696.11	2101.16	1332.06	2592.57	2967.74	2312.74	3085.21	2468.93	1641.7	2604.05	3330.33
AT2G37770	AT2G37770.2	data	NA	AT2G37770	Cluster 4	0.0865267	0.672405	1.99087e-06	0.16689	0.942347	1	-6.35549	-3.72316	-2.35815	-3.13945	-1.0617	-2.96379	4.93474	1.95671	3.73328	0.828143	4.38519	0	0	0	1.09345	0	0.549816	4.18064	0	2.89459	1.67142	0	1.19565	1.04213	1.61187	0.28725	0	18.1394	3.84596	14.5859	0	0	5.40042	0	0	6.86704	1.15432	0.138491
AT2G38120	AT2G38120.1	data	AUX1,MAP1,PIR1,WAV5	AUX1	Cluster 3	1	0.715445	0.0225252	0.819592	0.435312	1	-0.163397	-0.371772	-0.760412	-0.312822	-0.642111	-0.750552	49.6456	44.523	56.1106	57.092	57.5601	46.2425	41.9622	39.3115	37.3258	44.637	69.0267	43.7646	53.4796	73.7574	56.5528	21.0158	35.5783	56.2355	38.7883	35.8932	61.3288	64.2371	81.57	58.21	53.2054	6.51897	30.3481	48.0673	61.1495	44.3104	53.4236	59.8845
AT2G41260	AT2G41260.2	data	ATM17,M17	ATM17	Cluster 6	0.880287	0.916715	0.00946048	1	0.167158	1	1.23151	1.40395	1.55617	0.0506758	3.27978	1.20352	17.7814	9.30792	10.6742	0.909301	14.4287	6.02213	13.4664	0	4.16977	32.03	0	5.48096	0	0	1.13867	0.797854	8.95423	16.7628	2.79997	37.3104	0	0	11.6404	0	17.1143	12.5977	0	8.41817	0	1.77394	1.51335	4.02133
AT2G46970	AT2G46970.1	data	PIL1	PIL1	Cluster 6	0.915214	1	0.035011	1	1	1	2.78393	-1.27611	5.62329	0.000434554	-0.619378	-2.6971	0.573921	0.190049	0	4.04741	0	0	0	0	2.13073	2.92552	0	0.83857	0	2.30492	0	0	0	0	0	2.04507	0	0	0	3.3546	0	0	0	0	0	0	0	0.187868
AT2G47200	AT2G47200.1	data	NA	AT2G47200	Cluster 5	0.964742	1	0.0301975	1	0.898396	1	-0.677909	0.0386153	-2.19114	0.0201291	-0.620126	-0.154286	17.2423	10.2417	5.70054	7.9955	0	6.7063	1.93683	16.8582	12.6185	1.72952	10.5594	13.6533	9.36744	11.2287	3.28563	2.30221	3.80292	4.76791	13.1585	6.75827	12.6281	11.8449	1.89891	9.78462	27.9782	0	8.68005	4.55534	0	16.1497	6.96419	7.64
AT3G08810	AT3G08810.1	data	NA	AT3G08810	Cluster 2	1	1	0.0168777	1	1	1	0	2.38802	3.86309	0	0	0.0898124	0	0	0	0	0	0	0	0	0	0	0	0	0	0	0	0	0	0	0	0	0	0	0	2.2333	4.10442	0	0	0	0	0	0	0
AT3G21460	AT3G21460.1	data	NA	AT3G21460	Cluster 1	0.817643	0.798571	0.0256112	0.933841	0.928214	1	1.11932	0.994233	3.53067	0.734595	0.987282	-0.103373	6.08171	0.317755	5.09916	11.0642	4.34011	7.42442	10.4945	12.8825	5.85132	7.10623	0	0	0	4.36783	7.47291	1.0883	10.5386	3.37952	5.71877	3.13462	0	0	6.52999	0.888821	9.60072	0	0	0	0	1.77149	2.6003	5.1028
AT3G25770	AT3G25770.1	data	AOC2	AOC2	Cluster 1	1	0.000106201	0.00118651	0.108101	0.868135	1	0.216501	0.859566	1.15836	0.588304	0.309025	-0.303388	179.946	213.539	186.691	199.151	157.992	270.675	219.73	353.762	307.853	222.832	380.395	364.959	361.062	326.665	440.144	606.901	294.503	268.11	768.881	371.594	359.675	237.795	283.131	351.397	232.559	113.214	443.891	140.007	357.349	309.391	263.795	162.216
AT3G25780	AT3G25780.1	data	AOC3	AOC3	Cluster 1	0.983839	0.934705	0.0396128	0.617568	1	1	0.682629	0.516455	1.77863	0.732608	0.00719851	-0.80284	16.512	18.2912	11.6408	13.4028	15.884	9.02017	17.0174	34.8809	29.4312	33.9268	57.6596	42.4644	40.9754	5.97843	23.5602	8.75186	24.0398	36.7526	64.3703	34.8172	2.01142	53.7586	8.19376	10.9926	0	14.2219	9.40074	11.8866	18.6074	6.21878	3.9689	12.5523
AT3G26170	AT3G26170.1	data	CYP71B19	CYP71B19	Cluster 4	0.941142	0.895706	3.06965e-07	0.461697	0.197627	1	-1.23972	-0.924135	-1.83282	-2.00572	-3.88518	-4.66838	1.70075	6.37298	2.40276	9.87677	3.60515	0.488459	0	1.05883	3.3019	0	18.6657	1.33023	0	14.9299	2.39117	0	0	0.113993	2.07526	0	0	13.6102	2.43198	2.49756	0	0	0	0	0	2.79293	9.57412	5.93471
AT3G26220	AT3G26220.1	data	CYP71B3	CYP71B3	Cluster 4	0.812542	0.943179	0.00462047	0.471717	0.942675	1	-2.39409	-1.20557	-2.52891	-2.14838	-1.0725	-0.192092	9.0744	4.58157	4.00436	5.59232	0.697106	0.533994	0.406207	0	3.48361	0	0	4.1845	8.43257	3.68156	4.63557	0	0	2.989	0	6.49682	0	5.04926	0.997047	1.52353	0	5.15063	0	3.69117	0	5.38035	0.909477	1.73559
AT3G26430	AT3G26430.1	data	NA	AT3G26430	Cluster 4	1	0.698855	0.00381874	0.887512	1	1	0	-4.89155	7.36147	-2.75786	0	2.56274e-15	0	0	0	14.5062	0	1.79651	0	0	0	0	0	0	0	0	0	0	0	0	0	0	0	0	0	0	0	0	0	0	0	0	0	0
AT3G55960	AT3G55960.1	data	NA	AT3G55960	Cluster 4	1	0.679463	0.016284	0.95478	0.690546	1	-0.238152	-0.466366	-0.688355	-0.261539	-0.483201	-0.306022	64.5835	57.6236	34.583	32.9	53.1456	31.5926	34.5959	45.8387	43.7167	41.8124	70.0917	91.2741	77.6958	70.0702	30.0762	60.4791	36.797	40.9514	42.4022	58.5782	85.9845	100.135	44.9595	44.8654	51.3887	62.1196	45.0703	62.2174	58.2851	33.8427	25.2017	27.8311
AT3G59140	AT3G59140.1	data	ATMRP14,MRP14	MRP14	Cluster 6	1	1	0.00400633	1	1	1	-0.402668	0.0514378	1.04539	-0.372896	0.536837	-0.904199	7.09814	6.16694	8.41382	9.4585	0.583976	2.8651	0.589044	7.22903	7.27737	5.94728	0	7.13634	0	3.14432	1.976	0.00884884	6.62582	4.27583	0.351211	6.21307	0.0373287	14.9934	1.44583	15.816	1.85287	0.038817	0	4.12119	15.671	7.19403	9.59605	12.9719
AT3G60640	AT3G60640.1	data	ATG8G	ATG8G	Cluster 4	0.100367	0.379192	0.000460896	0.0882427	0.703772	0.955459	-1.74047	-1.51042	-2.0318	-1.62181	-1.41579	-4.63591	16.0571	14.9912	11.7965	9.2888	16.9598	7.06494	4.25783	1.53781	2.55574	7.6604	9.68065	3.84826	0.474855	10.4379	15.1159	5.09561	1.3604	0.90111	1.48372	6.34058	0.935813	8.08518	7.59586	1.31037	0	0	0	0	0	25.2128	12.5735	11.8362
AT3G63520	AT3G63520.1	data	ATCCD1,ATNCED1,CCD1,NCED1	CCD1	Cluster 4	1	0.949871	0.000805011	1	0.816694	1	0.0197788	-0.145143	-0.716489	-0.146945	-0.249869	-0.436904	125.971	188.321	192.398	179.351	151.674	156.485	127.009	150.951	156.463	149.653	151.986	201.367	176.612	208.844	203.202	153.65	129.944	172.969	160.589	167.146	317.346	252.625	224.88	177.831	130.818	116.96	201.132	227.669	231.559	151.915	165.572	151.416
AT4G08870	AT4G08870.1	data	NA	AT4G08870	Cluster 6	1	0.236092	0.030942	0.915499	0.895052	1	0.189947	0.73923	0.894988	0.35334	-0.302834	0.570071	29.5006	21.2623	18.0392	31.4102	18.6585	25.1459	27.4571	34.1295	40.797	18.8151	51.0769	72.772	30.2763	56.7852	39.9677	38.9485	44.4984	28.2575	52.3622	37.8507	39.2524	45.7685	23.4542	17.7565	87.018	59.013	54.122	12.0507	26.9103	49.2052	17.8898	24.0611
AT4G10390	AT4G10390.1	data	NA	AT4G10390	Cluster 5	0.728388	1	0.0101141	1	0.893266	1	-2.7635	-0.21541	-5.35011	-0.301313	-1.75382	-4.20672	0.166966	1.38967	3.24005	2.27318	0.773616	0	0	3.14586	2.1236	0.656748	0.700917	0	0	0	18.6322	0	0.480095	0	0.990602	4.09086	0	0	0	11.7916	0	0	0	0	0	2.69901	0	4.56619
AT4G18370	AT4G18370.1	data	DEG5,DEGP5,HHOA	DEG5	Cluster 3	0.305138	0.0135777	0.0353659	0.223398	0.00307153	0.796747	-0.694954	-0.805957	-0.695779	-0.567813	-1.08026	-1.18805	62.0186	73.5135	77.7886	78.5163	81.4878	59.2517	42.1468	45.5303	57.0599	39.5435	92.4007	121.593	80.2307	79.8202	106.69	37.2392	36.65	36.5808	60.4342	53.8202	158.697	93.2543	117.669	105.46	21.5072	20.7946	45.8781	77.1452	94.9839	93.1109	73.7793	72.5322
AT4G24040	AT4G24040.1	data	ATTRE1,TRE1	TRE1	Cluster 4	0.613128	0.988301	0.0122285	0.977799	0.625526	1	-2.62233	-0.820069	-1.75324	1.20396	3.77136	-0.170345	0.228385	0	2.39159	2.60622	0.317115	0.242915	5.68375	0	2.48679	5.02679	0	0	0	0	0	1.22544	0.960938	0	0.952068	1.14745	5.1695	1.44571	0	2.69462	5.81934	0	0	3.79265	0	1.18342	1.17363	2.34898
AT4G24972	AT4G24972.1	data	TPD1	TPD1	Cluster 4	0.899836	1	0.0327423	0.920237	0.565975	1	-0.553056	-0.225923	-1.05304	-0.402665	-0.880801	-0.482587	16.4487	18.6334	13.9515	14.4041	20.8034	14.6655	5.02818	13.1921	13.0279	16.0657	23.317	10.3627	34.9758	34.1994	14.4495	11.5211	12.6454	6.85102	18.8364	12.6827	48.5431	0	19.4796	23.513	0	4.98991	41.2043	10.4581	25.493	17.7082	13.5927	16.9032
AT4G27440	AT4G27440.1	data	PORB	PORB	Cluster 1	1	1	0.0114206	1	0.923632	1	0.0351919	0.0851566	0.733599	0.0809974	0.161319	0.172103	707.398	738.707	735.452	606.369	705.769	783.791	599.378	739.743	725.593	772.311	757.323	755.937	654.575	574.906	636.112	790.048	802.243	789.744	604.382	722.253	742.311	453.609	565.952	563.419	673.563	907.464	719.969	464.781	620.724	349.567	744.435	927.817
AT4G34950	AT4G34950.1	data	NA	AT4G34950	Cluster 6	0.95218	0.957033	0.041154	0.977992	0.76726	1	-0.357087	0.319294	-0.859086	-0.242674	0.633796	0.224161	45.3281	30.0394	40.4905	43.397	41.1851	39.8802	18.2003	42.2923	31.444	32.2003	21.6758	33.3034	25.7244	5.00202	13.1651	17.5481	28.404	36.6454	40.6371	25.3954	39.0307	23.172	9.11295	8.4428	0.805134	10.2611	52.8871	31.9863	16.7168	69.6108	55.1042	59.582
AT4G34970	AT4G34970.1	data	ADF9	ADF9	Cluster 6	0.980742	0.869586	0.0113953	1	0.778268	1	-0.852628	-1.06768	1.95247	0.332632	1.18221	-0.391154	3.70014	6.5635	6.95657	12.088	3.91867	14.6913	3.79055	9.68699	4.34124	8.54852	3.57846	9.36704	0	0	1.49716	8.65352	7.26379	3.30699	6.78779	7.24963	4.42539	4.71064	3.59382	0.85676	3.18495	1.56925	1.03728	4.81152	0.900741	6.32732	5.29134	4.29136
AT4G34990	AT4G34990.1	data	AtMYB32,MYB32	MYB32	Cluster 4	0.444053	1	0.0225252	0.991942	0.909692	1	-2.72473	-0.00169649	-2.35983	-0.810114	-1.15984	-0.387666	3.76094	6.38702	10.5567	5.7731	6.45343	0.541769	1.00219	2.83035	0.719798	15.3812	0	0.644059	11.4288	1.35022	10.5797	0	1.7838	2.9986	5.39905	0	0	0	2.45991	5.48969	0	0	0	7.82867	0	3.15484	0.669649	2.73817
AT4G38940	AT4G38940.1	data	NA	AT4G38940	Cluster 2	1	0.895438	0.030942	0.921406	1	0.948894	-0.199026	0.635791	1.14093	0.674526	0.25792	-2.0496	4.23305	4.90893	4.74094	2.70813	2.18366	3.87355	10.0735	2.37288	7.58644	6.1755	0	11.3912	0	0.250959	5.2491	0.221411	6.44942	7.0781	4.91732	0.96025	6.76663	23.0535	19.0154	30.1046	9.06766	4.00384	2.64655	1.806	7.52022	0	4.25921	2.16295
AT5G05600	AT5G05600.1	data	NA	AT5G05600	Cluster 2	1	0.897602	0.000388413	0.970337	0.528663	1	-0.355686	0.483848	1.25523	0.430616	1.37796	-1.19652	7.55332	7.17614	10.7829	8.90275	9.25655	8.65954	21.259	5.43422	9.34123	14.5124	6.33132	11.1796	0	11.4031	1.53191	14.8997	28.4726	5.26197	10.5118	21.0455	7.44439	20.2325	19.3472	33.7872	15.852	13.8064	11.1306	3.49179	4.4434	8.00979	8.89764	5.49756
AT5G37440	AT5G37440.1	data	NA	AT5G37440	Cluster 2	0.830011	0.378412	0.0016829	0.334645	1	0.884758	-2.36116	-2.38704	-2.64009	-4.76149	-0.3625	-3.42946	0.805428	0.953667	0.470199	0.304283	1.93923	0	0	0	0	0	2.95051	0	0	0	0	0	0	0	1.62239	0.713786	22.5277	0	16.7377	39.2706	0	0	0	0	8.22426	8.3624	0	1.54131
AT5G38510	AT5G38510.1	data	NA	AT5G38510	Cluster 6	0.968279	0.471719	0.0168777	0.063386	1.71329e-06	1	0.301019	0.619386	0.894453	0.817877	2.11656	1.36259	34.91	27.4711	21.2316	39.2839	23.0051	35.2446	48.6273	57.1985	47.6238	65.9536	18.3773	8.80786	4.23167	12.2704	19.5939	44.0642	61.852	51.7239	67.6598	54.5041	28.7536	3.47968	12.6476	12.9065	33.3081	51.1281	43.8186	8.02901	51.9761	29.222	25.1908	42.761
AT5G46730	AT5G46730.1	data	NA	AT5G46730	Cluster 6	0.865098	0.946405	0.000447991	0.992444	0.966184	1	0.30629	0.221583	0.854693	0.167957	0.276657	0.516201	117.079	105.263	85.168	117.366	68.8784	96.8446	114.887	110.916	114.398	105.073	23.3963	62.9271	20.03	52.9033	26.1806	17.6531	41.1428	61.1648	45.8434	56.8821	16.1434	8.48689	0	18.9342	13.8642	22.8522	0	30.8126	13.117	76.9981	97.3838	95.1624
AT5G49730	AT5G49730.1	data	ATFRO6,FRO6	FRO6	Cluster 4	1	0.798571	0.0016829	1	0.0808692	1	-0.166093	-0.251748	-0.875735	-0.0890903	-0.886671	-0.554705	44.2197	59.8217	74.879	73.2408	49.8826	46.0207	66.7467	47.1248	53.9002	67.5082	56.0392	63.1128	81.8541	105.543	81.055	25.4363	43.1164	46.4181	46.3614	44.7515	88.4343	32.9031	47.8861	55.175	45.7218	68.0332	34.9875	25.8998	24.4811	49.0898	54.5854	74.9838
AT5G57570	AT5G57570.1	data	NA	AT5G57570	Cluster 4	0.361578	1	0.0295365	0.519961	0.418838	1	-5.49327	-0.917942	-6.1314	-2.93591	-5.10209	-2.27587	1.45738	0.793307	3.25243	1.60196	0	0	0	0	0.49305	0	0.736903	2.60975	8.77565	0	0	0	0	0	0	0	0	0	2.75557	0	0	0	0	0	0	4.446	0	1.18326
AT5G61430	AT5G61430.1	data	ANAC100,ATNAC5,NAC100	NAC100	Cluster 5	1	0.852222	0.016284	1	1	1	-0.202286	-1.45229	-2.29874	-0.157213	-0.417125	1.52529	3.43244	7.23249	4.28337	5.28242	1.52349	5.56868	1.57721	2.80685	4.35562	4.98168	2.14816	4.19645	0	0	4.64881	3.94869	0.181317	0.664642	3.67825	0	0	1.33199	6.72642	0.966507	0	0	7.44056	6.4453	22.1273	4.17859	3.12596	6.92602
ATCG00720	ATCG00720.1	data	NA	ATCG00720	Cluster 2	0.582171	0.99467	0.0107889	0.91815	1	0.982988	0.529093	-0.173971	0.893313	-0.302067	0.0325186	-0.746835	452.929	284.074	260.749	320.157	432.111	168.177	402.29	252.001	268.678	296.003	449.972	302.183	320.772	427.24	337.599	258.28	229.399	435.53	470.356	477.513	688.908	379.226	729.361	972.77	454.06	320.442	523.8	517.784	331.315	208.576	241.673	233.765
ATMG00080	ATMG00080.1	data	NA	ATMG00080	Cluster 1	0.756379	0.884344	0.0338012	0.627129	0.00476027	0.859819	0.415959	-0.249058	0.778535	0.433122	0.918317	0.809562	125.372	91.0526	74.3465	107.946	120.506	120.996	137.264	181.044	123.402	119.061	133.548	106.536	140.968	153.432	109.763	281.878	194.329	250.168	203.176	273.937	260.516	204.167	277.718	111.153	419.963	359.394	388.182	448.356	294.786	89.2883	110.428	152.775
ATMG00980	ATMG00980.1	data	NA	ATMG00980	Cluster 1	0.947612	0.897454	0.00257565	0.594715	0.0404472	0.55386	0.303818	0.232314	1.03384	0.531074	0.92503	0.974819	63.3313	68.2213	52.4788	49.4826	50.898	62.6853	113.643	96.7408	76.7492	48.7477	78.0321	77.4908	65.4489	41.896	72.416	178.884	98.1789	120.772	131.81	99.0421	148.755	104.801	81.7104	97.9626	247.871	303.252	171.785	208.218	158.364	68.3052	55.9758	59.5111
AT1G21220	AT1G21220	data	NA	AT1G21220	Cluster 4	0.740227	1	0.0292242	0.639994	0.948031	1	-4.27478	-1.16887	-5.64433	-4.5371	-2.63808	-3.02326	0	0	1.62727	1.58233	0.397711	0	0	0	0	0	0	1.75361	0	0	0	0	0	0	0	0	0	0	0	4.49929	0	0	0	0	0	0.736191	0.484191	1.39051
[truncated: 32 more columns]
