# Supplementary material for: H3K27me3 demethylases alter HSP22 and HSP17.6C expression in response to recurring heat in Arabidopsis
Source: Nat Commun. 2021 Jun 9;12:3480. doi: 10.1038/s41467-021-23766-w (PMC8190089; doi:10.1038/s41467-021-23766-w)
Supplement: Supplementary file 5 — Supplementary Data 3 [file 41467_2021_23766_MOESM5_ESM.xlsx]

## Sheet: Sheet1
Supplementary Data 3. Go terms for 142 genes differentially expressed between wild type and jmjq mutants during heat acclimation.
GO term	Ontology	Description	Number in input list	Number in BG/Ref	p-value	FDR
GO:0009628	P	response to abiotic stimulus	37	2022	1.7e-12	1.6e-09
GO:0050896	P	response to stimulus	61	6250	6.4e-09	2.9e-06
GO:0006950	P	response to stress	41	3506	5.7e-08	1.7e-05
GO:0055114	P	oxidation-reduction process	25	1566	1.7e-07	3.9e-05
GO:0009408	P	response to heat	9	199	8.4e-07	0.00015
GO:0009266	P	response to temperature stimulus	13	559	4.5e-06	0.00068
GO:0042221	P	response to chemical	32	2853	6e-06	0.00079
GO:0044710	P	single-organism metabolic process	39	3970	1e-05	0.0012
GO:0009607	P	response to biotic stimulus	19	1253	1.3e-05	0.0013
GO:0009636	P	response to toxic substance	6	102	1.5e-05	0.0013
GO:0009605	P	response to external stimulus	21	1582	3e-05	0.0025
GO:0015979	P	photosynthesis	8	253	4.2e-05	0.0032
GO:0010035	P	response to inorganic substance	15	926	5.4e-05	0.0038
GO:0043207	P	response to external biotic stimulus	17	1212	9.7e-05	0.0059
GO:0051707	P	response to other organism	17	1210	9.5e-05	0.0059
GO:1901700	P	response to oxygen-containing compound	19	1557	0.00022	0.013
GO:0009416	P	response to light stimulus	12	744	0.00032	0.017
GO:0009314	P	response to radiation	12	772	0.00045	0.023
GO:0044699	P	single-organism process	65	9448	0.00056	0.027
GO:0019684	P	photosynthesis, light reaction	5	134	0.00059	0.027
GO:0009611	P	response to wounding	6	217	0.00078	0.033
GO:0010033	P	response to organic substance	21	2023	0.00084	0.033
GO:0009642	P	response to light intensity	5	144	0.00081	0.033
GO:0051704	P	multi-organism process	18	1631	0.001	0.039
GO:0001101	P	response to acid chemical	14	1181	0.002	0.074
GO:0009620	P	response to fungus	9	573	0.0022	0.076
GO:0010038	P	response to metal ion	8	481	0.0027	0.091
GO:0043436	P	oxoacid metabolic process	12	973	0.0031	0.1
GO:0019752	P	carboxylic acid metabolic process	11	864	0.0036	0.11
GO:0006979	P	response to oxidative stress	7	453	0.0072	0.22
GO:0009651	P	response to salt stress	8	574	0.0076	0.22
GO:0006082	P	organic acid metabolic process	12	1099	0.0079	0.22
GO:0072330	P	monocarboxylic acid biosynthetic process	5	251	0.0083	0.23
GO:0032787	P	monocarboxylic acid metabolic process	7	481	0.0098	0.26
GO:0006952	P	defense response	15	1566	0.0098	0.26
GO:0044281	P	small molecule metabolic process	15	1597	0.012	0.29
GO:0050832	P	defense response to fungus	7	504	0.012	0.31
GO:0006970	P	response to osmotic stress	8	636	0.013	0.32
GO:0009725	P	response to hormone	15	1631	0.014	0.32
GO:0014070	P	response to organic cyclic compound	6	405	0.015	0.35
GO:0098542	P	defense response to other organism	10	936	0.017	0.38
GO:0044550	P	secondary metabolite biosynthetic process	5	311	0.019	0.41
GO:0046394	P	carboxylic acid biosynthetic process	6	438	0.021	0.45
GO:0044711	P	single-organism biosynthetic process	15	1735	0.023	0.46
GO:0009719	P	response to endogenous stimulus	15	1732	0.022	0.46
GO:0006629	P	lipid metabolic process	10	994	0.024	0.48
GO:0046686	P	response to cadmium ion	5	343	0.027	0.53
GO:0008152	P	metabolic process	70	12035	0.031	0.58
GO:0044763	P	single-organism cellular process	42	6591	0.032	0.59
GO:0006091	P	generation of precursor metabolites and energy	5	364	0.034	0.62
GO:0019748	P	secondary metabolic process	6	492	0.035	0.62
GO:0033993	P	response to lipid	8	772	0.036	0.64
GO:0009409	P	response to cold	5	384	0.041	0.7
GO:0044255	P	cellular lipid metabolic process	7	649	0.041	0.7
GO:0016053	P	organic acid biosynthetic process	6	531	0.047	0.78
