# Supplementary material for: H3K27me3 demethylases alter HSP22 and HSP17.6C expression in response to recurring heat in Arabidopsis
Source: Nat Commun. 2021 Jun 9;12:3480. doi: 10.1038/s41467-021-23766-w (PMC8190089; doi:10.1038/s41467-021-23766-w)
Supplement: Supplementary file 6 — Supplementary Data 4 [file 41467_2021_23766_MOESM6_ESM.xlsx]

## Sheet: K27me3
Supplementary Data 4. H3K27 trimethylated genes in wild type and jmjq mutants with and without acclimation
chr	start	end	id	annotation	direction	WT_Ctl_reads	WT_ACC_reads	mut_Ctl_reads	mut_ACC_reads	WT_Ctl_RPM	WT_ACC_RPM	mut_Ctl_RPM	mut_ACC_RPM	mut_WT_ACC_diff	mut_WT_Ctl_diff
1	3630	5899	AT1G01010	protein_coding_gene	+	107	124	168	96	4.66447	6.20572	10.4044	9.70847	0.624714	1.06586
1	5927	8737	AT1G01020	protein_coding_gene	-	134	166	117	46	5.84148	8.30765	7.24596	4.65198	-0.725456	0.274915
1	11648	13714	AT1G01030	protein_coding_gene	-	2023	1670	1164	636	88.1889	83.577	72.088	64.3186	-1.12216	-0.900434
1	23145	31227	AT1G01040	protein_coding_gene	+	384	564	394	171	16.7398	28.226	24.4009	17.2932	-1.1543	0.848301
1	28499	28706	AT1G01046	miRNA	+	19	32	23	9	0.82827	1.60148	1.42442	0.910169	-0.311466	0.283397
1	31169	33153	AT1G01050	protein_coding_gene	-	75	114	71	45	3.26949	5.70526	4.39712	4.55085	-0.255297	0.288759
1	33378	37871	AT1G01060	protein_coding_gene	-	268	330	268	92	11.683	16.5152	16.5976	9.30395	-1.01365	0.655977
1	38751	40944	AT1G01070	protein_coding_gene	-	1515	1262	707	343	66.0436	63.1582	43.7854	34.6876	-2.0576	-1.50967
1	44676	44787	AT1G01073	protein_coding_gene	+	93	97	52	18	4.05416	4.85447	3.22042	1.82034	-0.854088	-0.218941
1	45295	47019	AT1G01080	protein_coding_gene	-	125	122	138	52	5.44914	6.10563	8.54651	5.25876	-0.177759	0.589102
1	47484	49286	AT1G01090	protein_coding_gene	-	103	145	91	52	4.49009	7.25669	5.63574	5.25876	-0.400626	0.254988
1	50074	51199	AT1G01100	protein_coding_gene	-	76	79	61	23	3.31308	3.95364	3.77781	2.32599	-0.463258	0.123471
1	52238	54692	AT1G01110	protein_coding_gene	+	399	402	426	223	17.3937	20.1185	26.3827	22.552	0.263523	0.965839
1	56623	56740	AT1G01115	protein_coding_gene	+	13	10	19	7	0.566711	0.500461	1.17669	0.707909	0.133941	0.331953
1	57268	59167	AT1G01120	protein_coding_gene	-	761	561	391	205	33.1744	28.0759	24.2151	20.7316	-0.745466	-0.838835
1	61904	63811	AT1G01130	protein_coding_gene	-	73	113	99	45	3.1823	5.65521	6.13119	4.55085	-0.244797	0.692224
1	64165	67625	AT1G01140	protein_coding_gene	-	377	355	317	168	16.4346	17.7664	19.6322	16.9898	-0.0931453	0.376861
1	70114	72138	AT1G01150	protein_coding_gene	-	544	444	500	316	23.7147	22.2205	30.9656	31.9571	0.939198	0.694905
1	72338	74096	AT1G01160	protein_coding_gene	+	107	128	119	54	4.66447	6.4059	7.36982	5.46102	-0.194107	0.555003
1	73930	74737	AT1G01170	protein_coding_gene	-	62	72	54	22	2.70278	3.60332	3.34429	2.22486	-0.406645	0.184727
1	75582	76758	AT1G01180	protein_coding_gene	+	95	128	80	42	4.14135	6.4059	4.9545	4.24746	-0.470052	0.19084
1	78931	79032	AT1G01183	miRNA	-	446	318	250	164	19.4425	15.9147	15.4828	16.5853	0.0831877	-0.47455
1	83044	84864	AT1G01190	protein_coding_gene	-	2117	1675	1205	797	92.2867	83.8272	74.6272	80.6005	-0.17794	-0.967896
1	86514	88213	AT1G01200	protein_coding_gene	-	561	428	504	303	24.4558	21.4197	31.2133	30.6424	0.907409	0.641614
1	88897	89745	AT1G01210	protein_coding_gene	+	45	59	59	19	1.96169	2.95272	3.65394	1.92147	-0.332178	0.510925
1	91375	95651	AT1G01220	protein_coding_gene	+	222	295	206	86	9.67768	14.7636	12.7578	8.69717	-0.893246	0.460914
1	95986	97407	AT1G01225	protein_coding_gene	+	93	93	73	38	4.05416	4.65429	4.52098	3.84294	-0.197039	0.112765
1	97455	99240	AT1G01230	protein_coding_gene	+	73	88	69	30	3.1823	4.40406	4.27326	3.0339	-0.356776	0.283285
1	99893	101834	AT1G01240	protein_coding_gene	+	111	137	109	51	4.83884	6.85632	6.75051	5.15763	-0.347416	0.398437
1	104490	105330	AT1G01250	protein_coding_gene	-	2022	1469	1229	754	88.1454	73.5177	76.1135	76.252	0.157989	-0.664271
1	108945	111609	AT1G01260	protein_coding_gene	+	117	175	120	44	5.1004	8.75807	7.43175	4.44972	-0.849968	0.467717
1	111889	111961	AT1G01270	tRNA	-	9	14	12	7	0.392338	0.700646	0.743175	0.707909	0.00432784	0.235707
1	112262	113947	AT1G01280	protein_coding_gene	+	762	590	420	221	33.218	29.5272	26.0111	22.3497	-0.706346	-0.663394
1	114285	116108	AT1G01290	protein_coding_gene	+	80	100	87	34	3.48745	5.00461	5.38802	3.43842	-0.382802	0.453738
1	116942	118764	AT1G01300	protein_coding_gene	+	117	136	112	48	5.1004	6.80627	6.9363	4.85424	-0.40565	0.375279
1	119396	119997	AT1G01305	protein_coding_gene	+	206	165	143	79	8.98019	8.25761	8.85617	7.98926	-0.0470768	-0.020765
1	120153	121130	AT1G01310	protein_coding_gene	+	94	89	76	44	4.09776	4.4541	4.70677	4.44972	-0.00103962	0.145219
1	121066	130577	AT1G01320	protein_coding_gene	-	432	484	423	179	18.8322	24.2223	26.1969	18.1023	-0.666943	0.778679
1	132327	135831	AT1G01340	protein_coding_gene	-	837	767	618	324	36.4875	38.3854	38.2735	32.7661	-0.471425	0.146073
1	136123	138162	AT1G01350	protein_coding_gene	+	78	86	77	39	3.40027	4.30397	4.76871	3.94407	-0.0886325	0.339756
1	138512	139568	AT1G01355	protein_coding_gene	+	1531	1120	1036	625	66.7411	56.0516	64.1608	63.2062	0.463468	-0.159482
1	141970	143183	AT1G01360	protein_coding_gene	+	66	68	64	27	2.87715	3.40314	3.9636	2.73051	-0.192334	0.294663
1	143563	145684	AT1G01370	protein_coding_gene	+	123	142	103	58	5.36196	7.10655	6.37892	5.86554	-0.243924	0.210062
1	147152	147942	AT1G01380	protein_coding_gene	+	207	202	99	40	9.02378	10.1093	6.13119	4.0452	-1.16825	-0.527837
1	148119	149806	AT1G01390	protein_coding_gene	-	976	869	586	279	42.5469	43.4901	36.2917	28.2152	-1.2829	-0.49854
1	150688	152210	AT1G01400	protein_coding_gene	-	743	661	898	621	32.3897	33.0805	55.6143	62.8017	2.17319	1.7663
1	153112	154198	AT1G01410	protein_coding_gene	+	1290	1081	853	546	56.2352	54.0998	52.8274	55.2169	0.0755504	-0.230768
1	154491	156011	AT1G01420	protein_coding_gene	-	751	646	494	268	32.7385	32.3298	30.594	27.1028	-0.479892	-0.190566
1	156800	158655	AT1G01430	protein_coding_gene	-	103	116	94	31	4.49009	5.80535	5.82154	3.13503	-0.638828	0.293802
1	159855	162572	AT1G01440	protein_coding_gene	-	117	159	122	53	5.1004	7.95733	7.55561	5.35989	-0.505731	0.490341
1	163418	166239	AT1G01448	other_RNA	+	191	280	197	100	8.32629	14.0129	12.2005	10.113	-0.563289	0.607384
1	164104	165517	AT1G01450	protein_coding_gene	-	92	153	125	62	4.01057	7.65705	7.74141	6.27006	-0.263131	0.779697
1	166588	167842	AT1G01453	protein_coding_gene	-	1739	1345	1158	613	75.8085	67.312	71.7164	61.9926	-0.330849	-0.238255
1	168722	171165	AT1G01460	protein_coding_gene	+	918	836	1557	1074	40.0185	41.8385	96.427	108.614	3.95351	3.4937
1	172145	172948	AT1G01470	protein_coding_gene	-	378	279	340	230	16.4782	13.9629	21.0566	23.2599	1.08616	0.529413
1	173250	173466	AT1G01471	protein_coding_gene	+	34	49	32	12	1.48217	2.45226	1.9818	1.21356	-0.464353	0.190321
1	175781	178400	AT1G01480	protein_coding_gene	+	740	607	449	231	32.2589	30.378	27.8071	23.361	-0.6783	-0.406448
1	180058	182358	AT1G01490	protein_coding_gene	-	137	145	149	64	5.97226	7.25669	9.22776	6.47232	-0.149749	0.593901
1	185132	186923	AT1G01500	protein_coding_gene	+	101	140	145	77	4.40291	7.00646	8.98003	7.787	0.143549	0.898359
1	187210	190056	AT1G01510	protein_coding_gene	+	163	198	162	58	7.10568	9.90913	10.0329	5.86554	-0.72599	0.50182
1	190595	192139	AT1G01520	protein_coding_gene	+	77	110	70	30	3.35667	5.50507	4.33519	3.0339	-0.60448	0.249989
1	192639	193670	AT1G01530	protein_coding_gene	-	59	78	62	22	2.572	3.9036	3.83974	2.22486	-0.484156	0.35578
1	195779	198684	AT1G01540	protein_coding_gene	+	103	116	153	55	4.49009	5.80535	9.47548	5.56215	-0.0510089	0.959243
1	199638	201775	AT1G01550	protein_coding_gene	+	98	101	89	47	4.27213	5.05466	5.51188	4.75311	-0.0680944	0.280827
1	202135	204335	AT1G01560	protein_coding_gene	+	173	193	550	358	7.54162	9.6589	34.0622	36.2045	2.90914	3.09008
1	205175	207435	AT1G01570	protein_coding_gene	+	131	156	169	76	5.7107	7.80719	10.4664	7.68587	-0.0217946	0.845471
1	209394	213041	AT1G01580	protein_coding_gene	+	2559	2308	1962	1180	111.555	115.506	121.509	119.333	0.176587	0.461163
1	214228	217304	AT1G01590	protein_coding_gene	+	479	456	1302	995	20.8811	22.821	80.6345	100.624	5.25403	4.41008
1	218993	221286	AT1G01600	protein_coding_gene	+	394	370	526	333	17.1757	18.5171	32.5758	33.6763	1.49998	1.56317
1	221690	224340	AT1G01610	protein_coding_gene	-	575	486	1777	1273	25.0661	24.3224	110.052	128.738	6.41452	5.48396
1	225664	227302	AT1G01620	protein_coding_gene	-	97	144	115	53	4.22854	7.20664	7.12209	5.35989	-0.369376	0.612385
1	229012	230917	AT1G01630	protein_coding_gene	+	221	221	185	67	9.63409	11.0602	11.4573	6.7757	-0.722668	0.280978
1	230993	232508	AT1G01640	protein_coding_gene	-	262	263	286	156	11.4214	13.1621	17.7123	15.7763	0.343971	0.829046
1	232840	237817	AT1G01650	protein_coding_gene	-	224	279	239	117	9.76487	13.9629	14.8016	11.8322	-0.296895	0.722402
1	240056	242608	AT1G01660	protein_coding_gene	-	564	566	1397	1059	24.5865	28.3261	86.518	107.097	5.02652	4.34302
1	242842	245988	AT1G01670	protein_coding_gene	-	1687	1316	2544	1793	73.5416	65.8607	157.553	181.326	5.35027	3.97637
1	246410	248367	AT1G01680	protein_coding_gene	-	1259	998	2019	1494	54.8838	49.946	125.039	151.088	5.22454	3.77373
1	249140	252462	AT1G01690	protein_coding_gene	+	208	201	169	99	9.06738	10.0593	10.4664	10.0119	-0.00748219	0.22397
1	252946	254495	AT1G01695	protein_coding_gene	+	145	152	121	35	6.32101	7.60701	7.49368	3.53955	-0.876712	0.223297
1	259494	261474	AT1G01700	protein_coding_gene	-	108	146	125	60	4.70806	7.30673	7.74141	6.0678	-0.239807	0.612532
1	262827	267771	AT1G01710	protein_coding_gene	+	184	236	177	90	8.02114	11.8109	10.9618	9.10169	-0.419795	0.478704
1	268329	269819	AT1G01720	protein_coding_gene	+	74	84	82	34	3.22589	4.20387	5.07836	3.43842	-0.196038	0.457445
1	269791	270775	AT1G01725	protein_coding_gene	-	54	75	51	27	2.35403	3.75346	3.15849	2.73051	-0.28496	0.24293
1	270955	272061	AT1G01730	protein_coding_gene	+	64	75	63	22	2.78996	3.75346	3.90167	2.22486	-0.445788	0.304946
1	272110	274569	AT1G01740	protein_coding_gene	-	125	136	108	57	5.44914	6.80627	6.68857	5.76441	-0.207965	0.251888
1	275365	276310	AT1G01750	protein_coding_gene	+	44	64	44	27	1.9181	3.20295	2.72497	2.73051	-0.137254	0.265795
1	276265	278448	AT1G01760	protein_coding_gene	-	69	109	97	42	3.00793	5.45503	6.00733	4.24746	-0.274664	0.716648
1	278614	282891	AT1G01770	protein_coding_gene	+	208	209	190	99	9.06738	10.4596	11.7669	10.0119	-0.0699835	0.419089
1	282760	284245	AT1G01780	protein_coding_gene	+	86	87	69	28	3.74901	4.35401	4.27326	2.83164	-0.40388	0.130949
1	284609	291094	AT1G01790	protein_coding_gene	+	287	347	275	117	12.5112	17.366	17.0311	11.8322	-0.727457	0.589752
1	293341	295040	AT1G01800	protein_coding_gene	+	89	124	84	33	3.87979	6.20572	5.20222	3.33729	-0.664303	0.31112
1	295220	295859	AT1G01810	protein_coding_gene	+	53	56	54	18	2.31044	2.80258	3.34429	1.82034	-0.324892	0.308727
1	296000	298120	AT1G01820	protein_coding_gene	-	95	118	96	40	4.14135	5.90544	5.9454	4.0452	-0.418844	0.403288
1	298534	302315	AT1G01830	protein_coding_gene	-	188	193	165	84	8.19551	9.6589	10.2187	8.49491	-0.193273	0.333883
1	303536	304358	AT1G01840	protein_coding_gene	+	52	68	67	27	2.26684	3.40314	4.14939	2.73051	-0.192334	0.531402
1	304132	306287	AT1G01860	protein_coding_gene	-	115	123	105	51	5.01321	6.15567	6.50278	5.15763	-0.210022	0.311035
1	306383	306456	AT1G01870	tRNA	+	11	16	15	7	0.479525	0.800738	0.928969	0.707909	-0.053466	0.271353
1	306479	309109	AT1G01880	protein_coding_gene	-	164	201	198	80	7.14928	10.0593	12.2624	8.09039	-0.327273	0.827956
1	309274	309347	AT1G01890	tRNA	-	26	22	19	8	1.13342	1.10101	1.17669	0.809039	-0.149826	0.0201322
1	310315	313130	AT1G01900	protein_coding_gene	+	2148	1631	1927	1262	93.6381	81.6252	119.342	127.626	2.2625	1.24768
1	313100	315902	AT1G01910	protein_coding_gene	-	180	179	156	67	7.84677	8.95825	9.66127	6.7757	-0.390016	0.307051
1	316127	319650	AT1G01920	protein_coding_gene	+	140	196	148	60	6.10304	9.80904	9.16582	6.0678	-0.668649	0.557078
1	319835	322860	AT1G01930	protein_coding_gene	-	133	173	148	60	5.79789	8.65798	9.16582	6.0678	-0.479154	0.619631
1	323026	324917	AT1G01940	protein_coding_gene	+	93	112	98	44	4.05416	5.60516	6.06926	4.44972	-0.258088	0.450092
1	325378	330619	AT1G01950	protein_coding_gene	+	238	295	234	91	10.3752	14.7636	14.4919	9.20282	-0.808728	0.585773
1	330587	337582	AT1G01960	protein_coding_gene	-	309	405	308	134	13.4703	20.2687	19.0748	13.5514	-0.820851	0.697285
1	338290	340077	AT1G01970	protein_coding_gene	+	103	143	116	50	4.49009	7.15659	7.18402	5.0565	-0.426516	0.561319
1	340171	341999	AT1G01980	protein_coding_gene	-	1122	873	1667	1062	48.9115	43.6903	103.239	107.4	3.75354	3.167
1	343165	344341	AT1G01990	protein_coding_gene	-	92	91	104	40	4.01057	4.5542	6.44085	4.0452	-0.122789	0.535242
1	345811	347592	AT1G02000	protein_coding_gene	+	120	113	129	34	5.23118	5.65521	7.98913	3.43842	-0.523772	0.539328
1	347890	352480	AT1G02010	protein_coding_gene	+	195	262	216	101	8.50066	13.1121	13.3771	10.2141	-0.425107	0.741889
1	352636	354969	AT1G02020	protein_coding_gene	-	164	159	178	68	7.14928	7.95733	11.0238	6.87683	-0.198502	0.646392
1	355320	357258	AT1G02030	protein_coding_gene	-	456	345	566	414	19.8785	17.2659	35.0531	41.8678	2.31531	1.46204
1	358103	359078	AT1G02040	protein_coding_gene	-	1964	1405	1221	742	85.617	70.3148	75.6181	75.0384	0.27708	-0.557079
1	359116	360518	AT1G02050	protein_coding_gene	-	375	335	356	253	16.3474	16.7654	22.0475	25.5859	0.963685	0.652283
1	360917	363094	AT1G02060	protein_coding_gene	-	164	188	192	74	7.14928	9.40867	11.8908	7.48361	-0.331736	0.774491
1	365208	367340	AT1G02065	protein_coding_gene	+	5076	3612	3153	1863	221.279	180.767	195.269	188.405	0.281127	-0.901568
1	370256	370967	AT1G02070	protein_coding_gene	-	1765	1388	1134	712	76.9419	69.464	70.23	72.0045	0.15104	-0.391318
1	372063	372210	AT1G02074	protein_coding_gene	+	376	261	199	143	16.391	13.062	12.3243	14.4616	0.188695	-0.537982
1	373334	386847	AT1G02080	protein_coding_gene	+	597	720	545	256	26.0251	36.0332	33.7525	25.8893	-0.914617	0.708211
1	387276	389647	AT1G02090	protein_coding_gene	-	107	137	113	47	4.66447	6.85632	6.99823	4.75311	-0.438295	0.485679
1	389811	392816	AT1G02100	protein_coding_gene	+	148	167	124	48	6.45179	8.3577	7.67947	4.85424	-0.687736	0.23115
1	392830	395528	AT1G02110	protein_coding_gene	+	190	204	174	62	8.2827	10.2094	10.776	6.27006	-0.691208	0.40472
1	395760	399897	AT1G02120	protein_coding_gene	+	169	253	180	74	7.36724	12.6617	11.1476	7.48361	-0.822704	0.624539
1	400034	401882	AT1G02130	protein_coding_gene	-	97	111	93	41	4.22854	5.55512	5.75961	4.14633	-0.320677	0.343577
1	402692	402961	AT1G02136	pseudogene	-	135	115	120	87	5.88508	5.7553	7.43175	8.7983	0.567172	0.300206
1	403189	404456	AT1G02140	protein_coding_gene	-	78	96	92	44	3.40027	4.80443	5.69767	4.44972	-0.0824651	0.542999
1	404599	408619	AT1G02145	protein_coding_gene	+	215	269	171	85	9.37253	13.4624	10.5902	8.59604	-0.737214	0.192807
1	408621	410611	AT1G02150	protein_coding_gene	+	111	115	134	54	4.83884	5.7553	8.29879	5.46102	-0.0621395	0.681025
1	410747	411597	AT1G02160	protein_coding_gene	+	67	70	77	22	2.92074	3.50323	4.76871	2.22486	-0.380095	0.474719
1	411778	413554	AT1G02170	protein_coding_gene	+	109	149	126	50	4.75165	7.45687	7.80334	5.0565	-0.482062	0.613617
1	413521	414645	AT1G02180	protein_coding_gene	-	100	126	96	50	4.35932	6.30581	5.9454	5.0565	-0.262472	0.350422
1	415078	418010	AT1G02190	protein_coding_gene	+	7627	5653	5067	3184	332.485	282.911	313.806	321.998	1.12435	-0.519611
1	418747	422438	AT1G02205	protein_coding_gene	+	4855	3752	3786	2406	211.645	187.773	234.472	243.319	1.89564	0.764453
1	427547	427811	AT1G02210	protein_coding_gene	-	208	212	324	244	9.06738	10.6098	20.0657	24.6757	1.7102	1.46827
1	428813	430647	AT1G02220	protein_coding_gene	-	178	217	1132	908	7.75958	10.86	70.1062	91.826	6.28713	5.58734
1	433030	433819	AT1G02228	transposable_element_gene	-	20	20	38	34	0.871863	1.00092	2.35339	3.43842	0.853836	0.600339
1	435173	436776	AT1G02230	protein_coding_gene	-	105	145	1392	1093	4.57728	7.25669	86.2083	110.535	7.81974	7.14538
1	437950	439559	AT1G02250	protein_coding_gene	-	411	351	1043	807	17.9168	17.5662	64.5943	81.6118	4.84272	3.80423
1	440440	442877	AT1G02260	protein_coding_gene	-	167	190	494	347	7.28006	9.50876	30.594	35.0921	2.84023	2.83303
1	443148	446235	AT1G02270	protein_coding_gene	-	118	127	182	81	5.14399	6.35586	11.2715	8.19152	0.341002	1.08927
1	448462	450426	AT1G02280	protein_coding_gene	-	96	123	77	39	4.18494	6.15567	4.76871	3.94407	-0.495095	0.138023
1	450526	452737	AT1G02290	protein_coding_gene	-	94	129	100	48	4.09776	6.45595	6.19312	4.85424	-0.337623	0.464307
1	453287	455463	AT1G02300	protein_coding_gene	+	204	238	215	86	8.893	11.911	13.3152	8.69717	-0.502131	0.666888
1	455687	458164	AT1G02305	protein_coding_gene	+	108	112	123	47	4.70806	5.60516	7.61754	4.75311	-0.187361	0.590183
1	458132	460696	AT1G02310	protein_coding_gene	-	1129	951	683	365	49.2167	47.5939	42.299	36.9124	-0.82327	-0.511688
1	461827	461974	AT1G02320	protein_coding_gene	+	21	22	24	10	0.915456	1.10101	1.48635	1.0113	-0.0436586	0.262365
1	462074	463612	AT1G02330	protein_coding_gene	-	104	104	80	32	4.53369	5.2048	4.9545	3.23616	-0.48247	0.0966247
1	463854	464924	AT1G02335	protein_coding_gene	-	1112	975	662	361	48.4756	48.795	40.9985	36.5079	-0.943162	-0.559435
1	465717	467844	AT1G02340	protein_coding_gene	-	2321	1804	1455	979	101.18	90.2832	90.11	99.0062	0.448439	-0.566186
1	469817	470693	AT1G02350	protein_coding_gene	+	74	82	144	99	3.22589	4.10378	8.9181	10.0119	1.13837	1.19024
1	471989	473160	AT1G02360	protein_coding_gene	-	799	691	533	255	34.8309	34.5819	33.0094	25.7881	-0.802433	-0.156397
1	474499	476511	AT1G02370	protein_coding_gene	+	126	154	157	74	5.49274	7.7071	9.72321	7.48361	-0.040547	0.774547
1	476999	478971	AT1G02380	protein_coding_gene	+	143	200	347	259	6.23382	10.0092	21.4901	26.1927	1.95414	2.13898
1	480851	483292	AT1G02390	protein_coding_gene	+	3115	2494	2102	1237	135.793	124.815	130.179	125.098	0.0126458	-0.243389
1	483763	483919	AT1G02391	protein_coding_gene	-	33	41	40	18	1.43857	2.05189	2.47725	1.82034	-0.0832429	0.374522
1	486800	489577	AT1G02400	protein_coding_gene	+	660	640	470	264	28.7715	32.0295	29.1077	26.6983	-0.492422	0.0312485
1	489978	490505	AT1G02405	protein_coding_gene	-	560	392	268	140	24.4122	19.6181	16.5976	14.1582	-0.666493	-0.866855
1	490924	492926	AT1G02410	protein_coding_gene	+	91	106	84	39	3.96698	5.30489	5.20222	3.94407	-0.317267	0.289111
1	493682	495158	AT1G02420	protein_coding_gene	+	77	143	115	41	3.35667	7.15659	7.12209	4.14633	-0.638928	0.836603
1	495049	496062	AT1G02430	protein_coding_gene	-	61	103	63	33	2.65918	5.15475	3.90167	3.33729	-0.443583	0.344564
1	496585	497479	AT1G02440	protein_coding_gene	-	198	198	121	54	8.63144	9.90913	7.49368	5.46102	-0.810995	-0.200473
1	497975	498516	AT1G02450	protein_coding_gene	-	400	344	191	100	17.4373	17.2159	11.8289	10.113	-0.969107	-0.736483
1	504672	507204	AT1G02460	protein_coding_gene	-	1683	1313	888	540	73.3673	65.7105	54.9949	54.6102	-0.716335	-1.14961
1	511764	513624	AT1G02470	protein_coding_gene	-	61	79	75	59	2.65918	3.95364	4.64484	5.96667	0.454299	0.52449
1	513842	515404	AT1G02475	protein_coding_gene	-	65	85	76	57	2.83355	4.25392	4.70677	5.76441	0.338415	0.486194
1	515493	515566	AT1G02480	tRNA	+	12	13	11	1	0.523118	0.650599	0.681244	0.10113	-0.488588	0.102106
1	516617	516734	AT1G02490	protein_coding_gene	+	32	42	44	29	1.39498	2.10194	2.72497	2.93277	0.262727	0.469657
1	518250	520437	AT1G02500	protein_coding_gene	+	126	162	181	84	5.49274	8.10747	11.2096	8.49491	0.0672416	1.00441
1	520497	521668	AT1G02510	protein_coding_gene	-	123	142	545	440	5.36196	7.10655	33.7525	44.4972	4.00481	3.4941
1	523650	528745	AT1G02520	protein_coding_gene	+	476	433	1001	697	20.7503	21.67	61.9932	70.4876	3.74059	3.31832
1	529794	534677	AT1G02530	protein_coding_gene	+	464	502	1149	745	20.2272	25.1231	71.159	75.3418	3.66767	3.93811
1	534826	535699	AT1G02540	protein_coding_gene	-	589	419	693	428	25.6764	20.9693	42.9184	43.2836	1.9998	1.48402
1	536482	537211	AT1G02550	protein_coding_gene	+	1005	775	1025	677	43.8111	38.7857	63.4795	68.465	2.04654	1.34841
1	537859	540109	AT1G02560	protein_coding_gene	+	117	154	148	58	5.1004	7.7071	9.16582	5.86554	-0.35428	0.769105
1	541334	542240	AT1G02570	protein_coding_gene	+	193	165	757	465	8.41348	8.25761	46.882	47.0254	3.9839	3.94644
1	543109	544007	AT1G02575	protein_coding_gene	+	526	440	997	733	22.93	22.0203	61.7455	74.1282	3.9172	3.0693
1	544782	549202	AT1G02580	protein_coding_gene	+	4691	3818	3272	2057	204.495	191.076	202.639	208.024	0.60002	-0.0650577
1	552137	552761	AT1G02590	protein_coding_gene	-	101	76	121	83	4.40291	3.8035	7.49368	8.39378	0.946945	0.639148
1	552639	552711	AT1G02600	tRNA	+	24	18	19	4	1.04624	0.90083	1.17669	0.40452	-0.313102	0.0618985
1	553049	555994	AT1G02610	protein_coding_gene	-	124	135	144	77	5.40555	6.75622	8.9181	7.787	0.191247	0.661335
1	557091	557986	AT1G02620	protein_coding_gene	+	1085	712	794	483	47.2986	35.6328	49.1734	48.8458	1.01965	0.13498
1	560609	562424	AT1G02630	protein_coding_gene	-	666	579	727	504	29.033	28.9767	45.024	50.9695	1.75629	1.32176
1	564204	567769	AT1G02640	protein_coding_gene	+	299	273	284	129	13.0344	13.6626	17.5885	13.0458	-0.0844023	0.583549
1	568703	570418	AT1G02650	protein_coding_gene	+	196	234	207	111	8.54426	11.7108	12.8198	11.2254	-0.0716671	0.657414
1	571954	574981	AT1G02660	protein_coding_gene	-	226	218	177	79	9.85205	10.9101	10.9618	7.98926	-0.476508	0.172068
1	576045	580299	AT1G02670	protein_coding_gene	+	445	520	395	202	19.399	26.024	24.4628	20.4282	-0.581609	0.541568
1	580624	582310	AT1G02680	protein_coding_gene	+	132	164	130	53	5.7543	8.20756	8.05106	5.35989	-0.549742	0.438628
1	582412	582922	AT1G02681	pseudogene	+	543	401	357	194	23.6711	20.0685	22.1095	19.6192	-0.0504296	-0.163224
1	584259	587219	AT1G02690	protein_coding_gene	+	173	222	174	86	7.54162	11.1102	10.776	8.69717	-0.384105	0.536487
1	588328	589480	AT1G02700	protein_coding_gene	+	317	255	677	444	13.819	12.7618	41.9275	44.9017	3.12851	2.75775
1	589705	589996	AT1G02710	protein_coding_gene	-	114	87	420	243	4.96962	4.35401	26.0111	24.5746	2.87065	2.87085
1	591825	594236	AT1G02720	protein_coding_gene	+	91	108	113	59	3.96698	5.40498	6.99823	5.96667	0.117815	0.65369
1	594572	598657	AT1G02730	protein_coding_gene	-	288	311	288	108	12.5548	15.5643	17.8362	10.922	-0.640317	0.680013
1	599415	602038	AT1G02740	protein_coding_gene	-	101	161	134	69	4.40291	8.05742	8.29879	6.97796	-0.196976	0.782451
1	602496	604292	AT1G02750	protein_coding_gene	+	85	104	96	65	3.70542	5.2048	5.9454	6.57345	0.282471	0.513373
1	604401	604474	AT1G02760	tRNA	+	20	35	28	15	0.871863	1.75161	1.73407	1.51695	-0.0918407	0.383107
1	604872	606693	AT1G02770	protein_coding_gene	-	1708	1469	1324	762	74.4571	73.5177	81.997	77.061	0.204191	0.426365
1	607807	609465	AT1G02780	protein_coding_gene	-	88	97	89	38	3.8362	4.85447	5.51188	3.84294	-0.242946	0.389118
1	610390	612324	AT1G02790	protein_coding_gene	-	2985	2362	2043	1228	130.126	118.209	126.526	124.188	0.271554	-0.158902
1	613215	616191	AT1G02800	protein_coding_gene	-	458	484	1747	1463	19.9657	24.2223	108.194	147.953	7.24198	5.93333
1	618264	620480	AT1G02810	protein_coding_gene	+	2530	1974	1523	876	110.291	98.791	94.3213	88.5898	-0.527151	-0.790022
1	620677	621289	AT1G02813	protein_coding_gene	+	643	486	375	212	28.0304	24.3224	23.2242	21.4395	-0.30149	-0.475223
1	621460	622469	AT1G02816	protein_coding_gene	+	44	65	68	19	1.9181	3.253	4.21132	1.92147	-0.417436	0.667197
1	623764	624475	AT1G02820	protein_coding_gene	-	68	71	228	154	2.96433	3.55327	14.1203	15.574	2.06138	2.03598
1	625144	625608	AT1G02830	protein_coding_gene	-	75	82	156	105	3.26949	4.10378	9.66127	10.6186	1.23285	1.30009
1	626740	629819	AT1G02840	protein_coding_gene	+	138	189	150	55	6.01586	9.45871	9.28969	5.56215	-0.717082	0.595175
1	630504	633259	AT1G02850	protein_coding_gene	+	489	395	348	216	21.3171	19.7682	21.5521	21.8441	0.227617	0.0253818
1	635143	637262	AT1G02860	protein_coding_gene	+	92	109	104	69	4.01057	5.45503	6.44085	6.97796	0.305984	0.535242
1	637213	638677	AT1G02870	protein_coding_gene	-	77	80	75	26	3.35667	4.00369	4.64484	2.62938	-0.379386	0.323067
1	642751	644903	AT1G02880	protein_coding_gene	-	83	94	75	44	3.61823	4.70433	4.64484	4.44972	-0.0595126	0.253025
1	645091	651907	AT1G02890	protein_coding_gene	-	280	364	259	147	12.2061	18.2168	16.0402	14.8661	-0.412454	0.5113
1	653764	654343	AT1G02900	protein_coding_gene	-	52	79	133	71	2.26684	3.95364	8.23686	7.18022	0.691217	1.36439
1	655576	658148	AT1G02910	protein_coding_gene	-	119	129	171	74	5.18759	6.45595	10.5902	7.48361	0.194764	0.976638
1	658656	659771	AT1G02920	protein_coding_gene	-	342	335	844	681	14.9089	16.7654	52.27	68.8695	4.2042	3.3686
1	661176	662456	AT1G02930	protein_coding_gene	-	77	114	705	583	3.35667	5.70526	43.6615	58.9587	5.28989	4.77556
1	663078	664128	AT1G02940	protein_coding_gene	-	744	593	866	621	32.4333	29.6773	53.6325	62.8017	2.47706	1.62839
1	665151	666452	AT1G02950	protein_coding_gene	-	1212	1008	880	552	52.8349	50.4465	54.4995	55.8237	0.368959	0.113615
1	665353	666367	AT1G02952	other_RNA	+	1132	932	798	498	49.3474	46.643	49.4211	50.3627	0.267102	0.0052427
1	666871	669837	AT1G02960	protein_coding_gene	-	184	219	200	97	8.02114	10.9601	12.3862	9.8096	-0.178575	0.687249
1	671660	672814	AT1G02965	protein_coding_gene	-	207	215	250	143	9.02378	10.7599	15.4828	14.4616	0.522608	0.930859
1	673305	676378	AT1G02970	protein_coding_gene	+	195	236	173	79	8.50066	11.8109	10.7141	7.98926	-0.610168	0.357651
1	677868	681310	AT1G02980	protein_coding_gene	+	1189	1032	847	478	51.8323	51.6476	52.4558	48.3401	-0.233921	0.0431728
1	681395	687315	AT1G02990	protein_coding_gene	-	279	337	284	110	12.1625	16.8655	17.5885	11.1243	-0.771458	0.706385
1	687889	692560	AT1G03000	protein_coding_gene	-	198	264	239	83	8.63144	13.2122	14.8016	8.39378	-0.737653	0.909349
1	693479	696382	AT1G03010	protein_coding_gene	+	256	284	841	688	11.1598	14.2131	52.0842	69.5774	4.57128	3.8763
1	698206	698515	AT1G03020	protein_coding_gene	-	665	537	440	229	28.9894	26.8748	27.2497	23.1588	-0.371733	-0.164056
1	699120	699246	AT1G03022	protein_coding_gene	+	310	276	193	116	13.5139	13.8127	11.9527	11.7311	-0.291482	-0.21885
1	701477	703864	AT1G03030	protein_coding_gene	+	136	142	128	47	5.92867	7.10655	7.9272	4.75311	-0.485649	0.380642
1	703905	706631	AT1G03040	protein_coding_gene	-	150	155	147	73	6.53897	7.75715	9.10389	7.38248	-0.0680928	0.460124
1	707725	710041	AT1G03050	protein_coding_gene	+	122	151	259	159	5.31836	7.55696	16.0402	16.0797	1.26095	1.69886
1	710017	711803	AT1G03055	protein_coding_gene	-	83	109	127	74	3.61823	5.45503	7.86527	7.48361	0.40002	0.902344
1	712472	726891	AT1G03060	protein_coding_gene	-	649	777	653	254	28.292	38.8858	40.4411	25.687	-1.16762	1.04031
1	729900	731557	AT1G03070	protein_coding_gene	+	232	175	132	56	10.1136	8.75807	8.17492	5.66328	-0.57964	-0.321008
1	731610	738056	AT1G03080	protein_coding_gene	-	317	363	317	126	13.819	18.1667	19.6322	12.7424	-0.6926	0.713429
1	739678	744184	AT1G03090	protein_coding_gene	+	215	253	217	87	9.37253	12.6617	13.4391	8.7983	-0.59213	0.604477
1	743884	746479	AT1G03100	protein_coding_gene	-	159	210	136	53	6.93131	10.5097	8.42265	5.35989	-0.926721	0.269442
1	747196	748057	AT1G03103	protein_coding_gene	+	501	439	272	161	21.8402	21.9702	16.8453	16.2819	-0.652157	-0.569044
1	748101	749034	AT1G03106	protein_coding_gene	-	790	618	542	331	34.4386	30.9285	33.5667	33.474	0.224333	-0.0747596
1	749245	751963	AT1G03110	protein_coding_gene	+	108	158	109	47	4.70806	7.90729	6.75051	4.75311	-0.631828	0.428367
1	752270	753140	AT1G03120	protein_coding_gene	+	71	84	81	40	3.09511	4.20387	5.01643	4.0452	-0.0390674	0.480445
1	753306	754198	AT1G03130	protein_coding_gene	-	71	64	61	31	3.09511	3.20295	3.77781	3.13503	-0.0190781	0.184364
1	754370	756303	AT1G03140	protein_coding_gene	-	93	103	93	35	4.05416	5.15475	5.75961	3.53955	-0.389039	0.386423
1	756413	758612	AT1G03150	protein_coding_gene	+	68	108	70	32	2.96433	5.40498	4.33519	3.23616	-0.525929	0.360387
1	761281	766158	AT1G03160	protein_coding_gene	+	190	259	236	77	8.2827	12.9619	14.6158	7.787	-0.809749	0.94509
1	769631	770684	AT1G03170	protein_coding_gene	+	509	468	552	324	22.1889	23.4216	34.186	32.7661	0.884583	1.13637
1	773410	775344	AT1G03180	protein_coding_gene	+	102	109	97	39	4.4465	5.45503	6.00733	3.94407	-0.349632	0.342313
1	775526	780062	AT1G03190	protein_coding_gene	+	147	232	186	78	6.40819	11.6107	11.5192	7.88813	-0.598865	0.862555
1	780601	781285	AT1G03200	protein_coding_gene	+	9	19	12	5	0.392338	0.950876	0.743175	0.50565	-0.264038	0.235707
1	782947	784240	AT1G03210	protein_coding_gene	+	127	94	98	35	5.53633	4.70433	6.06926	3.53955	-0.287579	0.110646
1	787121	788651	AT1G03220	protein_coding_gene	+	146	154	149	60	6.3646	7.7071	9.22776	6.0678	-0.312877	0.514906
1	790090	791592	AT1G03230	protein_coding_gene	+	202	171	132	74	8.80582	8.55788	8.17492	7.48361	-0.189767	-0.108277
1	792221	792986	AT1G03240	protein_coding_gene	-	34	37	37	12	1.48217	1.85171	2.29146	1.21356	-0.259157	0.296313
1	793352	795376	AT1G03250	protein_coding_gene	-	81	95	86	40	3.53105	4.75438	5.32609	4.0452	-0.169187	0.428724
1	795531	798463	AT1G03260	protein_coding_gene	-	140	131	110	59	6.10304	6.55604	6.81244	5.96667	-0.117801	0.139631
1	799190	802436	AT1G03270	protein_coding_gene	+	136	190	151	58	5.92867	9.50876	9.35162	5.86554	-0.661741	0.623156
1	803034	807066	AT1G03280	protein_coding_gene	+	171	219	156	61	7.45443	10.9601	9.66127	6.16893	-0.826872	0.377979
1	807360	810868	AT1G03290	protein_coding_gene	+	204	225	156	65	8.893	11.2604	9.66127	6.57345	-0.791775	0.126145
1	811032	813086	AT1G03300	protein_coding_gene	-	116	142	107	48	5.05681	7.10655	6.62664	4.85424	-0.462578	0.325492
1	813470	816749	AT1G03310	protein_coding_gene	+	132	209	172	64	5.7543	10.4596	10.6522	6.47232	-0.690062	0.864955
1	817026	817767	AT1G03320	protein_coding_gene	+	39	39	39	21	1.70013	1.9518	2.41532	2.12373	0.060234	0.250238
1	817982	819563	AT1G03330	protein_coding_gene	-	72	69	84	36	3.13871	3.45318	5.20222	3.64068	0.0497821	0.509199
1	819661	821317	AT1G03340	protein_coding_gene	+	723	660	567	331	31.5178	33.0304	35.115	33.474	0.0384615	0.311716
1	822637	824393	AT1G03350	protein_coding_gene	-	87	126	79	38	3.7926	6.30581	4.89257	3.84294	-0.550796	0.264454
1	824536	826358	AT1G03360	protein_coding_gene	+	93	142	124	35	4.05416	7.10655	7.67947	3.53955	-0.784442	0.757691
1	826568	830383	AT1G03365	protein_coding_gene	+	169	174	160	50	7.36724	8.70802	9.909	5.0565	-0.702271	0.43359
1	830626	835361	AT1G03370	protein_coding_gene	+	207	262	243	101	9.02378	13.1121	15.0493	10.2141	-0.425107	0.875381
1	835784	840940	AT1G03380	protein_coding_gene	+	283	283	254	125	12.3369	14.163	15.7305	12.6412	-0.20793	0.453787
1	841032	842418	AT1G03390	protein_coding_gene	-	240	228	146	59	10.4624	11.4105	9.04196	5.96667	-0.935269	-0.227571
1	842746	844190	AT1G03400	protein_coding_gene	-	619	548	373	193	26.9842	27.4253	23.1004	19.5181	-0.818987	-0.388345
1	844435	847683	AT1G03410	protein_coding_gene	-	427	390	394	186	18.6143	19.518	24.4009	18.8102	-0.0808473	0.625301
1	846663	847739	AT1G03420	transposable_element_gene	+	76	103	100	31	3.31308	5.15475	6.19312	3.13503	-0.499806	0.668412
1	847872	849500	AT1G03430	protein_coding_gene	+	102	112	125	82	4.4465	5.60516	7.74141	8.29265	0.512174	0.673665
1	852365	854032	AT1G03440	protein_coding_gene	+	68	98	80	38	2.96433	4.90452	4.9545	3.84294	-0.254274	0.504146
1	854409	859701	AT1G03445	protein_coding_gene	-	4116	3505	2297	1135	179.429	175.412	142.256	114.782	-2.53065	-1.46801
1	860787	864125	AT1G03457	protein_coding_gene	-	146	213	575	364	6.3646	10.6598	35.6105	36.8113	2.80229	3.44463
1	865914	867733	AT1G03470	protein_coding_gene	-	84	119	94	37	3.66182	5.95549	5.82154	3.74181	-0.506012	0.499197
1	869050	871211	AT1G03475	protein_coding_gene	-	113	129	116	32	4.92603	6.45595	7.18402	3.23616	-0.741923	0.460838
1	871873	872906	AT1G03490	protein_coding_gene	+	2048	1593	1357	802	89.2788	79.7235	84.0407	81.1062	0.077099	-0.281373
1	873183	874935	AT1G03495	protein_coding_gene	+	73	82	92	33	3.1823	4.10378	5.69767	3.33729	-0.198955	0.60308
1	875357	875471	AT1G03502	snoRNA	-	4	3	5	3	0.174373	0.150138	0.309656	0.30339	0.163331	0.138888
1	875517	875604	AT1G03506	snoRNA	-	8	5	6	6	0.348745	0.250231	0.371587	0.60678	0.27873	0.0190332
1	876257	877547	AT1G03510	protein_coding_gene	-	106	114	84	31	4.62087	5.70526	5.20222	3.13503	-0.617967	0.131217
1	877647	877719	AT1G03515	tRNA	+	18	18	17	10	0.784677	0.90083	1.05283	1.0113	0.0565131	0.140256
1	877861	880158	AT1G03520	protein_coding_gene	-	117	128	117	49	5.1004	6.4059	7.24596	4.95537	-0.304923	0.433425
1	880495	883391	AT1G03530	protein_coding_gene	-	160	170	156	58	6.9749	8.50784	9.66127	5.86554	-0.494933	0.467255
1	883781	885611	AT1G03540	protein_coding_gene	+	118	139	103	44	5.14399	6.95641	6.37892	4.44972	-0.528065	0.257615
1	885940	887906	AT1G03545	other_RNA	+	98	121	95	46	4.27213	6.05558	5.88347	4.65198	-0.303965	0.358673
1	885622	887956	AT1G03550	protein_coding_gene	-	113	141	112	52	4.92603	7.0565	6.9363	5.25876	-0.36321	0.41422
1	890155	892410	AT1G03560	protein_coding_gene	-	95	151	111	48	4.14135	7.55696	6.87437	4.85424	-0.54576	0.586871
1	892513	892585	AT1G03570	tRNA	+	18	22	17	9	0.784677	1.10101	1.05283	0.910169	-0.0952644	0.140256
1	892846	894052	AT1G03580	pseudogene	+	121	140	116	61	5.27477	7.00646	7.18402	6.16893	-0.163239	0.383616
1	894253	897518	AT1G03590	protein_coding_gene	-	164	182	239	131	7.14928	9.10839	14.8016	13.248	0.621772	1.17347
1	898875	899655	AT1G03600	protein_coding_gene	+	119	116	102	51	5.18759	5.80535	6.31699	5.15763	-0.138388	0.235735
1	900886	903003	AT1G03610	protein_coding_gene	+	96	124	104	41	4.18494	6.20572	6.44085	4.14633	-0.454875	0.49217
1	904318	906186	AT1G03620	protein_coding_gene	-	501	430	373	209	21.8402	21.5198	23.1004	21.1362	-0.0415394	0.132936
1	907641	909376	AT1G03630	protein_coding_gene	+	162	151	171	86	7.06209	7.55696	10.5902	8.69717	0.200104	0.596806
1	909810	909883	AT1G03640	tRNA	-	10	16	22	6	0.435932	0.800738	1.36249	0.60678	-0.115879	0.507005
1	910022	911193	AT1G03650	protein_coding_gene	-	76	101	74	36	3.31308	5.05466	4.58291	3.64068	-0.340201	0.320587
1	911435	911759	AT1G03660	protein_coding_gene	-	37	39	88	46	1.61295	1.9518	5.44995	4.65198	0.759776	1.06449
1	914221	916222	AT1G03670	protein_coding_gene	-	381	351	1161	884	16.609	17.5662	71.9022	89.3989	5.26389	4.4041
1	916818	918064	AT1G03680	protein_coding_gene	-	118	143	163	96	5.14399	7.15659	10.0948	9.70847	0.440661	0.909193
1	918298	920507	AT1G03687	protein_coding_gene	+	158	167	155	68	6.88772	8.3577	9.59934	6.87683	-0.268597	0.473834
1	920949	921901	AT1G03700	protein_coding_gene	+	339	290	209	125	14.7781	14.5134	12.9436	12.6412	-0.25419	-0.246501
1	923425	924726	AT1G03710	protein_coding_gene	+	2544	2074	1553	948	110.901	103.796	96.1792	95.8712	-0.396632	-0.723853
1	924995	926373	AT1G03720	protein_coding_gene	-	2143	1829	1554	931	93.4201	91.5343	96.2412	94.152	0.135835	0.144849
1	930827	931895	AT1G03730	protein_coding_gene	-	55	57	43	13	2.39762	2.85263	2.66304	1.31469	-0.542374	0.0834573
1	933511	937043	AT1G03740	protein_coding_gene	+	173	207	175	72	7.54162	10.3595	10.838	7.28135	-0.520226	0.545907
1	937206	937287	AT1G03743	snoRNA	-	9	15	11	3	0.392338	0.750692	0.681244	0.30339	-0.315616	0.199006
1	937400	937485	AT1G03746	snoRNA	-	16	25	14	4	0.69749	1.25115	0.867037	0.40452	-0.482531	0.0959895
1	937919	941162	AT1G03750	protein_coding_gene	+	210	199	186	66	9.15456	9.95918	11.5192	6.67458	-0.572296	0.368346
1	941061	943377	AT1G03760	protein_coding_gene	-	121	141	128	48	5.27477	7.0565	7.9272	4.85424	-0.453174	0.518841
1	944571	947483	AT1G03770	protein_coding_gene	+	181	218	180	92	7.89036	10.9101	11.1476	9.30395	-0.252799	0.529827
1	947519	951827	AT1G03780	protein_coding_gene	-	380	398	326	161	16.5654	19.9184	20.1896	16.2819	-0.427912	0.423221
1	954524	956097	AT1G03790	protein_coding_gene	+	3754	2813	2363	1271	163.649	140.78	146.344	128.536	-0.527685	-0.695272
1	957260	957998	AT1G03800	protein_coding_gene	-	924	741	647	308	40.2801	37.0842	40.0695	31.148	-0.508636	-0.0166098
1	958758	959609	AT1G03810	protein_coding_gene	+	1051	754	758	465	45.8164	37.7348	46.9439	47.0254	0.714645	0.0827792
1	959868	960728	AT1G03820	protein_coding_gene	-	711	551	546	340	30.9947	27.5754	33.8145	34.3842	0.612573	0.247729
1	962015	966757	AT1G03830	protein_coding_gene	-	334	358	273	126	14.5601	17.9165	16.9072	12.7424	-0.663144	0.296069
1	967502	970130	AT1G03840	protein_coding_gene	-	4525	3578	3024	1797	197.259	179.065	187.28	181.73	0.0992282	-0.359861
1	976096	977761	AT1G03850	protein_coding_gene	-	663	496	476	279	28.9023	24.8229	29.4793	28.2152	0.329547	0.0533996
1	979307	981885	AT1G03860	protein_coding_gene	-	132	178	162	52	5.7543	8.90821	10.0329	5.25876	-0.691464	0.768658
1	982505	983540	AT1G03870	protein_coding_gene	-	259	230	180	85	11.2906	11.5106	11.1476	8.59604	-0.460827	-0.021347
1	985750	988146	AT1G03880	protein_coding_gene	+	3955	2992	2466	1407	172.411	149.738	152.722	142.29	-0.308217	-0.772441
1	989197	991020	AT1G03890	protein_coding_gene	+	2976	2252	1928	1186	129.733	112.704	119.403	119.94	0.33551	-0.462861
1	991138	993118	AT1G03900	protein_coding_gene	+	134	161	117	53	5.84148	8.05742	7.24596	5.35989	-0.523417	0.274915
1	993399	995784	AT1G03905	protein_coding_gene	+	279	266	153	81	12.1625	13.3123	9.47548	8.19152	-0.786514	-0.409249
1	996114	1000437	AT1G03910	protein_coding_gene	+	197	261	220	74	8.58785	13.062	13.6249	7.48361	-0.878524	0.760685
1	1001320	1004383	AT1G03920	protein_coding_gene	+	968	820	862	509	42.1982	41.0378	53.3847	51.4751	0.768541	0.810474
1	1004768	1008370	AT1G03930	protein_coding_gene	+	148	194	127	64	6.45179	9.70895	7.86527	6.47232	-0.571844	0.264472
1	1008809	1008896	AT1G03935	snoRNA	+	4	8	8	3	0.174373	0.400369	0.49545	0.30339	-0.0819388	0.286303
1	1009541	1011056	AT1G03940	protein_coding_gene	-	34	47	36	18	1.48217	2.35217	2.22952	1.82034	-0.184478	0.275716
1	1011171	1013365	AT1G03950	protein_coding_gene	-	136	120	112	43	5.92867	6.00553	6.9363	4.34859	-0.365292	0.1988
1	1013714	1017929	AT1G03960	protein_coding_gene	+	178	224	185	76	7.75958	11.2103	11.4573	7.68587	-0.575842	0.599258
1	1018099	1019247	AT1G03970	protein_coding_gene	+	40	41	39	28	1.74373	2.05189	2.41532	2.83164	0.250305	0.233627
1	1018569	1022108	AT1G03980	protein_coding_gene	-	406	310	282	124	17.6988	15.5143	17.4646	12.5401	-0.397617	-0.0279283
1	1022250	1023719	AT1G03982	protein_coding_gene	-	631	597	415	235	27.5073	29.8775	25.7015	23.7655	-0.591044	-0.175077
1	1024846	1027616	AT1G03990	protein_coding_gene	+	410	382	286	166	17.8732	19.1176	17.7123	16.7876	-0.275106	-0.0190672
1	1028105	1029119	AT1G04000	protein_coding_gene	-	67	74	61	16	2.92074	3.70341	3.77781	1.61808	-0.652388	0.23464
1	1031199	1036237	AT1G04010	protein_coding_gene	-	270	326	251	93	11.7702	16.315	15.5447	9.40508	-0.972416	0.511917
1	1036536	1040224	AT1G04020	protein_coding_gene	+	201	229	204	147	8.76222	11.4606	12.634	14.8661	0.470313	0.594325
1	1040382	1042892	AT1G04030	protein_coding_gene	+	156	175	155	61	6.80053	8.75807	9.59934	6.16893	-0.475671	0.490498
1	1042361	1043864	AT1G04040	protein_coding_gene	-	297	243	205	101	12.9472	12.1612	12.6959	10.2141	-0.291338	-0.0350857
1	1045597	1049297	AT1G04050	protein_coding_gene	-	517	477	359	175	22.5377	23.872	22.2333	17.6977	-0.67903	-0.0321627
1	1050552	1051186	AT1G04070	protein_coding_gene	-	42	40	36	15	1.83091	2.00184	2.22952	1.51695	-0.183221	0.140047
1	1051311	1056827	AT1G04080	protein_coding_gene	+	275	320	277	117	11.9881	16.0148	17.155	11.8322	-0.562047	0.679468
1	1057150	1059419	AT1G04090	protein_coding_gene	+	290	285	243	117	12.642	14.2631	15.0493	11.8322	-0.336861	0.323781
1	1059505	1061191	AT1G04100	protein_coding_gene	+	100	111	170	133	4.35932	5.55512	10.5283	13.4503	1.31053	1.15684
1	1061456	1063784	AT1G04110	protein_coding_gene	-	581	432	967	649	25.3276	21.6199	59.8875	65.6333	3.45172	2.70605
1	1064449	1071047	AT1G04120	protein_coding_gene	-	266	413	320	145	11.5958	20.669	19.818	14.6638	-0.716983	1.04648
1	1073426	1075568	AT1G04130	protein_coding_gene	+	117	135	111	35	5.1004	6.75622	6.87437	3.53955	-0.717905	0.363495
1	1075542	1080630	AT1G04140	protein_coding_gene	-	215	323	225	93	9.37253	16.1649	13.9345	9.40508	-0.953788	0.67144
1	1081207	1084246	AT1G04150	protein_coding_gene	-	3457	2621	3238	2135	150.702	131.171	200.533	215.912	3.24097	1.88493
1	1086494	1096146	AT1G04160	protein_coding_gene	+	415	488	416	203	18.0912	24.4225	25.7634	20.5294	-0.410977	0.822396
1	1096945	1099898	AT1G04170	protein_coding_gene	+	134	164	135	70	5.84148	8.20756	8.36072	7.07909	-0.204227	0.474575
1	1100443	1100608	AT1G04171	protein_coding_gene	-	66	65	40	12	2.87715	3.253	2.47725	1.21356	-0.70199	-0.122288
1	1104622	1105988	AT1G04180	protein_coding_gene	+	1055	878	608	289	45.9908	43.9405	37.6542	29.2265	-1.2226	-0.645348
1	1106427	1108715	AT1G04190	protein_coding_gene	-	130	160	113	48	5.66711	8.00738	6.99823	4.85424	-0.626498	0.264848
1	1109481	1114107	AT1G04200	protein_coding_gene	+	193	231	223	86	8.41348	11.5607	13.8107	8.69717	-0.450999	0.815671
1	1114404	1119739	AT1G04210	protein_coding_gene	+	432	474	649	385	18.8322	23.7219	40.1934	38.935	1.36928	2.00021
1	1119698	1122526	AT1G04220	protein_coding_gene	-	3044	2340	2128	1407	132.698	117.108	131.79	142.29	1.10689	-0.0394735
1	1125517	1128168	AT1G04230	protein_coding_gene	+	142	147	159	53	6.19023	7.35678	9.84707	5.35989	-0.397195	0.649987
1	1128187	1129551	AT1G04240	protein_coding_gene	-	110	113	186	110	4.79525	5.65521	11.5192	11.1243	0.957241	1.20419
1	1136257	1138613	AT1G04250	protein_coding_gene	+	2149	1794	1370	710	93.6817	89.7827	84.8458	71.8022	-1.00175	-0.467752
1	1140527	1141365	AT1G04260	protein_coding_gene	-	61	70	193	97	2.65918	3.50323	11.9527	9.8096	1.26034	1.82657
1	1141603	1143053	AT1G04270	protein_coding_gene	-	59	77	53	31	2.572	3.85355	3.28236	3.13503	-0.192445	0.207983
1	1143435	1146654	AT1G04280	protein_coding_gene	-	956	773	597	325	41.6751	38.6856	36.973	32.8672	-0.486784	-0.375083
1	1147522	1148533	AT1G04290	protein_coding_gene	-	65	85	54	16	2.83355	4.25392	3.34429	1.61808	-0.790466	0.145423
1	1147780	1148435	AT1G04295	other_RNA	+	56	71	48	12	2.44122	3.55327	2.9727	1.21356	-0.783396	0.161713
1	1148596	1154652	AT1G04300	protein_coding_gene	-	266	316	275	104	11.5958	15.8146	17.0311	10.5175	-0.733682	0.721617
1	1154763	1157711	AT1G04310	protein_coding_gene	-	161	171	145	52	7.0185	8.55788	8.98003	5.25876	-0.632188	0.347425
1	1159022	1159093	AT1G04320	tRNA	+	56	54	42	15	2.44122	2.70249	2.60111	1.51695	-0.41228	0.0503571
1	1161310	1161982	AT1G04330	protein_coding_gene	-	812	654	420	253	35.3976	32.7302	26.0111	25.5859	-0.66278	-0.849481
1	1163096	1164851	AT1G04340	protein_coding_gene	-	104	112	86	48	4.53369	5.60516	5.32609	4.85424	-0.16429	0.178586
1	1165164	1166768	AT1G04350	protein_coding_gene	+	160	172	155	94	6.9749	8.60793	9.59934	9.50621	0.149287	0.457276
1	1167456	1168878	AT1G04360	protein_coding_gene	-	112	138	267	173	4.88243	6.90636	16.5356	17.4955	1.55476	1.85678
1	1175176	1175578	AT1G04370	protein_coding_gene	+	1379	1008	925	507	60.115	50.4465	57.2864	51.2729	0.0579393	-0.184606
1	1176920	1178407	AT1G04380	protein_coding_gene	-	611	525	1268	935	26.6354	26.2742	78.5288	94.5565	4.59818	3.7007
1	1179362	1183704	AT1G04390	protein_coding_gene	-	246	314	291	118	10.7239	15.7145	18.022	11.9333	-0.509684	0.970493
1	1185549	1188517	AT1G04400	protein_coding_gene	-	127	184	146	52	5.53633	9.20848	9.04196	5.25876	-0.741351	0.654045
1	1189077	1191412	AT1G04410	protein_coding_gene	-	94	127	111	43	4.09776	6.35586	6.87437	4.34859	-0.435756	0.59761
1	1191607	1193884	AT1G04420	protein_coding_gene	+	223	231	193	114	9.72127	11.5607	11.9527	11.5288	-0.00468545	0.339376
1	1194186	1196889	AT1G04425	other_RNA	+	233	261	167	69	10.1572	13.062	10.3425	6.97796	-0.97256	0.0289416
1	1198117	1201527	AT1G04430	protein_coding_gene	+	168	191	159	52	7.32365	9.55881	9.84707	5.25876	-0.798534	0.43178
1	1202254	1205803	AT1G04440	protein_coding_gene	+	194	206	153	57	8.45707	10.3095	9.47548	5.76441	-0.809923	0.170122
1	1207343	1207862	AT1G04445	protein_coding_gene	+	1787	1331	1164	614	77.901	66.6114	72.088	62.0938	-0.281619	-0.335689
1	1208520	1209874	AT1G04450	protein_coding_gene	+	2196	1850	1562	964	95.7306	92.5853	96.7366	97.4892	0.251539	0.0512772
1	1210318	1210549	AT1G04457	pseudogene	-	585	454	433	290	25.502	22.7209	26.8162	29.3277	0.648855	0.128489
1	1211048	1214662	AT1G04470	protein_coding_gene	-	547	513	2403	1855	23.8455	25.6737	148.821	187.596	8.62965	7.31603
1	1216094	1217467	AT1G04480	protein_coding_gene	+	59	72	72	31	2.572	3.60332	4.45905	3.13503	-0.12764	0.507902
1	1217947	1220137	AT1G04490	protein_coding_gene	-	151	170	220	147	6.58257	8.50784	13.6249	14.8661	0.938838	1.12554
1	1221432	1224366	AT1G04500	protein_coding_gene	-	1731	1417	987	568	75.4597	70.9153	61.1261	57.4418	-0.842088	-0.868436
1	1224551	1224680	AT1G04501	protein_coding_gene	+	60	64	43	19	2.61559	3.20295	2.66304	1.92147	-0.403509	0.0146051
1	1226574	1230827	AT1G04510	protein_coding_gene	+	182	206	206	103	7.93395	10.3095	12.7578	10.4164	0.0166013	0.755084
1	1231577	1234032	AT1G04520	protein_coding_gene	+	105	114	95	51	4.57728	5.70526	5.88347	5.15763	-0.117527	0.286128
1	1234175	1236034	AT1G04530	protein_coding_gene	-	95	108	100	40	4.14135	5.40498	6.19312	4.0452	-0.313594	0.453568
1	1237255	1239061	AT1G04540	protein_coding_gene	+	1174	923	1344	891	51.1784	46.1926	83.2356	90.1068	2.69595	1.96945
1	1240374	1242121	AT1G04550	protein_coding_gene	+	112	131	1161	790	4.88243	6.55604	71.9022	79.8926	6.37779	6.26989
1	1242557	1244244	AT1G04555	protein_coding_gene	+	78	114	209	116	3.40027	5.70526	12.9436	11.7311	1.0365	1.75374
1	1244946	1246059	AT1G04560	protein_coding_gene	+	1690	1356	1385	913	73.6724	67.8625	85.7748	92.3316	1.37106	0.678203
1	1246727	1248775	AT1G04570	protein_coding_gene	-	212	222	1717	1158	9.24175	11.1102	106.336	117.108	7.48846	7.27191
1	1252121	1257510	AT1G04580	protein_coding_gene	-	1785	1573	1960	1330	77.8138	78.7225	121.385	134.503	2.72496	2.19629
1	1258576	1261426	AT1G04590	protein_coding_gene	-	138	185	181	69	6.01586	9.25853	11.2096	6.97796	-0.4012	0.895343
1	1262122	1272376	AT1G04600	protein_coding_gene	+	3085	2660	3235	2192	134.485	133.123	200.348	221.677	3.35094	2.55766
1	1279387	1281618	AT1G04610	protein_coding_gene	+	205	214	1225	939	8.9366	10.7099	75.8658	94.961	6.4722	5.72068
1	1282740	1286584	AT1G04620	protein_coding_gene	-	212	238	248	137	9.24175	11.911	15.3589	13.8548	0.270976	0.879025
1	1287830	1289820	AT1G04625	protein_coding_gene	-	1306	1058	1168	729	56.9327	52.9488	72.3357	73.7237	1.30966	0.959666
1	1289733	1291112	AT1G04630	protein_coding_gene	-	77	93	89	39	3.35667	4.65429	5.51188	3.94407	-0.171412	0.515617
1	1291313	1291995	AT1G04635	protein_coding_gene	+	36	39	44	22	1.56935	1.9518	2.72497	2.22486	0.0945282	0.398011
1	1292079	1293357	AT1G04640	protein_coding_gene	+	72	75	86	35	3.13871	3.75346	5.32609	3.53955	-0.0560159	0.536192
1	1293769	1294263	AT1G04645	protein_coding_gene	-	99	87	81	32	4.31572	4.35401	5.01643	3.23616	-0.287694	0.162307
1	1294892	1299002	AT1G04650	protein_coding_gene	-	231	266	232	122	10.07	13.3123	14.368	12.3379	-0.13607	0.617192
1	1300485	1301773	AT1G04660	protein_coding_gene	-	3268	2392	2191	1210	142.462	119.71	135.691	122.367	0.120751	-0.287099
1	1301860	1302724	AT1G04670	protein_coding_gene	+	882	745	814	530	38.4492	37.2844	50.412	53.5989	1.21503	0.899405
1	1303528	1307884	AT1G04680	protein_coding_gene	-	349	381	801	575	15.214	19.0676	49.6069	58.1497	3.25895	3.1427
1	1310429	1310579	AT1G04684	protein_coding_gene	-	207	115	85	62	9.02378	5.7553	5.26416	6.27006	0.104987	-0.709586
1	1313563	1315750	AT1G04690	protein_coding_gene	+	98	151	96	41	4.27213	7.55696	5.9454	4.14633	-0.71274	0.371406
1	1316253	1320919	AT1G04700	protein_coding_gene	+	326	355	269	110	14.2114	17.7664	16.6595	11.1243	-0.879707	0.311809
1	1321903	1324782	AT1G04710	protein_coding_gene	+	146	165	154	62	6.3646	8.25761	9.53741	6.27006	-0.369598	0.565454
1	1324922	1324960	AT1G04720	tRNA	+	10	19	19	7	0.435932	0.950876	1.17669	0.707909	-0.133755	0.424504
1	1325295	1331086	AT1G04730	protein_coding_gene	-	246	328	256	97	10.7239	16.4151	15.8544	9.8096	-0.91953	0.707019
1	1331465	1333567	AT1G04750	protein_coding_gene	-	108	124	100	31	4.70806	6.20572	6.19312	3.13503	-0.720527	0.318792
1	1334759	1336070	AT1G04760	protein_coding_gene	+	74	77	74	29	3.22589	3.85355	4.58291	2.93277	-0.250514	0.344697
1	1336370	1337849	AT1G04770	protein_coding_gene	-	69	86	77	19	3.00793	4.30397	4.76871	1.92147	-0.68843	0.449399
1	1339891	1340327	AT1G04778	protein_coding_gene	+	145	116	93	63	6.32101	5.80535	5.75961	6.37119	0.114692	-0.114243
1	1340668	1343584	AT1G04780	protein_coding_gene	-	141	176	161	66	6.14663	8.80812	9.97093	6.67458	-0.384327	0.678437
1	1345035	1348451	AT1G04790	protein_coding_gene	+	141	174	137	69	6.14663	8.70802	8.48458	6.97796	-0.309352	0.43359
1	1348451	1349286	AT1G04800	protein_coding_gene	-	129	118	100	44	5.62352	5.90544	6.19312	4.44972	-0.320676	0.117203
1	1350179	1355442	AT1G04810	protein_coding_gene	+	239	278	221	102	10.4188	13.9128	13.6868	10.3153	-0.518252	0.471757
1	1356190	1358386	AT1G04820	protein_coding_gene	-	110	99	77	37	4.79525	4.95456	4.76871	3.74181	-0.29151	-0.00606851
1	1358573	1362019	AT1G04830	protein_coding_gene	-	139	199	148	63	6.05945	9.95918	9.16582	6.37119	-0.631696	0.565917
1	1362866	1364962	AT1G04840	protein_coding_gene	-	109	135	131	49	4.75165	6.75622	8.11299	4.95537	-0.373209	0.668503
1	1365117	1368844	AT1G04850	protein_coding_gene	-	146	170	158	59	6.3646	8.50784	9.78514	5.96667	-0.474144	0.605304
1	1369053	1373101	AT1G04860	protein_coding_gene	-	179	186	165	80	7.80317	9.30858	10.2187	8.09039	-0.206634	0.403247
1	1373233	1375762	AT1G04870	protein_coding_gene	-	121	129	106	44	5.27477	6.45595	6.56471	4.44972	-0.431421	0.265482
1	1375960	1379185	AT1G04880	protein_coding_gene	-	574	559	950	627	25.0225	27.9758	58.8347	63.4085	2.67373	2.66813
1	1380381	1382599	AT1G04890	protein_coding_gene	-	989	836	1544	1195	43.1136	41.8385	95.6218	120.85	4.52492	3.21255
1	1383840	1387895	AT1G04900	protein_coding_gene	+	170	226	206	99	7.41084	11.3104	12.7578	10.0119	-0.198944	0.849526
1	1387870	1391187	AT1G04910	protein_coding_gene	-	132	194	152	76	5.7543	9.70895	9.41355	7.68587	-0.343577	0.669339
1	1391501	1395864	AT1G04920	protein_coding_gene	-	546	601	697	451	23.8019	30.0777	43.1661	45.6096	1.26917	1.69137
1	1396290	1399053	AT1G04930	protein_coding_gene	-	129	156	121	48	5.62352	7.80719	7.49368	4.85424	-0.590902	0.366063
1	1399181	1400770	AT1G04940	protein_coding_gene	+	69	74	57	26	3.00793	3.70341	3.53008	2.62938	-0.302889	0.144513
1	1399173	1403112	AT1G04945	protein_coding_gene	+	159	170	149	58	6.93131	8.50784	9.22776	5.86554	-0.494933	0.404984
1	1403084	1407501	AT1G04950	protein_coding_gene	-	190	236	196	70	8.2827	11.8109	12.1385	7.07909	-0.77604	0.606071
1	1407800	1410868	AT1G04960	protein_coding_gene	-	126	148	128	52	5.49274	7.40682	7.9272	5.25876	-0.42835	0.471869
1	1411169	1413627	AT1G04970	protein_coding_gene	+	106	135	110	41	4.62087	6.75622	6.81244	4.14633	-0.563021	0.460443
1	1413643	1416144	AT1G04980	protein_coding_gene	-	134	159	142	58	5.84148	7.95733	8.79424	5.86554	-0.398987	0.548592
1	1416342	1418482	AT1G04985	protein_coding_gene	-	96	104	97	40	4.18494	5.2048	6.00733	4.0452	-0.270135	0.405272
1	1419079	1421789	AT1G04990	protein_coding_gene	-	170	201	172	86	7.41084	10.0593	10.6522	8.69717	-0.222538	0.541482
1	1425592	1428782	AT1G05000	protein_coding_gene	+	196	214	410	263	8.54426	10.7099	25.3918	26.5972	1.88465	2.11597
1	1431189	1432858	AT1G05010	protein_coding_gene	-	124	116	121	65	5.40555	5.80535	7.49368	6.57345	0.154444	0.412475
1	1435253	1437667	AT1G05020	protein_coding_gene	-	258	302	351	225	11.247	15.1139	21.7379	22.7542	0.882477	1.30873
1	1438151	1441417	AT1G05030	protein_coding_gene	-	110	152	114	67	4.79525	7.60701	7.06016	6.7757	-0.155062	0.467291
1	1447368	1448448	AT1G05040	protein_coding_gene	-	77	111	74	39	3.35667	5.55512	4.58291	3.94407	-0.370962	0.308651
1	1448717	1450887	AT1G05055	protein_coding_gene	-	100	167	127	52	4.35932	8.3577	7.86527	5.25876	-0.597771	0.716611
1	1451029	1452872	AT1G05060	protein_coding_gene	-	79	111	95	36	3.44386	5.55512	5.88347	3.64068	-0.448874	0.569822
1	1453215	1454260	AT1G05061	pseudogene	-	56	68	53	22	2.44122	3.40314	3.28236	2.22486	-0.353163	0.249288
1	1454968	1455220	AT1G05065	protein_coding_gene	-	73	49	33	20	3.1823	2.45226	2.04373	2.0226	-0.143788	-0.354309
1	1457062	1458744	AT1G05070	protein_coding_gene	-	93	93	100	50	4.05416	4.65429	6.19312	5.0565	0.0912855	0.475104
1	1459090	1460579	AT1G05080	protein_coding_gene	+	2262	1843	2147	1453	98.6077	92.235	132.966	146.942	2.51805	1.60096
1	1460987	1461670	AT1G05085	protein_coding_gene	+	419	300	750	558	18.2655	15.0138	46.4484	56.4305	3.63725	2.54149
1	1463201	1465622	AT1G05090	protein_coding_gene	+	8	12	14	6	0.348745	0.600553	0.867037	0.60678	0.0040068	0.340602
1	1469609	1470881	AT1G05100	protein_coding_gene	+	87	129	92	48	3.7926	6.45595	5.69767	4.85424	-0.337623	0.439519
1	1471405	1476078	AT1G05120	protein_coding_gene	-	243	253	227	81	10.5931	12.6617	14.0584	8.19152	-0.69624	0.494742
1	1477499	1478821	AT1G05135	pseudogene	-	298	182	191	79	12.9908	9.10839	11.8289	7.98926	-0.191483	-0.164957
1	1478922	1479063	AT1G05136	protein_coding_gene	+	90	53	53	33	3.92338	2.65244	3.28236	3.33729	0.198192	-0.169026
1	1482547	1484056	AT1G05140	protein_coding_gene	+	84	118	100	32	3.66182	5.90544	6.19312	3.23616	-0.631179	0.575009
1	1484066	1486960	AT1G05150	protein_coding_gene	-	127	148	144	63	5.53633	7.40682	8.9181	6.37119	-0.197427	0.633378
1	1487377	1490947	AT1G05160	protein_coding_gene	-	144	182	151	62	6.27741	9.10839	9.35162	6.27006	-0.514003	0.552565
1	1491110	1494248	AT1G05170	protein_coding_gene	-	169	164	165	50	7.36724	8.20756	10.2187	5.0565	-0.616219	0.482397
1	1498113	1501824	AT1G05180	protein_coding_gene	-	180	217	171	60	7.84677	10.86	10.5902	6.0678	-0.832163	0.453057
1	1502343	1503830	AT1G05190	protein_coding_gene	-	78	98	85	32	3.40027	4.90452	5.26416	3.23616	-0.415682	0.450394
1	1504959	1509152	AT1G05200	protein_coding_gene	+	231	242	224	98	10.07	12.1112	13.8726	9.91073	-0.331977	0.551265
1	1509102	1510281	AT1G05205	protein_coding_gene	-	69	85	76	29	3.00793	4.25392	4.70677	2.93277	-0.349971	0.435172
1	1510403	1511683	AT1G05210	protein_coding_gene	+	105	91	90	32	4.57728	4.5542	5.57381	3.23616	-0.335124	0.221434
1	1511906	1513573	AT1G05220	protein_coding_gene	+	139	164	302	163	6.05945	8.20756	18.7032	16.4842	1.19519	1.86313
1	1512895	1518805	AT1G05230	protein_coding_gene	-	2754	2281	2396	1494	120.056	114.155	148.387	151.088	1.60745	1.22445
1	1521136	1522681	AT1G05240	protein_coding_gene	+	37	31	37	15	1.61295	1.55143	2.29146	1.51695	-0.0139191	0.243737
1	1525600	1527234	AT1G05250	protein_coding_gene	-	30	40	33	15	1.30779	2.00184	2.04373	1.51695	-0.183221	0.286003
1	1529766	1531439	AT1G05260	protein_coding_gene	+	1056	897	735	518	46.0344	44.8914	45.5195	52.3853	0.537668	-0.0380517
1	1531640	1534410	AT1G05270	protein_coding_gene	-	176	210	183	82	7.6724	10.5097	11.3334	8.29265	-0.362167	0.596605
1	1535443	1537525	AT1G05280	protein_coding_gene	-	3271	2567	2094	1169	142.593	128.468	129.684	118.221	-0.461446	-0.55335
1	1539151	1540562	AT1G05290	protein_coding_gene	-	2095	1812	1371	922	91.3277	90.6836	84.9077	93.2418	0.133388	-0.342011
1	1541347	1542432	AT1G05291	protein_coding_gene	-	1686	1416	1120	681	73.4981	70.8653	69.363	68.8695	-0.119389	-0.244656
1	1545105	1547849	AT1G05300	protein_coding_gene	-	1048	786	584	286	45.6856	39.3362	36.1678	28.9232	-0.893836	-0.745143
1	1550542	1552517	AT1G05310	protein_coding_gene	-	2294	1703	1370	790	100.003	85.2285	84.8458	79.8926	-0.293661	-0.788956
1	1553602	1557733	AT1G05320	protein_coding_gene	+	444	459	959	741	19.3554	22.9712	59.3921	74.9373	3.86381	3.30715
1	1558169	1558583	AT1G05330	protein_coding_gene	+	89	93	120	71	3.87979	4.65429	7.43175	7.18022	0.522214	0.756405
1	1558843	1559903	AT1G05340	protein_coding_gene	-	66	66	58	24	2.87715	3.30304	3.59201	2.42712	-0.259507	0.199045
1	1560677	1564123	AT1G05350	protein_coding_gene	-	164	195	157	76	7.14928	9.75899	9.72321	7.68587	-0.351598	0.444392
1	1564597	1567465	AT1G05360	protein_coding_gene	+	137	183	120	56	5.97226	9.15844	7.43175	5.66328	-0.646527	0.282302
1	1569191	1572280	AT1G05370	protein_coding_gene	-	861	767	547	340	37.5337	38.3854	33.8764	34.3842	-0.33179	-0.306133
1	1576862	1582614	AT1G05380	protein_coding_gene	+	291	322	222	105	12.6856	16.1148	13.7487	10.6186	-0.755704	0.146243
1	1582670	1583718	AT1G05385	protein_coding_gene	-	43	58	46	18	1.87451	2.90267	2.84884	1.82034	-0.354524	0.318724
1	1583771	1583845	AT1G05390	tRNA	-	7	13	12	7	0.305152	0.650599	0.743175	0.707909	0.0347761	0.30967
1	1584072	1585421	AT1G05400	protein_coding_gene	+	807	671	386	154	35.1797	33.5809	23.9055	15.574	-1.84851	-1.04192
1	1585370	1587778	AT1G05410	protein_coding_gene	-	342	325	206	86	14.9089	16.265	12.7578	8.69717	-1.08389	-0.289388
1	1590072	1590753	AT1G05420	protein_coding_gene	+	1551	1135	986	566	67.613	56.8023	61.0642	57.2395	0.0289492	-0.408352
1	1594056	1595818	AT1G05430	protein_coding_gene	-	89	134	89	36	3.87979	6.70618	5.51188	3.64068	-0.681573	0.378021
1	1596006	1597848	AT1G05440	protein_coding_gene	-	120	150	129	52	5.23118	7.50692	7.98913	5.25876	-0.446677	0.539328
1	1599910	1601214	AT1G05450	protein_coding_gene	+	681	573	377	220	29.6869	28.6764	23.3481	22.2486	-0.638197	-0.616587
1	1601147	1605027	AT1G05460	protein_coding_gene	-	504	508	402	206	21.9709	25.4234	24.8964	20.8328	-0.477872	0.302307
1	1607356	1611703	AT1G05470	protein_coding_gene	-	188	281	193	100	8.19551	14.063	11.9527	10.113	-0.569968	0.594492
1	1618601	1623452	AT1G05490	protein_coding_gene	-	541	511	591	297	23.5839	25.5736	36.6014	30.0356	0.423442	1.19358
1	1624954	1629224	AT1G05500	protein_coding_gene	+	521	487	397	202	22.712	24.3725	24.5867	20.4282	-0.417085	0.192784
1	1629445	1630863	AT1G05510	protein_coding_gene	+	1104	935	681	435	48.1268	46.7931	42.1752	43.9915	-0.207939	-0.443109
1	1630899	1635711	AT1G05520	protein_coding_gene	-	264	313	319	142	11.5086	15.6644	19.7561	14.3604	-0.168313	1.05235
1	1636495	1637863	AT1G05530	protein_coding_gene	-	516	427	1329	909	22.4941	21.3697	82.3066	91.9271	4.96513	4.32951
1	1639285	1640811	AT1G05540	protein_coding_gene	+	747	689	828	554	32.5641	34.4818	51.2791	56.026	1.61293	1.45445
1	1640958	1643917	AT1G05550	protein_coding_gene	-	1025	935	1088	800	44.683	46.7931	67.3812	80.9039	2.15411	1.52407
1	1645497	1647147	AT1G05560	protein_coding_gene	-	155	180	312	183	6.75694	9.0083	19.3225	18.5068	1.30057	1.79633
1	1645874	1647162	AT1G05562	other_RNA	+	131	153	284	172	5.7107	7.65705	17.5885	17.3943	1.40351	1.80415
1	1647705	1659437	AT1G05570	protein_coding_gene	-	578	739	579	272	25.1968	36.9841	35.8582	27.5073	-0.836709	0.968525
1	1661690	1662187	AT1G05575	protein_coding_gene	-	49	61	122	97	2.13606	3.05281	7.55561	9.8096	1.3848	1.28722
1	1662369	1664398	AT1G05577	protein_coding_gene	-	623	568	957	737	27.1585	28.4262	59.2682	74.5328	3.30161	2.4872
1	1665432	1668904	AT1G05580	protein_coding_gene	-	4884	3843	4319	2892	212.909	192.327	267.481	292.468	3.23348	1.76345
1	1669349	1671876	AT1G05590	protein_coding_gene	+	157	163	154	80	6.84413	8.15752	9.53741	8.09039	-0.0117748	0.472142
1	1671935	1673856	AT1G05600	protein_coding_gene	+	98	133	108	53	4.27213	6.65613	6.68857	5.35989	-0.264805	0.519315
1	1673860	1675934	AT1G05610	protein_coding_gene	-	86	127	377	225	3.74901	6.35586	23.3481	22.7542	2.24906	2.89575
1	1677506	1678270	AT1G05615	protein_coding_gene	-	585	392	775	504	25.502	19.6181	47.9967	50.9695	2.71006	1.87802
1	1679157	1681710	AT1G05620	protein_coding_gene	+	464	376	447	251	20.2272	18.8173	27.6833	25.3836	0.70032	0.764021
1	1682317	1687363	AT1G05630	protein_coding_gene	+	294	324	296	148	12.8164	16.2149	18.3316	14.9672	-0.158028	0.701549
1	1687435	1689501	AT1G05640	protein_coding_gene	-	171	173	151	62	7.45443	8.65798	9.35162	6.27006	-0.438436	0.327762
1	1690263	1692126	AT1G05650	protein_coding_gene	-	2749	2262	1637	977	119.838	113.204	101.381	98.8039	-0.699734	-0.8782
1	1694285	1696058	AT1G05660	protein_coding_gene	-	3273	2542	2053	1218	142.68	127.217	127.145	123.176	-0.180581	-0.669037
1	1697586	1701025	AT1G05670	protein_coding_gene	-	186	264	186	81	8.10833	13.2122	11.5192	8.19152	-0.772771	0.546484
1	1701115	1702749	AT1G05675	protein_coding_gene	-	216	242	391	241	9.41612	12.1112	24.2151	24.3723	1.45672	1.85232
1	1703091	1704691	AT1G05680	protein_coding_gene	-	350	326	608	404	15.2576	16.315	37.6542	40.8565	2.35272	2.2302
1	1707010	1709347	AT1G05690	protein_coding_gene	+	198	197	287	193	8.63144	9.85908	17.7743	19.5181	1.27801	1.27802
1	1709795	1713245	AT1G05700	protein_coding_gene	+	180	242	824	610	7.84677	12.1112	51.0313	61.6893	4.37414	4.34241
1	1714949	1717276	AT1G05710	protein_coding_gene	+	119	142	276	199	5.18759	7.10655	17.093	20.1249	1.82026	1.85674
1	1717446	1718909	AT1G05720	protein_coding_gene	-	52	84	70	45	2.26684	4.20387	4.33519	4.55085	0.0829364	0.576507
1	1718554	1720303	AT1G05730	protein_coding_gene	+	359	298	461	299	15.6499	14.9137	28.5503	30.2378	1.63706	1.38725
1	1720673	1721309	AT1G05740	protein_coding_gene	+	250	224	244	154	10.8983	11.2103	15.1112	15.574	0.598209	0.58606
1	1721508	1724734	AT1G05750	protein_coding_gene	+	221	240	217	90	9.63409	12.0111	13.4391	9.10169	-0.448797	0.562053
1	1723733	1724486	AT1G05760	protein_coding_gene	-	74	58	63	33	3.22589	2.90267	3.90167	3.33729	0.123101	0.179187
1	1725387	1726283	AT1G05770	protein_coding_gene	-	108	141	98	48	4.70806	7.0565	6.06926	4.85424	-0.453174	0.293781
1	1726607	1728404	AT1G05780	protein_coding_gene	+	266	220	125	67	11.5958	11.0101	7.74141	6.7757	-0.715135	-0.622919
1	1730248	1732626	AT1G05785	protein_coding_gene	+	83	112	86	55	3.61823	5.60516	5.32609	5.56215	-0.00910262	0.405667
1	1732870	1737489	AT1G05790	protein_coding_gene	+	216	233	198	90	9.41612	11.6607	12.2624	9.10169	-0.397882	0.433199
1	1741203	1742619	AT1G05800	protein_coding_gene	+	3874	3025	2205	1309	168.88	151.389	136.558	132.379	-0.798433	-1.30956
1	1744772	1747693	AT1G05805	protein_coding_gene	+	151	147	127	62	6.58257	7.35678	7.86527	6.27006	-0.20833	0.238857
1	1748313	1749460	AT1G05810	protein_coding_gene	+	296	239	263	180	12.9036	11.961	16.2879	18.2034	0.808072	0.443675
1	1749681	1753990	AT1G05820	protein_coding_gene	+	223	301	210	91	9.72127	15.0639	13.0056	9.20282	-0.847606	0.488427
1	1754243	1761817	AT1G05830	protein_coding_gene	+	302	387	324	114	13.1651	19.3678	20.0657	11.5288	-1.00548	0.851099
1	1762223	1762814	AT1G05835	protein_coding_gene	+	36	49	37	12	1.56935	2.45226	2.29146	1.21356	-0.464353	0.261017
1	1762733	1766281	AT1G05840	protein_coding_gene	-	138	194	156	66	6.01586	9.70895	9.66127	6.67458	-0.532398	0.655535
1	1766502	1768695	AT1G05850	protein_coding_gene	-	87	115	90	44	3.7926	5.7553	5.57381	4.44972	-0.289586	0.413431
1	1769013	1771115	AT1G05860	protein_coding_gene	+	110	106	87	35	4.79525	5.30489	5.38802	3.53955	-0.421866	0.131405
1	1771456	1773293	AT1G05870	protein_coding_gene	-	72	95	109	30	3.13871	4.75438	6.75051	3.0339	-0.438645	0.826534
1	1775642	1778553	AT1G05880	protein_coding_gene	+	741	677	587	390	32.3025	33.8812	36.3536	39.4407	0.459423	0.345867
1	1779255	1784529	AT1G05890	protein_coding_gene	+	214	249	195	96	9.32893	12.4615	12.0766	9.70847	-0.41424	0.420809
1	1784802	1786292	AT1G05894	protein_coding_gene	+	80	85	82	45	3.48745	4.25392	5.07836	4.55085	0.0707682	0.38605
1	1786855	1789676	AT1G05900	protein_coding_gene	+	120	152	112	48	5.23118	7.60701	6.9363	4.85424	-0.554847	0.346509
1	1790223	1796647	AT1G05910	protein_coding_gene	+	318	347	325	156	13.8626	17.366	20.1277	15.7763	-0.195318	0.763131
1	1796777	1798254	AT1G05920	protein_coding_gene	+	452	425	535	355	19.7041	21.2696	33.1332	35.9011	1.37986	1.31722
1	1798900	1799062	AT1G05925	protein_coding_gene	-	52	56	71	29	2.26684	2.80258	4.39712	2.93277	0.0384411	0.591327
1	1799417	1800933	AT1G05930	protein_coding_gene	+	412	352	696	524	17.9604	17.6162	43.1041	52.9921	3.0824	2.32741
1	1801161	1803984	AT1G05940	protein_coding_gene	-	163	157	183	113	7.10568	7.85724	11.3334	11.4277	0.577409	0.700865
1	1804400	1807471	AT1G05950	protein_coding_gene	-	188	231	239	138	8.19551	11.5607	14.8016	13.9559	0.335668	0.9845
1	1807972	1815474	AT1G05960	protein_coding_gene	-	262	366	272	112	11.4214	18.3169	16.8453	11.3266	-0.914328	0.724745
1	1816055	1817282	AT1G05970	protein_coding_gene	-	62	70	58	33	2.70278	3.50323	3.59201	3.33729	-0.0448667	0.251248
1	1817399	1817471	AT1G05980	tRNA	+	12	10	6	3	0.523118	0.500461	0.371587	0.30339	-0.156624	-0.113689
1	1818446	1819040	AT1G05990	protein_coding_gene	+	118	126	79	41	5.14399	6.30581	4.89257	4.14633	-0.474884	-0.0561219
1	1820307	1821894	AT1G06000	protein_coding_gene	-	183	141	139	68	7.97755	7.0565	8.60844	6.87683	-0.0340356	0.10956
1	1820976	1821918	AT1G06002	other_RNA	+	136	110	104	50	5.92867	5.50507	6.44085	5.0565	-0.0976236	0.102997
1	1822617	1823997	AT1G06010	protein_coding_gene	+	56	55	72	34	2.44122	2.75254	4.45905	3.43842	0.19522	0.549207
1	1824547	1826101	AT1G06020	protein_coding_gene	+	432	375	363	200	18.8322	18.7673	22.481	20.226	0.165208	0.401805
1	1826879	1828161	AT1G06030	protein_coding_gene	+	100	98	215	107	4.35932	4.90452	13.3152	10.8209	1.0749	1.5611
1	1828412	1829890	AT1G06040	protein_coding_gene	-	70	94	89	33	3.05152	4.70433	5.51188	3.33729	-0.342123	0.600879
1	1830604	1832555	AT1G06050	protein_coding_gene	-	58	106	64	29	2.5284	5.30489	3.9636	2.93277	-0.590702	0.400784
1	1832942	1834861	AT1G06060	protein_coding_gene	+	70	117	84	31	3.05152	5.85539	5.20222	3.13503	-0.649191	0.533978
1	1834828	1837648	AT1G06070	protein_coding_gene	-	118	165	112	54	5.14399	8.25761	6.9363	5.46102	-0.536724	0.365648
1	1843567	1846302	AT1G06080	protein_coding_gene	+	2298	1915	1458	883	100.177	95.8383	90.2958	89.2977	-0.339957	-0.506441
1	1847882	1849693	AT1G06090	protein_coding_gene	+	1825	1492	1131	662	79.5575	74.6688	70.0442	66.948	-0.458934	-0.550258
1	1851529	1853019	AT1G06100	protein_coding_gene	+	437	366	297	180	19.0502	18.3169	18.3936	18.2034	-0.0132793	-0.0758807
1	1853076	1855031	AT1G06110	protein_coding_gene	-	149	176	208	120	6.49538	8.80812	12.8817	12.1356	0.515771	1.0405
1	1855942	1857718	AT1G06120	protein_coding_gene	+	643	530	407	258	28.0304	26.5244	25.206	26.0915	-0.0422022	-0.273815
1	1857766	1860730	AT1G06130	protein_coding_gene	-	210	217	316	217	9.15456	10.86	19.5703	21.9452	1.38912	1.39818
1	1862196	1862742	AT1G06135	protein_coding_gene	+	861	704	477	306	37.5337	35.2325	29.5412	30.9458	-0.372803	-0.691294
1	1863543	1863750	AT1G06137	protein_coding_gene	-	522	438	298	168	22.7556	21.9202	18.4555	16.9898	-0.560029	-0.474298
1	1864795	1866472	AT1G06140	protein_coding_gene	+	122	129	114	44	5.31836	6.45595	7.06016	4.44972	-0.431421	0.350939
1	1874884	1877528	AT1G06148	protein_coding_gene	-	202	153	214	159	8.80582	7.65705	13.2533	16.0797	1.24281	0.673047
1	1868988	1873718	AT1G06149	protein_coding_gene	-	227	258	240	116	9.89565	12.9119	14.8635	11.7311	-0.168248	0.709586
1	1867014	1873718	AT1G06150	protein_coding_gene	-	307	396	349	161	13.3831	19.8183	21.614	16.2819	-0.416685	0.990795
1	1883003	1883934	AT1G06160	protein_coding_gene	+	315	268	407	303	13.7318	13.4124	25.206	30.6424	1.87327	1.31491
1	1884980	1886897	AT1G06170	protein_coding_gene	-	184	179	415	287	8.02114	8.95825	25.7015	29.0243	2.39439	2.2375
1	1889407	1891158	AT1G06180	protein_coding_gene	+	96	133	74	37	4.18494	6.65613	4.58291	3.74181	-0.645573	0.0950605
1	1892272	1894148	AT1G06190	protein_coding_gene	-	109	130	93	72	4.75165	6.50599	5.75961	7.28135	0.147713	0.220089
1	1894335	1896935	AT1G06200	protein_coding_gene	-	78	139	83	47	3.40027	6.95641	5.14029	4.75311	-0.457339	0.423241
1	1897202	1899208	AT1G06210	protein_coding_gene	+	71	98	90	26	3.09511	4.90452	5.57381	2.62938	-0.593079	0.601599
1	1899963	1904873	AT1G06220	protein_coding_gene	+	212	243	193	98	9.24175	12.1612	11.9527	9.91073	-0.33916	0.417248
1	1905974	1906226	AT1G06225	protein_coding_gene	+	308	251	157	99	13.4267	12.5616	9.72321	10.0119	-0.380078	-0.546039
1	1906962	1910848	AT1G06230	protein_coding_gene	+	190	237	193	83	8.2827	11.8609	11.9527	8.39378	-0.546767	0.579304
1	1911121	1913205	AT1G06240	protein_coding_gene	+	108	136	112	34	4.70806	6.80627	6.9363	3.43842	-0.754586	0.463879
1	1913255	1914895	AT1G06250	protein_coding_gene	-	94	122	88	42	4.09776	6.10563	5.44995	4.24746	-0.41002	0.310221
1	1916429	1917585	AT1G06260	protein_coding_gene	+	83	101	77	25	3.61823	5.05466	4.76871	2.52825	-0.65821	0.281572
1	1914942	1917661	AT1G06265	other_RNA	-	142	175	134	63	6.19023	8.75807	8.29879	6.37119	-0.435283	0.392745
1	1918087	1919760	AT1G06270	protein_coding_gene	-	120	116	104	46	5.23118	5.80535	6.44085	4.65198	-0.252585	0.250706
1	1920306	1920949	AT1G06280	protein_coding_gene	-	1650	1256	1112	629	71.9287	62.8579	68.8675	63.6107	0.0473347	-0.182432
1	1922351	1926278	AT1G06290	protein_coding_gene	+	118	158	137	53	5.14399	7.90729	8.48458	5.35989	-0.496847	0.644793
1	1926790	1930258	AT1G06310	protein_coding_gene	+	1105	989	1045	669	48.1704	49.4956	64.7182	67.6559	1.19001	1.10427
1	1930522	1931449	AT1G06320	protein_coding_gene	+	1510	1154	930	596	65.8257	57.7532	57.5961	60.2734	0.164043	-0.524095
1	1931670	1932266	AT1G06330	protein_coding_gene	-	1411	1112	972	548	61.5099	55.6513	60.1972	55.4192	-0.015571	-0.0841436
1	1933283	1934014	AT1G06340	protein_coding_gene	-	447	410	705	496	19.4861	20.5189	43.6615	50.1604	2.55262	2.19338
1	1935292	1936819	AT1G06350	protein_coding_gene	-	2277	1849	1659	1057	99.2616	92.5353	102.744	106.894	0.719447	0.173256
1	1938962	1940459	AT1G06360	protein_coding_gene	-	2391	1979	1624	991	104.231	99.0413	100.576	100.22	0.0590346	-0.180594
1	1942842	1944934	AT1G06370	pseudogene	-	129	151	94	47	5.62352	7.55696	5.82154	4.75311	-0.568831	0.0413906
1	1945123	1946076	AT1G06380	protein_coding_gene	+	42	55	50	21	1.83091	2.75254	3.09656	2.12373	-0.201775	0.406593
1	1946787	1950860	AT1G06390	protein_coding_gene	+	148	198	155	67	6.45179	9.90913	9.59934	6.7757	-0.544859	0.558244
1	1950843	1952785	AT1G06400	protein_coding_gene	-	73	112	81	44	3.1823	5.60516	5.01643	4.44972	-0.258088	0.455839
1	1954849	1958756	AT1G06410	protein_coding_gene	+	166	191	169	78	7.23646	9.55881	10.4664	7.88813	-0.28315	0.545111
1	1958922	1959947	AT1G06420	protein_coding_gene	+	122	103	55	21	5.31836	5.15475	3.40622	2.12373	-0.813106	-0.460564
1	1960057	1963011	AT1G06430	protein_coding_gene	-	139	175	157	58	6.05945	8.75807	9.72321	5.86554	-0.537517	0.656611
1	1963379	1965051	AT1G06440	protein_coding_gene	-	96	116	89	36	4.18494	5.80535	5.51188	3.64068	-0.501373	0.302026
1	1965839	1967219	AT1G06450	protein_coding_gene	+	102	125	207	159	4.4465	6.25576	12.8198	16.0797	1.50879	1.4718
1	1967086	1969561	AT1G06460	protein_coding_gene	-	102	136	144	82	4.4465	6.80627	8.9181	8.29265	0.270814	0.877646
1	1969728	1973767	AT1G06470	protein_coding_gene	+	173	199	158	70	7.54162	9.95918	9.78514	7.07909	-0.495159	0.38192
1	1973833	1974386	AT1G06475	protein_coding_gene	-	37	53	33	18	1.61295	2.65244	2.04373	1.82034	-0.279433	0.159573
1	1978083	1978157	AT1G06480	tRNA	+	20	16	13	11	0.871863	0.800738	0.805106	1.11243	0.159878	-0.036459
1	1978761	1989409	AT1G06490	protein_coding_gene	+	1066	1021	777	413	46.4703	51.0971	48.1206	41.7667	-0.685509	0.119987
1	1989478	1990730	AT1G06500	protein_coding_gene	+	84	77	43	24	3.66182	3.85355	2.66304	2.42712	-0.405125	-0.281706
1	1992332	1993840	AT1G06510	protein_coding_gene	+	62	75	83	40	2.70278	3.75346	5.14029	4.0452	0.0738831	0.62321
1	1990633	1992228	AT1G06515	protein_coding_gene	-	74	105	69	26	3.22589	5.25484	4.27326	2.62938	-0.670808	0.271108
1	1993977	1996112	AT1G06520	protein_coding_gene	-	231	211	1228	924	10.07	10.5597	76.0516	93.4441	6.41707	5.54743
1	2001593	2002596	AT1G06530	protein_coding_gene	+	53	64	55	31	2.31044	3.20295	3.40622	3.13503	-0.0190781	0.325582
1	2002876	2003393	AT1G06540	protein_coding_gene	-	47	47	36	15	2.04888	2.35217	2.22952	1.51695	-0.302033	0.0617691
1	2003626	2007190	AT1G06550	protein_coding_gene	-	123	190	138	60	5.36196	9.50876	8.54651	6.0678	-0.620338	0.607852
1	2007614	2012006	AT1G06560	protein_coding_gene	+	195	266	196	87	8.50066	13.3123	12.1385	8.7983	-0.682404	0.568449
1	2011884	2013545	AT1G06570	protein_coding_gene	-	80	111	75	36	3.48745	5.55512	4.64484	3.64068	-0.448874	0.287718
1	2014002	2016054	AT1G06580	protein_coding_gene	-	107	109	99	39	4.66447	5.45503	6.13119	3.94407	-0.349632	0.316387
1	2016307	2024662	AT1G06590	protein_coding_gene	-	318	385	332	132	13.8626	19.2678	20.5612	13.3492	-0.735856	0.811189
1	2025355	2025428	AT1G06610	tRNA	+	40	53	36	9	1.74373	2.65244	2.22952	0.910169	-0.674605	0.172657
1	2025600	2027271	AT1G06620	protein_coding_gene	+	1141	903	719	433	49.7398	45.1916	44.5286	43.7893	-0.105127	-0.379671
1	2027738	2031388	AT1G06630	protein_coding_gene	+	124	145	114	47	5.40555	7.25669	7.06016	4.75311	-0.513662	0.332112
1	2032337	2034018	AT1G06640	protein_coding_gene	+	171	181	148	68	7.45443	9.05835	9.16582	6.87683	-0.387337	0.297231
1	2034155	2035626	AT1G06645	protein_coding_gene	+	72	94	141	92	3.13871	4.70433	8.73231	9.30395	0.88129	1.18341
1	2035838	2037366	AT1G06650	protein_coding_gene	+	81	92	64	33	3.53105	4.60424	3.9636	3.33729	-0.318925	0.111772
1	2037310	2040246	AT1G06660	protein_coding_gene	-	147	171	139	51	6.40819	8.55788	8.60844	5.15763	-0.654346	0.402574
1	2040432	2047612	AT1G06670	protein_coding_gene	+	307	409	297	141	13.3831	20.4689	18.3936	14.2593	-0.748101	0.630482
1	2047824	2049418	AT1G06680	protein_coding_gene	+	75	94	77	33	3.26949	4.70433	4.76871	3.33729	-0.342123	0.375565
1	2049601	2052154	AT1G06690	protein_coding_gene	-	134	144	123	54	5.84148	7.20664	7.61754	5.46102	-0.347637	0.343074
1	2052480	2055548	AT1G06700	protein_coding_gene	-	133	147	124	42	5.79789	7.35678	7.67947	4.24746	-0.651402	0.363306
1	2056574	2060242	AT1G06710	protein_coding_gene	-	182	234	174	54	7.93395	11.7108	10.776	5.46102	-1.08522	0.46596
1	2060443	2067323	AT1G06720	protein_coding_gene	-	237	290	276	122	10.3316	14.5134	17.093	12.3379	-0.297114	0.920094
1	2067528	2070446	AT1G06730	protein_coding_gene	+	135	143	129	47	5.88508	7.15659	7.98913	4.75311	-0.495019	0.400588
1	2070736	2073535	AT1G06740	transposable_element_gene	+	148	183	120	64	6.45179	9.15844	7.43175	6.47232	-0.482217	0.186087
1	2072978	2076505	AT1G06750	protein_coding_gene	+	217	247	165	88	9.45971	12.3614	10.2187	8.89943	-0.532685	0.120998
1	2076503	2077698	AT1G06760	protein_coding_gene	-	73	87	65	27	3.1823	4.35401	4.02553	2.73051	-0.434202	0.222472
1	2078910	2081939	AT1G06770	protein_coding_gene	-	140	130	101	67	6.10304	6.50599	6.25506	6.7757	0.0523334	0.0305775
1	2083310	2087131	AT1G06780	protein_coding_gene	+	150	205	177	73	6.53897	10.2595	10.9618	7.38248	-0.485965	0.753724
1	2087231	2089786	AT1G06790	protein_coding_gene	+	110	148	122	40	4.79525	7.40682	7.55561	4.0452	-0.710281	0.558942
1	2089416	2091686	AT1G06800	protein_coding_gene	-	580	471	425	189	25.284	23.5717	26.3208	19.1136	-0.483166	0.102055
1	2091737	2092528	AT1G06810	protein_coding_gene	-	960	880	747	425	41.8494	44.0406	46.2626	42.9802	-0.0803775	0.332551
1	2092945	2096232	AT1G06820	protein_coding_gene	-	390	410	292	178	17.0013	20.5189	18.0839	18.0011	-0.287006	0.129253
1	2097150	2097655	AT1G06830	protein_coding_gene	+	174	137	119	61	7.58521	6.85632	7.36982	6.16893	-0.134725	-0.0393848
1	2097746	2103479	AT1G06840	protein_coding_gene	-	299	355	300	132	13.0344	17.7664	18.5794	13.3492	-0.561368	0.700068
1	2105047	2106749	AT1G06850	protein_coding_gene	+	94	114	84	27	4.09776	5.70526	5.20222	2.73051	-0.736143	0.256547
1	2107397	2107468	AT1G06860	tRNA	-	8	11	8	2	0.348745	0.550507	0.49545	0.20226	-0.292229	0.113336
1	2108592	2110986	AT1G06870	protein_coding_gene	+	97	98	97	40	4.22854	4.90452	6.00733	4.0452	-0.203347	0.394645
1	2111147	2111218	AT1G06880	tRNA	-	15	7	8	3	0.653897	0.350323	0.49545	0.30339	-0.0410724	-0.104757
1	2111362	2114601	AT1G06890	protein_coding_gene	-	118	164	133	46	5.14399	8.20756	8.23686	4.65198	-0.70804	0.601955
1	2114926	2120745	AT1G06900	protein_coding_gene	-	196	263	200	101	8.54426	13.1621	12.3862	10.2141	-0.432011	0.596354
1	2120990	2123748	AT1G06910	protein_coding_gene	+	105	140	115	50	4.57728	7.00646	7.12209	5.0565	-0.398306	0.529267
1	2124853	2125801	AT1G06920	protein_coding_gene	-	110	118	169	110	4.79525	5.90544	10.4664	11.1243	0.905199	1.04537
1	2126748	2128060	AT1G06923	protein_coding_gene	+	115	125	689	522	5.01321	6.25576	42.6706	52.7898	4.76451	4.29326
1	2127703	2128611	AT1G06925	protein_coding_gene	-	79	70	298	211	3.44386	3.50323	18.4555	21.3384	2.74766	2.44022
1	2128842	2129883	AT1G06930	protein_coding_gene	+	223	198	199	122	9.72127	9.90913	12.3243	12.3379	0.364651	0.392705
1	2130141	2135665	AT1G06950	protein_coding_gene	-	302	342	266	124	13.1651	17.1158	16.4737	12.5401	-0.595919	0.430403
1	2135850	2137732	AT1G06960	protein_coding_gene	+	74	98	99	45	3.22589	4.90452	6.13119	4.55085	-0.0813435	0.680047
1	2138108	2140818	AT1G06970	protein_coding_gene	+	1257	1011	1547	998	54.7966	50.5966	95.8076	100.928	2.93315	2.38567
1	2143030	2143821	AT1G06980	protein_coding_gene	-	589	471	404	243	25.6764	23.5717	25.0202	24.5746	0.102203	-0.0651634
1	2148386	2150152	AT1G06990	protein_coding_gene	+	2625	2163	1772	1051	114.432	108.25	109.742	106.288	-0.0947279	-0.221501
1	2150193	2152325	AT1G07000	protein_coding_gene	-	643	584	429	186	28.0304	29.2269	26.5685	18.8102	-1.06912	-0.13991
1	2152851	2155269	AT1G07010	protein_coding_gene	+	143	204	150	72	6.23382	10.2094	9.28969	7.28135	-0.496818	0.551137
1	2155212	2156008	AT1G07020	protein_coding_gene	-	46	46	38	15	2.00529	2.30212	2.35339	1.51695	-0.285629	0.117995
1	2157657	2158158	AT1G07025	protein_coding_gene	-	96	117	70	36	4.18494	5.85539	4.33519	3.64068	-0.511736	0.036398
1	2158419	2160809	AT1G07030	protein_coding_gene	-	104	130	111	46	4.53369	6.50599	6.87437	4.65198	-0.393841	0.492656
1	2160937	2163308	AT1G07040	protein_coding_gene	-	149	166	147	70	6.49538	8.30765	9.10389	7.07909	-0.221643	0.468662
1	2164187	2165239	AT1G07050	protein_coding_gene	-	92	104	110	51	4.01057	5.2048	6.81244	5.15763	-0.0103613	0.607424
1	2165516	2165746	AT1G07051	miRNA	+	26	28	25	16	1.13342	1.40129	1.54828	1.61808	0.0882758	0.179677
1	2167106	2168397	AT1G07060	protein_coding_gene	-	92	117	81	41	4.01057	5.85539	5.01643	4.14633	-0.383539	0.237098
1	2168563	2169851	AT1G07070	protein_coding_gene	+	68	85	59	19	2.96433	4.25392	3.65394	1.92147	-0.676333	0.189805
1	2169981	2172194	AT1G07080	protein_coding_gene	+	116	135	110	41	5.05681	6.75622	6.81244	4.14633	-0.563021	0.36133
1	2173951	2174894	AT1G07090	protein_coding_gene	-	727	554	425	234	31.6922	27.7255	26.3208	23.6644	-0.400898	-0.499206
1	2177884	2177958	AT1G07100	tRNA	+	14	13	13	2	0.610304	0.650599	0.805106	0.20226	-0.356864	0.116057
1	2178103	2184148	AT1G07110	protein_coding_gene	-	232	243	192	87	10.1136	12.1612	11.8908	8.7983	-0.521098	0.268113
1	2184346	2186539	AT1G07119	other_RNA	+	125	104	91	40	5.44914	5.2048	5.63574	4.0452	-0.270135	0.0396319
1	2184758	2186580	AT1G07120	protein_coding_gene	-	106	92	82	33	4.62087	4.60424	5.07836	3.33729	-0.318925	0.1039
1	2187620	2188417	AT1G07128	other_RNA	-	66	70	69	19	2.87715	3.50323	4.27326	1.92147	-0.485521	0.37097
1	2187775	2188733	AT1G07130	protein_coding_gene	+	76	69	72	23	3.31308	3.45318	4.45905	2.32599	-0.333155	0.29146
1	2189927	2190659	AT1G07135	protein_coding_gene	-	86	76	72	38	3.74901	3.8035	4.45905	3.84294	0.0100836	0.17541
1	2191722	2193793	AT1G07140	protein_coding_gene	-	100	109	86	33	4.35932	5.45503	5.32609	3.33729	-0.508775	0.219934
1	2193940	2195798	AT1G07150	protein_coding_gene	-	111	122	173	111	4.83884	6.10563	10.7141	11.2254	0.87948	1.0735
1	2197907	2199748	AT1G07160	protein_coding_gene	-	351	312	1013	752	15.3012	15.6144	62.7364	76.0497	4.76914	4.00895
1	2200122	2201265	AT1G07170	protein_coding_gene	+	87	92	78	26	3.7926	4.60424	4.83064	2.62938	-0.524214	0.25041
1	2202329	2202774	AT1G07175	protein_coding_gene	+	654	499	358	220	28.5099	24.973	22.1714	22.2486	-0.28046	-0.630818
1	2204319	2206934	AT1G07180	protein_coding_gene	+	330	338	612	404	14.3857	16.9156	37.9019	40.8565	2.27905	2.3636
1	2208012	2208177	AT1G07190	protein_coding_gene	+	39	61	36	12	1.70013	3.05281	2.22952	1.21356	-0.645613	0.189268
1	2208718	2212546	AT1G07200	protein_coding_gene	-	193	221	197	88	8.41348	11.0602	12.2005	8.89943	-0.342495	0.592315
1	2215222	2216982	AT1G07210	protein_coding_gene	+	76	74	73	25	3.31308	3.70341	4.52098	2.52825	-0.334379	0.306073
1	2216924	2219474	AT1G07220	protein_coding_gene	-	114	145	130	44	4.96962	7.25669	8.05106	4.44972	-0.584389	0.608175
1	2220252	2222982	AT1G07230	protein_coding_gene	-	127	135	136	56	5.53633	6.75622	8.42265	5.66328	-0.21951	0.549239
1	2223690	2225452	AT1G07240	protein_coding_gene	+	100	114	137	42	4.35932	5.70526	8.48458	4.24746	-0.327632	0.824933
1	2225899	2227566	AT1G07250	protein_coding_gene	+	90	123	78	49	3.92338	6.15567	4.83064	4.95537	-0.254997	0.217118
1	2227593	2229319	AT1G07260	protein_coding_gene	-	306	282	228	141	13.3395	14.113	14.1203	14.2593	0.0194237	0.105373
1	2229756	2232897	AT1G07270	protein_coding_gene	-	144	186	175	89	6.27741	9.30858	10.838	9.00056	-0.0509021	0.78663
1	2238086	2241217	AT1G07280	protein_coding_gene	+	342	343	979	675	14.9089	17.1658	60.6307	68.2627	4.11896	3.92537
1	2242255	2244428	AT1G07290	protein_coding_gene	-	90	145	130	54	3.92338	7.25669	8.05106	5.46102	-0.356942	0.856686
1	2245757	2246492	AT1G07300	protein_coding_gene	-	30	45	41	18	1.30779	2.25207	2.53918	1.82034	-0.151492	0.449892
1	2247508	2248961	AT1G07310	protein_coding_gene	-	76	126	74	38	3.31308	6.30581	4.58291	3.84294	-0.550796	0.320587
1	2249132	2250529	AT1G07320	protein_coding_gene	+	78	81	74	45	3.40027	4.05373	4.58291	4.55085	0.119882	0.296793
1	2251130	2253585	AT1G07330	protein_coding_gene	+	209	267	391	279	9.11097	13.3623	24.2151	28.2152	1.65635	1.90245
1	2254821	2256850	AT1G07340	protein_coding_gene	+	412	336	1764	1363	17.9604	16.8155	109.247	137.84	7.63986	6.21415
1	2257424	2260101	AT1G07350	protein_coding_gene	-	138	166	167	77	6.01586	8.30765	10.3425	7.787	-0.0917798	0.763255
1	2260388	2262865	AT1G07360	protein_coding_gene	-	124	175	118	41	5.40555	8.75807	7.30789	4.14633	-0.92315	0.378326
1	2263139	2264551	AT1G07370	protein_coding_gene	+	101	80	80	36	4.40291	4.00369	4.9545	3.64068	-0.0928661	0.12756
1	2264828	2268306	AT1G07380	protein_coding_gene	-	236	249	200	71	10.288	12.4615	12.3862	7.18022	-0.850488	0.311922
1	2269892	2274820	AT1G07390	protein_coding_gene	+	254	322	240	85	11.0727	16.1148	14.8635	8.59604	-1.08243	0.52776
1	2274942	2275758	AT1G07400	protein_coding_gene	+	80	90	98	43	3.48745	4.50415	6.06926	4.34859	-0.0369717	0.596115
1	2276052	2277154	AT1G07410	protein_coding_gene	+	74	98	94	32	3.22589	4.90452	5.82154	3.23616	-0.415682	0.616709
1	2277806	2280297	AT1G07420	protein_coding_gene	+	140	165	134	51	6.10304	8.25761	8.29879	5.15763	-0.602565	0.410328
1	2280834	2282828	AT1G07430	protein_coding_gene	-	2566	2021	1622	875	111.86	101.143	100.452	88.4887	-0.650155	-0.553792
1	2286148	2287730	AT1G07440	protein_coding_gene	-	441	458	702	506	19.2246	22.9211	43.4757	51.1717	2.36584	2.20903
1	2287925	2289336	AT1G07450	protein_coding_gene	-	216	270	880	694	9.41612	13.5124	54.4995	70.1842	4.70167	4.31381
1	2290200	2290977	AT1G07460	protein_coding_gene	+	629	491	635	394	27.4201	24.5726	39.3263	39.8452	1.35522	1.03465
1	2291456	2294588	AT1G07470	protein_coding_gene	+	79	124	104	32	3.44386	6.20572	6.44085	3.23616	-0.692195	0.682119
1	2294565	2295489	AT1G07473	protein_coding_gene	-	49	71	55	24	2.13606	3.55327	3.40622	2.42712	-0.327092	0.384066
1	2295750	2296497	AT1G07476	protein_coding_gene	+	45	63	53	32	1.96169	3.1529	3.28236	3.23616	0.0232902	0.411123
1	2296022	2299470	AT1G07480	protein_coding_gene	-	101	155	143	48	4.40291	7.75715	8.85617	4.85424	-0.581932	0.877621
1	2301374	2302121	AT1G07485	protein_coding_gene	+	289	262	207	142	12.5984	13.1121	12.8198	14.3604	0.168458	0.0310449
1	2301379	2302021	AT1G07490	protein_coding_gene	-	279	251	200	135	12.1625	12.5616	12.3862	13.6525	0.150703	0.0319342
1	2304765	2305031	AT1G07500	protein_coding_gene	-	256	171	159	52	11.1598	8.55788	9.84707	5.25876	-0.632188	-0.202632
1	2305377	2309544	AT1G07510	protein_coding_gene	+	195	254	194	80	8.50066	12.7117	12.0147	8.09039	-0.720987	0.550627
1	2309563	2311805	AT1G07520	protein_coding_gene	-	86	160	122	48	3.74901	8.00738	7.55561	4.85424	-0.626498	0.812511
1	2313581	2316469	AT1G07530	protein_coding_gene	-	151	160	147	57	6.58257	8.00738	9.10389	5.76441	-0.428813	0.451615
1	2318432	2321048	AT1G07540	protein_coding_gene	-	877	782	1479	1064	38.2312	39.1361	91.5963	107.602	4.11727	3.38746
1	2322652	2326561	AT1G07550	protein_coding_gene	-	1476	1274	1343	877	64.3435	63.7587	83.1737	88.6909	1.43268	1.09852
1	2327319	2331096	AT1G07560	protein_coding_gene	+	235	251	344	230	10.2444	12.5616	21.3043	23.2599	1.27862	1.41498
1	2331169	2333738	AT1G07570	protein_coding_gene	-	215	211	224	133	9.37253	10.5597	13.8726	13.4503	0.417889	0.663135
1	2334821	2334894	AT1G07580	tRNA	+	22	21	17	4	0.959049	1.05097	1.05283	0.40452	-0.389149	0.046765
1	2336522	2339391	AT1G07590	protein_coding_gene	-	141	181	153	54	6.14663	9.05835	9.47548	5.46102	-0.672827	0.598986
1	2338903	2339321	AT1G07600	protein_coding_gene	-	37	40	40	9	1.61295	2.00184	2.47725	0.910169	-0.460838	0.30391
1	2341541	2342123	AT1G07610	protein_coding_gene	+	224	183	132	77	9.76487	9.15844	8.17492	7.787	-0.235771	-0.265696
1	2342197	2344271	AT1G07615	protein_coding_gene	-	228	198	185	105	9.93924	9.90913	11.4573	10.6186	0.110749	0.232205
1	2344389	2346842	AT1G07620	protein_coding_gene	-	266	245	621	502	11.5958	12.2613	38.4593	50.7672	3.6235	2.7963
1	2349096	2351692	AT1G07630	protein_coding_gene	+	164	198	182	94	7.14928	9.90913	11.2715	9.50621	-0.0646623	0.68349
1	2354353	2356227	AT1G07640	protein_coding_gene	-	4026	3010	2653	1560	175.506	150.639	164.304	157.763	0.286862	-0.429773
1	2367436	2368385	AT1G07645	protein_coding_gene	-	1518	1144	944	549	66.1744	57.2527	58.4631	55.5203	-0.115358	-0.488649
1	2359548	2366561	AT1G07650	protein_coding_gene	-	470	489	397	201	20.4888	24.4725	24.5867	20.3271	-0.438413	0.432045
1	2368836	2369734	AT1G07660	protein_coding_gene	+	29	33	30	17	1.2642	1.65152	1.85794	1.71921	0.0260706	0.238695
1	2370051	2374545	AT1G07670	protein_coding_gene	-	151	160	132	51	6.58257	8.00738	8.17492	5.15763	-0.55869	0.293531
1	2376011	2377186	AT1G07680	protein_coding_gene	+	499	381	249	150	21.753	19.0676	15.4209	15.1695	-0.47184	-0.737067
1	2378075	2379000	AT1G07690	protein_coding_gene	+	361	353	525	383	15.7371	17.6663	32.5139	38.7328	2.02044	1.73509
1	2379646	2381362	AT1G07700	protein_coding_gene	+	106	123	93	48	4.62087	6.15567	5.75961	4.85424	-0.277829	0.250296
1	2382250	2382331	AT1G07702	snoRNA	-	15	14	21	10	0.653897	0.700646	1.30056	1.0113	0.168588	0.33178
1	2381614	2386092	AT1G07705	protein_coding_gene	+	220	244	215	87	9.59049	12.2113	13.3152	8.7983	-0.528267	0.55215
1	2386274	2387986	AT1G07710	protein_coding_gene	-	151	178	133	63	6.58257	8.90821	8.23686	6.37119	-0.460541	0.304341
1	2390654	2392453	AT1G07720	protein_coding_gene	-	2206	1816	1567	925	96.1665	90.8837	97.0463	93.5452	0.13858	0.0447544
1	2394800	2397272	AT1G07725	protein_coding_gene	-	177	157	149	69	7.71599	7.85724	9.22776	6.97796	-0.161493	0.259955
1	2395450	2397345	AT1G07728	other_RNA	+	117	95	106	42	5.1004	4.75438	6.56471	4.24746	-0.119518	0.303763
1	2397526	2398696	AT1G07730	protein_coding_gene	-	91	103	84	26	3.96698	5.15475	5.20222	2.62938	-0.648872	0.289111
1	2397441	2400508	AT1G07740	protein_coding_gene	-	193	210	180	60	8.41348	10.5097	11.1476	6.0678	-0.778575	0.438206
1	2400588	2402873	AT1G07745	protein_coding_gene	-	107	141	132	49	4.66447	7.0565	8.17492	4.95537	-0.430342	0.699445
1	2403557	2403845	AT1G07747	protein_coding_gene	+	31	33	51	16	1.35139	1.65152	3.15849	1.61808	-0.0130782	0.614723
1	2404036	2405943	AT1G07750	protein_coding_gene	-	152	216	291	187	6.62616	10.81	18.022	18.9113	1.06086	1.6711
1	2406833	2406905	AT1G07760	tRNA	-	13	17	15	2	0.566711	0.850784	0.928969	0.20226	-0.472646	0.211028
1	2408202	2409580	AT1G07770	protein_coding_gene	-	35	48	29	21	1.52576	2.40221	1.79601	2.12373	-0.0926057	0.104935
1	2410055	2412677	AT1G07780	protein_coding_gene	-	19	16	15	4	0.82827	0.800738	0.928969	0.40452	-0.258821	0.0537369
1	2412979	2413708	AT1G07790	protein_coding_gene	+	46	41	43	18	2.00529	2.05189	2.66304	1.82034	-0.0832429	0.215803
1	2414285	2414967	AT1G07795	protein_coding_gene	+	403	365	251	121	17.568	18.2668	15.5447	12.2367	-0.775869	-0.248742
1	2415040	2415970	AT1G07800	transposable_element_gene	+	429	447	281	165	18.7015	22.3706	17.4027	16.6864	-0.644854	-0.152867
1	2416264	2420757	AT1G07810	protein_coding_gene	+	132	156	144	53	5.7543	7.80719	8.9181	5.35989	-0.478993	0.587507
1	2421215	2421947	AT1G07820	protein_coding_gene	-	31	39	30	10	1.35139	1.9518	1.85794	1.0113	-0.391434	0.20057
1	2422240	2423655	AT1G07830	protein_coding_gene	+	89	125	89	35	3.87979	6.25576	5.51188	3.53955	-0.619784	0.378021
1	2424053	2426676	AT1G07840	protein_coding_gene	+	150	183	126	46	6.53897	9.15844	7.80334	4.65198	-0.869447	0.236304
1	2426744	2428719	AT1G07850	protein_coding_gene	+	1479	1083	932	626	64.4743	54.1999	57.7199	63.3073	0.59453	-0.432225
1	2428910	2429431	AT1G07860	protein_coding_gene	-	427	385	352	228	18.6143	19.2678	21.7998	23.0576	0.412331	0.354599
1	2428772	2432057	AT1G07870	protein_coding_gene	-	667	609	563	336	29.0766	30.4781	34.8673	33.9797	0.308511	0.512578
1	2434029	2435763	AT1G07880	protein_coding_gene	-	239	262	296	194	10.4188	13.1121	18.3316	19.6192	0.808296	1.05374
1	2436466	2436959	AT1G07885	protein_coding_gene	-	38	49	37	20	1.65654	2.45226	2.29146	2.0226	-0.143788	0.226689
1	2437329	2439665	AT1G07890	protein_coding_gene	+	114	123	122	47	4.96962	6.15567	7.55561	4.75311	-0.300901	0.519483
1	2442621	2443632	AT1G07900	protein_coding_gene	+	536	463	347	186	23.3659	23.1713	21.4901	18.8102	-0.476594	-0.198086
1	2443970	2444123	AT1G07901	protein_coding_gene	-	14	24	14	5	0.610304	1.20111	0.867037	0.50565	-0.38486	0.149929
1	2445469	2454645	AT1G07910	protein_coding_gene	+	358	471	376	148	15.6063	23.5717	23.2861	14.9672	-0.986321	0.875085
1	2454845	2457321	AT1G07920	protein_coding_gene	+	40	69	35	19	1.74373	3.45318	2.16759	1.92147	-0.472103	0.151773
1	2458243	2460790	AT1G07930	protein_coding_gene	+	69	78	42	19	3.00793	3.9036	2.60111	1.92147	-0.589582	-0.121541
1	2462952	2465504	AT1G07940	protein_coding_gene	-	44	67	54	14	1.9181	3.35309	3.34429	1.41582	-0.641262	0.443785
1	2465769	2467022	AT1G07950	protein_coding_gene	-	73	81	62	26	3.1823	4.05373	3.83974	2.62938	-0.391853	0.175624
1	2467160	2469154	AT1G07960	protein_coding_gene	+	81	104	65	35	3.53105	5.2048	4.02553	3.53955	-0.400034	0.127265
1	2469285	2472628	AT1G07970	protein_coding_gene	-	192	212	157	65	8.36989	10.6098	9.72321	6.57345	-0.693392	0.22513
1	2473164	2474927	AT1G07980	protein_coding_gene	-	66	110	77	34	2.87715	5.50507	4.76871	3.43842	-0.491992	0.487521
1	2475404	2476155	AT1G07985	protein_coding_gene	+	908	748	608	333	39.5826	37.4345	37.6542	33.6763	-0.315248	-0.155167
1	2477156	2483138	AT1G07990	protein_coding_gene	+	245	301	240	111	10.6803	15.0639	14.8635	11.2254	-0.530785	0.587245
1	2483239	2485109	AT1G08000	protein_coding_gene	-	114	118	122	42	4.96962	5.90544	7.55561	4.24746	-0.369175	0.519483
1	2485343	2485511	AT1G08005	protein_coding_gene	+	10	18	7	12	0.435932	0.90083	0.433519	1.21356	0.152496	-0.00182973
1	2485905	2488027	AT1G08010	protein_coding_gene	-	104	99	79	26	4.53369	4.95456	4.89257	2.62938	-0.604349	0.0826693
1	2489500	2493250	AT1G08030	protein_coding_gene	-	140	182	171	54	6.10304	9.10839	10.5902	5.46102	-0.68113	0.783832
1	2494122	2494315	AT1G08032	protein_coding_gene	+	10	13	11	3	0.435932	0.650599	0.681244	0.30339	-0.255789	0.165124
1	2494401	2495149	AT1G08035	protein_coding_gene	+	20	35	39	12	0.871863	1.75161	2.41532	1.21356	-0.221869	0.620393
1	2495341	2498764	AT1G08040	protein_coding_gene	-	112	169	131	60	4.88243	8.45779	8.11299	6.0678	-0.444939	0.638709
1	2498835	2501427	AT1G08050	protein_coding_gene	-	281	256	371	237	12.2497	12.8118	22.9765	23.9678	1.31633	1.29343
1	2501741	2511084	AT1G08060	protein_coding_gene	-	471	610	498	214	20.5324	30.5281	30.8418	21.6418	-0.873151	1.02227
1	2511646	2513454	AT1G08065	protein_coding_gene	-	784	726	569	365	34.177	36.3335	35.2389	36.9124	0.0478338	0.0901219
1	2514191	2516605	AT1G08070	protein_coding_gene	-	271	295	251	115	11.8137	14.7636	15.5447	11.6299	-0.432073	0.505569
1	2516990	2518546	AT1G08080	protein_coding_gene	-	1063	957	857	551	46.3395	47.8941	53.0751	55.7226	0.544198	0.477951
1	2524075	2526164	AT1G08090	protein_coding_gene	+	4252	3173	2794	1709	185.358	158.796	173.036	172.831	0.545081	-0.460317
1	2527169	2529120	AT1G08100	protein_coding_gene	-	3557	2708	2341	1469	155.061	135.525	144.981	148.56	0.546999	-0.411535
1	2531694	2534786	AT1G08105	transposable_element_gene	-	50	74	43	19	2.17966	3.70341	2.66304	1.92147	-0.538255	0.155517
1	2535327	2537931	AT1G08110	protein_coding_gene	+	125	132	125	55	5.44914	6.60609	7.74141	5.56215	-0.211811	0.447998
1	2538075	2538237	AT1G08115	snRNA	-	25	19	15	7	1.08983	0.950876	0.928969	0.707909	-0.133755	-0.0801185
1	2538614	2539661	AT1G08120	protein_coding_gene	+	78	97	82	28	3.40027	4.85447	5.07836	2.83164	-0.52054	0.409541
1	2539613	2542334	AT1G08125	protein_coding_gene	-	144	193	133	50	6.27741	9.6589	8.23686	5.0565	-0.859212	0.364515
1	2542701	2547946	AT1G08130	protein_coding_gene	-	252	338	275	109	10.9855	16.9156	17.0311	11.0232	-0.792741	0.81244
1	2548818	2551473	AT1G08135	protein_coding_gene	-	2023	1644	2081	1518	88.1889	82.2758	128.879	153.515	3.31953	1.96159
1	2552035	2555161	AT1G08140	protein_coding_gene	-	2432	2025	2655	1755	106.019	101.343	164.427	177.483	3.25533	2.5264
1	2556342	2559074	AT1G08150	protein_coding_gene	-	4211	3410	3022	1880	183.571	170.657	187.156	190.124	0.724971	0.131676
1	2559486	2560403	AT1G08160	protein_coding_gene	-	1583	1142	1047	600	69.008	57.1527	64.842	60.678	0.229668	-0.254649
1	2561626	2562148	AT1G08165	protein_coding_gene	-	114	124	228	216	4.96962	6.20572	14.1203	21.8441	2.18264	1.52844
1	2562940	2563672	AT1G08170	protein_coding_gene	-	927	720	869	585	40.4109	36.0332	53.8183	59.161	1.68885	0.979139
1	2564571	2565121	AT1G08180	protein_coding_gene	-	44	55	49	20	1.9181	2.75254	3.03463	2.0226	-0.236896	0.357065
1	2567474	2573393	AT1G08190	protein_coding_gene	+	294	310	279	118	12.8164	15.5143	17.2788	11.9333	-0.484353	0.576782
1	2573847	2576714	AT1G08200	protein_coding_gene	-	131	164	128	44	5.7107	8.20756	7.9272	4.44972	-0.755449	0.425821
1	2577019	2580669	AT1G08210	protein_coding_gene	-	209	209	164	54	9.11097	10.4596	10.1567	5.46102	-0.897255	0.168523
1	2581021	2583323	AT1G08220	protein_coding_gene	-	114	136	116	39	4.96962	6.80627	7.18402	3.94407	-0.622916	0.451039
1	2583653	2586744	AT1G08230	protein_coding_gene	-	864	726	517	258	37.6645	36.3335	32.0185	26.0915	-0.91974	-0.478655
1	2588524	2588596	AT1G08240	tRNA	+	5	12	8	1	0.217966	0.600553	0.49545	0.10113	-0.456944	0.237014
1	2588856	2590301	AT1G08250	protein_coding_gene	-	80	73	57	39	3.48745	3.65337	3.53008	3.94407	0.0745895	0.0113788
1	2590943	2606892	AT1G08260	protein_coding_gene	+	590	820	625	256	25.72	41.0378	38.707	25.8893	-1.31793	1.15001
1	2606268	2607507	AT1G08270	protein_coding_gene	-	62	89	79	28	2.70278	4.4541	4.89257	2.83164	-0.427728	0.567903
1	2608407	2609853	AT1G08280	protein_coding_gene	+	152	164	166	89	6.62616	8.20756	10.2806	9.00056	0.13521	0.632203
1	2609995	2613242	AT1G08290	protein_coding_gene	-	3409	2756	2154	1263	148.609	137.927	133.4	127.727	-0.442595	-0.640644
1	2614773	2618823	AT1G08300	protein_coding_gene	+	230	273	203	77	10.0264	13.6626	12.572	7.787	-0.905773	0.379255
1	2618646	2620452	AT1G08310	protein_coding_gene	+	97	133	99	27	4.22854	6.65613	6.13119	2.73051	-0.927523	0.419784
1	2620334	2621545	AT1G08315	protein_coding_gene	-	81	120	82	34	3.53105	6.00553	5.07836	3.43842	-0.596322	0.374415
1	2621903	2627848	AT1G08320	protein_coding_gene	-	4228	3337	2315	1285	184.312	167.004	143.371	129.952	-1.52335	-1.60239
1	2631067	2632871	AT1G08340	protein_coding_gene	+	808	618	706	370	35.2233	30.9285	43.7235	37.4181	0.555692	0.677452
1	2632809	2635852	AT1G08350	protein_coding_gene	-	161	183	180	75	7.0185	9.15844	11.1476	7.58474	-0.27225	0.689561
1	2636010	2637915	AT1G08360	protein_coding_gene	+	101	112	68	41	4.40291	5.60516	4.21132	4.14633	-0.33127	-0.0461596
1	2638180	2640554	AT1G08370	protein_coding_gene	+	109	127	97	41	4.75165	6.35586	6.00733	4.14633	-0.484829	0.271157
1	2640812	2641828	AT1G08380	protein_coding_gene	-	48	61	36	27	2.09247	3.05281	2.22952	2.73051	-0.0948051	0.0466216
1	2642213	2643285	AT1G08390	protein_coding_gene	+	40	62	48	20	1.74373	3.10286	2.9727	2.0226	-0.339312	0.40365
1	2643329	2646035	AT1G08400	protein_coding_gene	-	101	130	121	56	4.40291	6.50599	7.49368	5.66328	-0.170921	0.639148
1	2646188	2649379	AT1G08410	protein_coding_gene	+	151	174	133	46	6.58257	8.70802	8.23686	4.65198	-0.794092	0.304341
1	2649536	2657120	AT1G08420	protein_coding_gene	+	450	534	390	150	19.6169	26.7246	24.1532	15.1695	-1.27478	0.48549
1	2658715	2661029	AT1G08430	protein_coding_gene	+	2578	2192	1632	934	112.383	109.701	101.072	94.4553	-0.755014	-0.547645
1	2663026	2665343	AT1G08440	protein_coding_gene	+	2410	1877	1861	1161	105.059	93.9365	115.254	117.412	1.14359	0.48579
1	2667797	2671892	AT1G08450	protein_coding_gene	-	224	258	207	102	9.76487	12.9119	12.8198	10.3153	-0.381576	0.455592
1	2672450	2674628	AT1G08460	protein_coding_gene	+	211	198	160	78	9.19816	9.90913	9.909	7.88813	-0.339295	0.11501
1	2675812	2679781	AT1G08465	protein_coding_gene	+	3272	2686	1973	1193	142.637	134.424	122.19	120.648	-0.610142	-0.88909
1	2682126	2684100	AT1G08470	protein_coding_gene	-	104	142	111	48	4.53369	7.10655	6.87437	4.85424	-0.462578	0.492656
1	2684233	2685621	AT1G08480	protein_coding_gene	+	71	91	88	21	3.09511	4.5542	5.44995	2.12373	-0.676754	0.575219
1	2685658	2688595	AT1G08490	protein_coding_gene	-	139	194	136	48	6.05945	9.70895	8.42265	4.85424	-0.912685	0.440585
1	2689015	2690045	AT1G08500	protein_coding_gene	+	360	294	245	106	15.6935	14.7136	15.1732	10.7198	-0.561719	-0.0662332
1	2691079	2694377	AT1G08510	protein_coding_gene	-	148	171	131	63	6.45179	8.55788	8.11299	6.37119	-0.401266	0.308295
1	2696411	2700959	AT1G08520	protein_coding_gene	+	188	214	215	71	8.19551	10.7099	13.3152	7.18022	-0.592999	0.786222
1	2701225	2703091	AT1G08530	protein_coding_gene	+	75	103	72	41	3.26949	5.15475	4.45905	4.14633	-0.234154	0.303474
1	2703335	2706845	AT1G08540	protein_coding_gene	+	144	156	136	62	6.27741	7.80719	8.42265	6.27006	-0.290128	0.396703
1	2706923	2709531	AT1G08550	protein_coding_gene	+	102	132	97	46	4.4465	6.60609	6.00733	4.65198	-0.413387	0.342313
1	2709631	2710912	AT1G08560	protein_coding_gene	-	81	79	60	35	3.53105	3.95364	3.71587	3.53955	-0.107008	0.0485528
1	2712882	2714734	AT1G08570	protein_coding_gene	+	99	101	81	30	4.31572	5.05466	5.01643	3.0339	-0.506448	0.162307
1	2715078	2716404	AT1G08580	protein_coding_gene	-	61	81	43	23	2.65918	4.05373	2.66304	2.32599	-0.48827	0.00118349
1	2718777	2722221	AT1G08590	protein_coding_gene	+	296	251	213	82	12.9036	12.5616	13.1914	8.29265	-0.664534	0.0398361
1	2718874	2721676	AT1G08592	other_RNA	-	268	218	188	72	11.683	10.9101	11.6431	7.28135	-0.604638	-0.00584032
1	2723823	2733613	AT1G08600	protein_coding_gene	+	406	478	391	160	17.6988	23.922	24.2151	16.1808	-0.868481	0.713889
1	2733656	2735819	AT1G08610	protein_coding_gene	-	126	134	92	51	5.49274	6.70618	5.69767	5.15763	-0.318588	0.0433213
1	2736773	2743758	AT1G08620	protein_coding_gene	+	305	380	315	109	13.2959	19.0175	19.5083	11.0232	-1.04079	0.770469
1	2743760	2747967	AT1G08630	protein_coding_gene	-	809	756	1273	953	35.2669	37.8349	78.8385	96.3768	3.66616	2.94051
1	2748397	2751278	AT1G08640	protein_coding_gene	-	153	213	166	58	6.66975	10.6598	10.2806	5.86554	-0.843051	0.623749
1	2752153	2753703	AT1G08650	protein_coding_gene	+	111	105	109	55	4.83884	5.25484	6.75051	5.56215	0.0660761	0.398437
1	2757040	2759794	AT1G08660	protein_coding_gene	-	192	203	174	85	8.36989	10.1594	10.776	8.59604	-0.255474	0.389612
1	2760345	2761573	AT1G08670	protein_coding_gene	-	1393	1278	890	548	60.7253	63.9589	55.1188	55.4192	-0.553025	-0.368437
1	2762583	2768967	AT1G08680	protein_coding_gene	+	240	354	264	107	10.4624	17.7163	16.3498	10.8209	-0.919562	0.808938
1	2769055	2769483	AT1G08695	protein_coding_gene	-	16	25	34	6	0.69749	1.25115	2.10566	0.60678	-0.339589	0.615931
1	2769814	2771477	AT1G08700	protein_coding_gene	-	82	105	91	36	3.57464	5.25484	5.63574	3.64068	-0.384288	0.483301
1	2771632	2773460	AT1G08710	protein_coding_gene	+	86	117	91	34	3.74901	5.85539	5.63574	3.43842	-0.565495	0.437736
1	2774029	2779297	AT1G08720	protein_coding_gene	+	267	276	228	95	11.6394	13.8127	14.1203	9.60734	-0.616976	0.34605
1	2779962	2788447	AT1G08730	protein_coding_gene	+	684	763	503	235	29.8177	38.1852	31.1514	23.7655	-1.30443	0.120785
1	2790289	2793641	AT1G08735	transposable_element_gene	+	0	0	0	0	0	0	0	0	0	0
1	2795642	2800081	AT1G08740	transposable_element_gene	-	0	0	0	0	0	0	0	0	0	0
1	2801066	2804537	AT1G08750	protein_coding_gene	+	132	165	130	59	5.7543	8.25761	8.05106	5.96667	-0.43093	0.438628
1	2805370	2808621	AT1G08760	protein_coding_gene	+	153	192	144	56	6.66975	9.60885	8.9181	5.66328	-0.720051	0.403732
1	2808882	2809747	AT1G08770	protein_coding_gene	+	47	53	40	17	2.04888	2.65244	2.47725	1.71921	-0.317447	0.142538
1	2809777	2811191	AT1G08780	protein_coding_gene	-	65	67	75	24	2.83355	3.35309	4.64484	2.42712	-0.273223	0.471873
1	2811988	2812646	AT1G08790	protein_coding_gene	+	507	454	404	239	22.1017	22.7209	25.0202	24.1701	0.149657	0.300774
1	2813060	2818008	AT1G08800	protein_coding_gene	-	435	478	431	233	18.963	23.922	26.6924	23.5633	-0.0368148	0.81181
1	2819064	2820395	AT1G08810	protein_coding_gene	-	475	351	251	140	20.7067	17.5662	15.5447	14.1582	-0.428466	-0.607785
1	2821551	2825275	AT1G08820	protein_coding_gene	-	202	224	173	74	8.80582	11.2103	10.7141	7.48361	-0.612563	0.305781
1	2827060	2829315	AT1G08830	protein_coding_gene	+	110	141	127	38	4.79525	7.0565	7.86527	3.84294	-0.696067	0.614703
1	2829104	2838469	AT1G08840	protein_coding_gene	-	409	481	364	161	17.8296	24.0722	22.543	16.2819	-0.871255	0.525433
1	2838788	2840994	AT1G08845	protein_coding_gene	+	161	177	143	66	7.0185	8.85816	8.85617	6.67458	-0.392746	0.326687
1	2842152	2846138	AT1G08860	protein_coding_gene	+	2216	1928	1384	814	96.6024	96.4889	85.7128	82.3198	-0.749853	-0.57053
1	2846535	2846608	AT1G08870	tRNA	-	10	15	19	7	0.435932	0.750692	1.17669	0.707909	-0.0250511	0.424504
1	2846948	2847800	AT1G08880	protein_coding_gene	-	40	50	47	12	1.74373	2.50231	2.91077	1.21356	-0.480251	0.385595
1	2848347	2852270	AT1G08890	protein_coding_gene	+	226	250	173	85	9.85205	12.5115	10.7141	8.59604	-0.605263	0.134443
1	2852453	2855779	AT1G08900	protein_coding_gene	+	161	174	142	56	7.0185	8.70802	8.79424	5.66328	-0.571172	0.316263
1	2856226	2861170	AT1G08910	protein_coding_gene	+	246	274	225	104	10.7239	13.7126	13.9345	10.5175	-0.459986	0.458159
1	2867258	2870656	AT1G08920	protein_coding_gene	+	129	164	483	281	5.62352	8.20756	29.9128	28.4175	2.46592	3.09786
1	2873464	2877270	AT1G08930	protein_coding_gene	+	360	342	269	161	15.6935	17.1158	16.6595	16.2819	-0.102035	0.120099
1	2877691	2879169	AT1G08940	protein_coding_gene	+	257	183	162	62	11.2034	9.15844	10.0329	6.27006	-0.522283	-0.179685
1	2879302	2879374	AT1G08950	tRNA	+	11	10	6	2	0.479525	0.500461	0.371587	0.20226	-0.2577	-0.0828975
1	2879641	2882231	AT1G08960	protein_coding_gene	+	104	145	107	54	4.53369	7.25669	6.62664	5.46102	-0.356942	0.444981
1	2882523	2884337	AT1G08970	protein_coding_gene	+	103	117	113	49	4.49009	5.85539	6.99823	4.95537	-0.193727	0.526433
1	2884410	2886620	AT1G08980	protein_coding_gene	+	193	184	220	103	8.41348	9.20848	13.6249	10.4164	0.192894	0.790589
1	2887284	2887706	AT1G08985	protein_coding_gene	+	121	93	75	42	5.27477	4.65429	4.64484	4.24746	-0.096444	-0.141497
1	2888752	2890959	AT1G08990	protein_coding_gene	+	3631	2799	2375	1362	158.287	140.079	147.087	137.739	-0.0992759	-0.453275
1	2891036	2895182	AT1G09000	protein_coding_gene	+	354	423	286	111	15.432	21.1695	17.7123	11.2254	-1.2506	0.280247
1	2895165	2899384	AT1G09010	protein_coding_gene	-	244	267	220	78	10.6367	13.3623	13.6249	7.88813	-0.846867	0.429789
1	2899913	2904815	AT1G09020	protein_coding_gene	-	246	303	220	105	10.7239	15.164	13.6249	10.6186	-0.635469	0.41645
1	2907123	2907279	AT1G09026	protein_coding_gene	+	944	786	703	365	41.1519	39.3362	43.5377	36.9124	-0.196302	0.18333
1	2908610	2909030	AT1G09030	protein_coding_gene	-	1564	1220	1036	586	68.1797	61.0563	64.1608	59.2621	-0.11566	-0.247058
1	2911316	2915369	AT1G09040	protein_coding_gene	+	185	269	169	95	8.06473	13.4624	10.4664	9.60734	-0.569543	0.395331
1	2918030	2920889	AT1G09050	protein_coding_gene	+	130	108	114	59	5.66711	5.40498	7.06016	5.96667	0.117815	0.276527
1	2921063	2925762	AT1G09060	protein_coding_gene	-	201	241	205	79	8.76222	12.0611	12.6959	7.98926	-0.646383	0.603026
1	2927702	2928968	AT1G09070	protein_coding_gene	+	98	120	110	45	4.27213	6.00553	6.81244	4.55085	-0.317348	0.543152
1	2929216	2931841	AT1G09080	protein_coding_gene	-	877	802	660	374	38.2312	40.137	40.8746	37.8226	-0.185368	0.210188
1	2932738	2936586	AT1G09090	protein_coding_gene	+	3473	2866	2084	1150	151.399	143.432	129.065	116.299	-1.1921	-0.943766
1	2936527	2939326	AT1G09100	protein_coding_gene	-	223	260	169	80	9.72127	13.012	10.4664	8.09039	-0.762852	0.117283
1	2939416	2939488	AT1G09110	tRNA	+	8	11	15	5	0.348745	0.550507	0.928969	0.50565	-0.0308713	0.373284
1	2939569	2942288	AT1G09130	protein_coding_gene	-	128	139	126	53	5.57992	6.95641	7.80334	5.35989	-0.322358	0.431259
1	2942563	2945961	AT1G09140	protein_coding_gene	-	132	179	146	66	5.7543	8.95825	9.04196	6.67458	-0.409514	0.608174
1	2946228	2949159	AT1G09150	protein_coding_gene	+	95	154	131	64	4.14135	7.7071	8.11299	6.47232	-0.232092	0.813301
1	2949675	2950989	AT1G09155	protein_coding_gene	-	151	147	335	244	6.58257	7.35678	20.747	24.6757	2.25513	1.98923
1	2951664	2952396	AT1G09157	protein_coding_gene	-	305	292	403	219	13.2959	14.6135	24.9583	22.1475	0.883352	1.34947
1	2952770	2955689	AT1G09160	protein_coding_gene	-	183	212	255	126	7.97755	10.6098	15.7925	12.7424	0.312381	1.14952
1	2956588	2962207	AT1G09170	protein_coding_gene	-	564	643	984	654	24.5865	32.1796	60.9403	66.139	2.45988	2.84795
1	2964151	2964604	AT1G09176	protein_coding_gene	+	383	283	264	137	16.6962	14.163	16.3498	13.8548	-0.0411791	-0.042601
1	2965022	2965972	AT1G09180	protein_coding_gene	+	191	183	255	184	8.32629	9.15844	15.7925	18.6079	1.2874	1.08844
1	2966119	2967718	AT1G09190	protein_coding_gene	-	134	131	167	82	5.84148	6.55604	10.3425	8.29265	0.31922	0.799063
1	2967939	2971498	AT1G09195	protein_coding_gene	-	136	176	145	74	5.92867	8.80812	8.98003	7.48361	-0.232227	0.561784
1	2971592	2972199	AT1G09200	protein_coding_gene	-	28	31	21	13	1.22061	1.55143	1.30056	1.31469	-0.098965	0.0356079
1	2972841	2976750	AT1G09210	protein_coding_gene	-	166	181	171	61	7.23646	9.05835	10.5902	6.16893	-0.525976	0.564198
1	2977791	2979466	AT1G09220	protein_coding_gene	-	99	94	100	41	4.31572	4.70433	6.19312	4.14633	-0.132695	0.411167
1	2979519	2982624	AT1G09230	protein_coding_gene	-	138	160	152	65	6.01586	8.00738	9.41355	6.57345	-0.265858	0.615427
1	2984880	2986130	AT1G09240	protein_coding_gene	+	1404	1118	981	632	61.2048	55.9516	60.7546	63.9141	0.514553	-0.0288282
1	2986938	2987393	AT1G09245	protein_coding_gene	-	79	73	73	42	3.44386	3.65337	4.52098	4.24746	0.149558	0.270496
1	2989377	2990357	AT1G09250	protein_coding_gene	+	51	65	49	31	2.22325	3.253	3.03463	3.13503	-0.0330058	0.250962
1	2993403	2993820	AT1G09260	protein_coding_gene	+	294	251	150	63	12.8164	12.5616	9.28969	6.37119	-1.02011	-0.532099
1	2994368	2998222	AT1G09270	protein_coding_gene	+	169	188	141	72	7.36724	9.40867	8.73231	7.28135	-0.368957	0.240781
1	2998099	3001315	AT1G09280	protein_coding_gene	-	181	177	156	64	7.89036	8.85816	9.66127	6.47232	-0.432192	0.29928
1	3001516	3003762	AT1G09290	protein_coding_gene	-	91	126	75	41	3.96698	6.30581	4.64484	4.14633	-0.474884	0.163463
1	3003494	3008213	AT1G09300	protein_coding_gene	+	174	226	182	78	7.58521	11.3104	11.2715	7.88813	-0.554515	0.603178
1	3009054	3009880	AT1G09310	protein_coding_gene	+	65	55	49	18	2.83355	2.75254	3.03463	1.82034	-0.309878	0.0587026
1	3009940	3012363	AT1G09320	protein_coding_gene	-	121	147	128	51	5.27477	7.35678	7.9272	5.15763	-0.441297	0.518841
1	3012761	3015091	AT1G09330	protein_coding_gene	-	92	143	97	41	4.01057	7.15659	6.00733	4.14633	-0.638928	0.448345
1	3015327	3018234	AT1G09340	protein_coding_gene	+	118	174	140	62	5.14399	8.70802	8.67037	6.27006	-0.446928	0.676513
1	3019818	3021441	AT1G09350	protein_coding_gene	+	1933	1655	1370	805	84.2656	82.8263	84.8458	81.4096	-0.07817	0.0315507
1	3021801	3022368	AT1G09360	protein_coding_gene	+	731	588	488	316	31.8666	29.4271	30.2224	31.9571	0.228381	-0.147556
1	3024895	3025435	AT1G09370	protein_coding_gene	+	96	89	154	109	4.18494	4.4541	9.53741	11.0232	1.20964	1.04256
1	3026134	3029549	AT1G09380	protein_coding_gene	-	1388	1228	1267	859	60.5073	61.4566	78.4669	86.8706	1.48101	1.07951
1	3031202	3033582	AT1G09390	protein_coding_gene	+	222	228	340	202	9.67768	11.4105	21.0566	20.4282	1.14182	1.47785
1	3033511	3035036	AT1G09400	protein_coding_gene	-	150	155	313	211	6.53897	7.75715	19.3845	21.3384	1.83419	1.84564
1	3035442	3037560	AT1G09410	protein_coding_gene	+	170	175	153	60	7.41084	8.75807	9.47548	6.0678	-0.496114	0.355942
1	3037753	3038408	AT1G09415	protein_coding_gene	-	38	38	45	20	1.65654	1.90175	2.78691	2.0226	0.0431406	0.382337
1	3038461	3041873	AT1G09420	protein_coding_gene	-	320	281	236	116	13.9498	14.063	14.6158	11.7311	-0.324996	0.0881139
1	3038630	3039326	AT1G09421	other_RNA	+	63	50	45	21	2.74637	2.50231	2.78691	2.12373	-0.124566	0.0121858
1	3041995	3045402	AT1G09430	protein_coding_gene	+	165	191	169	77	7.19287	9.55881	10.4664	7.787	-0.301212	0.553226
1	3045512	3047893	AT1G09440	protein_coding_gene	-	172	165	153	86	7.49802	8.25761	9.47548	8.69717	0.0754916	0.339975
1	3049023	3053112	AT1G09450	protein_coding_gene	+	220	275	194	99	9.59049	13.7627	12.0147	10.0119	-0.545656	0.369365
1	3053900	3055360	AT1G09460	protein_coding_gene	+	122	153	130	56	5.31836	7.65705	8.05106	5.66328	-0.387375	0.531281
1	3055230	3057443	AT1G09470	protein_coding_gene	-	353	334	355	250	15.3884	16.7154	21.9856	25.2825	0.939722	0.766077
1	3057974	3060661	AT1G09480	protein_coding_gene	+	1100	767	778	479	47.9525	38.3854	48.1825	48.4412	0.764381	0.0165901
1	3060991	3061729	AT1G09483	protein_coding_gene	-	671	602	382	201	29.251	30.1278	23.6577	20.3271	-0.980316	-0.544498
1	3062429	3063731	AT1G09486	pseudogene	-	299	290	140	59	13.0344	14.5134	8.67037	5.96667	-1.36697	-0.665762
1	3064123	3065937	AT1G09490	protein_coding_gene	+	156	163	137	55	6.80053	8.15752	8.48458	5.56215	-0.497716	0.305047
1	3066698	3068598	AT1G09500	protein_coding_gene	+	1230	1037	764	424	53.6196	51.8978	47.3155	42.8791	-0.655801	-0.443915
1	3069384	3070910	AT1G09510	protein_coding_gene	+	669	557	529	343	29.1638	27.8757	32.7616	34.6876	0.609872	0.323424
1	3070945	3072050	AT1G09520	protein_coding_gene	-	79	84	132	117	3.44386	4.20387	8.17492	11.8322	1.38946	1.00342
1	3076581	3079539	AT1G09530	protein_coding_gene	+	136	216	167	85	5.92867	10.81	10.3425	8.59604	-0.355949	0.781093
1	3086158	3087912	AT1G09540	protein_coding_gene	+	180	193	1321	960	7.84677	9.6589	81.8112	97.0847	6.74528	6.24374
1	3089732	3092327	AT1G09550	protein_coding_gene	-	3345	2722	2487	1648	145.819	136.226	154.023	166.662	1.2382	0.335043
1	3093838	3094864	AT1G09560	protein_coding_gene	+	84	101	81	34	3.66182	5.05466	5.01643	3.43842	-0.393959	0.32615
1	3095255	3100357	AT1G09570	protein_coding_gene	-	251	336	316	110	10.9419	16.8155	19.5703	11.1243	-0.76536	1.11598
1	3101670	3102925	AT1G09575	protein_coding_gene	-	40	62	50	20	1.74373	3.10286	3.09656	2.0226	-0.339312	0.439203
1	3104587	3106290	AT1G09580	protein_coding_gene	+	89	112	80	38	3.87979	5.60516	4.9545	3.84294	-0.407182	0.256152
1	3106501	3107772	AT1G09590	protein_coding_gene	+	59	62	52	13	2.572	3.10286	3.22042	1.31469	-0.614894	0.19081
1	3108616	3111318	AT1G09600	protein_coding_gene	+	230	268	176	75	10.0264	13.4124	10.8999	7.58474	-0.908247	0.135046
1	3111693	3112873	AT1G09610	protein_coding_gene	+	69	91	76	23	3.00793	4.5542	4.70677	2.32599	-0.608937	0.435172
1	3112777	3116699	AT1G09620	protein_coding_gene	-	196	241	190	63	8.54426	12.0611	11.7669	6.37119	-0.948791	0.507241
1	3117136	3117567	AT1G09625	protein_coding_gene	-	217	252	115	62	9.45971	12.6116	7.12209	6.27006	-1.04728	-0.40694
1	3118202	3119708	AT1G09630	protein_coding_gene	-	110	114	93	33	4.79525	5.70526	5.75961	3.33729	-0.561743	0.210113
1	3119877	3122526	AT1G09640	protein_coding_gene	+	125	128	107	50	5.44914	6.4059	6.62664	5.0565	-0.282323	0.239887
1	3122955	3124578	AT1G09645	protein_coding_gene	+	65	62	67	19	2.83355	3.10286	4.14939	1.92147	-0.375323	0.353689
1	3125806	3127284	AT1G09650	protein_coding_gene	+	91	105	110	38	3.96698	5.25484	6.81244	3.84294	-0.332003	0.618337
1	3127770	3131094	AT1G09660	protein_coding_gene	-	164	199	148	63	7.14928	9.95918	9.16582	6.37119	-0.631696	0.353698
1	3133094	3133674	AT1G09665	protein_coding_gene	+	586	469	336	185	25.5456	23.4716	20.8089	18.709	-0.519358	-0.492587
1	3134106	3135930	AT1G09680	protein_coding_gene	-	210	201	184	68	9.15456	10.0593	11.3953	6.87683	-0.549263	0.350049
1	3136187	3137475	AT1G09690	protein_coding_gene	-	54	91	56	28	2.35403	4.5542	3.46815	2.83164	-0.451309	0.328012
1	3137766	3140353	AT1G09700	protein_coding_gene	-	116	109	139	38	5.05681	5.45503	8.60844	3.84294	-0.375259	0.685281
1	3140867	3144370	AT1G09710	protein_coding_gene	+	246	266	269	112	10.7239	13.3123	16.6595	11.3266	-0.283103	0.806867
1	3144437	3147303	AT1G09720	protein_coding_gene	-	220	239	227	81	9.59049	11.961	14.0584	8.19152	-0.596387	0.6526
1	3147666	3154380	AT1G09730	protein_coding_gene	-	264	358	263	105	11.5086	17.9165	16.2879	10.6186	-0.974164	0.643398
1	3154531	3156275	AT1G09740	protein_coding_gene	+	224	159	122	69	9.76487	7.95733	7.55561	6.97796	-0.17929	-0.376131
1	3157500	3159148	AT1G09750	protein_coding_gene	+	415	385	286	136	18.0912	19.2678	17.7123	13.7537	-0.680911	-0.0447676
1	3159124	3161692	AT1G09760	protein_coding_gene	-	144	149	144	60	6.27741	7.45687	8.9181	6.0678	-0.267438	0.480842
1	3161840	3165360	AT1G09770	protein_coding_gene	+	173	202	205	71	7.54162	10.1093	12.6959	7.18022	-0.499921	0.816931
1	3165369	3167869	AT1G09780	protein_coding_gene	-	128	163	121	51	5.57992	8.15752	7.49368	5.15763	-0.585096	0.375273
1	3168481	3170819	AT1G09790	protein_coding_gene	-	1635	1284	1601	1081	71.2748	64.2592	99.1519	109.321	2.43951	1.51507
1	3172107	3173463	AT1G09794	protein_coding_gene	+	126	138	102	41	5.49274	6.90636	6.31699	4.14633	-0.591743	0.169703
1	3173533	3176910	AT1G09795	protein_coding_gene	+	148	218	163	69	6.45179	10.9101	10.0948	6.97796	-0.661453	0.637194
1	3176882	3180421	AT1G09800	protein_coding_gene	-	190	226	159	74	8.2827	11.3104	9.84707	7.48361	-0.627477	0.260036
1	3180935	3184224	AT1G09810	protein_coding_gene	-	190	201	161	81	8.2827	10.0593	9.97093	8.19152	-0.309551	0.27971
1	3187816	3188580	AT1G09812	protein_coding_gene	+	271	221	466	321	11.8137	11.0602	28.86	32.4627	2.37192	1.93503
1	3189368	3190242	AT1G09815	protein_coding_gene	+	62	87	55	23	2.70278	4.35401	3.40622	2.32599	-0.561508	0.201582
1	3190287	3192414	AT1G09820	protein_coding_gene	-	148	141	132	42	6.45179	7.0565	8.17492	4.24746	-0.595472	0.319146
1	3192680	3195025	AT1G09830	protein_coding_gene	-	129	158	119	61	5.62352	7.90729	7.36982	6.16893	-0.328257	0.343345
1	3195823	3200291	AT1G09840	protein_coding_gene	-	168	246	188	70	7.32365	12.3113	11.6431	7.07909	-0.848096	0.705971
1	3201798	3204150	AT1G09850	protein_coding_gene	+	134	169	120	58	5.84148	8.45779	7.43175	5.86554	-0.486342	0.309208
1	3204015	3205309	AT1G09860	protein_coding_gene	-	110	126	171	92	4.79525	6.30581	10.5902	9.30395	0.539101	1.06446
1	3205740	3208598	AT1G09870	protein_coding_gene	+	129	171	152	61	5.62352	8.55788	9.41355	6.16893	-0.441654	0.696755
1	3208827	3211653	AT1G09880	protein_coding_gene	-	198	272	709	573	8.63144	13.6125	43.9093	57.9474	3.9228	3.68847
1	3214236	3217538	AT1G09890	protein_coding_gene	-	1818	1596	1697	1116	79.2524	79.8736	105.097	112.861	1.6864	1.34932
1	3218132	3219929	AT1G09900	protein_coding_gene	+	98	104	104	52	4.27213	5.2048	6.44085	5.25876	0.0117957	0.47097
1	3220034	3224541	AT1G09910	protein_coding_gene	-	250	264	218	96	10.8983	13.2122	13.501	9.70847	-0.519013	0.373117
1	3224683	3227070	AT1G09920	protein_coding_gene	-	127	168	139	46	5.53633	8.40775	8.60844	4.65198	-0.742767	0.581074
1	3227489	3230043	AT1G09930	protein_coding_gene	-	2947	2275	2367	1461	128.469	113.855	146.591	147.751	1.485	0.77307
1	3230449	3233109	AT1G09932	protein_coding_gene	-	2327	2044	1505	907	101.441	102.294	93.2065	91.7248	-0.536753	-0.417453
1	3234059	3235530	AT1G09935	protein_coding_gene	-	2228	1806	1477	934	97.1255	90.3833	91.4725	94.4553	0.211802	-0.291106
1	3236994	3239554	AT1G09940	protein_coding_gene	-	185	236	187	78	8.06473	11.8109	11.5811	7.88813	-0.628114	0.56326
1	3240605	3241632	AT1G09950	protein_coding_gene	-	290	239	217	106	12.642	11.961	13.4391	10.7198	-0.184365	0.110374
1	3244212	3247200	AT1G09960	protein_coding_gene	+	1011	864	640	353	44.0727	43.2398	39.636	35.6989	-0.600848	-0.343013
1	3252239	3255693	AT1G09970	protein_coding_gene	+	197	197	170	66	8.58785	9.85908	10.5283	6.67458	-0.556398	0.314232
1	3256244	3261614	AT1G09980	protein_coding_gene	-	210	234	190	97	9.15456	11.7108	11.7669	9.8096	-0.290075	0.404646
1	3262264	3263612	AT1G09995	protein_coding_gene	-	65	64	65	30	2.83355	3.20295	4.02553	3.0339	-0.0478703	0.323056
1	3263876	3264788	AT1G10000	protein_coding_gene	-	96	92	76	30	4.18494	4.60424	4.70677	3.0339	-0.403941	0.123797
1	3265975	3268726	AT1G10010	protein_coding_gene	+	1280	1076	863	551	55.7992	53.8496	53.4467	55.7226	0.126527	-0.159166
1	3269603	3271987	AT1G10020	protein_coding_gene	-	115	148	102	48	5.01321	7.40682	6.31699	4.85424	-0.518315	0.274341
1	3273824	3275837	AT1G10030	protein_coding_gene	+	56	109	92	40	2.44122	5.45503	5.69767	4.0452	-0.324332	0.824541
1	3275890	3278697	AT1G10040	protein_coding_gene	-	130	180	135	59	5.66711	9.0083	8.36072	5.96667	-0.558707	0.510921
1	3279269	3283482	AT1G10050	protein_coding_gene	+	275	247	289	146	11.9881	12.3614	17.8981	14.765	0.326644	0.768232
1	3284238	3287107	AT1G10060	protein_coding_gene	+	624	546	957	645	27.2021	27.3252	59.2682	65.2288	2.84909	2.48302
1	3288086	3290471	AT1G10070	protein_coding_gene	+	152	180	225	130	6.62616	9.0083	13.9345	13.1469	0.624481	1.15877
1	3290310	3296198	AT1G10090	protein_coding_gene	-	222	279	271	138	9.67768	13.9629	16.7834	13.9559	-0.000928086	0.985854
1	3297323	3300443	AT1G10095	protein_coding_gene	-	128	153	117	56	5.57992	7.65705	7.24596	5.66328	-0.387375	0.329645
1	3300696	3301489	AT1G10100	protein_coding_gene	-	154	149	115	64	6.71335	7.45687	7.12209	6.47232	-0.186653	0.0777126
1	3302741	3304092	AT1G10110	protein_coding_gene	+	71	83	70	29	3.09511	4.15383	4.33519	2.93277	-0.325561	0.322818
1	3304038	3306824	AT1G10120	protein_coding_gene	-	109	137	119	61	4.75165	6.85632	7.36982	6.16893	-0.134725	0.534912
1	3310929	3322213	AT1G10130	protein_coding_gene	+	441	563	439	179	19.2246	28.176	27.1878	18.1023	-1.05343	0.829609
1	3322801	3323548	AT1G10140	protein_coding_gene	-	42	37	78	49	1.83091	1.85171	4.83064	4.95537	0.865291	0.844759
1	3325823	3327614	AT1G10150	protein_coding_gene	+	68	92	66	26	2.96433	4.60424	4.08746	2.62938	-0.524214	0.300023
1	3327636	3328448	AT1G10155	protein_coding_gene	-	37	36	38	11	1.61295	1.80166	2.35339	1.11243	-0.287542	0.264057
1	3328970	3333470	AT1G10160	transposable_element_gene	+	236	299	211	88	10.288	14.9638	13.0675	8.89943	-0.885114	0.40741
1	3333594	3337491	AT1G10170	protein_coding_gene	-	232	243	230	68	10.1136	12.1612	14.2442	6.87683	-0.86492	0.593957
1	3338302	3341608	AT1G10180	protein_coding_gene	-	165	227	171	54	7.19287	11.3605	10.5902	5.46102	-1.03365	0.572313
1	3343685	3345632	AT1G10190	protein_coding_gene	-	103	110	80	38	4.49009	5.50507	4.9545	3.84294	-0.385948	0.106886
1	3346389	3347885	AT1G10200	protein_coding_gene	-	74	70	54	25	3.22589	3.50323	3.34429	2.52825	-0.281645	0.0326621
1	3349218	3351180	AT1G10210	protein_coding_gene	+	97	116	82	30	4.22854	5.80535	5.07836	3.0339	-0.66762	0.197182
1	3352158	3354856	AT1G10220	protein_coding_gene	+	1251	1049	1045	584	54.535	52.4984	64.7182	59.0599	0.439467	0.659975
1	3355570	3356359	AT1G10230	protein_coding_gene	+	84	99	86	20	3.66182	4.95456	5.32609	2.0226	-0.803704	0.394242
1	3356679	3359838	AT1G10240	protein_coding_gene	-	211	211	174	70	9.19816	10.5597	10.776	7.07909	-0.588917	0.249841
1	3360086	3360508	AT1G10250	protein_coding_gene	-	531	402	256	166	23.148	20.1185	15.8544	16.7876	-0.388106	-0.829475
1	3360525	3361247	AT1G10260	transposable_element_gene	-	249	186	113	64	10.8547	9.30858	6.99823	6.47232	-0.506921	-0.649229
1	3363503	3366488	AT1G10270	protein_coding_gene	+	213	244	203	87	9.28534	12.2113	12.572	8.7983	-0.528267	0.498522
1	3366492	3369095	AT1G10280	protein_coding_gene	-	131	162	112	35	5.7107	8.10747	6.9363	3.53955	-0.965993	0.243978
1	3370557	3377463	AT1G10290	protein_coding_gene	+	297	386	298	150	12.9472	19.3178	18.4555	15.1695	-0.500399	0.697771
1	3378141	3380226	AT1G10300	protein_coding_gene	+	346	356	294	135	15.0832	17.8164	18.2078	13.6525	-0.526015	0.383345
1	3381600	3383914	AT1G10310	protein_coding_gene	-	122	132	116	37	5.31836	6.60609	7.18402	3.74181	-0.635856	0.374145
1	3384163	3388373	AT1G10320	protein_coding_gene	-	205	236	209	76	8.9366	11.8109	12.9436	7.68587	-0.664355	0.608312
1	3388746	3390150	AT1G10330	protein_coding_gene	+	90	128	87	38	3.92338	6.4059	5.38802	3.84294	-0.570647	0.340457
1	3390321	3392571	AT1G10340	protein_coding_gene	-	584	507	408	233	25.4584	25.3734	25.2679	23.5633	-0.182998	-0.0189085
1	3393406	3395055	AT1G10350	protein_coding_gene	-	79	93	69	32	3.44386	4.65429	4.27326	3.23616	-0.358448	0.211422
1	3395557	3396849	AT1G10360	protein_coding_gene	-	140	107	102	54	6.10304	5.35493	6.31699	5.46102	0.0228087	0.0429283
1	3397080	3398358	AT1G10370	protein_coding_gene	-	283	255	216	104	12.3369	12.7618	13.3771	10.5175	-0.329289	0.145092
1	3400605	3402324	AT1G10380	protein_coding_gene	+	1654	1250	1219	738	72.1031	62.5576	75.4942	74.6339	0.729752	0.197386
1	3403223	3405856	AT1G10385	protein_coding_gene	+	2783	2287	2966	1988	121.32	114.455	183.688	201.046	3.48069	2.53863
1	3407023	3412843	AT1G10390	protein_coding_gene	-	381	395	350	178	16.609	19.7682	21.6759	18.0011	-0.203372	0.580329
1	3414851	3416358	AT1G10400	protein_coding_gene	-	1397	1142	1041	557	60.8996	57.1527	64.4704	56.3294	-0.0546483	0.225526
1	3416679	3419639	AT1G10410	protein_coding_gene	-	159	176	160	80	6.93131	8.80812	9.909	8.09039	-0.123485	0.515118
1	3424185	3427457	AT1G10417	protein_coding_gene	-	205	216	164	71	8.9366	10.81	10.1567	7.18022	-0.608256	0.197548
1	3428030	3428425	AT1G10419	pseudogene	+	40	55	35	14	1.74373	2.75254	2.16759	1.41582	-0.469195	0.151773
1	3428477	3430633	AT1G10430	protein_coding_gene	-	111	129	106	28	4.83884	6.45595	6.56471	2.83164	-0.858109	0.362433
1	3431184	3431256	AT1G10440	tRNA	-	15	14	11	6	0.653897	0.700646	0.681244	0.60678	-0.0580852	0.0167357
1	3431779	3438370	AT1G10450	protein_coding_gene	+	285	393	310	103	12.424	19.6681	19.1987	10.4164	-1.20743	0.856854
1	3438554	3439013	AT1G10455	protein_coding_gene	+	40	66	50	14	1.74373	3.30304	3.09656	1.41582	-0.627546	0.439203
1	3439321	3440320	AT1G10460	protein_coding_gene	-	136	154	96	44	5.92867	7.7071	5.9454	4.44972	-0.666731	0.00343322
1	3442326	3443957	AT1G10470	protein_coding_gene	-	83	83	70	21	3.61823	4.15383	4.33519	2.12373	-0.580792	0.179946
1	3449690	3451226	AT1G10480	protein_coding_gene	+	2379	1820	1593	888	103.708	91.0839	98.6565	89.8034	-0.0673254	-0.251121
1	3453227	3460620	AT1G10490	protein_coding_gene	+	311	452	335	136	13.5575	22.6208	20.747	13.7537	-1.04754	0.872837
1	3459999	3461485	AT1G10500	protein_coding_gene	-	46	54	60	30	2.00529	2.70249	3.71587	3.0339	0.0978836	0.51158
1	3461634	3465786	AT1G10510	protein_coding_gene	+	174	248	188	92	7.58521	12.4114	11.6431	9.30395	-0.472748	0.658069
1	3465963	3469248	AT1G10520	protein_coding_gene	+	178	215	188	67	7.75958	10.7599	11.6431	6.7757	-0.677212	0.626592
1	3469579	3471488	AT1G10522	protein_coding_gene	+	110	112	96	66	4.79525	5.60516	5.9454	6.67458	0.215997	0.248514
1	3471455	3472672	AT1G10530	protein_coding_gene	-	76	77	298	228	3.31308	3.85355	18.4555	23.0576	2.83879	2.4758
1	3474514	3474765	AT1G10538	pseudogene	+	25	29	42	24	1.08983	1.45134	2.60111	2.42712	0.353207	0.568848
1	3474863	3477927	AT1G10540	protein_coding_gene	-	249	282	319	205	10.8547	14.113	19.7561	20.7316	0.796473	1.15013
1	3479152	3480988	AT1G10550	protein_coding_gene	-	673	502	525	321	29.3382	25.1231	32.5139	32.4627	0.685306	0.285622
1	3484579	3486965	AT1G10560	protein_coding_gene	+	423	387	948	627	18.4399	19.3678	58.7108	63.4085	3.56205	3.36813
1	3487583	3491277	AT1G10570	protein_coding_gene	+	171	205	156	74	7.45443	10.2595	9.66127	7.48361	-0.467418	0.377979
1	3491280	3493737	AT1G10580	protein_coding_gene	-	148	179	161	50	6.45179	8.95825	9.97093	5.0565	-0.744369	0.617641
1	3493939	3495144	AT1G10585	protein_coding_gene	-	1346	1106	868	550	58.6764	55.351	53.7563	55.6215	0.0181544	-0.328181
1	3496927	3499439	AT1G10586	protein_coding_gene	-	1826	1455	1086	737	79.6011	72.8171	67.2573	74.5328	0.0999424	-0.720888
1	3501144	3501904	AT1G10588	protein_coding_gene	+	309	283	261	134	13.4703	14.163	16.1641	13.5514	-0.0821587	0.350266
1	3502003	3503457	AT1G10590	protein_coding_gene	-	104	130	91	51	4.53369	6.50599	5.63574	5.15763	-0.279644	0.244726
1	3503703	3505502	AT1G10600	protein_coding_gene	+	100	106	99	37	4.35932	5.30489	6.13119	3.74181	-0.368859	0.388227
1	3506185	3509006	AT1G10610	protein_coding_gene	+	167	223	150	62	7.28006	11.1603	9.28969	6.27006	-0.836693	0.349741
1	3509000	3511975	AT1G10620	protein_coding_gene	-	2528	1950	1606	917	110.203	97.5899	99.4616	92.7361	-0.2488	-0.524742
1	3512794	3514729	AT1G10630	protein_coding_gene	-	92	149	115	51	4.01057	7.45687	7.12209	5.15763	-0.459686	0.666084
1	3515364	3517888	AT1G10640	protein_coding_gene	-	407	436	511	338	17.7424	21.8201	31.6469	34.1819	1.17533	1.41338
1	3524017	3526346	AT1G10650	protein_coding_gene	-	95	166	257	151	4.14135	8.30765	15.9163	15.2706	1.02546	1.9545
1	3527708	3527831	AT1G10652	protein_coding_gene	+	41	32	20	6	1.78732	1.60148	1.23862	0.60678	-0.486534	-0.223971
1	3530466	3531842	AT1G10657	protein_coding_gene	+	591	511	348	179	25.7636	25.5736	21.5521	18.1023	-0.802356	-0.43336
1	3532423	3535131	AT1G10660	protein_coding_gene	+	91	153	127	35	3.96698	7.65705	7.86527	3.53955	-0.88577	0.812781
1	3535382	3538439	AT1G10670	protein_coding_gene	+	128	206	161	67	5.57992	10.3095	9.97093	6.7757	-0.607822	0.795492
1	3538469	3543782	AT1G10680	protein_coding_gene	-	2363	2044	2885	1964	103.011	102.294	178.672	198.619	3.97917	3.2174
1	3544990	3545471	AT1G10682	other_RNA	-	304	266	243	151	13.2523	13.3123	15.0493	15.2706	0.259166	0.238968
1	3549991	3550632	AT1G10690	protein_coding_gene	-	56	42	359	312	2.44122	2.10194	22.2333	31.5525	4.16736	3.15278
1	3554103	3556503	AT1G10700	protein_coding_gene	+	129	168	132	67	5.62352	8.40775	8.17492	6.7757	-0.296593	0.487787
1	3557113	3557457	AT1G10705	pseudogene	+	181	184	104	99	7.89036	9.20848	6.44085	10.0119	0.129604	-0.271096
1	3558357	3561634	AT1G10710	protein_coding_gene	+	585	490	409	206	25.502	24.5226	25.3299	20.8328	-0.387737	-0.0170701
1	3562179	3562554	AT1G10717	protein_coding_gene	+	103	99	89	46	4.49009	4.95456	5.51188	4.65198	-0.0690411	0.228755
1	3562951	3564759	AT1G10720	protein_coding_gene	+	78	95	71	36	3.40027	4.75438	4.39712	3.64068	-0.272398	0.25295
1	3565462	3567779	AT1G10730	protein_coding_gene	+	205	165	166	71	8.9366	8.25761	10.2806	7.18022	-0.194011	0.216921
1	3567904	3570838	AT1G10740	protein_coding_gene	-	125	171	138	56	5.44914	8.55788	8.54651	5.66328	-0.545622	0.589102
1	3572709	3573066	AT1G10745	protein_coding_gene	+	183	171	86	57	7.97755	8.55788	5.32609	5.76441	-0.524469	-0.516623
1	3574311	3574830	AT1G10747	protein_coding_gene	+	369	315	177	111	16.0859	15.7645	10.9618	11.2254	-0.62002	-0.699854
1	3574806	3578474	AT1G10750	protein_coding_gene	-	242	278	657	557	10.5495	13.9128	40.6888	56.3294	3.7753	3.13077
1	3581033	3590928	AT1G10760	protein_coding_gene	-	444	578	462	191	19.3554	28.9267	28.6122	19.3158	-0.983374	0.949568
1	3591632	3592411	AT1G10770	protein_coding_gene	-	172	143	94	47	7.49802	7.15659	5.82154	4.75311	-0.495019	-0.325466
1	3592745	3595077	AT1G10780	protein_coding_gene	-	114	164	129	47	4.96962	8.20756	7.98913	4.75311	-0.684722	0.597241
1	3596359	3597847	AT1G10790	protein_coding_gene	+	224	219	157	82	9.76487	10.9601	9.72321	8.29265	-0.430907	-0.00667309
1	3598157	3598591	AT1G10800	protein_coding_gene	-	106	106	75	32	4.62087	5.30489	4.64484	3.23616	-0.504302	0.00556801
1	3599270	3600877	AT1G10810	protein_coding_gene	+	92	113	86	38	4.01057	5.65521	5.32609	3.84294	-0.417728	0.305191
1	3600909	3605076	AT1G10820	protein_coding_gene	-	153	204	144	62	6.66975	10.2094	8.9181	6.27006	-0.691208	0.403732
1	3605575	3607493	AT1G10830	protein_coding_gene	-	88	126	82	29	3.8362	6.30581	5.07836	2.93277	-0.798605	0.294901
1	3607630	3610520	AT1G10840	protein_coding_gene	-	106	142	92	42	4.62087	7.10655	5.69767	4.24746	-0.604875	0.237358
1	3611746	3614613	AT1G10850	protein_coding_gene	+	161	180	162	65	7.0185	9.0083	10.0329	6.57345	-0.43751	0.518225
1	3614512	3616159	AT1G10865	protein_coding_gene	-	51	95	71	25	2.22325	4.75438	4.39712	2.52825	-0.590408	0.605874
1	3616609	3623758	AT1G10870	protein_coding_gene	-	283	357	279	128	12.3369	17.8665	17.2788	12.9446	-0.629009	0.644393
1	3624034	3627082	AT1G10880	protein_coding_gene	-	3221	2524	1848	1034	140.414	126.316	114.449	104.568	-1.01319	-1.15154
1	3627725	3630765	AT1G10890	protein_coding_gene	+	238	253	302	176	10.3752	12.6617	18.7032	17.7989	0.660547	1.10367
1	3632233	3637141	AT1G10900	protein_coding_gene	-	222	317	249	101	9.67768	15.8646	15.4209	10.2141	-0.787087	0.816046
1	3639877	3644162	AT1G10910	protein_coding_gene	+	203	227	185	68	8.84941	11.3605	11.4573	6.87683	-0.748157	0.410065
1	3644419	3647768	AT1G10920	protein_coding_gene	-	168	218	140	75	7.32365	10.9101	8.67037	7.58474	-0.548995	0.238326
1	3647893	3655590	AT1G10930	protein_coding_gene	-	315	401	258	137	13.7318	20.0685	15.9783	13.8548	-0.757583	0.291632
1	3655776	3658608	AT1G10940	protein_coding_gene	-	131	157	99	44	5.7107	7.85724	6.13119	4.44972	-0.693642	0.0864169
1	3659208	3663984	AT1G10950	protein_coding_gene	+	173	252	192	75	7.54162	12.6116	11.8908	7.58474	-0.797243	0.702104
1	3664385	3665039	AT1G10960	protein_coding_gene	+	39	53	46	11	1.70013	2.65244	2.84884	1.11243	-0.573915	0.383958
1	3665086	3667139	AT1G10970	protein_coding_gene	-	116	149	107	40	5.05681	7.45687	6.62664	4.0452	-0.71946	0.325492
1	3667247	3669902	AT1G10980	protein_coding_gene	-	235	259	297	192	10.2444	12.9619	18.3936	19.4169	0.806197	1.08809
1	3670277	3671187	AT1G10990	protein_coding_gene	-	291	202	150	72	12.6856	10.1093	9.28969	7.28135	-0.481116	-0.513787
1	3671755	3675979	AT1G11000	protein_coding_gene	-	223	295	213	103	9.72127	14.7636	13.1914	10.4164	-0.614901	0.514095
1	3676606	3676644	AT1G11010	tRNA	+	16	16	15	2	0.69749	0.800738	0.928969	0.20226	-0.445106	0.128671
1	3676690	3678524	AT1G11020	protein_coding_gene	+	116	113	102	60	5.05681	5.65521	6.31699	6.0678	0.0852209	0.264627
1	3678774	3678848	AT1G11030	tRNA	-	20	21	13	11	0.871863	1.05097	0.805106	1.11243	0.0295501	-0.036459
1	3679224	3680924	AT1G11040	protein_coding_gene	-	870	783	1334	1004	37.926	39.1861	82.6163	101.534	3.81655	2.93094
1	3681887	3684169	AT1G11050	protein_coding_gene	+	112	150	120	47	4.88243	7.50692	7.43175	4.75311	-0.559713	0.516501
1	3683918	3684095	AT1G11055	pseudogene	-	15	29	19	6	0.653897	1.45134	1.17669	0.60678	-0.425754	0.276116
1	3684567	3689847	AT1G11060	protein_coding_gene	+	279	349	280	106	12.1625	17.4661	17.3407	10.7198	-0.905139	0.676746
1	3690211	3693648	AT1G11070	protein_coding_gene	-	770	704	593	347	33.5667	35.2325	36.7252	35.0921	-0.0118367	0.266454
1	3694671	3698013	AT1G11080	protein_coding_gene	-	3807	3165	2655	1700	165.959	158.396	164.427	171.921	0.526315	-0.0595857
1	3702607	3703779	AT1G11090	protein_coding_gene	+	70	84	73	29	3.05152	4.20387	4.52098	2.93277	-0.337802	0.3794
1	3703671	3709302	AT1G11100	protein_coding_gene	-	327	345	302	130	14.255	17.2659	18.7032	13.1469	-0.529363	0.54915
1	3710207	3712503	AT1G11110	protein_coding_gene	+	334	393	416	290	14.5601	19.6681	25.7634	29.3277	0.980628	1.25999
1	3712998	3713735	AT1G11112	protein_coding_gene	-	24	50	85	75	1.04624	2.50231	5.26416	7.58474	1.17217	1.27152
1	3715183	3717320	AT1G11120	protein_coding_gene	+	171	170	145	102	7.45443	8.50784	8.98003	10.3153	0.294917	0.26639
1	3718782	3719711	AT1G11125	protein_coding_gene	+	515	406	363	208	22.4505	20.3187	22.481	21.035	0.0787664	0.00322466
1	3722856	3727450	AT1G11130	protein_coding_gene	+	241	288	331	175	10.5059	14.4133	20.4992	17.6977	0.410385	1.28632
1	3727531	3728166	AT1G11145	protein_coding_gene	-	55	77	75	34	2.39762	3.85355	4.64484	3.43842	-0.108749	0.606764
1	3728970	3731624	AT1G11150	transposable_element_gene	+	1120	1029	919	539	48.8243	51.4974	56.9148	54.509	0.206851	0.55675
1	3733138	3739842	AT1G11160	protein_coding_gene	+	317	427	345	176	13.819	21.3697	21.3663	17.7989	-0.403866	0.904972
1	3740764	3744675	AT1G11170	protein_coding_gene	+	194	216	341	223	8.45707	10.81	21.1186	22.552	1.46104	1.68739
1	3744857	3745655	AT1G11175	other_RNA	+	49	49	33	17	2.13606	2.45226	2.04373	1.71921	-0.254783	-0.0319369
1	3745773	3748521	AT1G11180	protein_coding_gene	+	205	219	206	113	8.9366	10.9601	12.7578	11.4277	0.0698815	0.582397
1	3749509	3750035	AT1G11185	other_RNA	+	152	109	77	30	6.62616	5.45503	4.76871	3.0339	-0.593791	-0.390396
1	3750065	3752780	AT1G11190	protein_coding_gene	-	1043	852	644	402	45.4677	42.6393	39.8837	40.6542	-0.153809	-0.427615
1	3753364	3755641	AT1G11200	protein_coding_gene	+	163	148	144	62	7.10568	7.40682	8.9181	6.27006	-0.21754	0.32067
1	3755676	3756998	AT1G11210	protein_coding_gene	-	624	522	361	167	27.2021	26.1241	22.3572	16.8887	-1.00159	-0.487228
1	3759861	3761165	AT1G11220	protein_coding_gene	-	751	695	829	525	32.7385	34.782	51.341	53.0932	1.38888	1.44351
1	3763267	3764483	AT1G11230	protein_coding_gene	-	2602	2029	1746	1049	113.429	101.544	108.132	106.085	0.222889	-0.251672
1	3766753	3768294	AT1G11240	protein_coding_gene	-	103	126	153	79	4.49009	6.30581	9.47548	7.98926	0.315391	0.959243
1	3768723	3769706	AT1G11250	protein_coding_gene	+	1329	1038	1014	662	57.9353	51.9479	62.7983	66.948	0.97469	0.313013
1	3777327	3780337	AT1G11260	protein_coding_gene	+	633	515	494	299	27.5945	25.7737	30.594	30.2378	0.42211	0.278144
1	3781234	3785293	AT1G11265	transposable_element_gene	+	0	0	0	0	0	0	0	0	0	0
1	3780428	3786990	AT1G11270	protein_coding_gene	-	121	149	118	53	5.27477	7.45687	7.30789	5.35989	-0.415584	0.406623
1	3787333	3790876	AT1G11280	protein_coding_gene	-	163	239	349	238	7.10568	11.961	21.614	24.0689	1.44754	1.98344
1	3791453	3793883	AT1G11290	protein_coding_gene	-	155	167	156	66	6.75694	8.3577	9.66127	6.67458	-0.307449	0.508848
1	3794237	3800719	AT1G11300	protein_coding_gene	+	353	419	344	153	15.3884	20.9693	21.3043	15.4729	-0.645669	0.69286
1	3800737	3804185	AT1G11310	protein_coding_gene	-	162	188	142	54	7.06209	9.40867	8.79424	5.46102	-0.730474	0.308048
1	3807127	3808875	AT1G11320	protein_coding_gene	+	84	76	87	33	3.66182	3.8035	5.38802	3.33729	-0.123433	0.407621
1	3810092	3813607	AT1G11330	protein_coding_gene	+	240	261	333	178	10.4624	13.062	20.6231	18.0011	0.62863	1.30671
1	3814115	3817420	AT1G11340	protein_coding_gene	-	186	241	313	166	8.10833	12.0611	19.3845	16.7876	0.624352	1.55527
1	3817590	3820805	AT1G11350	protein_coding_gene	-	218	186	190	118	9.50331	9.30858	11.7669	11.9333	0.403469	0.347553
1	3821442	3823088	AT1G11360	protein_coding_gene	-	100	119	92	33	4.35932	5.95549	5.69767	3.33729	-0.613562	0.299083
1	3824509	3825196	AT1G11362	protein_coding_gene	-	165	165	113	58	7.19287	8.25761	6.99823	5.86554	-0.451719	-0.0365358
1	3828097	3830945	AT1G11370	protein_coding_gene	-	3572	2695	2730	1728	155.715	134.874	169.072	174.753	1.60586	0.524209
1	3832622	3834191	AT1G11380	protein_coding_gene	+	83	94	81	44	3.61823	4.70433	5.01643	4.44972	-0.0595126	0.337574
1	3834458	3837629	AT1G11390	protein_coding_gene	-	170	166	133	47	7.41084	8.30765	8.23686	4.75311	-0.702138	0.147707
1	3837820	3840207	AT1G11400	protein_coding_gene	+	108	166	122	55	4.70806	8.30765	7.55561	5.56215	-0.52388	0.578941
1	3841285	3844432	AT1G11410	protein_coding_gene	+	182	251	235	103	7.93395	12.5616	14.5538	10.4164	-0.316789	0.998222
1	3844580	3846872	AT1G11420	protein_coding_gene	-	370	344	255	117	16.1295	17.2159	15.7925	11.8322	-0.709403	-0.0421769
1	3847242	3849162	AT1G11430	protein_coding_gene	+	119	132	112	51	5.18759	6.60609	6.9363	5.15763	-0.29919	0.356058
1	3849359	3850662	AT1G11440	protein_coding_gene	+	95	125	137	72	4.14135	6.25576	8.48458	7.28135	0.197246	0.8778
1	3853242	3855385	AT1G11450	protein_coding_gene	+	1283	1084	812	499	55.93	54.25	50.2882	50.4638	-0.261669	-0.387222
1	3857004	3859268	AT1G11460	protein_coding_gene	+	1180	1056	944	631	51.4399	52.8487	58.4631	63.813	0.718592	0.473954
1	3859661	3860604	AT1G11470	protein_coding_gene	-	2017	1689	1316	881	87.9274	84.5279	81.5015	89.0955	0.245135	-0.349141
1	3862398	3864030	AT1G11475	protein_coding_gene	+	73	118	175	109	3.1823	5.90544	10.838	11.0232	0.890003	1.50821
1	3864152	3866969	AT1G11480	protein_coding_gene	-	183	202	213	81	7.97755	10.1093	13.1914	8.19152	-0.317431	0.807535
1	3867404	3868870	AT1G11482	pseudogene	-	1168	894	1146	761	50.9168	44.7412	70.9732	76.9599	2.08379	1.28896
1	3868883	3870065	AT1G11490	protein_coding_gene	-	340	288	851	670	14.8217	14.4133	52.7035	67.757	4.43498	3.40982
1	3870832	3871570	AT1G11500	protein_coding_gene	+	406	352	688	472	17.6988	17.6162	42.6087	47.7333	2.71176	2.32054
1	3871777	3872836	AT1G11510	protein_coding_gene	-	1085	882	1199	909	47.2986	44.1407	74.2556	91.9271	2.94402	1.73977
1	3873028	3873619	AT1G11520	protein_coding_gene	+	764	606	733	451	33.3052	30.3279	45.3956	45.6096	1.24641	0.966563
1	3874436	3875484	AT1G11530	protein_coding_gene	+	54	65	157	113	2.35403	3.253	9.72321	11.4277	1.57688	1.58392
1	3875441	3877155	AT1G11540	protein_coding_gene	-	129	142	476	259	5.62352	7.10655	29.4793	26.1927	2.45206	3.05809
1	3878549	3880361	AT1G11545	protein_coding_gene	-	237	205	186	108	10.3316	10.2595	11.5192	10.922	0.101812	0.179719
1	3881528	3881608	AT1G11550	tRNA	+	14	25	26	6	0.610304	1.25115	1.61021	0.60678	-0.339589	0.487722
1	3881787	3882819	AT1G11560	protein_coding_gene	+	797	633	491	252	34.7437	31.6792	30.4082	25.4847	-0.580185	-0.380015
1	3883279	3883956	AT1G11570	protein_coding_gene	+	166	158	102	51	7.23646	7.90729	6.31699	5.15763	-0.540949	-0.176706
1	3884355	3884952	AT1G11572	protein_coding_gene	+	411	401	227	117	17.9168	20.0685	14.0584	11.8322	-1.03999	-0.48337
1	3888689	3890811	AT1G11580	protein_coding_gene	+	3095	2387	2252	1424	134.921	119.46	139.469	144.009	1.0706	0.194165
1	3892579	3894677	AT1G11590	protein_coding_gene	+	231	244	161	81	10.07	12.2113	9.97093	8.19152	-0.632376	-0.0156512
1	3895178	3896934	AT1G11592	other_RNA	-	75	81	58	29	3.26949	4.05373	3.59201	2.93277	-0.300856	0.0870883
1	3898001	3898609	AT1G11593	protein_coding_gene	+	67	72	89	57	2.92074	3.60332	5.51188	5.76441	0.502676	0.638722
1	3898630	3899699	AT1G11595	pseudogene	+	75	57	94	67	3.26949	2.85263	5.82154	6.7757	0.914046	0.604614
1	3902011	3903782	AT1G11600	protein_coding_gene	+	3451	2708	2480	1465	150.44	135.525	153.589	148.155	0.530393	0.127725
1	3905578	3906818	AT1G11608	protein_coding_gene	+	652	621	771	513	28.4227	31.0786	47.749	51.8797	1.62793	1.57877
1	3906861	3909338	AT1G11610	protein_coding_gene	-	3146	2516	2028	1223	137.144	125.916	125.597	123.682	-0.0999941	-0.503865
1	3910832	3911924	AT1G11620	protein_coding_gene	+	420	350	205	128	18.3091	17.5161	12.6959	12.9446	-0.587364	-0.715785
1	3912901	3914407	AT1G11630	protein_coding_gene	-	75	87	77	41	3.26949	4.35401	4.76871	4.14633	-0.0503737	0.375565
1	3914628	3914700	AT1G11640	tRNA	-	10	13	12	3	0.435932	0.650599	0.743175	0.30339	-0.255789	0.201825
1	3914773	3918176	AT1G11650	protein_coding_gene	+	159	170	174	47	6.93131	8.50784	10.776	4.75311	-0.736658	0.649949
1	3919271	3919774	AT1G11655	protein_coding_gene	+	368	333	232	116	16.0423	16.6654	14.368	11.7311	-0.657257	-0.214761
1	3920542	3924555	AT1G11660	protein_coding_gene	+	187	240	181	77	8.15192	12.0111	11.2096	7.787	-0.675178	0.492911
1	3928161	3931576	AT1G11670	protein_coding_gene	-	1839	1519	1101	578	80.1678	76.02	68.1863	58.4531	-1.07348	-0.696148
1	3938500	3940754	AT1G11680	protein_coding_gene	+	114	151	122	46	4.96962	7.55696	7.55561	4.65198	-0.592149	0.519483
1	3941102	3941300	AT1G11684	protein_coding_gene	-	125	116	54	34	5.44914	5.80535	3.34429	3.43842	-0.555132	-0.505601
1	3941468	3942212	AT1G11690	protein_coding_gene	+	309	270	169	75	13.4703	13.5124	10.4664	7.58474	-0.921887	-0.43501
1	3945736	3946613	AT1G11700	protein_coding_gene	+	55	59	45	18	2.39762	2.95272	2.78691	1.82034	-0.369149	0.120977
1	3948713	3951359	AT1G11710	protein_coding_gene	+	160	181	139	66	6.9749	9.05835	8.60844	6.67458	-0.426189	0.29301
1	3951552	3957044	AT1G11720	protein_coding_gene	+	290	354	257	95	12.642	17.7163	15.9163	9.60734	-1.1095	0.433967
1	3957472	3960113	AT1G11730	protein_coding_gene	+	334	352	252	125	14.5601	17.6162	15.6067	12.6412	-0.641717	0.134757
1	3961347	3961464	AT1G11735	miRNA	-	157	116	74	36	6.84413	5.80535	4.58291	3.64068	-0.501373	-0.475354
1	3963053	3966824	AT1G11740	protein_coding_gene	-	3472	2853	2913	1785	151.355	142.782	180.406	180.517	1.48653	1.12886
1	3967475	3969877	AT1G11750	protein_coding_gene	+	154	195	144	61	6.71335	9.75899	8.9181	6.16893	-0.640206	0.395306
1	3969680	3971840	AT1G11755	protein_coding_gene	-	109	124	105	50	4.75165	6.20572	6.50278	5.0565	-0.242462	0.370226
1	3972031	3973286	AT1G11760	protein_coding_gene	-	87	94	86	42	3.7926	4.70433	5.32609	4.24746	-0.108012	0.360371
1	3973874	3974509	AT1G11765	protein_coding_gene	+	696	613	473	318	30.3408	30.6783	29.2935	32.1593	0.132122	-0.0959064
1	3975678	3977379	AT1G11770	protein_coding_gene	+	1898	1451	1319	828	82.7398	72.6169	81.6873	83.7356	0.629159	-0.0580389
1	3976838	3979195	AT1G11780	protein_coding_gene	-	293	273	252	157	12.7728	13.6626	15.6067	15.8774	0.288351	0.376624
1	3979861	3980956	AT1G11785	protein_coding_gene	-	26	49	32	11	1.13342	2.45226	1.9818	1.11243	-0.511252	0.343141
1	3981247	3985215	AT1G11790	protein_coding_gene	+	141	209	162	75	6.14663	10.4596	10.0329	7.58474	-0.480095	0.688229
1	3985224	3987290	AT1G11800	protein_coding_gene	-	154	191	178	105	6.71335	9.55881	11.0238	10.6186	0.166894	0.729193
1	3987754	3988030	AT1G11803	pseudogene	-	83	90	97	45	3.61823	4.50415	6.00733	4.55085	0.0109731	0.548821
1	3988345	3989398	AT1G11806	pseudogene	+	582	504	546	382	25.3712	25.2232	33.8145	38.6316	1.19316	0.778036
1	3989762	3991066	AT1G11810	protein_coding_gene	+	549	464	602	378	23.9326	23.2214	37.2826	38.2271	1.36395	1.21385
1	3991026	3993598	AT1G11820	protein_coding_gene	-	127	140	141	83	5.53633	7.00646	8.73231	8.39378	0.250232	0.602107
1	3995168	3997907	AT1G11840	protein_coding_gene	+	145	184	151	61	6.32101	9.20848	9.35162	6.16893	-0.550816	0.54388
1	3999198	3999876	AT1G11850	protein_coding_gene	+	925	608	432	236	40.3237	30.428	26.7543	23.8667	-0.630809	-1.17764
1	4001112	4003442	AT1G11860	protein_coding_gene	+	113	151	113	50	4.92603	7.55696	6.99823	5.0565	-0.500328	0.425952
1	4003845	4006739	AT1G11870	protein_coding_gene	+	136	193	154	52	5.92867	9.6589	9.53741	5.25876	-0.814679	0.653384
1	4007704	4010433	AT1G11880	protein_coding_gene	-	148	144	112	62	6.45179	7.20664	6.9363	6.27006	-0.180511	0.0936488
1	4010778	4013125	AT1G11890	protein_coding_gene	+	60	103	86	40	2.61559	5.15475	5.32609	4.0452	-0.25914	0.690553
1	4013120	4014681	AT1G11900	protein_coding_gene	-	54	95	83	39	2.35403	4.75438	5.14029	3.94407	-0.194487	0.732937
1	4014846	4016540	AT1G11905	protein_coding_gene	+	81	109	88	26	3.53105	5.45503	5.44995	2.62938	-0.714064	0.455405
1	4016783	4020983	AT1G11910	protein_coding_gene	-	189	250	202	86	8.23911	12.5115	12.5101	8.69717	-0.588067	0.666579
1	4021824	4023292	AT1G11915	protein_coding_gene	+	1256	1061	910	558	54.753	53.0989	56.3574	56.4305	0.225123	0.107632
1	4023666	4025097	AT1G11920	protein_coding_gene	-	3317	2485	2085	1231	144.598	124.365	129.127	124.491	0.0056637	-0.66152
1	4025929	4026732	AT1G11925	protein_coding_gene	-	1071	860	623	370	46.6883	43.0397	38.5832	37.4181	-0.44343	-0.621346
1	4028691	4030584	AT1G11930	protein_coding_gene	+	81	130	90	42	3.53105	6.50599	5.57381	4.24746	-0.489749	0.481785
1	4031573	4034078	AT1G11940	protein_coding_gene	-	110	169	110	52	4.79525	8.45779	6.81244	5.25876	-0.615031	0.420259
1	4034586	4038758	AT1G11950	protein_coding_gene	-	183	223	189	77	7.97755	11.1603	11.705	7.787	-0.55018	0.596803
1	4039710	4043880	AT1G11960	protein_coding_gene	-	164	181	177	78	7.14928	9.05835	10.9618	7.88813	-0.201126	0.637052
1	4044369	4044669	AT1G11970	protein_coding_gene	+	49	49	44	15	2.13606	2.45226	2.72497	1.51695	-0.334324	0.189222
1	4045618	4045855	AT1G11980	protein_coding_gene	+	227	188	171	105	9.89565	9.40867	10.5902	10.6186	0.19127	0.108531
1	4046245	4049060	AT1G11990	protein_coding_gene	-	1396	1248	1642	1227	60.856	62.4575	101.691	124.086	3.2364	2.28317
1	4049895	4053835	AT1G12000	protein_coding_gene	-	270	356	272	119	11.7702	17.8164	16.8453	12.0345	-0.751877	0.673537
1	4056206	4057933	AT1G12010	protein_coding_gene	+	1214	1070	615	352	52.9221	53.5493	38.0877	35.5977	-1.35136	-1.10323
1	4058286	4058416	AT1G12013	snoRNA	+	19	21	11	3	0.82827	1.05097	0.681244	0.30339	-0.474359	-0.0847185
1	4058486	4058576	AT1G12015	snoRNA	+	12	21	9	1	0.523118	1.05097	0.557381	0.10113	-0.707158	0.0233108
1	4062461	4063337	AT1G12020	protein_coding_gene	-	258	202	151	97	11.247	10.1093	9.35162	9.8096	-0.0474863	-0.295618
1	4064666	4066341	AT1G12030	protein_coding_gene	-	2331	1839	1367	723	101.616	92.0348	84.66	73.1169	-1.04263	-0.879371
1	4070123	4072567	AT1G12040	protein_coding_gene	+	1659	1387	1699	904	72.321	69.414	105.221	91.4215	1.22995	1.75356
1	4072751	4076207	AT1G12050	protein_coding_gene	+	291	290	247	110	12.6856	14.5134	15.297	11.1243	-0.474332	0.349454
1	4076333	4076981	AT1G12060	protein_coding_gene	+	70	111	66	26	3.05152	5.55512	4.08746	2.62938	-0.735394	0.274887
1	4077497	4078095	AT1G12064	protein_coding_gene	-	1217	859	656	424	53.0529	42.9896	40.6269	42.8791	-0.00843355	-0.909817
1	4078912	4080106	AT1G12070	protein_coding_gene	-	1264	1022	742	451	55.1017	51.1471	45.953	45.6096	-0.398234	-0.644192
1	4084161	4085045	AT1G12080	protein_coding_gene	+	822	678	642	393	35.8336	33.9313	39.7599	39.7441	0.479234	0.319427
1	4089846	4090725	AT1G12090	protein_coding_gene	-	791	705	588	307	34.4822	35.2825	36.4156	31.0469	-0.367935	0.162378
1	4095245	4095845	AT1G12100	protein_coding_gene	+	849	627	517	298	37.0106	31.3789	32.0185	30.1367	-0.111996	-0.425148
1	4105232	4109545	AT1G12110	protein_coding_gene	+	1148	1068	896	490	50.0449	53.4492	55.4904	49.5537	-0.271463	0.374943
1	4114770	4117594	AT1G12120	protein_coding_gene	-	139	152	137	52	6.05945	7.60701	8.48458	5.25876	-0.464883	0.451236
1	4118593	4120871	AT1G12130	protein_coding_gene	+	1317	1118	806	432	57.4122	55.9516	49.9166	43.6881	-0.870377	-0.511916
1	4121368	4124595	AT1G12140	protein_coding_gene	+	292	286	265	174	12.7292	14.3132	16.4118	17.5966	0.411554	0.483345
1	4123529	4125648	AT1G12150	protein_coding_gene	-	232	235	181	111	10.1136	11.7608	11.2096	11.2254	-0.0789715	0.167877
1	4126065	4128310	AT1G12160	protein_coding_gene	+	2076	1724	1013	593	90.4994	86.2795	62.7364	59.97	-1.54464	-1.59249
1	4128606	4129701	AT1G12170	protein_coding_gene	-	1080	935	607	345	47.0806	46.7931	37.5923	34.8898	-0.933788	-0.730278
1	4130420	4131137	AT1G12180	protein_coding_gene	+	1535	1234	951	656	66.9155	61.7569	58.8966	66.3412	0.286457	-0.505776
1	4132966	4134094	AT1G12190	protein_coding_gene	-	1190	1014	671	383	51.8759	50.7468	41.5559	38.7328	-0.900111	-0.756105
1	4137532	4140028	AT1G12200	protein_coding_gene	+	3471	2635	2486	1527	151.312	131.871	153.961	154.425	0.94327	0.107218
1	4140947	4143605	AT1G12210	protein_coding_gene	+	172	186	179	97	7.49802	9.30858	11.0857	9.8096	0.0810325	0.591267
1	4143865	4144114	AT1G12211	protein_coding_gene	-	21	46	18	11	0.915456	2.30212	1.11476	1.11243	-0.462557	0.0990283
1	4144571	4147911	AT1G12220	protein_coding_gene	+	226	221	193	77	9.85205	11.0602	11.9527	7.787	-0.535166	0.318474
1	4147961	4151056	AT1G12230	protein_coding_gene	+	171	178	147	69	7.45443	8.90821	9.10389	6.97796	-0.343078	0.286986
1	4153651	4157644	AT1G12240	protein_coding_gene	+	381	358	270	124	16.609	17.9165	16.7214	12.5401	-0.691588	0.0137723
1	4157653	4159046	AT1G12244	protein_coding_gene	+	75	112	86	29	3.26949	5.60516	5.32609	2.93277	-0.65499	0.49966
1	4159264	4161455	AT1G12250	protein_coding_gene	+	181	182	147	48	7.89036	9.10839	9.10389	4.85424	-0.814778	0.208287
1	4162831	4165852	AT1G12260	protein_coding_gene	-	4265	3542	2733	1686	185.925	177.263	169.258	170.505	-0.256269	-0.625501
1	4172074	4174775	AT1G12270	protein_coding_gene	+	156	194	153	61	6.80053	9.70895	9.47548	6.16893	-0.632186	0.470444
1	4174874	4177559	AT1G12280	protein_coding_gene	-	143	184	133	57	6.23382	9.20848	8.23686	5.76441	-0.633631	0.37323
1	4178358	4182593	AT1G12290	protein_coding_gene	-	201	261	226	87	8.76222	13.062	13.9965	8.7983	-0.64795	0.781079
1	4182131	4182299	AT1G12294	miRNA	-	15	16	14	3	0.653897	0.800738	0.867037	0.30339	-0.344031	0.122509
1	4183065	4186124	AT1G12300	protein_coding_gene	-	131	142	129	61	5.7107	7.10655	7.98913	6.16893	-0.182079	0.436797
1	4187164	4188056	AT1G12310	protein_coding_gene	-	40	44	29	26	1.74373	2.20203	1.79601	2.62938	0.137612	0.0196493
1	4189354	4190342	AT1G12320	protein_coding_gene	+	282	287	541	403	12.2933	14.3632	33.5048	40.7554	2.59411	2.28216
1	4194657	4196749	AT1G12330	protein_coding_gene	+	116	106	109	55	5.05681	5.30489	6.75051	5.56215	0.055186	0.349439
1	4197395	4198310	AT1G12340	protein_coding_gene	+	14	17	9	5	0.610304	0.850784	0.557381	0.50565	-0.211289	-0.03464
1	4198412	4200802	AT1G12350	protein_coding_gene	+	97	128	80	39	4.22854	6.4059	4.9545	3.94407	-0.545021	0.16953
1	4200875	4206404	AT1G12360	protein_coding_gene	+	226	275	219	92	9.85205	13.7627	13.5629	9.30395	-0.65957	0.543992
1	4206373	4208951	AT1G12370	protein_coding_gene	-	143	161	122	43	6.23382	8.05742	7.55561	4.34859	-0.753234	0.251985
1	4214261	4217132	AT1G12380	protein_coding_gene	-	548	453	364	204	23.889	22.6709	22.543	20.6305	-0.219314	-0.139698
1	4220099	4221774	AT1G12390	protein_coding_gene	+	32	31	34	11	1.39498	1.55143	2.10566	1.11243	-0.190846	0.269997
1	4221862	4222837	AT1G12400	protein_coding_gene	+	37	50	42	6	1.61295	2.50231	2.60111	0.60678	-0.802907	0.342778
1	4223029	4225124	AT1G12410	protein_coding_gene	+	91	122	86	38	3.96698	6.10563	5.32609	3.84294	-0.510615	0.316105
1	4225320	4225482	AT1G12411	protein_coding_gene	-	25	24	14	6	1.08983	1.20111	0.867037	0.60678	-0.31699	-0.1128
1	4226361	4229138	AT1G12420	protein_coding_gene	-	82	131	87	43	3.57464	6.55604	5.38802	4.34859	-0.47515	0.430539
1	4231026	4231146	AT1G12423	protein_coding_gene	-	20	22	15	15	0.871863	1.10101	0.928969	1.51695	0.182352	0.0300941
1	4233872	4238764	AT1G12430	protein_coding_gene	-	192	271	196	87	8.36989	13.5625	12.1385	8.7983	-0.716536	0.590963
1	4241591	4243008	AT1G12440	protein_coding_gene	-	62	71	58	29	2.70278	3.55327	3.59201	2.93277	-0.17248	0.251248
1	4244307	4245993	AT1G12450	protein_coding_gene	+	76	119	89	26	3.31308	5.95549	5.51188	2.62938	-0.818851	0.527553
1	4246108	4246291	AT1G12451	protein_coding_gene	-	11	15	11	7	0.479525	0.750692	0.681244	0.707909	-0.0250511	0.132898
1	4247248	4250630	AT1G12460	protein_coding_gene	+	151	204	140	64	6.58257	10.2094	8.67037	6.47232	-0.651142	0.378899
1	4251031	4257392	AT1G12470	protein_coding_gene	+	333	384	333	135	14.5165	19.2177	20.6231	13.6525	-0.688866	0.731212
1	4257267	4259300	AT1G12480	protein_coding_gene	-	281	245	340	222	12.2497	12.2613	21.0566	22.4508	1.23662	1.0888
1	4260782	4261869	AT1G12490	protein_coding_gene	+	1733	1397	1331	785	75.5469	69.9144	82.4305	79.387	0.548454	0.38735
1	4263149	4265044	AT1G12500	protein_coding_gene	-	90	87	73	46	3.92338	4.35401	4.52098	4.65198	0.0702173	0.145507
1	4266987	4267061	AT1G12510	tRNA	-	10	21	15	4	0.435932	1.05097	0.928969	0.40452	-0.389149	0.303579
1	4267105	4268926	AT1G12520	protein_coding_gene	-	71	103	71	32	3.09511	5.15475	4.39712	3.23616	-0.471475	0.337637
1	4268985	4270787	AT1G12530	protein_coding_gene	-	99	110	92	35	4.31572	5.50507	5.69767	3.53955	-0.464921	0.309549
1	4272959	4274206	AT1G12540	protein_coding_gene	+	916	786	631	404	39.9313	39.3362	39.0786	40.8565	0.120047	-0.0678348
1	4274593	4275981	AT1G12550	protein_coding_gene	+	324	321	510	342	14.1242	16.0648	31.5849	34.5864	1.87293	1.86183
1	4276518	4277899	AT1G12560	protein_coding_gene	+	2612	1941	1706	1024	113.865	97.1395	105.655	103.557	0.320361	-0.391922
1	4277992	4280862	AT1G12570	protein_coding_gene	-	3350	2683	2138	1276	146.037	134.274	132.409	129.042	-0.227998	-0.577668
1	4282898	4285829	AT1G12580	protein_coding_gene	+	178	192	155	73	7.75958	9.60885	9.59934	7.38248	-0.382742	0.312678
1	4285886	4285958	AT1G12590	tRNA	-	13	27	19	7	0.566711	1.35124	1.17669	0.707909	-0.321057	0.331953
1	4286203	4288878	AT1G12600	protein_coding_gene	-	1067	863	656	373	46.5139	43.1898	40.6269	37.7215	-0.430114	-0.446186
1	4289943	4291017	AT1G12610	protein_coding_gene	-	190	187	685	482	8.2827	9.35862	42.4229	48.7446	3.92255	3.63532
1	4294593	4297084	AT1G12620	protein_coding_gene	-	142	160	137	69	6.19023	8.00738	8.48458	6.97796	-0.188147	0.424814
1	4298888	4299475	AT1G12630	protein_coding_gene	+	2006	1591	1414	827	87.4479	79.6234	87.5708	83.6344	0.221995	0.00656984
1	4303311	4305798	AT1G12640	protein_coding_gene	-	210	235	177	60	9.15456	11.7608	10.9618	6.0678	-0.966118	0.285215
1	4305932	4308005	AT1G12650	protein_coding_gene	+	147	169	121	56	6.40819	8.45779	7.49368	5.66328	-0.528465	0.206018
1	4308942	4309583	AT1G12660	protein_coding_gene	+	571	458	331	198	24.8917	22.9211	20.4992	20.0237	-0.312813	-0.461548
1	4310968	4311457	AT1G12663	protein_coding_gene	+	428	362	255	159	18.6579	18.1167	15.7925	16.0797	-0.246426	-0.345502
1	4312330	4312935	AT1G12665	protein_coding_gene	+	197	186	117	56	8.58785	9.30858	7.24596	5.66328	-0.671232	-0.238672
1	4313857	4314204	AT1G12667	pseudogene	+	321	265	137	90	13.9934	13.2622	8.48458	9.10169	-0.624832	-0.827945
1	4315465	4315987	AT1G12669	pseudogene	+	191	203	126	63	8.32629	10.1594	7.80334	6.37119	-0.663254	-0.0920862
1	4316700	4317005	AT1G12670	pseudogene	+	114	115	59	39	4.96962	5.7553	3.65394	3.94407	-0.413054	-0.317735
1	4318308	4319090	AT1G12672	protein_coding_gene	+	280	225	143	76	12.2061	11.2604	8.85617	7.68587	-0.583307	-0.517789
1	4319885	4322945	AT1G12680	protein_coding_gene	-	164	171	153	73	7.14928	8.55788	9.47548	7.38248	-0.208313	0.404414
1	4323555	4326333	AT1G12700	protein_coding_gene	-	148	159	163	46	6.45179	7.95733	10.0948	4.65198	-0.66403	0.637194
1	4326738	4328481	AT1G12710	protein_coding_gene	-	71	90	54	32	3.09511	4.50415	3.34429	3.23616	-0.323366	0.0694457
1	4331061	4333220	AT1G12720	transposable_element_gene	+	179	203	147	58	7.80317	10.1594	9.10389	5.86554	-0.765488	0.22385
1	4333382	4334033	AT1G12725	transposable_element_gene	-	54	69	55	16	2.35403	3.45318	3.40622	1.61808	-0.586237	0.311309
1	4334614	4337844	AT1G12730	protein_coding_gene	+	203	192	151	80	8.84941	9.60885	9.35162	8.09039	-0.255453	0.0832458
1	4342281	4344857	AT1G12740	protein_coding_gene	+	1046	903	499	221	45.5984	45.1916	30.9037	22.3497	-1.99492	-1.19355
1	4344984	4348328	AT1G12750	protein_coding_gene	-	179	192	145	74	7.80317	9.60885	8.98003	7.48361	-0.364195	0.203254
1	4348497	4350867	AT1G12760	protein_coding_gene	+	90	128	103	45	3.92338	6.4059	6.37892	4.55085	-0.397717	0.544899
1	4351063	4353685	AT1G12770	protein_coding_gene	+	131	180	110	52	5.7107	9.0083	6.81244	5.25876	-0.708185	0.220357
1	4353905	4355929	AT1G12775	protein_coding_gene	+	80	92	86	42	3.48745	4.60424	5.32609	4.24746	-0.0848139	0.44036
1	4355925	4358328	AT1G12780	protein_coding_gene	-	86	129	95	43	3.74901	6.45595	5.88347	4.34859	-0.455529	0.48935
1	4359150	4361272	AT1G12790	protein_coding_gene	-	89	97	90	50	3.87979	4.85447	5.57381	5.0565	0.0453786	0.391174
1	4361550	4365331	AT1G12800	protein_coding_gene	-	177	209	183	67	7.71599	10.4596	11.3334	6.7757	-0.631118	0.588747
1	4366596	4367119	AT1G12805	protein_coding_gene	+	764	543	504	322	33.3052	27.175	31.2133	32.5638	0.493505	-0.184172
1	4367255	4368822	AT1G12810	protein_coding_gene	+	91	77	71	23	3.96698	3.85355	4.39712	2.32599	-0.437927	0.105204
1	4368759	4371293	AT1G12820	protein_coding_gene	-	140	151	149	35	6.10304	7.55696	9.22776	3.53955	-0.867625	0.567289
1	4374249	4375170	AT1G12830	protein_coding_gene	-	47	62	41	24	2.04888	3.10286	2.53918	2.42712	-0.203572	0.162091
1	4375514	4378514	AT1G12840	protein_coding_gene	+	114	169	121	58	4.96962	8.45779	7.49368	5.86554	-0.486342	0.508194
1	4378938	4379516	AT1G12845	protein_coding_gene	-	37	49	41	15	1.61295	2.45226	2.53918	1.51695	-0.334324	0.323462
1	4379706	4381612	AT1G12850	protein_coding_gene	-	110	99	85	36	4.79525	4.95456	5.26416	3.64068	-0.317829	0.10457
1	4382159	4383611	AT1G12855	protein_coding_gene	+	626	512	406	238	27.2893	25.6236	25.1441	24.0689	-0.155968	-0.20953
1	4384352	4386610	AT1G12860	protein_coding_gene	+	150	161	360	245	6.53897	8.05742	22.2952	24.7768	2.13907	2.16464
1	4387128	4389110	AT1G12870	protein_coding_gene	-	482	427	546	370	21.0119	21.3697	33.8145	37.4181	1.4943	1.23115
1	4389750	4391151	AT1G12880	protein_coding_gene	+	89	102	170	134	3.87979	5.1047	10.5283	13.5514	1.42186	1.27502
1	4391733	4392393	AT1G12890	protein_coding_gene	+	50	70	56	29	2.17966	3.50323	3.46815	2.93277	-0.159159	0.385931
1	4392449	4394400	AT1G12900	protein_coding_gene	-	97	159	147	80	4.22854	7.95733	9.10389	8.09039	0.0234875	0.960925
1	4394896	4396291	AT1G12910	protein_coding_gene	-	80	61	69	29	3.48745	3.05281	4.27326	2.93277	-0.0346974	0.199713
1	4396347	4398193	AT1G12920	protein_coding_gene	-	77	99	90	32	3.35667	4.95456	5.57381	3.23616	-0.426953	0.52877
1	4398374	4405605	AT1G12930	protein_coding_gene	-	260	376	270	111	11.3342	18.8173	16.7214	11.2254	-0.987459	0.722552
1	4406317	4406746	AT1G12935	transposable_element_gene	-	6	13	13	4	0.261559	0.650599	0.805106	0.40452	-0.170579	0.385849
1	4412886	4413057	AT1G12938	protein_coding_gene	+	30	34	23	8	1.30779	1.70157	1.42442	0.809039	-0.404975	0.0499016
1	4416404	4418590	AT1G12940	protein_coding_gene	+	1068	881	687	392	46.5575	44.0906	42.5468	39.6429	-0.343814	-0.300517
1	4419769	4422638	AT1G12950	protein_coding_gene	+	4125	3317	2627	1706	179.822	166.003	162.693	172.528	0.250765	-0.654632
1	4422706	4423155	AT1G12960	protein_coding_gene	-	646	580	463	269	28.1612	29.0267	28.6742	27.2039	-0.171907	0.048116
1	4423639	4425789	AT1G12970	protein_coding_gene	+	167	199	137	57	7.28006	9.95918	8.48458	5.76441	-0.754899	0.214672
1	4429717	4430965	AT1G12980	protein_coding_gene	+	2637	2054	1701	959	114.955	102.795	105.345	96.9836	-0.290748	-0.45794
1	4433639	4436075	AT1G12990	protein_coding_gene	+	131	139	89	39	5.7107	6.95641	5.51188	3.94407	-0.651533	-0.0419682
1	4436104	4439476	AT1G13000	protein_coding_gene	-	154	172	159	51	6.71335	8.60793	9.84707	5.15763	-0.662887	0.546991
1	4440213	4440286	AT1G13010	tRNA	+	7	17	16	9	0.305152	0.850784	0.9909	0.910169	0.0316485	0.443034
1	4440543	4443684	AT1G13020	protein_coding_gene	-	172	174	153	53	7.49802	8.70802	9.47548	5.35989	-0.635793	0.339975
1	4444042	4447406	AT1G13030	protein_coding_gene	-	162	163	164	71	7.06209	8.15752	10.1567	7.18022	-0.176542	0.529502
1	4447646	4449200	AT1G13040	protein_coding_gene	+	94	113	94	38	4.09776	5.65521	5.82154	3.84294	-0.417728	0.388495
1	4450237	4451742	AT1G13050	protein_coding_gene	+	85	108	86	35	3.70542	5.40498	5.32609	3.53955	-0.443493	0.382885
1	4452211	4454876	AT1G13060	protein_coding_gene	+	107	160	117	50	4.66447	8.00738	7.24596	5.0565	-0.581066	0.532094
1	4455476	4457099	AT1G13070	pseudogene	+	741	612	715	488	32.3025	30.6282	44.2808	49.3514	1.49078	0.970854
1	4459165	4460940	AT1G13080	protein_coding_gene	+	146	168	577	436	6.3646	8.40775	35.7343	44.0926	3.74062	3.455
1	4461805	4463543	AT1G13090	protein_coding_gene	+	115	132	251	188	5.01321	6.60609	15.5447	19.0124	1.79009	1.70366
1	4463923	4465538	AT1G13100	protein_coding_gene	+	378	309	685	434	16.4782	15.4642	42.4229	43.8904	2.69252	2.45395
1	4467219	4469033	AT1G13110	protein_coding_gene	+	114	121	340	238	4.96962	6.05558	21.0566	24.0689	2.4452	2.35949
1	4469180	4473213	AT1G13120	protein_coding_gene	-	155	226	191	78	6.75694	11.3104	11.8289	7.88813	-0.554515	0.839901
1	4474719	4477941	AT1G13130	protein_coding_gene	+	2672	2248	1702	1059	116.481	112.504	105.407	107.097	-0.258026	-0.525842
1	4478490	4480327	AT1G13140	protein_coding_gene	-	163	183	134	66	7.10568	9.15844	8.29879	6.67458	-0.442771	0.215113
1	4480859	4481334	AT1G13145	pseudogene	+	38	42	36	11	1.65654	2.10194	2.22952	1.11243	-0.395088	0.206093
1	4481874	4483696	AT1G13150	protein_coding_gene	-	107	100	94	31	4.66447	5.00461	5.82154	3.13503	-0.466498	0.253048
1	4484583	4488577	AT1G13160	protein_coding_gene	+	196	198	167	72	8.54426	9.90913	10.3425	7.28135	-0.449479	0.292922
1	4488532	4492587	AT1G13170	protein_coding_gene	-	180	259	185	83	7.84677	12.9619	11.4573	8.39378	-0.703067	0.583652
1	4495027	4498469	AT1G13180	protein_coding_gene	+	120	151	131	48	5.23118	7.55696	8.11299	4.85424	-0.54576	0.561155
1	4498880	4501613	AT1G13190	protein_coding_gene	+	152	171	110	52	6.62616	8.55788	6.81244	5.25876	-0.632188	0.0359319
1	4501580	4503591	AT1G13195	protein_coding_gene	-	100	122	78	37	4.35932	6.10563	4.83064	3.74181	-0.536581	0.109974
1	4507220	4508528	AT1G13200	protein_coding_gene	-	1383	1194	950	542	60.2893	59.7551	58.8347	54.8124	-0.326598	-0.0942434
1	4508962	4513938	AT1G13210	protein_coding_gene	-	310	366	292	131	13.5139	18.3169	18.0839	13.248	-0.640039	0.576397
1	4515605	4520284	AT1G13220	protein_coding_gene	+	259	308	251	105	11.2906	15.4142	15.5447	10.6186	-0.667467	0.582529
1	4520630	4522544	AT1G13230	protein_coding_gene	+	148	171	149	65	6.45179	8.55788	9.22776	6.57345	-0.361513	0.497685
1	4522708	4522782	AT1G13240	tRNA	-	16	23	17	4	0.69749	1.15106	1.05283	0.40452	-0.436856	0.190917
1	4525485	4526064	AT1G13245	protein_coding_gene	-	69	57	62	27	3.00793	2.85263	3.83974	2.73051	-0.0365477	0.225187
1	4528622	4530063	AT1G13250	protein_coding_gene	-	176	159	136	57	7.6724	7.95733	8.42265	5.76441	-0.419957	0.132271
1	4542167	4543742	AT1G13260	protein_coding_gene	+	174	193	160	75	7.58521	9.6589	9.909	7.58474	-0.353836	0.393731
1	4544952	4547312	AT1G13270	protein_coding_gene	+	133	165	113	48	5.79789	8.25761	6.99823	4.85424	-0.670372	0.237536
1	4547453	4548875	AT1G13280	protein_coding_gene	+	134	149	109	49	5.84148	7.45687	6.75051	4.95537	-0.504662	0.181258
1	4550152	4551620	AT1G13290	protein_coding_gene	-	3870	2996	2404	1515	168.706	149.938	148.883	153.212	0.132954	-0.786918
1	4556891	4558708	AT1G13300	protein_coding_gene	+	2226	1771	1366	874	97.0384	88.6317	84.5981	88.3876	-0.0129734	-0.653083
1	4561067	4563061	AT1G13310	protein_coding_gene	-	311	303	1036	853	13.5575	15.164	64.1608	86.2638	5.39374	4.32799
1	4563470	4567807	AT1G13320	protein_coding_gene	-	248	269	221	105	10.8111	13.4624	13.6868	10.6186	-0.410489	0.411544
1	4567934	4570598	AT1G13330	protein_coding_gene	+	167	189	128	59	7.28006	9.45871	7.9272	5.96667	-0.632826	0.11737
1	4569447	4571118	AT1G13340	protein_coding_gene	-	151	173	115	58	6.58257	8.65798	7.12209	5.86554	-0.520557	0.103074
1	4572418	4576632	AT1G13350	protein_coding_gene	-	198	229	180	82	8.63144	11.4606	11.1476	8.29265	-0.505648	0.400874
1	4576872	4577967	AT1G13360	protein_coding_gene	-	34	40	38	15	1.48217	2.00184	2.35339	1.51695	-0.183221	0.316633
1	4587779	4588613	AT1G13370	protein_coding_gene	-	594	539	352	184	25.8943	26.9749	21.7998	18.6079	-0.880044	-0.419622
1	4589070	4590423	AT1G13380	protein_coding_gene	-	98	124	93	22	4.27213	6.20572	5.75961	2.22486	-0.999532	0.333005
1	4592480	4594391	AT1G13390	protein_coding_gene	-	98	110	84	34	4.27213	5.50507	5.20222	3.43842	-0.491992	0.213926
1	4597626	4598911	AT1G13400	protein_coding_gene	+	2039	1680	1229	735	88.8864	84.0775	76.1135	74.3305	-0.547863	-0.703655
1	4601260	4603298	AT1G13410	protein_coding_gene	+	271	249	180	92	11.8137	12.4615	11.1476	9.30395	-0.479844	-0.098307
1	4604840	4606053	AT1G13420	protein_coding_gene	+	1592	1362	987	603	69.4003	68.1628	61.1261	60.9813	-0.447021	-0.512363
1	4606499	4607747	AT1G13430	protein_coding_gene	+	1125	876	639	440	49.0423	43.8404	39.5741	44.4972	0.0494119	-0.712228
1	4608195	4610647	AT1G13440	protein_coding_gene	-	138	186	123	50	6.01586	9.30858	7.61754	5.0565	-0.802331	0.307266
1	4612242	4612929	AT1G13448	other_RNA	+	34	47	33	23	1.48217	2.35217	2.04373	2.32599	-0.00855856	0.212148
1	4612730	4615353	AT1G13450	protein_coding_gene	-	112	146	116	56	4.88243	7.30673	7.18402	5.66328	-0.323333	0.47068
1	4615812	4618329	AT1G13460	protein_coding_gene	+	103	133	105	44	4.49009	6.65613	6.50278	4.44972	-0.470513	0.431071
1	4620227	4621580	AT1G13470	protein_coding_gene	-	340	265	192	92	14.8217	13.2622	11.8908	9.30395	-0.591495	-0.401589
1	4622633	4624070	AT1G13480	protein_coding_gene	-	132	117	202	134	5.7543	5.85539	12.5101	13.5514	1.26143	1.13815
1	4624170	4624344	AT1G13485	protein_coding_gene	-	20	17	34	34	0.871863	0.850784	2.10566	3.43842	0.931918	0.517354
1	4624714	4626064	AT1G13490	protein_coding_gene	-	147	173	337	230	6.40819	8.65798	20.8708	23.2599	1.88041	2.03702
1	4627788	4629169	AT1G13500	protein_coding_gene	-	401	354	387	260	17.4809	17.7163	23.9674	26.2938	0.91867	0.714639
1	4629202	4630821	AT1G13510	protein_coding_gene	-	345	307	554	426	15.0396	15.3642	34.3099	43.0813	2.64392	1.97937
1	4631777	4633248	AT1G13520	protein_coding_gene	-	281	260	772	521	12.2497	13.012	47.8109	52.6887	3.65148	3.41459
1	4633739	4635129	AT1G13530	protein_coding_gene	-	119	121	423	295	5.18759	6.05558	26.1969	29.8333	3.00118	2.84067
1	4635462	4636805	AT1G13540	protein_coding_gene	-	219	169	279	171	9.5469	8.45779	17.2788	17.2932	1.25028	1.06697
1	4636983	4638330	AT1G13550	protein_coding_gene	-	100	144	159	84	4.35932	7.20664	9.84707	8.49491	0.230085	1.05011
1	4638513	4642104	AT1G13560	protein_coding_gene	-	123	181	147	58	5.36196	9.05835	9.10389	5.86554	-0.587822	0.701676
1	4642345	4644422	AT1G13570	protein_coding_gene	-	94	149	105	28	4.09776	7.45687	6.50278	2.83164	-1.04798	0.525763
1	4644520	4647007	AT1G13580	protein_coding_gene	-	95	134	105	40	4.14135	6.70618	6.50278	4.0452	-0.578362	0.515024
1	4647948	4648740	AT1G13590	protein_coding_gene	+	580	480	309	227	25.284	24.0221	19.1368	22.9565	-0.109944	-0.653765
1	4650786	4651469	AT1G13600	protein_coding_gene	-	1005	813	624	398	43.8111	40.6875	38.6451	40.2497	-0.0344085	-0.402479
1	4658537	4659106	AT1G13605	protein_coding_gene	+	533	498	325	171	23.2352	24.923	20.1277	17.2932	-0.833779	-0.3339
1	4660777	4661218	AT1G13607	protein_coding_gene	+	312	304	209	98	13.6011	15.214	12.9436	9.91073	-0.752383	-0.0902363
1	4661681	4662029	AT1G13608	protein_coding_gene	+	211	210	133	86	9.19816	10.5097	8.23686	8.69717	-0.292767	-0.162854
1	4662720	4663219	AT1G13609	protein_coding_gene	+	374	293	227	111	16.3038	14.6635	14.0584	11.2254	-0.47886	-0.288349
1	4663830	4666031	AT1G13610	protein_coding_gene	-	1900	1548	1088	580	82.827	77.4714	67.3812	58.6554	-1.1431	-0.892329
1	4668442	4669471	AT1G13620	protein_coding_gene	+	790	669	464	284	34.4386	33.4808	28.7361	28.7209	-0.427075	-0.507834
1	4669783	4672957	AT1G13630	protein_coding_gene	-	319	368	270	143	13.9062	18.417	16.7214	14.4616	-0.488661	0.360081
1	4674151	4676170	AT1G13635	protein_coding_gene	+	441	379	283	156	19.2246	18.9675	17.5265	15.7763	-0.383231	-0.198113
1	4677026	4679812	AT1G13640	protein_coding_gene	-	210	217	175	57	9.15456	10.86	10.838	5.76441	-0.894535	0.266456
1	4680431	4682196	AT1G13650	protein_coding_gene	-	506	461	369	208	22.0581	23.0713	22.8526	21.035	-0.216859	0.0838335
1	4683170	4685640	AT1G13660	transposable_element_gene	+	26	11	5	6	1.13342	0.550507	0.309656	0.60678	0.0369988	-0.508155
1	4688155	4688966	AT1G13670	protein_coding_gene	+	1623	1295	969	504	70.7517	64.8097	60.0114	50.9695	-0.911157	-0.664701
1	4690408	4692841	AT1G13680	protein_coding_gene	+	2101	1699	1298	771	91.5892	85.0283	80.3868	77.9712	-0.390953	-0.604359
1	4693288	4694410	AT1G13690	protein_coding_gene	+	93	83	109	51	4.05416	4.15383	6.75051	5.15763	0.232947	0.584678
1	4694371	4696023	AT1G13700	protein_coding_gene	-	99	134	214	121	4.31572	6.70618	13.2533	12.2367	0.908473	1.56307
1	4702724	4704657	AT1G13710	protein_coding_gene	-	4930	3736	3303	1977	214.914	186.972	204.559	199.934	0.466017	-0.357545
1	4709634	4709706	AT1G13720	tRNA	+	19	18	10	5	0.82827	0.90083	0.619312	0.50565	-0.23803	-0.123129
1	4709823	4712550	AT1G13730	protein_coding_gene	+	121	170	125	57	5.27477	8.50784	7.74141	5.76441	-0.515902	0.485651
1	4713673	4715407	AT1G13740	protein_coding_gene	+	80	120	95	26	3.48745	6.00553	5.88347	2.62938	-0.829083	0.558114
1	4715393	4718235	AT1G13750	protein_coding_gene	-	161	205	166	65	7.0185	10.2595	10.2806	6.57345	-0.639165	0.557091
1	4718672	4719354	AT1G13755	protein_coding_gene	-	99	120	90	29	4.31572	6.00553	5.57381	2.93277	-0.738086	0.283461
1	4720242	4721342	AT1G13760	protein_coding_gene	-	529	439	323	168	23.0608	21.9702	20.0038	16.9898	-0.565371	-0.329604
1	4721694	4724510	AT1G13770	protein_coding_gene	+	150	172	122	60	6.53897	8.60793	7.55561	6.0678	-0.470638	0.191606
1	4724607	4726499	AT1G13780	protein_coding_gene	+	80	114	108	35	3.48745	5.70526	6.68857	3.53955	-0.507199	0.718756
1	4727437	4730425	AT1G13790	protein_coding_gene	+	271	272	279	156	11.8137	13.6125	17.2788	15.7763	0.282417	0.719667
1	4731055	4733707	AT1G13800	protein_coding_gene	-	150	156	162	73	6.53897	7.80719	10.0329	7.38248	-0.0770627	0.610328
1	4734035	4735389	AT1G13810	protein_coding_gene	+	70	84	60	35	3.05152	4.20387	3.71587	3.53955	-0.168966	0.1808
1	4735546	4737808	AT1G13820	protein_coding_gene	+	98	129	95	58	4.27213	6.45595	5.88347	5.86554	-0.118969	0.358673
1	4739872	4741038	AT1G13830	protein_coding_gene	-	96	101	432	355	4.18494	5.05466	26.7543	35.9011	3.7435	3.12674
1	4741998	4742071	AT1G13840	tRNA	+	124	109	101	45	5.40555	5.45503	6.25506	4.55085	-0.202328	0.176027
1	4743094	4743167	AT1G13850	tRNA	+	52	39	35	24	2.26684	1.9518	2.16759	2.42712	0.160853	-0.0333292
1	4743204	4746956	AT1G13860	protein_coding_gene	-	199	218	161	84	8.67504	10.9101	9.97093	8.49491	-0.388433	0.212336
1	4747264	4748642	AT1G13870	protein_coding_gene	-	52	83	53	26	2.26684	4.15383	3.28236	2.62938	-0.416558	0.306123
1	4748872	4751212	AT1G13880	protein_coding_gene	+	90	134	99	37	3.92338	6.70618	6.13119	3.74181	-0.655254	0.495371
1	4751580	4752844	AT1G13890	protein_coding_gene	+	284	260	175	87	12.3805	13.012	10.838	8.7983	-0.64102	-0.22648
1	4753144	4755580	AT1G13900	protein_coding_gene	-	128	160	121	54	5.57992	8.00738	7.49368	5.46102	-0.492849	0.375273
1	4755783	4757991	AT1G13910	protein_coding_gene	+	100	120	87	36	4.35932	6.00553	5.38802	3.64068	-0.542563	0.233313
1	4758187	4759754	AT1G13920	protein_coding_gene	+	72	103	109	68	3.13871	5.15475	6.75051	6.87683	0.351965	0.826534
1	4761011	4762666	AT1G13930	protein_coding_gene	+	100	97	84	38	4.35932	4.85447	5.20222	3.84294	-0.242946	0.192941
1	4762702	4766749	AT1G13940	protein_coding_gene	-	137	221	158	81	5.97226	11.0602	9.78514	8.19152	-0.463603	0.684299
1	4773575	4774867	AT1G13950	protein_coding_gene	+	76	100	128	79	3.31308	5.00461	7.9272	7.98926	0.58943	0.995342
1	4776462	4779400	AT1G13960	protein_coding_gene	+	129	169	134	53	5.62352	8.45779	8.29879	5.35989	-0.593086	0.509366
1	4779522	4782542	AT1G13970	protein_coding_gene	-	115	164	170	103	5.01321	8.20756	10.5283	10.4164	0.362558	1.00572
1	4788462	4794654	AT1G13980	protein_coding_gene	+	307	361	302	117	13.3831	18.0666	18.7032	11.8322	-0.810691	0.666432
1	4794755	4796597	AT1G13990	protein_coding_gene	+	96	128	73	30	4.18494	6.4059	4.52098	3.0339	-0.78918	0.0805466
1	4797357	4800283	AT1G14000	protein_coding_gene	+	114	147	119	52	4.96962	7.35678	7.36982	5.25876	-0.41914	0.485477
1	4800168	4801850	AT1G14010	protein_coding_gene	-	75	89	77	30	3.26949	4.4541	4.76871	3.0339	-0.368666	0.375565
1	4802719	4805375	AT1G14020	protein_coding_gene	+	129	151	144	51	5.62352	7.55696	8.9181	5.15763	-0.477952	0.614923
1	4805305	4807517	AT1G14030	protein_coding_gene	-	120	131	117	42	5.23118	6.55604	7.24596	4.24746	-0.499541	0.404654
1	4810487	4814543	AT1G14040	protein_coding_gene	+	1207	1092	904	522	52.6169	54.6504	55.9858	52.7898	-0.126927	0.228616
1	4815682	4815988	AT1G14048	protein_coding_gene	-	80	69	70	39	3.48745	3.45318	4.33519	3.94407	0.127694	0.214639
1	4817143	4818020	AT1G14060	protein_coding_gene	-	55	70	56	27	2.39762	3.50323	3.46815	2.73051	-0.219266	0.313871
1	4818547	4820150	AT1G14070	protein_coding_gene	+	98	119	108	32	4.27213	5.95549	6.68857	3.23616	-0.641454	0.519315
1	4820404	4820499	AT1G14071	miRNA	-	8	14	15	6	0.348745	0.700646	0.928969	0.60678	-0.0580852	0.373284
1	4822527	4824414	AT1G14080	protein_coding_gene	+	136	180	206	149	5.92867	9.0083	12.7578	15.0684	0.880415	1.13693
1	4824432	4827436	AT1G14090	pseudogene	-	149	204	160	77	6.49538	10.2094	9.909	7.787	-0.404696	0.599253
1	4827960	4829587	AT1G14100	protein_coding_gene	+	1133	982	947	628	49.391	49.1453	58.6489	63.5096	0.958921	0.63038
1	4830296	4831915	AT1G14110	protein_coding_gene	+	3857	3081	2648	1638	168.139	154.192	163.994	165.651	0.453131	-0.160822
1	4833517	4835089	AT1G14120	protein_coding_gene	-	2143	1839	1478	866	93.4201	92.0348	91.5344	87.5785	-0.235137	-0.0980486
1	4835723	4837616	AT1G14130	protein_coding_gene	-	248	276	425	271	10.8111	13.8127	26.3208	27.4062	1.51855	1.84235
1	4837926	4839633	AT1G14140	protein_coding_gene	-	88	128	100	35	3.8362	6.4059	6.19312	3.53955	-0.64962	0.529978
1	4839852	4840751	AT1G14150	protein_coding_gene	+	148	147	170	109	6.45179	7.35678	10.5283	11.0232	0.607777	0.704699
1	4840696	4841848	AT1G14160	protein_coding_gene	-	99	125	193	155	4.31572	6.25576	11.9527	15.6751	1.45803	1.37984
1	4843233	4845847	AT1G14170	protein_coding_gene	-	690	574	462	224	30.0793	28.7265	28.6122	22.6531	-0.60018	-0.135417
1	4847161	4849207	AT1G14180	protein_coding_gene	+	130	140	218	103	5.66711	7.00646	13.501	10.4164	0.580471	1.2938
1	4849447	4849826	AT1G14182	pseudogene	-	20	49	35	16	0.871863	2.45226	2.16759	1.61808	-0.293932	0.538539
1	4850273	4852096	AT1G14185	protein_coding_gene	+	366	331	594	432	15.9551	16.5653	36.7872	43.6881	2.53965	2.07086
1	4852801	4854307	AT1G14190	protein_coding_gene	+	228	254	344	227	9.93924	12.7117	21.3043	22.9565	1.22594	1.46301
1	4854383	4855200	AT1G14200	protein_coding_gene	-	87	89	89	57	3.7926	4.4541	5.51188	5.76441	0.290443	0.400279
1	4855532	4856930	AT1G14205	protein_coding_gene	+	67	97	73	27	2.92074	4.85447	4.52098	2.73051	-0.550862	0.417242
1	4856777	4857964	AT1G14210	protein_coding_gene	-	83	100	81	33	3.61823	5.00461	5.01643	3.33729	-0.410274	0.337574
1	4858641	4859601	AT1G14220	protein_coding_gene	-	829	657	465	243	36.1387	32.8803	28.798	24.5746	-0.77686	-0.64517
1	4860514	4860649	AT1G14225	protein_coding_gene	-	104	119	60	37	4.53369	5.95549	3.71587	3.74181	-0.506012	-0.201585
1	4861265	4864094	AT1G14230	protein_coding_gene	+	188	245	168	73	8.19551	12.2613	10.4044	7.38248	-0.784541	0.362812
1	4864901	4868000	AT1G14240	protein_coding_gene	+	2977	2437	1880	1179	129.777	121.962	116.431	119.232	-0.124309	-0.601655
1	4868451	4871488	AT1G14250	protein_coding_gene	+	1463	1366	1326	829	63.7768	68.363	82.1208	83.8367	0.888047	1.07602
1	4872855	4874907	AT1G14260	protein_coding_gene	+	267	302	226	116	11.6394	15.1139	13.9965	11.7311	-0.462598	0.329532
1	4874874	4877248	AT1G14270	protein_coding_gene	-	145	148	152	56	6.32101	7.40682	9.41355	5.66328	-0.341784	0.553989
1	4877626	4879149	AT1G14280	protein_coding_gene	+	96	123	108	58	4.18494	6.15567	6.68857	5.86554	-0.0591758	0.540515
1	4880050	4881964	AT1G14290	protein_coding_gene	-	74	101	89	41	3.22589	5.05466	5.51188	4.14633	-0.212003	0.551662
1	4882375	4884791	AT1G14300	protein_coding_gene	-	95	109	96	55	4.14135	5.45503	5.9454	5.56215	0.0228205	0.403288
1	4885043	4886793	AT1G14310	protein_coding_gene	+	88	122	92	23	3.8362	6.10563	5.69767	2.32599	-0.945837	0.428359
1	4886767	4887933	AT1G14315	protein_coding_gene	-	94	112	93	56	4.09776	5.60516	5.75961	5.66328	0.012241	0.375626
1	4888213	4889661	AT1G14320	protein_coding_gene	+	69	75	62	22	3.00793	3.75346	3.83974	2.22486	-0.445788	0.225187
1	4890117	4892251	AT1G14330	protein_coding_gene	-	101	110	91	43	4.40291	5.50507	5.63574	4.34859	-0.260962	0.275661
1	4897345	4898961	AT1G14340	protein_coding_gene	+	61	85	77	16	2.65918	4.25392	4.76871	1.61808	-0.790466	0.553037
1	4899144	4899979	AT1G14345	protein_coding_gene	+	38	53	46	20	1.65654	2.65244	2.84884	2.0226	-0.206452	0.400784
1	4907952	4911168	AT1G14350	protein_coding_gene	+	132	165	161	74	5.7543	8.25761	9.97093	7.48361	-0.137986	0.758867
1	4911092	4913152	AT1G14360	protein_coding_gene	-	86	111	116	48	3.74901	5.55512	7.18402	4.85424	-0.153697	0.744067
1	4915575	4918138	AT1G14370	protein_coding_gene	+	124	139	190	130	5.40555	6.95641	11.7669	13.1469	0.988363	1.10531
1	4918009	4921596	AT1G14380	protein_coding_gene	-	163	226	191	82	7.10568	11.3104	11.8289	8.29265	-0.4834	0.773663
1	4924276	4926794	AT1G14390	protein_coding_gene	+	192	185	207	103	8.36989	9.25853	12.8198	10.4164	0.184659	0.687395
1	4927010	4928690	AT1G14400	protein_coding_gene	-	70	93	79	35	3.05152	4.65429	4.89257	3.53955	-0.276011	0.465055
1	4929122	4930904	AT1G14410	protein_coding_gene	-	62	128	86	42	2.70278	6.4059	5.32609	4.24746	-0.470052	0.66382
1	4931565	4933515	AT1G14420	protein_coding_gene	-	640	518	918	642	27.8996	25.9239	56.8529	64.9254	2.96608	2.25808
1	4934119	4936100	AT1G14430	protein_coding_gene	+	172	202	196	120	7.49802	10.1093	12.1385	12.1356	0.304103	0.745787
1	4938823	4940903	AT1G14440	protein_coding_gene	-	941	836	649	368	41.0212	41.8385	40.1934	37.2158	-0.367796	-0.0649513
1	4946217	4947576	AT1G14450	protein_coding_gene	-	69	77	71	18	3.00793	3.85355	4.39712	1.82034	-0.613847	0.362593
1	4947818	4948400	AT1G14455	protein_coding_gene	-	29	33	23	10	1.2642	1.65152	1.42442	1.0113	-0.279482	0.069123
1	4948747	4952927	AT1G14460	protein_coding_gene	-	175	233	190	70	7.6288	11.6607	11.7669	7.07909	-0.754126	0.668268
1	4954079	4955702	AT1G14470	protein_coding_gene	+	137	176	101	60	5.97226	8.80812	6.25506	6.0678	-0.504557	0.0571898
1	4956256	4958076	AT1G14480	protein_coding_gene	+	100	137	106	66	4.35932	6.85632	6.56471	6.67458	-0.0349371	0.474272
1	4958513	4959325	AT1G14490	protein_coding_gene	-	148	146	151	69	6.45179	7.30673	9.35162	6.97796	-0.061513	0.518005
1	4960374	4961780	AT1G14500	protein_coding_gene	+	128	128	127	57	5.57992	6.4059	7.86527	5.76441	-0.130071	0.442322
1	4961885	4964428	AT1G14510	protein_coding_gene	-	110	113	139	85	4.79525	5.65521	8.60844	8.59604	0.553832	0.74421
1	4966809	4967493	AT1G14518	other_RNA	-	120	104	276	207	5.23118	5.2048	17.093	20.9339	2.29396	1.84719
1	4968141	4970311	AT1G14520	protein_coding_gene	-	309	285	1305	1036	13.4703	14.2631	80.8203	104.771	6.45909	5.31982
1	4970857	4973726	AT1G14530	protein_coding_gene	-	135	194	153	73	5.88508	9.70895	9.47548	7.38248	-0.398845	0.652309
1	4974066	4975705	AT1G14540	protein_coding_gene	-	1138	933	656	349	49.609	46.693	40.6269	35.2943	-0.892325	-0.669443
1	4978793	4978907	AT1G14549	protein_coding_gene	-	381	297	249	143	16.609	14.8637	15.4209	14.4616	-0.0525079	-0.14847
1	4979027	4980324	AT1G14550	protein_coding_gene	+	2531	2060	1654	988	110.334	103.095	102.434	99.9164	-0.157753	-0.38303
1	4980671	4983284	AT1G14560	protein_coding_gene	+	112	168	127	63	4.88243	8.40775	7.86527	6.37119	-0.375491	0.594886
1	4983534	4987375	AT1G14570	protein_coding_gene	+	192	217	193	88	8.36989	10.86	11.9527	8.89943	-0.31226	0.564197
1	4989561	4992732	AT1G14580	protein_coding_gene	+	3838	3007	2554	1507	167.311	150.489	158.172	152.403	0.0777711	-0.358196
1	4998815	5000643	AT1G14590	protein_coding_gene	-	92	135	124	48	4.01057	6.75622	7.67947	4.85424	-0.396041	0.768546
1	5001010	5003370	AT1G14600	protein_coding_gene	-	809	705	491	276	35.2669	35.2825	30.4082	27.9119	-0.656741	-0.424224
1	5008243	5014533	AT1G14610	protein_coding_gene	-	295	363	301	115	12.86	18.1667	18.6413	11.6299	-0.851976	0.731476
1	5014752	5016604	AT1G14620	protein_coding_gene	-	109	121	106	56	4.75165	6.05558	6.56471	5.66328	-0.0810449	0.382341
1	5019954	5021537	AT1G14630	protein_coding_gene	+	970	886	741	413	42.2854	44.3409	45.8911	41.7667	-0.19618	0.271574
1	5023655	5025955	AT1G14640	protein_coding_gene	+	158	176	145	77	6.88772	8.80812	8.98003	7.787	-0.177327	0.372224
1	5026363	5026585	AT1G14642	protein_coding_gene	+	24	29	22	11	1.04624	1.45134	1.36249	1.11243	-0.149997	0.1444
1	5027661	5031779	AT1G14650	protein_coding_gene	+	174	236	194	89	7.58521	11.8109	12.0147	9.00056	-0.436602	0.712091
1	5031949	5036477	AT1G14660	protein_coding_gene	-	223	267	232	97	9.72127	13.3623	14.368	9.8096	-0.523421	0.672625
1	5037611	5040528	AT1G14670	protein_coding_gene	+	137	183	135	67	5.97226	9.15844	8.36072	6.7757	-0.423273	0.447669
1	5040860	5041733	AT1G14680	protein_coding_gene	+	75	61	149	121	3.26949	3.05281	9.22776	12.2367	1.75087	1.22955
1	5042322	5044294	AT1G14685	protein_coding_gene	+	75	109	82	27	3.26949	5.45503	5.07836	2.73051	-0.683175	0.44535
1	5045780	5046800	AT1G14686	protein_coding_gene	-	163	167	222	151	7.10568	8.3577	13.7487	15.2706	1.0168	1.04228
1	5047802	5048612	AT1G14687	protein_coding_gene	+	123	148	141	74	5.36196	7.40682	8.73231	7.48361	0.0140714	0.639457
1	5049525	5050983	AT1G14688	protein_coding_gene	-	229	207	203	130	9.98283	10.3595	12.572	13.1469	0.407239	0.386146
1	5051759	5055252	AT1G14690	protein_coding_gene	-	192	225	281	138	8.36989	11.2604	17.4027	13.9559	0.380115	1.27858
1	5058679	5061136	AT1G14700	protein_coding_gene	+	639	593	479	339	27.856	29.6773	29.6651	34.283	0.407481	0.168684
1	5061865	5065178	AT1G14710	protein_coding_gene	-	180	184	234	109	7.84677	9.20848	14.4919	11.0232	0.285566	1.00562
1	5066635	5068645	AT1G14720	protein_coding_gene	-	99	123	120	55	4.31572	6.15567	7.43175	5.56215	-0.122642	0.648692
1	5073104	5074779	AT1G14730	protein_coding_gene	+	980	792	644	419	42.7213	39.6365	39.8837	42.3734	0.213734	-0.220796
1	5075212	5077791	AT1G14740	protein_coding_gene	-	119	138	135	49	5.18759	6.90636	8.36072	4.95537	-0.401931	0.613864
1	5079406	5082520	AT1G14750	protein_coding_gene	-	211	192	173	83	9.19816	9.60885	10.7141	8.39378	-0.202612	0.240395
1	5083741	5084342	AT1G14755	protein_coding_gene	+	423	381	267	159	18.4399	19.0676	16.5356	16.0797	-0.356698	-0.227767
1	5084351	5085213	AT1G14760	protein_coding_gene	-	946	819	562	349	41.2391	40.9878	34.8054	35.2943	-0.461264	-0.522163
1	5086625	5088846	AT1G14770	protein_coding_gene	-	281	282	197	94	12.2497	14.113	12.2005	9.50621	-0.673513	-0.00703868
1	5090989	5094152	AT1G14780	protein_coding_gene	+	1274	1081	881	434	55.5377	54.0998	54.5614	43.8904	-0.730278	-0.0657897
1	5093960	5098032	AT1G14790	protein_coding_gene	-	845	704	556	249	36.8362	35.2325	34.4338	25.1814	-0.917591	-0.201255
1	5099571	5102558	AT1G14800	protein_coding_gene	+	36	62	24	24	1.56935	3.10286	1.48635	2.42712	-0.203572	-0.0335789
1	5102423	5104695	AT1G14810	protein_coding_gene	-	102	132	106	53	4.4465	6.60609	6.56471	5.35989	-0.255088	0.453496
1	5105017	5106954	AT1G14820	protein_coding_gene	-	107	111	90	38	4.66447	5.55512	5.57381	3.84294	-0.396589	0.201154
1	5107420	5111670	AT1G14830	protein_coding_gene	-	196	224	185	86	8.54426	11.2103	11.4573	8.69717	-0.399086	0.461804
1	5111954	5115497	AT1G14840	protein_coding_gene	-	147	189	135	54	6.40819	9.45871	8.36072	5.46102	-0.738621	0.36005
1	5116695	5123259	AT1G14850	protein_coding_gene	-	327	427	340	160	14.255	21.3697	21.0566	16.1808	-0.600201	0.813175
1	5124741	5126151	AT1G14860	protein_coding_gene	+	456	408	477	320	19.8785	20.4188	29.5412	32.3616	1.17001	0.976653
1	5128374	5129523	AT1G14870	protein_coding_gene	-	555	455	315	194	24.1942	22.771	19.5083	19.6192	-0.342538	-0.501935
1	5132534	5133716	AT1G14880	protein_coding_gene	-	993	860	627	339	43.288	43.0397	38.8309	34.283	-0.705289	-0.347918
1	5137013	5137957	AT1G14890	protein_coding_gene	+	1048	767	688	327	45.6856	38.3854	42.6087	33.0695	-0.444985	-0.23158
1	5138333	5139432	AT1G14900	protein_coding_gene	-	136	131	99	43	5.92867	6.55604	6.13119	4.34859	-0.47515	0.0412389
1	5139711	5143689	AT1G14910	protein_coding_gene	-	199	298	202	82	8.67504	14.9137	12.5101	8.29265	-0.982134	0.591622
1	5149225	5151354	AT1G14920	protein_coding_gene	+	111	150	125	58	4.83884	7.50692	7.74141	5.86554	-0.317988	0.582602
1	5152262	5153084	AT1G14930	protein_coding_gene	-	1589	1303	1167	771	69.2695	65.2101	72.2738	77.9712	0.754853	0.178567
1	5154536	5155564	AT1G14940	protein_coding_gene	-	2683	2220	1954	1158	116.96	111.102	121.014	117.108	0.281155	0.185796
1	5157335	5158269	AT1G14950	protein_coding_gene	-	2381	1812	1659	966	103.795	90.6836	102.744	97.6915	0.36111	-0.0517293
1	5159198	5160083	AT1G14960	protein_coding_gene	-	2091	1580	1428	840	91.1533	79.0729	88.4378	84.9491	0.324494	-0.143284
1	5161948	5164917	AT1G14970	protein_coding_gene	-	240	284	228	67	10.4624	14.2131	14.1203	6.7757	-1.16701	0.523145
1	5165627	5166745	AT1G14980	protein_coding_gene	-	57	66	58	29	2.48481	3.30304	3.59201	2.93277	-0.104895	0.318933
1	5167030	5168264	AT1G14990	protein_coding_gene	-	88	84	74	28	3.8362	4.20387	4.58291	2.83164	-0.367588	0.182152
1	5168595	5170066	AT1G15000	protein_coding_gene	+	185	179	258	156	8.06473	8.95825	15.9783	15.7763	0.978901	1.15743
1	5169939	5170435	AT1G15002	other_RNA	-	32	38	34	15	1.39498	1.90175	2.10566	1.51695	-0.147396	0.269997
1	5171206	5171742	AT1G15010	protein_coding_gene	+	278	213	179	106	12.1189	10.6598	11.0857	10.7198	0.0091681	-0.151702
1	5172080	5172923	AT1G15015	protein_coding_gene	+	93	112	67	47	4.05416	5.60516	4.14939	4.75311	-0.187361	0.0235107
1	5173096	5176223	AT1G15020	protein_coding_gene	-	184	198	175	72	8.02114	9.90913	10.838	7.28135	-0.449479	0.459945
1	5177528	5180049	AT1G15030	protein_coding_gene	+	142	176	156	68	6.19023	8.80812	9.66127	6.87683	-0.345475	0.620242
1	5179886	5181389	AT1G15040	protein_coding_gene	-	386	342	293	166	16.827	17.1158	18.1459	16.7876	-0.0398575	0.157728
1	5181856	5181964	AT1G15045	protein_coding_gene	+	56	59	46	20	2.44122	2.95272	2.84884	2.0226	-0.296167	0.125411
1	5182255	5183243	AT1G15050	protein_coding_gene	-	231	203	186	105	10.07	10.1594	11.5192	10.6186	0.0712507	0.220667
1	5183606	5186974	AT1G15060	protein_coding_gene	-	166	235	208	89	7.23646	11.7608	12.8817	9.00056	-0.429314	0.899041
1	5187625	5189673	AT1G15080	protein_coding_gene	+	249	239	280	132	10.8547	11.961	17.3407	13.3492	0.195178	0.869576
1	5189686	5189760	AT1G15090	tRNA	-	17	16	20	10	0.741084	0.800738	1.23862	1.0113	0.110794	0.252073
1	5193425	5194203	AT1G15100	protein_coding_gene	-	33	39	30	16	1.43857	1.9518	1.85794	1.61808	-0.12503	0.163656
1	5199017	5202175	AT1G15110	protein_coding_gene	+	153	122	126	76	6.66975	6.10563	7.80334	7.68587	0.301385	0.210859
1	5202647	5204193	AT1G15120	protein_coding_gene	+	65	103	69	28	2.83355	5.15475	4.27326	2.83164	-0.58766	0.383869
1	5204624	5205912	AT1G15125	protein_coding_gene	+	126	147	103	45	5.49274	7.35678	6.37892	4.55085	-0.579067	0.181993
1	5206001	5209915	AT1G15130	protein_coding_gene	-	228	239	192	75	9.93924	11.961	11.8908	7.58474	-0.704429	0.295648
1	5210205	5212349	AT1G15140	protein_coding_gene	-	128	137	130	30	5.57992	6.85632	8.05106	3.0339	-0.876648	0.475253
1	5212614	5214858	AT1G15150	protein_coding_gene	+	547	511	428	237	23.8455	25.5736	26.5066	23.9678	-0.16134	0.265273
1	5215474	5217545	AT1G15160	protein_coding_gene	+	135	155	112	45	5.88508	7.75715	6.9363	4.55085	-0.651894	0.207768
1	5217718	5220113	AT1G15165	protein_coding_gene	-	126	135	116	41	5.49274	6.75622	7.18402	4.14633	-0.563021	0.336644
1	5220640	5222973	AT1G15170	protein_coding_gene	+	116	162	174	97	5.05681	8.10747	10.776	9.8096	0.284667	1.03395
1	5222912	5224121	AT1G15175	other_RNA	-	65	74	73	22	2.83355	3.70341	4.52098	2.22486	-0.432829	0.442943
1	5224384	5226702	AT1G15180	protein_coding_gene	+	125	128	154	79	5.44914	6.4059	9.53741	7.98926	0.29554	0.75393
1	5227052	5228202	AT1G15190	protein_coding_gene	+	95	107	91	37	4.14135	5.35493	5.63574	3.74181	-0.379698	0.338941
1	5228299	5231184	AT1G15200	protein_coding_gene	-	112	162	127	66	4.88243	8.10747	7.86527	6.67458	-0.263842	0.594886
1	5231347	5236573	AT1G15210	protein_coding_gene	-	783	690	1298	839	34.1334	34.5318	80.3868	84.848	3.33492	3.12348
1	5238064	5240051	AT1G15215	protein_coding_gene	+	102	111	101	38	4.4465	5.55512	6.25506	3.84294	-0.396589	0.392338
1	5240028	5241538	AT1G15220	protein_coding_gene	-	72	89	80	23	3.13871	4.4541	4.9545	2.32599	-0.585356	0.454231
1	5242197	5243227	AT1G15230	protein_coding_gene	-	67	81	78	28	2.92074	4.05373	4.83064	2.83164	-0.330642	0.488853
1	5243449	5248604	AT1G15240	protein_coding_gene	+	259	270	221	80	11.2906	13.5124	13.6868	8.09039	-0.831567	0.339416
1	5248663	5249474	AT1G15250	protein_coding_gene	-	45	71	47	24	1.96169	3.55327	2.91077	2.42712	-0.327092	0.305493
1	5249759	5250573	AT1G15260	protein_coding_gene	+	68	82	58	20	2.96433	4.10378	3.59201	2.0226	-0.603598	0.173536
1	5250649	5252121	AT1G15270	protein_coding_gene	-	54	70	70	23	2.35403	3.50323	4.33519	2.32599	-0.346572	0.547826
1	5252314	5256753	AT1G15280	protein_coding_gene	+	198	293	224	70	8.63144	14.6635	13.8726	7.07909	-1.16864	0.786662
1	5257045	5264942	AT1G15290	protein_coding_gene	-	350	479	362	166	15.2576	23.9721	22.4191	16.7876	-0.798866	0.828784
1	5265725	5268602	AT1G15300	transposable_element_gene	-	262	290	275	172	11.4214	14.5134	17.0311	17.3943	0.361011	0.747317
1	5269018	5272058	AT1G15310	protein_coding_gene	-	267	281	271	115	11.6394	14.063	16.7834	11.6299	-0.339791	0.685099
1	5272255	5274074	AT1G15320	protein_coding_gene	-	2302	1865	1635	1010	100.351	93.336	101.258	102.141	0.445439	0.0451264
1	5274345	5275602	AT1G15330	protein_coding_gene	+	1336	947	886	517	58.2405	47.3937	54.8711	52.2842	0.346474	-0.224041
1	5275676	5277689	AT1G15340	protein_coding_gene	-	166	172	168	84	7.23646	8.60793	10.4044	8.49491	-0.019324	0.535525
1	5278259	5279877	AT1G15350	protein_coding_gene	-	94	120	94	49	4.09776	6.00553	5.82154	4.95537	-0.224554	0.388495
1	5283537	5284673	AT1G15360	protein_coding_gene	+	2787	2105	1857	1025	121.494	105.347	115.006	103.658	-0.0826059	-0.298337
1	5287046	5288577	AT1G15370	protein_coding_gene	+	125	112	97	38	5.44914	5.60516	6.00733	3.84294	-0.407182	0.116646
1	5290744	5292535	AT1G15380	protein_coding_gene	+	809	689	727	551	35.2669	34.4818	45.024	55.7226	1.59264	0.771403
1	5292755	5293265	AT1G15385	protein_coding_gene	-	380	374	314	229	16.5654	18.7172	19.4464	23.1588	0.486011	0.339747
1	5294628	5295797	AT1G15390	protein_coding_gene	+	72	92	67	29	3.13871	4.60424	4.14939	2.93277	-0.433217	0.265366
1	5295772	5296902	AT1G15400	protein_coding_gene	-	52	68	49	15	2.26684	3.40314	3.03463	1.51695	-0.613114	0.236415
1	5297874	5298166	AT1G15405	other_RNA	-	38	35	29	12	1.65654	1.75161	1.79601	1.21356	-0.221869	0.0530852
1	5298323	5300927	AT1G15410	protein_coding_gene	+	167	154	147	45	7.28006	7.7071	9.10389	4.55085	-0.642895	0.319108
1	5300741	5301412	AT1G15415	protein_coding_gene	-	52	50	42	13	2.26684	2.50231	2.60111	1.31469	-0.435269	0.107192
1	5301612	5303390	AT1G15420	protein_coding_gene	-	77	115	91	43	3.35667	5.7553	5.63574	4.34859	-0.313695	0.54185
1	5304316	5306012	AT1G15430	protein_coding_gene	+	86	106	92	38	3.74901	5.30489	5.69767	3.84294	-0.342893	0.450744
1	5306060	5309514	AT1G15440	protein_coding_gene	-	182	222	188	88	7.93395	11.1102	11.6431	8.89943	-0.35001	0.595467
1	5309646	5309718	AT1G15450	tRNA	-	28	46	32	8	1.22061	2.30212	1.9818	0.809039	-0.617808	0.302953
1	5310000	5314094	AT1G15460	protein_coding_gene	-	1684	1444	1066	565	73.4109	72.2666	66.0187	57.1384	-0.94198	-0.442825
1	5315506	5317863	AT1G15470	protein_coding_gene	+	102	131	114	40	4.4465	6.55604	7.06016	4.0452	-0.549209	0.548424
1	5318010	5320594	AT1G15480	protein_coding_gene	+	138	155	147	41	6.01586	7.75715	9.10389	4.14633	-0.748912	0.564542
1	5320614	5323895	AT1G15490	protein_coding_gene	-	150	208	151	74	6.53897	10.4096	9.35162	7.48361	-0.49077	0.5009
1	5326289	5328874	AT1G15500	protein_coding_gene	+	112	175	132	69	4.88243	8.75807	8.17492	6.97796	-0.31782	0.64956
1	5329110	5331711	AT1G15510	protein_coding_gene	+	189	219	149	71	8.23911	10.9601	9.22776	7.18022	-0.63101	0.167338
1	5331857	5338326	AT1G15520	protein_coding_gene	-	530	562	837	463	23.1044	28.1259	51.8365	46.8232	1.53936	2.39305
1	5339960	5341931	AT1G15530	protein_coding_gene	-	122	153	118	51	5.31836	7.65705	7.30789	5.15763	-0.496098	0.397152
1	5342586	5343705	AT1G15540	protein_coding_gene	+	1443	1177	1008	577	62.9049	58.9043	62.4267	58.352	-0.0360659	-0.0302055
1	5344477	5346166	AT1G15550	protein_coding_gene	-	745	622	410	240	32.4769	31.1287	25.3918	24.2712	-0.652729	-0.659822
1	5352654	5354314	AT1G15560	transposable_element_gene	-	1417	1285	905	532	61.7715	64.3093	56.0478	53.8011	-0.68438	-0.372978
1	5362008	5365549	AT1G15570	protein_coding_gene	+	281	268	266	115	12.2497	13.4124	16.4737	11.6299	-0.252019	0.558828
1	5365664	5366497	AT1G15580	protein_coding_gene	-	495	443	402	248	21.5786	22.1704	24.8964	25.0802	0.299467	0.344347
1	5367296	5368670	AT1G15590	protein_coding_gene	+	1892	1510	1484	899	82.4782	75.5696	91.906	90.9158	0.841899	0.505007
1	5368922	5370344	AT1G15600	protein_coding_gene	+	988	894	778	499	43.07	44.7412	48.1825	50.4638	0.414902	0.378586
1	5370676	5371859	AT1G15610	protein_coding_gene	+	1270	1113	809	448	55.3633	55.7013	50.1024	45.3062	-0.732343	-0.362349
1	5373503	5374575	AT1G15620	protein_coding_gene	+	1025	976	822	542	44.683	48.845	50.9075	54.8124	0.414621	0.450415
1	5376792	5378027	AT1G15630	protein_coding_gene	+	1347	1117	908	528	58.72	55.9015	56.2336	53.3966	-0.169433	-0.163991
1	5378885	5380139	AT1G15640	protein_coding_gene	+	848	712	1109	807	36.967	35.6328	68.6818	81.6118	3.0646	2.2074
1	5380906	5380988	AT1G15650	tRNA	+	13	10	21	12	0.566711	0.500461	1.30056	1.21356	0.394184	0.387617
1	5381169	5385254	AT1G15660	protein_coding_gene	+	213	265	208	108	9.28534	13.2622	12.8817	10.922	-0.336883	0.541923
1	5389951	5391490	AT1G15670	protein_coding_gene	+	92	91	74	31	4.01057	4.5542	4.58291	3.13503	-0.363455	0.138133
1	5393406	5394639	AT1G15680	protein_coding_gene	+	2651	2121	1556	958	115.565	106.148	96.365	96.8825	-0.459916	-0.933569
1	5398989	5402733	AT1G15690	protein_coding_gene	+	213	216	207	84	9.28534	10.81	12.8198	8.49491	-0.373247	0.533285
1	5402568	5403818	AT1G15700	protein_coding_gene	-	64	80	67	32	2.78996	4.00369	4.14939	3.23616	-0.20199	0.366688
1	5404357	5405686	AT1G15710	protein_coding_gene	+	68	95	90	33	2.96433	4.75438	5.57381	3.33729	-0.35363	0.639168
1	5406024	5407486	AT1G15720	protein_coding_gene	+	89	100	93	39	3.87979	5.00461	5.75961	3.94407	-0.251131	0.430199
1	5407400	5409987	AT1G15730	protein_coding_gene	-	91	132	112	53	3.96698	6.60609	6.9363	5.35989	-0.255088	0.641958
1	5410907	5414919	AT1G15740	protein_coding_gene	+	146	239	150	64	6.3646	11.961	9.28969	6.47232	-0.914396	0.525083
1	5414816	5421033	AT1G15750	protein_coding_gene	-	262	339	285	116	11.4214	16.9656	17.6504	11.7311	-0.693871	0.821681
1	5424241	5424576	AT1G15757	protein_coding_gene	-	143	96	76	51	6.23382	4.80443	4.70677	5.15763	0.0791405	-0.327252
1	5425713	5426322	AT1G15760	protein_coding_gene	+	153	135	166	121	6.66975	6.75622	10.2806	12.2367	0.898829	0.623749
1	5426891	5428280	AT1G15770	protein_coding_gene	-	138	144	322	225	6.01586	7.20664	19.9419	22.7542	2.08562	2.01291
1	5428519	5429561	AT1G15772	protein_coding_gene	-	109	139	199	171	4.75165	6.95641	12.3243	17.2932	1.52101	1.33077
1	5430182	5436412	AT1G15780	protein_coding_gene	-	325	383	305	116	14.1678	19.1677	18.889	11.7311	-0.953023	0.582141
1	5438252	5440087	AT1G15790	protein_coding_gene	-	150	153	127	67	6.53897	7.65705	7.86527	6.7757	-0.16412	0.247367
1	5441081	5443684	AT1G15800	protein_coding_gene	-	163	168	117	48	7.10568	8.40775	7.24596	4.85424	-0.696378	0.0261824
1	5444417	5446564	AT1G15810	protein_coding_gene	+	139	139	135	39	6.05945	6.95641	8.36072	3.94407	-0.651533	0.429896
1	5446461	5447859	AT1G15820	protein_coding_gene	-	98	119	96	28	4.27213	5.95549	5.9454	2.83164	-0.75764	0.371406
1	5448148	5448529	AT1G15825	protein_coding_gene	-	31	56	43	11	1.35139	2.80258	2.66304	1.11243	-0.619374	0.469391
1	5448725	5450177	AT1G15830	protein_coding_gene	+	111	119	101	52	4.83884	5.95549	6.25506	5.25876	-0.147189	0.301275
1	5451431	5452374	AT1G15840	protein_coding_gene	+	1981	1573	1507	888	86.358	78.7225	93.3304	89.8034	0.603892	0.367863
1	5453244	5454088	AT1G15850	protein_coding_gene	-	557	424	500	321	24.2814	21.2196	30.9656	32.4627	1.09114	0.637062
1	5454784	5457022	AT1G15860	protein_coding_gene	+	90	125	97	40	3.92338	6.25576	6.00733	4.0452	-0.489885	0.470232
1	5457083	5458429	AT1G15870	protein_coding_gene	+	60	80	67	36	2.61559	4.00369	4.14939	3.64068	-0.0928661	0.419728
1	5458534	5460333	AT1G15880	protein_coding_gene	-	75	109	112	43	3.26949	5.45503	6.9363	4.34859	-0.250273	0.825513
1	5460476	5461281	AT1G15885	protein_coding_gene	+	42	46	49	27	1.83091	2.30212	3.03463	2.73051	0.135151	0.388907
1	5461316	5464223	AT1G15890	protein_coding_gene	+	144	179	123	66	6.27741	8.95825	7.61754	6.67458	-0.409514	0.254513
1	5464355	5464697	AT1G15900	protein_coding_gene	+	23	33	30	14	1.00264	1.65152	1.85794	1.41582	-0.0952335	0.361741
1	5465335	5469125	AT1G15910	protein_coding_gene	+	123	174	161	68	5.36196	8.70802	9.97093	6.87683	-0.328564	0.842088
1	5469388	5471149	AT1G15920	protein_coding_gene	+	75	62	69	28	3.26949	3.10286	4.27326	2.83164	-0.0787462	0.259013
1	5471399	5473014	AT1G15930	protein_coding_gene	+	57	92	81	36	2.48481	4.60424	5.01643	3.64068	-0.237694	0.663411
1	5473564	5478259	AT1G15940	protein_coding_gene	+	205	260	215	88	8.9366	13.012	13.3152	8.89943	-0.624022	0.659588
1	5478753	5482180	AT1G15950	protein_coding_gene	+	157	198	158	47	6.84413	9.90913	9.78514	4.75311	-0.967715	0.511992
1	5481664	5485082	AT1G15960	protein_coding_gene	-	286	312	296	129	12.4676	15.6144	18.3316	13.0458	-0.339613	0.750593
1	5486318	5488868	AT1G15970	protein_coding_gene	-	126	173	146	74	5.49274	8.65798	9.04196	7.48361	-0.206824	0.663327
1	5489297	5491363	AT1G15980	protein_coding_gene	+	130	150	158	90	5.66711	7.50692	9.78514	9.10169	0.277026	0.747551
1	5491303	5493772	AT1G15990	protein_coding_gene	-	167	203	235	144	7.28006	10.1594	14.5538	14.5627	0.628737	1.11679
1	5494532	5495359	AT1G16000	protein_coding_gene	+	41	48	45	16	1.78732	2.40221	2.78691	1.61808	-0.27787	0.332496
1	5495372	5497723	AT1G16010	protein_coding_gene	-	101	137	107	45	4.40291	6.85632	6.62664	4.55085	-0.485186	0.475916
1	5498164	5501358	AT1G16020	protein_coding_gene	+	155	168	131	48	6.75694	8.40775	8.11299	4.85424	-0.696378	0.24892
1	5501395	5501959	AT1G16022	protein_coding_gene	-	38	49	31	20	1.65654	2.45226	1.91987	2.0226	-0.143788	0.0985269
1	5501504	5501959	AT1G16025	protein_coding_gene	+	29	39	28	16	1.2642	1.9518	1.73407	1.61808	-0.12503	0.192476
1	5502205	5504535	AT1G16030	protein_coding_gene	-	134	156	115	46	5.84148	7.80719	7.12209	4.65198	-0.637291	0.251809
1	5504734	5506611	AT1G16040	protein_coding_gene	+	108	141	113	54	4.70806	7.0565	6.99823	5.46102	-0.319526	0.47561
1	5508506	5511735	AT1G16060	protein_coding_gene	+	461	433	265	143	20.0964	21.67	16.4118	14.4616	-0.852263	-0.43176
1	5511872	5513896	AT1G16070	protein_coding_gene	-	103	146	121	44	4.49009	7.30673	7.49368	4.44972	-0.593662	0.618474
1	5514316	5516027	AT1G16080	protein_coding_gene	+	77	83	84	32	3.35667	4.15383	5.20222	3.23616	-0.239162	0.448716
1	5516258	5517822	AT1G16090	protein_coding_gene	+	112	103	75	52	4.88243	5.15475	4.64484	5.25876	0.0227905	-0.054433
1	5518061	5518134	AT1G16100	tRNA	-	15	21	10	2	0.653897	1.05097	0.619312	0.20226	-0.575434	-0.0216751
1	5518372	5520891	AT1G16110	protein_coding_gene	+	321	263	397	250	13.9934	13.1621	24.5867	25.2825	1.4002	1.21772
1	5522638	5524983	AT1G16120	protein_coding_gene	+	257	260	845	664	11.2034	13.012	52.3319	67.1503	4.58731	3.88693
1	5525490	5528212	AT1G16130	protein_coding_gene	+	242	233	817	575	10.5495	11.6607	50.5978	58.1497	4.21081	3.86521
1	5528964	5531255	AT1G16140	pseudogene	+	243	227	507	333	10.5931	11.3605	31.3991	33.6763	2.4326	2.34878
1	5532414	5534877	AT1G16150	protein_coding_gene	+	428	399	766	534	18.6579	19.9684	47.4393	54.0034	2.8801	2.56815
1	5535972	5538269	AT1G16160	protein_coding_gene	+	304	330	267	139	13.2523	16.5152	16.5356	14.0571	-0.314617	0.426031
1	5538731	5539821	AT1G16170	protein_coding_gene	-	45	68	46	12	1.96169	3.40314	2.84884	1.21356	-0.743142	0.287246
1	5540426	5542902	AT1G16180	protein_coding_gene	+	120	138	118	50	5.23118	6.90636	7.30789	5.0565	-0.379331	0.416133
1	5543151	5546103	AT1G16190	protein_coding_gene	+	133	128	116	39	5.79789	6.4059	7.18402	3.94407	-0.545021	0.272422
1	5546127	5547552	AT1G16210	protein_coding_gene	-	91	93	86	40	3.96698	4.65429	5.32609	4.0452	-0.146112	0.316105
1	5548652	5550553	AT1G16220	protein_coding_gene	+	112	139	109	56	4.88243	6.95641	6.75051	5.66328	-0.257737	0.388551
1	5551040	5552097	AT1G16225	protein_coding_gene	-	82	92	99	61	3.57464	4.60424	6.13119	6.16893	0.337982	0.585453
1	5553466	5554324	AT1G16230	protein_coding_gene	-	127	139	156	91	5.53633	6.95641	9.66127	9.20282	0.396115	0.755318
1	5555006	5556841	AT1G16240	protein_coding_gene	-	87	122	82	33	3.7926	6.10563	5.07836	3.33729	-0.644132	0.306061
1	5556988	5559520	AT1G16250	protein_coding_gene	+	115	185	114	53	5.01321	9.25853	7.06016	5.35989	-0.727641	0.418076
1	5559578	5562113	AT1G16260	protein_coding_gene	-	194	184	145	75	8.45707	9.20848	8.98003	7.58474	-0.280507	0.0885654
1	5563086	5568368	AT1G16270	protein_coding_gene	+	241	277	244	98	10.5059	13.8628	15.1112	9.91073	-0.575143	0.646027
1	5568481	5570487	AT1G16280	protein_coding_gene	-	97	132	118	43	4.22854	6.60609	7.30789	4.34859	-0.484904	0.64697
1	5570752	5573538	AT1G16290	protein_coding_gene	-	1631	1468	1203	721	71.1004	73.4677	74.5033	72.9147	-0.0323204	0.199422
1	5574309	5577622	AT1G16300	protein_coding_gene	+	342	385	276	151	14.9089	19.2678	17.093	15.2706	-0.481741	0.273172
1	5578430	5580693	AT1G16310	protein_coding_gene	+	844	707	798	499	36.7926	35.3826	49.4211	50.4638	1.15546	0.964325
1	5580854	5582143	AT1G16320	protein_coding_gene	+	65	80	69	35	2.83355	4.00369	4.27326	3.53955	-0.119554	0.383869
1	5582386	5587391	AT1G16330	protein_coding_gene	-	271	330	232	116	11.8137	16.5152	14.368	11.7311	-0.638827	0.353408
1	5587789	5590651	AT1G16340	protein_coding_gene	-	166	216	157	63	7.23646	10.81	9.72321	6.37119	-0.76373	0.428138
1	5590950	5593007	AT1G16350	protein_coding_gene	+	188	188	155	76	8.19551	9.40867	9.59934	7.68587	-0.295014	0.2355
1	5593300	5595179	AT1G16360	protein_coding_gene	-	387	327	278	140	16.8706	16.3651	17.2169	14.1582	-0.28264	0.0419461
1	5596693	5598447	AT1G16370	protein_coding_gene	+	224	208	678	492	9.76487	10.4096	41.9894	49.7559	3.8274	3.35504
1	5598452	5601367	AT1G16380	protein_coding_gene	-	947	900	1813	1349	41.2827	45.0415	112.281	136.424	4.96878	4.17113
1	5602872	5604663	AT1G16390	protein_coding_gene	+	3090	2589	2129	1262	134.703	129.569	131.852	127.626	-0.0856884	-0.123489
1	5605158	5607473	AT1G16400	protein_coding_gene	+	3228	2623	2290	1389	140.719	131.271	141.823	140.469	0.394628	0.0464362
1	5608806	5611426	AT1G16410	protein_coding_gene	+	3743	3027	2765	1730	163.169	151.49	171.24	174.955	0.918937	0.312097
1	5612149	5613867	AT1G16420	protein_coding_gene	-	246	228	980	711	10.7239	11.4105	60.6926	71.9034	5.10164	4.51581
1	5614618	5615510	AT1G16430	protein_coding_gene	+	65	63	79	32	2.83355	3.1529	4.89257	3.23616	0.0232902	0.528598
1	5615814	5617672	AT1G16440	protein_coding_gene	+	129	200	388	344	5.62352	10.0092	24.0293	34.7887	2.73446	2.53058
1	5617810	5619334	AT1G16445	protein_coding_gene	+	110	120	103	43	4.79525	6.00553	6.37892	4.34859	-0.365292	0.335847
1	5619470	5619543	AT1G16450	tRNA	-	14	9	14	6	0.610304	0.450415	0.867037	0.60678	0.107831	0.149929
1	5619581	5622663	AT1G16460	protein_coding_gene	-	140	159	142	58	6.10304	7.95733	8.79424	5.86554	-0.398987	0.495074
1	5622785	5625643	AT1G16470	protein_coding_gene	+	113	148	129	61	4.92603	7.40682	7.98913	6.16893	-0.237816	0.60704
1	5625698	5628656	AT1G16480	protein_coding_gene	-	201	237	178	89	8.76222	11.8609	11.0238	9.00056	-0.443876	0.3601
1	5629215	5630488	AT1G16489	other_RNA	+	85	111	70	27	3.70542	5.55512	4.33519	2.73051	-0.704505	0.157165
1	5629654	5630995	AT1G16490	protein_coding_gene	-	90	116	80	46	3.92338	5.80535	4.9545	4.65198	-0.252585	0.245117
1	5639031	5640173	AT1G16500	protein_coding_gene	+	510	345	636	422	22.2325	17.2659	39.3883	42.6768	2.37752	1.56087
1	5644571	5645443	AT1G16510	protein_coding_gene	-	119	92	167	112	5.18759	4.60424	10.3425	11.3266	1.21974	0.938351
1	5647548	5647813	AT1G16515	protein_coding_gene	-	104	90	68	24	4.53369	4.50415	4.21132	2.42712	-0.564377	-0.0770946
1	5648759	5651167	AT1G16520	protein_coding_gene	+	305	269	370	241	13.2959	13.4624	22.9146	24.3723	1.26772	1.14056
1	5651369	5652883	AT1G16530	protein_coding_gene	-	1093	960	673	423	47.6473	48.0443	41.6797	42.778	-0.390911	-0.44672
1	5659414	5665449	AT1G16540	protein_coding_gene	+	260	374	290	122	11.3342	18.7172	17.9601	12.3379	-0.813815	0.871298
1	5665906	5668209	AT1G16550	pseudogene	+	142	173	129	41	6.19023	8.65798	7.98913	4.14633	-0.906191	0.338488
1	5668383	5670708	AT1G16560	protein_coding_gene	+	111	134	129	43	4.83884	6.70618	7.98913	4.34859	-0.504303	0.626769
1	5670576	5673600	AT1G16570	protein_coding_gene	-	155	154	130	48	6.75694	7.7071	8.05106	4.85424	-0.572933	0.238028
1	5673794	5675131	AT1G16590	protein_coding_gene	+	105	96	100	52	4.57728	4.80443	6.19312	5.25876	0.101298	0.349141
1	5675168	5675433	AT1G16600	pseudogene	+	17	24	23	11	0.741084	1.20111	1.42442	1.11243	-0.0412325	0.332628
1	5675703	5678852	AT1G16610	protein_coding_gene	-	143	191	134	57	6.23382	9.55881	8.29879	5.76441	-0.690814	0.383999
1	5679818	5681188	AT1G16620	transposable_element_gene	+	0	0	0	0	0	0	0	0	0	0
1	5682117	5684867	AT1G16630	protein_coding_gene	-	225	197	167	69	9.80846	9.85908	10.3425	6.97796	-0.498334	0.0841325
1	5685502	5686368	AT1G16635	other_RNA	-	36	54	45	15	1.56935	2.70249	2.78691	1.51695	-0.41228	0.416665
1	5686602	5687715	AT1G16640	protein_coding_gene	+	95	96	70	36	4.14135	4.80443	4.33519	3.64068	-0.283844	0.0470806
1	5687942	5691198	AT1G16650	protein_coding_gene	+	144	172	154	64	6.27741	8.60793	9.53741	6.47232	-0.389853	0.582793
1	5692023	5696458	AT1G16660	transposable_element_gene	+	306	380	308	114	13.3395	19.0175	19.0748	11.5288	-0.965498	0.715145
1	5697323	5699769	AT1G16670	protein_coding_gene	+	102	115	130	44	4.4465	5.7553	8.05106	4.44972	-0.289586	0.728766
1	5702752	5705838	AT1G16680	protein_coding_gene	+	168	179	152	50	7.32365	8.95825	9.41355	5.0565	-0.744369	0.361927
1	5705968	5709533	AT1G16690	protein_coding_gene	+	145	184	165	69	6.32101	9.20848	10.2187	6.97796	-0.392965	0.682502
1	5709724	5711902	AT1G16700	protein_coding_gene	+	137	147	142	52	5.97226	7.35678	8.79424	5.25876	-0.41914	0.521687
1	5712087	5713752	AT1G16705	protein_coding_gene	+	593	434	447	265	25.8507	21.72	27.6833	26.7994	0.516343	0.177127
1	5714218	5722614	AT1G16710	protein_coding_gene	+	355	449	395	159	15.4756	22.4707	24.4628	16.0797	-0.730382	1.01209
1	5723087	5726478	AT1G16720	protein_coding_gene	+	161	196	197	68	7.0185	9.80904	12.2005	6.87683	-0.509566	0.84367
1	5726367	5727312	AT1G16730	protein_coding_gene	-	63	62	154	106	2.74637	3.10286	9.53741	10.7198	1.51261	1.43105
1	5727689	5729080	AT1G16740	protein_coding_gene	+	51	76	60	35	2.22325	3.8035	3.71587	3.53955	-0.068889	0.436603
1	5729096	5731870	AT1G16750	protein_coding_gene	-	149	180	177	99	6.49538	9.0083	10.9618	10.0119	0.16277	0.762262
1	5734233	5737307	AT1G16760	protein_coding_gene	+	934	810	1253	896	40.716	40.5373	77.5999	90.6124	3.15216	2.42817
1	5737877	5739377	AT1G16770	protein_coding_gene	+	159	150	146	96	6.93131	7.50692	9.04196	9.70847	0.375967	0.374247
1	5739298	5744214	AT1G16780	protein_coding_gene	-	256	325	235	107	11.1598	16.265	14.5538	10.8209	-0.743473	0.474314
1	5744552	5745209	AT1G16790	protein_coding_gene	+	33	35	33	16	1.43857	1.75161	2.04373	1.61808	-0.0514482	0.230186
1	5745522	5755263	AT1G16800	protein_coding_gene	-	456	584	444	175	19.8785	29.2269	27.4975	17.6977	-1.19933	0.785275
1	5755587	5756895	AT1G16810	protein_coding_gene	+	49	67	59	14	2.13606	3.35309	3.65394	1.41582	-0.641262	0.450001
1	5756834	5758464	AT1G16820	protein_coding_gene	-	75	97	76	32	3.26949	4.85447	4.70677	3.23616	-0.404354	0.361338
1	5758854	5760501	AT1G16825	protein_coding_gene	+	70	111	71	26	3.05152	5.55512	4.39712	2.62938	-0.735394	0.35007
1	5760771	5762619	AT1G16830	protein_coding_gene	+	86	112	73	43	3.74901	5.60516	4.52098	4.34859	-0.282196	0.190024
1	5762693	5764073	AT1G16840	protein_coding_gene	-	46	85	64	24	2.00529	4.25392	3.9636	2.42712	-0.504582	0.574798
1	5764806	5765651	AT1G16850	protein_coding_gene	-	445	365	283	109	19.399	18.2668	17.5265	11.0232	-0.953857	-0.217953
1	5767299	5770602	AT1G16858	protein_coding_gene	+	179	199	149	68	7.80317	9.95918	9.22776	6.87683	-0.533444	0.244306
1	5767299	5770602	AT1G16860	protein_coding_gene	+	179	199	149	68	7.80317	9.95918	9.22776	6.87683	-0.533444	0.244306
1	5770731	5773251	AT1G16870	protein_coding_gene	-	131	137	113	65	5.7107	6.85632	6.99823	6.57345	-0.0545839	0.255709
1	5773591	5776308	AT1G16880	protein_coding_gene	+	93	122	103	49	4.05416	6.10563	6.37892	4.95537	-0.244891	0.512157
1	5776176	5778484	AT1G16890	protein_coding_gene	-	89	90	77	27	3.87979	4.50415	4.76871	2.73051	-0.469873	0.214018
1	5779020	5782433	AT1G16900	protein_coding_gene	-	164	223	156	76	7.14928	11.1603	9.66127	7.68587	-0.56836	0.434446
1	5782454	5783840	AT1G16905	protein_coding_gene	-	1763	1315	986	585	76.8547	65.8106	61.0642	59.161	-0.420756	-0.952324
1	5785002	5785927	AT1G16910	protein_coding_gene	+	1030	882	696	369	44.9009	44.1407	43.1041	37.3169	-0.535085	-0.135442
1	5786559	5787112	AT1G16916	protein_coding_gene	-	41	59	41	18	1.78732	2.95272	2.53918	1.82034	-0.369149	0.256574
1	5787329	5789249	AT1G16920	protein_coding_gene	-	102	144	103	58	4.4465	7.20664	6.37892	5.86554	-0.262632	0.416979
1	5789986	5791534	AT1G16930	protein_coding_gene	+	1517	1305	1094	621	66.1308	65.3102	67.7528	62.8017	-0.15672	0.0991225
1	5791982	5793491	AT1G16940	protein_coding_gene	+	2353	2043	1639	1156	102.575	102.244	101.505	116.906	0.700729	-0.0529318
1	5796008	5796559	AT1G16950	protein_coding_gene	+	1082	816	659	400	47.1678	40.8376	40.8127	40.452	-0.0302461	-0.4794
1	5799887	5800845	AT1G16960	protein_coding_gene	+	60	89	105	60	2.61559	4.4541	6.50278	6.0678	0.352815	0.932777
1	5800766	5805799	AT1G16970	protein_coding_gene	-	285	306	256	87	12.424	15.3141	15.8544	8.7983	-0.947131	0.456982
1	5807310	5811488	AT1G16980	protein_coding_gene	+	2562	2271	1646	959	111.686	113.655	101.939	96.9836	-0.812872	-0.471667
1	5812727	5816662	AT1G17000	protein_coding_gene	+	2470	2106	1634	996	107.675	105.397	101.196	100.725	-0.230105	-0.317056
1	5817566	5819352	AT1G17010	protein_coding_gene	+	2164	1701	1631	1011	94.3356	85.1284	101.01	102.242	0.884989	0.337716
1	5820205	5822013	AT1G17020	protein_coding_gene	+	577	528	1025	814	25.1532	26.4243	63.4795	82.3198	3.93256	2.9521
1	5822367	5824455	AT1G17030	protein_coding_gene	+	579	530	1414	964	25.2404	26.5244	87.5708	97.4892	4.72348	4.33394
1	5824847	5828233	AT1G17040	protein_coding_gene	+	151	239	177	71	6.58257	11.961	10.9618	7.18022	-0.778877	0.745214
1	5829079	5831343	AT1G17050	protein_coding_gene	+	133	155	122	60	5.79789	7.75715	7.55561	6.0678	-0.321876	0.340867
1	5832096	5835456	AT1G17060	protein_coding_gene	-	1138	858	715	453	49.609	42.9396	44.2808	45.8119	0.215617	-0.388981
1	5837589	5840332	AT1G17070	protein_coding_gene	+	166	193	164	57	7.23646	9.6589	10.1567	5.76441	-0.706959	0.496894
1	5840268	5841606	AT1G17080	protein_coding_gene	-	63	73	57	27	2.74637	3.65337	3.53008	2.73051	-0.258953	0.221634
1	5842215	5844283	AT1G17090	protein_coding_gene	-	91	110	78	21	3.96698	5.50507	4.83064	2.12373	-0.888987	0.206144
1	5844675	5845661	AT1G17100	protein_coding_gene	+	62	58	76	21	2.70278	2.90267	4.70677	2.12373	-0.246422	0.525498
1	5845659	5850934	AT1G17110	protein_coding_gene	-	197	268	197	94	8.58785	13.4124	12.2005	9.50621	-0.579074	0.562411
1	5851952	5853955	AT1G17120	protein_coding_gene	+	101	139	83	36	4.40291	6.95641	5.14029	3.64068	-0.729445	0.168911
1	5854147	5856697	AT1G17130	protein_coding_gene	+	96	118	113	48	4.18494	5.90544	6.99823	4.85424	-0.226878	0.599704
1	5856572	5858550	AT1G17140	protein_coding_gene	-	136	149	144	72	5.92867	7.45687	8.9181	7.28135	-0.0323286	0.551433
1	5860118	5862682	AT1G17145	protein_coding_gene	-	86	126	101	49	3.74901	6.30581	6.25506	4.95537	-0.285072	0.564775
1	5863430	5864009	AT1G17147	protein_coding_gene	-	145	115	71	36	6.32101	5.7553	4.39712	3.64068	-0.490965	-0.417231
1	5865706	5867495	AT1G17150	protein_coding_gene	+	867	806	659	394	37.7953	40.3372	40.8127	39.8452	-0.0388499	0.240696
1	5867634	5869356	AT1G17160	protein_coding_gene	+	119	136	91	43	5.18759	6.80627	5.63574	4.34859	-0.523557	0.096345
1	5869845	5870840	AT1G17170	protein_coding_gene	+	153	125	113	61	6.66975	6.25576	6.99823	6.16893	-0.0174203	0.0628306
1	5872144	5873086	AT1G17180	protein_coding_gene	+	82	91	196	152	3.57464	4.5542	12.1385	15.3717	1.78663	1.59337
1	5875349	5876545	AT1G17190	protein_coding_gene	+	1035	783	633	390	45.1189	39.1861	39.2025	39.4407	0.0203003	-0.455873
1	5878399	5880041	AT1G17200	protein_coding_gene	+	955	769	493	260	41.6315	38.4855	30.5321	26.2938	-1.07592	-0.926658
1	5880129	5884756	AT1G17210	protein_coding_gene	-	282	328	254	110	12.2933	16.4151	15.7305	11.1243	-0.716248	0.459998
1	5885082	5890470	AT1G17220	protein_coding_gene	+	235	281	243	105	10.2444	14.063	15.0493	10.6186	-0.491435	0.678656
1	5891323	5895075	AT1G17230	protein_coding_gene	+	194	231	144	72	8.45707	11.5607	8.9181	7.28135	-0.701697	0.0782142
1	5892299	5893652	AT1G17232	other_RNA	-	68	88	53	29	2.96433	4.40406	3.28236	2.93277	-0.386052	0.0900031
1	5895350	5895710	AT1G17235	protein_coding_gene	+	26	26	25	14	1.13342	1.3012	1.54828	1.41582	0.0491809	0.179677
1	5896415	5898717	AT1G17240	protein_coding_gene	-	205	219	214	86	8.9366	10.9601	13.2533	8.69717	-0.361507	0.651092
1	5901168	5903439	AT1G17250	protein_coding_gene	-	134	154	130	60	5.84148	7.7071	8.05106	6.0678	-0.312877	0.420523
1	5899993	5903619	AT1G17255	other_RNA	+	185	225	179	96	8.06473	11.2604	11.0857	9.70847	-0.239806	0.489671
1	5904057	5908898	AT1G17260	protein_coding_gene	+	297	372	268	104	12.9472	18.6172	16.5976	10.5175	-1.07169	0.475795
1	5909248	5911693	AT1G17270	protein_coding_gene	-	134	160	142	44	5.84148	8.00738	8.79424	4.44972	-0.720296	0.548592
1	5912052	5915313	AT1G17275	transposable_element_gene	+	62	61	44	16	2.70278	3.05281	2.72497	1.61808	-0.475193	0.00673777
1	5915643	5916212	AT1G17277	transposable_element_gene	-	23	16	17	8	1.00264	0.800738	1.05283	0.809039	0.00462666	0.0247552
1	5916870	5920089	AT1G17280	protein_coding_gene	-	125	141	112	45	5.44914	7.0565	6.9363	4.55085	-0.523136	0.299345
1	5920773	5921415	AT1G17285	protein_coding_gene	+	193	165	294	197	8.41348	8.25761	18.2078	19.9226	1.58987	1.36646
1	5922629	5926400	AT1G17290	protein_coding_gene	+	233	228	187	94	10.1572	11.4105	11.5811	9.50621	-0.29473	0.216071
1	5926993	5927784	AT1G17300	protein_coding_gene	+	901	716	610	366	39.2774	35.833	37.7781	37.0136	0.097808	-0.120785
1	5928013	5928667	AT1G17310	protein_coding_gene	-	1368	1042	774	463	59.6354	52.148	47.9348	46.8232	-0.378616	-0.798903
1	5929908	5931831	AT1G17330	protein_coding_gene	+	92	124	112	61	4.01057	6.20572	6.9363	6.16893	-0.00739563	0.631045
1	5933869	5938761	AT1G17340	protein_coding_gene	+	253	327	259	106	11.0291	16.3651	16.0402	10.7198	-0.771271	0.684017
1	5940422	5941210	AT1G17345	protein_coding_gene	+	974	722	598	367	42.4597	36.1333	37.0349	37.1147	0.0810847	-0.430484
1	5941783	5944463	AT1G17350	protein_coding_gene	+	118	133	115	40	5.14399	6.65613	7.12209	4.0452	-0.568681	0.400688
1	5946763	5951473	AT1G17360	protein_coding_gene	+	190	261	197	73	8.2827	13.062	12.2005	7.38248	-0.897071	0.614947
1	5951541	5955037	AT1G17370	protein_coding_gene	-	189	216	246	121	8.23911	10.81	15.2351	12.2367	0.210252	1.03283
1	5955487	5957212	AT1G17380	protein_coding_gene	-	337	321	301	146	14.6909	16.0648	18.6413	14.765	-0.165571	0.484688
1	5958627	5959651	AT1G17390	transposable_element_gene	-	52	52	48	23	2.26684	2.6024	2.9727	2.32599	-0.0880758	0.218548
1	5960480	5962481	AT1G17400	protein_coding_gene	-	556	465	681	497	24.2378	23.2714	42.1752	50.2616	2.26549	1.57105
1	5968533	5969995	AT1G17410	protein_coding_gene	-	54	73	72	19	2.35403	3.65337	4.45905	1.92147	-0.525208	0.577361
1	5977410	5981480	AT1G17420	protein_coding_gene	+	1384	1197	1324	740	60.3329	59.9052	81.997	74.8361	0.910944	1.28779
1	5982266	5984013	AT1G17430	protein_coding_gene	+	87	115	105	55	3.7926	5.7553	6.50278	5.56215	-0.040601	0.602594
1	5983983	5987784	AT1G17440	protein_coding_gene	-	163	171	170	74	7.10568	8.55788	10.5283	7.48361	-0.189767	0.579087
1	5988279	5996785	AT1G17450	protein_coding_gene	-	325	477	378	144	14.1678	23.872	23.41	14.5627	-1.06979	1.07438
1	5997179	5998475	AT1G17455	protein_coding_gene	+	53	73	56	21	2.31044	3.65337	3.46815	2.12373	-0.454076	0.342285
1	5998813	6002716	AT1G17460	protein_coding_gene	+	155	235	162	84	6.75694	11.7608	10.0329	8.49491	-0.514804	0.568058
1	6002911	6006405	AT1G17470	protein_coding_gene	+	134	194	154	57	5.84148	9.70895	9.53741	5.76441	-0.715	0.671354
1	6006460	6008266	AT1G17480	protein_coding_gene	-	116	122	87	51	5.05681	6.10563	5.38802	5.15763	-0.199916	0.0724763
1	6008588	6009420	AT1G17490	protein_coding_gene	+	28	37	38	15	1.22061	1.85171	2.35339	1.51695	-0.129129	0.429264
1	6009569	6013742	AT1G17495	transposable_element_gene	-	406	491	368	139	17.6988	24.5726	22.7907	14.0571	-1.20781	0.566964
1	6018756	6023503	AT1G17500	protein_coding_gene	+	237	276	230	98	10.3316	13.8127	14.2442	9.91073	-0.568416	0.55987
1	6023503	6024309	AT1G17510	protein_coding_gene	-	40	45	46	17	1.74373	2.25207	2.84884	1.71921	-0.189505	0.367348
1	6024635	6027385	AT1G17520	protein_coding_gene	-	114	136	104	50	4.96962	6.80627	6.44085	5.0565	-0.360218	0.308619
1	6027630	6028506	AT1G17530	protein_coding_gene	+	36	46	42	20	1.56935	2.30212	2.60111	2.0226	-0.0950933	0.360058
1	6029276	6032754	AT1G17540	protein_coding_gene	-	533	521	441	223	23.2352	26.074	27.3117	22.552	-0.357381	0.405772
1	6033108	6033908	AT1G17545	protein_coding_gene	+	98	76	123	85	4.27213	3.8035	7.61754	8.59604	0.981644	0.693077
1	6034361	6037289	AT1G17550	protein_coding_gene	+	125	173	156	57	5.44914	8.65798	9.66127	5.76441	-0.541526	0.773919
1	6037463	6038692	AT1G17560	protein_coding_gene	-	185	167	104	48	8.06473	8.3577	6.44085	4.85424	-0.687736	-0.301965
1	6038756	6038838	AT1G17570	tRNA	+	16	21	14	8	0.69749	1.05097	0.867037	0.809039	-0.125701	0.0959895
1	6039302	6049556	AT1G17580	protein_coding_gene	+	413	517	394	145	18.004	25.8738	24.4009	14.6638	-1.25729	0.696619
1	6050192	6052568	AT1G17590	protein_coding_gene	-	118	140	140	48	5.14399	7.00646	8.67037	4.85424	-0.443738	0.676513
1	6052935	6056664	AT1G17600	protein_coding_gene	-	392	444	455	249	17.0885	22.2205	28.1787	25.1814	0.304243	1.17454
1	6056894	6058357	AT1G17610	protein_coding_gene	+	188	208	253	184	8.19551	10.4096	15.6686	18.6079	1.0873	1.09558
1	6059440	6060667	AT1G17615	protein_coding_gene	+	557	495	846	626	24.2814	24.7728	52.3938	63.3073	2.97936	2.31074
1	6062215	6063291	AT1G17620	protein_coding_gene	+	63	57	46	10	2.74637	2.85263	2.84884	1.0113	-0.683339	0.0306328
1	6064524	6066720	AT1G17630	protein_coding_gene	+	119	136	116	48	5.18759	6.80627	7.18402	4.85424	-0.40565	0.402676
1	6067393	6069098	AT1G17640	protein_coding_gene	-	82	117	98	48	3.57464	5.85539	6.06926	4.85424	-0.216559	0.572916
1	6069476	6072012	AT1G17650	protein_coding_gene	-	101	145	120	44	4.40291	7.25669	7.43175	4.44972	-0.584389	0.627813
1	6075819	6075891	AT1G17660	tRNA	+	9	13	7	3	0.392338	0.650599	0.433519	0.30339	-0.255789	0.0320522
1	6072252	6074484	AT1G17665	protein_coding_gene	-	104	136	107	29	4.53369	6.80627	6.62664	2.93277	-0.896351	0.444981
1	6075944	6076018	AT1G17670	tRNA	-	7	14	7	4	0.305152	0.700646	0.433519	0.40452	-0.201027	0.106016
1	6076076	6082337	AT1G17680	protein_coding_gene	+	221	311	232	73	9.63409	15.5643	14.368	7.38248	-1.22809	0.686638
1	6082754	6088340	AT1G17690	protein_coding_gene	-	243	296	199	118	10.5931	14.8136	12.3243	11.9333	-0.394385	0.255891
1	6089516	6090323	AT1G17700	protein_coding_gene	+	1320	1017	780	455	57.543	50.8969	48.3064	46.0141	-0.350835	-0.635429
1	6090559	6092027	AT1G17710	protein_coding_gene	-	1633	1289	934	608	71.1876	64.5094	57.8438	61.487	-0.190412	-0.831765
1	6093207	6098383	AT1G17720	protein_coding_gene	-	188	269	190	82	8.19551	13.4624	11.7669	8.29265	-0.789418	0.567516
1	6099088	6100315	AT1G17730	protein_coding_gene	+	64	63	52	30	2.78996	3.1529	3.22042	3.0339	-0.0338334	0.124236
1	6100960	6101983	AT1G17744	protein_coding_gene	-	262	240	193	105	11.4214	12.0111	11.9527	10.6186	-0.207073	0.077715
1	6100963	6105265	AT1G17745	protein_coding_gene	+	955	819	627	368	41.6315	40.9878	38.8309	37.2158	-0.301692	-0.220801
1	6106655	6110120	AT1G17750	protein_coding_gene	+	220	260	222	103	9.59049	13.012	13.7487	10.4164	-0.379771	0.611077
1	6110106	6116617	AT1G17760	protein_coding_gene	-	301	407	320	130	13.1215	20.3688	19.818	13.1469	-0.887313	0.829375
1	6120740	6122822	AT1G17770	protein_coding_gene	+	3750	2962	2549	1575	163.474	148.237	157.863	159.28	0.445359	-0.221364
1	6123700	6125269	AT1G17780	protein_coding_gene	+	79	89	143	59	3.44386	4.4541	8.85617	5.96667	0.332201	1.12017
1	6125355	6127404	AT1G17790	protein_coding_gene	-	120	136	133	74	5.23118	6.80627	8.23686	7.48361	0.126736	0.582815
1	6128822	6129508	AT1G17800	protein_coding_gene	+	583	444	377	246	25.4148	22.2205	23.3481	24.878	0.273922	-0.209325
1	6130024	6131627	AT1G17810	protein_coding_gene	+	1024	845	775	479	44.6394	42.289	47.9967	48.4412	0.456977	0.246695
1	6131536	6135345	AT1G17820	protein_coding_gene	-	249	297	272	117	10.8547	14.8637	16.8453	11.8322	-0.41555	0.809656
1	6135802	6138432	AT1G17830	protein_coding_gene	-	119	151	199	118	5.18759	7.55696	12.3243	11.9333	0.705472	1.23297
1	6142563	6146521	AT1G17840	protein_coding_gene	+	498	479	525	309	21.7094	23.9721	32.5139	31.2491	0.693964	1.04276
1	6145925	6148940	AT1G17850	protein_coding_gene	-	150	153	122	59	6.53897	7.65705	7.55561	5.96667	-0.324462	0.191606
1	6149300	6150038	AT1G17860	protein_coding_gene	+	60	60	58	13	2.61559	3.00277	3.59201	1.31469	-0.58625	0.277982
1	6149938	6152222	AT1G17870	protein_coding_gene	-	115	131	148	49	5.01321	6.55604	9.16582	4.95537	-0.334411	0.788491
1	6152408	6153982	AT1G17880	protein_coding_gene	-	58	104	82	23	2.5284	5.2048	5.07836	2.32599	-0.756283	0.663427
1	6154267	6155752	AT1G17890	protein_coding_gene	-	104	92	89	43	4.53369	4.60424	5.51188	4.34859	-0.0604232	0.218494
1	6157367	6158130	AT1G17900	transposable_element_gene	-	70	65	48	23	3.05152	3.253	2.9727	2.32599	-0.278488	-0.0227083
1	6159125	6161615	AT1G17910	protein_coding_gene	+	1527	1283	1154	649	66.5667	64.2092	71.4687	65.6333	0.0883777	0.295069
1	6161871	6165382	AT1G17920	protein_coding_gene	-	261	278	254	108	11.3778	13.9128	15.7305	10.922	-0.425139	0.593073
1	6166219	6168839	AT1G17930	protein_coding_gene	-	119	151	113	56	5.18759	7.55696	6.99823	5.66328	-0.369229	0.36779
1	6169340	6173222	AT1G17940	protein_coding_gene	-	162	211	157	79	7.06209	10.5597	9.72321	7.98926	-0.423045	0.460746
1	6177616	6179289	AT1G17950	protein_coding_gene	+	2263	1922	1542	958	98.6513	96.1886	95.498	96.8825	0.0353093	-0.160029
1	6180895	6183806	AT1G17960	protein_coding_gene	-	2002	1799	2013	1473	87.2735	90.033	124.668	148.964	2.71653	1.82344
1	6184903	6187472	AT1G17970	protein_coding_gene	+	191	193	140	54	8.32629	9.6589	8.67037	5.46102	-0.770995	0.0590184
1	6187506	6191708	AT1G17980	protein_coding_gene	-	224	268	228	67	9.76487	13.4124	14.1203	6.7757	-1.05927	0.632823
1	6192070	6194093	AT1G17990	protein_coding_gene	-	0	0	0	0	0	0	0	0	0	0
1	6194542	6196229	AT1G18000	protein_coding_gene	-	0	0	0	0	0	0	0	0	0	0
1	6199897	6201484	AT1G18010	protein_coding_gene	+	0	0	0	0	0	0	0	0	0	0
1	6202248	6203918	AT1G18020	protein_coding_gene	+	0	0	0	0	0	0	0	0	0	0
1	6204342	6206988	AT1G18030	protein_coding_gene	+	107	145	105	46	4.66447	7.25669	6.50278	4.65198	-0.53698	0.390317
1	6206870	6209500	AT1G18040	protein_coding_gene	-	174	189	158	58	7.58521	9.45871	9.78514	5.86554	-0.653616	0.373995
1	6209770	6211588	AT1G18050	protein_coding_gene	-	683	584	484	232	29.7741	29.2269	29.9747	23.4621	-0.56242	0.0183506
1	6211872	6213444	AT1G18060	protein_coding_gene	-	94	83	73	34	4.09776	4.15383	4.52098	3.43842	-0.183797	0.101968
1	6213724	6218340	AT1G18070	protein_coding_gene	-	181	222	167	78	7.89036	11.1102	10.3425	7.88813	-0.52462	0.407
1	6220647	6220833	AT1G18075	miRNA	+	66	70	40	14	2.87715	3.50323	2.47725	1.41582	-0.681809	-0.122288
1	6222200	6224151	AT1G18080	protein_coding_gene	+	106	113	111	52	4.62087	5.65521	6.87437	5.25876	-0.0848708	0.47228
1	6224500	6227822	AT1G18090	protein_coding_gene	+	214	219	199	103	9.32893	10.9601	12.3243	10.4164	-0.0831618	0.45627
1	6227216	6230188	AT1G18100	protein_coding_gene	-	1849	1559	1327	784	80.6037	78.0219	82.1828	79.2859	0.071261	0.0875124
1	6232091	6233926	AT1G18120	pseudogene	+	1006	810	525	348	43.8547	40.5373	32.5139	35.1932	-0.434508	-0.920193
1	6235894	6238799	AT1G18130	protein_coding_gene	+	377	310	528	419	16.4346	15.5143	32.6997	42.3734	2.57067	1.6644
1	6238843	6241436	AT1G18140	protein_coding_gene	-	1569	1288	1334	831	68.3977	64.4594	82.6163	84.039	1.13862	0.819062
1	6244297	6247812	AT1G18150	protein_coding_gene	-	188	244	183	83	8.19551	12.2113	11.3334	8.39378	-0.597257	0.503734
1	6248792	6254039	AT1G18160	protein_coding_gene	+	269	341	264	93	11.7266	17.0657	16.3498	9.40508	-1.0643	0.619088
1	6254228	6255690	AT1G18170	protein_coding_gene	+	121	134	95	36	5.27477	6.70618	5.88347	3.64068	-0.681573	0.128899
1	6255829	6257900	AT1G18180	protein_coding_gene	+	209	247	197	118	9.11097	12.3614	12.2005	11.9333	-0.0614113	0.474477
1	6257850	6261457	AT1G18190	protein_coding_gene	-	180	211	170	73	7.84677	10.5597	10.5283	7.38248	-0.532501	0.443528
1	6262053	6262330	AT1G18191	pseudogene	-	326	283	261	149	14.2114	14.163	16.1641	15.0684	0.118416	0.250658
1	6265415	6266937	AT1G18200	protein_coding_gene	-	765	695	535	301	33.3488	34.782	33.1332	30.4401	-0.380375	-0.0186927
1	6266608	6268828	AT1G18210	protein_coding_gene	-	295	289	202	119	12.86	14.4633	12.5101	12.0345	-0.333996	-0.0491178
1	6269669	6269807	AT1G18220	protein_coding_gene	-	145	136	88	64	6.32101	6.80627	5.44995	6.47232	-0.0648086	-0.179649
1	6272665	6273307	AT1G18230	pseudogene	-	737	591	427	263	32.1282	29.5773	26.4446	26.5972	-0.281253	-0.525735
1	6274285	6275594	AT1G18240	transposable_element_gene	-	15	12	7	9	0.653897	0.600553	0.433519	0.910169	0.179074	-0.150218
1	6276787	6278150	AT1G18250	protein_coding_gene	-	616	455	396	240	26.8534	22.771	24.5248	24.2712	0.154684	-0.229776
1	6278847	6282103	AT1G18260	protein_coding_gene	-	199	251	170	76	8.67504	12.5616	10.5283	7.68587	-0.77189	0.299394
1	6282251	6283293	AT1G18265	protein_coding_gene	-	50	102	99	50	2.17966	5.1047	6.13119	5.0565	-0.0106936	0.999758
1	6283411	6293871	AT1G18270	protein_coding_gene	-	460	559	459	206	20.0529	27.9758	28.4264	20.8328	-0.724921	0.853604
1	6294332	6295364	AT1G18280	protein_coding_gene	+	679	499	353	131	29.5998	24.973	21.8617	13.248	-1.35752	-0.764912
1	6297363	6298328	AT1G18290	protein_coding_gene	+	968	775	607	324	42.1982	38.7857	37.5923	32.7661	-0.503652	-0.364759
1	6299686	6301086	AT1G18300	protein_coding_gene	+	94	99	197	93	4.09776	4.95456	12.2005	9.40508	0.840886	1.46862
1	6301199	6303956	AT1G18310	protein_coding_gene	-	835	688	1390	984	36.4003	34.4317	86.0844	99.5118	4.10771	3.2449
1	6304359	6305689	AT1G18320	protein_coding_gene	+	20	34	22	8	0.871863	1.70157	1.36249	0.809039	-0.404975	0.23352
1	6305965	6308013	AT1G18330	protein_coding_gene	-	15	34	19	5	0.653897	1.70157	1.17669	0.50565	-0.593351	0.276116
1	6309040	6311326	AT1G18335	protein_coding_gene	-	86	101	110	42	3.74901	5.05466	6.81244	4.24746	-0.187321	0.673828
1	6311482	6313931	AT1G18340	protein_coding_gene	-	123	151	119	46	5.36196	7.55696	7.36982	4.65198	-0.592149	0.399151
1	6315650	6316738	AT1G18350	protein_coding_gene	+	1025	816	894	585	44.683	40.8376	55.3665	59.161	1.30119	0.756336
1	6316694	6319427	AT1G18360	protein_coding_gene	-	228	240	230	131	9.93924	12.0111	14.2442	13.248	0.174084	0.621491
1	6319649	6324222	AT1G18370	protein_coding_gene	-	238	286	215	99	10.3752	14.3132	13.3152	10.0119	-0.619125	0.427951
1	6326365	6326699	AT1G18382	other_RNA	-	109	102	81	45	4.75165	5.1047	5.01643	4.55085	-0.126088	0.0599102
1	6325641	6330098	AT1G18390	protein_coding_gene	+	527	559	1042	676	22.9736	27.9758	64.5324	68.3638	2.97903	3.24013
1	6331397	6333743	AT1G18400	protein_coding_gene	+	541	467	324	174	23.5839	23.3715	20.0657	17.5966	-0.63958	-0.376847
1	6336527	6342460	AT1G18410	protein_coding_gene	-	1728	1457	1865	1261	75.329	72.9172	115.502	127.525	2.75353	2.06795
1	6343095	6345662	AT1G18415	other_RNA	-	145	165	160	58	6.32101	8.25761	9.909	5.86554	-0.451719	0.633695
1	6343329	6345689	AT1G18420	protein_coding_gene	+	134	155	153	57	5.84148	7.75715	9.47548	5.76441	-0.384248	0.661311
1	6345763	6345835	AT1G18430	tRNA	+	16	16	20	4	0.69749	0.800738	1.23862	0.40452	-0.258821	0.277776
1	6345973	6347910	AT1G18440	protein_coding_gene	+	102	112	102	37	4.4465	5.60516	6.31699	3.74181	-0.433148	0.404689
1	6348106	6351975	AT1G18450	protein_coding_gene	+	178	206	146	72	7.75958	10.3095	9.04196	7.28135	-0.512442	0.221383
1	6352469	6356113	AT1G18460	protein_coding_gene	+	155	174	166	53	6.75694	8.70802	10.2806	5.35989	-0.635793	0.606924
[truncated: 31,604 more rows]
