# Supplementary material for: H3K27me3 demethylases alter HSP22 and HSP17.6C expression in response to recurring heat in Arabidopsis
Source: Nat Commun. 2021 Jun 9;12:3480. doi: 10.1038/s41467-021-23766-w (PMC8190089; doi:10.1038/s41467-021-23766-w)
Supplement: Supplementary file 7 — Supplementary Data 5 [file 41467_2021_23766_MOESM7_ESM.xlsx]

## Sheet: Sheet1
Supplementary Data 5. Histone H3 enriched genes in wild type and jmjq mutants with and without acclimation
chr	start	end	id	annotation	direction	WT_Ctl_reads	WT_ACC_reads	mut_Ctl_reads	mut_ACC_reads	WT_Ctl_RPM	WT_ACC_RPM	mut_Ctl_RPM	mut_ACC_RPM	mut_WT_ACC_diff	mut_WT_Ctl_diff
1	3630	5899	AT1G01010	protein_coding_gene	+	680	784	714	743	35.7758	39.3711	33.0489	33.0696	-0.524023	-0.232474
1	5927	8737	AT1G01020	protein_coding_gene	-	648	719	679	736	34.0922	36.1069	31.4288	32.758	-0.28544	-0.232714
1	11648	13714	AT1G01030	protein_coding_gene	-	591	665	634	653	31.0934	33.3951	29.3459	29.0638	-0.387762	-0.158957
1	23145	31227	AT1G01040	protein_coding_gene	+	2739	2959	2707	3082	144.103	148.596	125.299	137.174	-0.477845	-0.810593
1	28499	28706	AT1G01046	miRNA	+	135	157	126	139	7.10255	7.88426	5.83215	6.18663	-0.320597	-0.250076
1	31169	33153	AT1G01050	protein_coding_gene	-	465	527	481	524	24.4643	26.465	22.264	23.3223	-0.315099	-0.227668
1	33378	37871	AT1G01060	protein_coding_gene	-	1291	1352	1267	1509	67.9214	67.895	58.6455	67.1628	-0.0445507	-0.583408
1	38751	40944	AT1G01070	protein_coding_gene	-	595	644	570	655	31.3038	32.3405	26.3835	29.1528	-0.287535	-0.458491
1	44676	44787	AT1G01073	protein_coding_gene	+	50	39	37	48	2.63057	1.95851	1.71262	2.13639	0.0621723	-0.313235
1	45295	47019	AT1G01080	protein_coding_gene	-	481	527	510	520	25.3061	26.465	23.6063	23.1442	-0.333567	-0.171884
1	47484	49286	AT1G01090	protein_coding_gene	-	755	692	739	842	39.7217	34.751	34.206	37.4759	0.226756	-0.45392
1	50074	51199	AT1G01100	protein_coding_gene	-	274	332	289	319	14.4155	16.6724	13.3769	14.1981	-0.315153	-0.139333
1	52238	54692	AT1G01110	protein_coding_gene	+	761	795	848	871	40.0373	39.9235	39.2513	38.7666	-0.0922187	-0.0624193
1	56623	56740	AT1G01115	protein_coding_gene	+	46	60	48	53	2.42013	3.01309	2.22177	2.35893	-0.199944	-0.0651149
1	57268	59167	AT1G01120	protein_coding_gene	-	570	595	537	648	29.9885	29.8798	24.8561	28.8413	-0.0958361	-0.490592
1	61904	63811	AT1G01130	protein_coding_gene	-	368	423	380	421	19.361	21.2423	17.589	18.7379	-0.280203	-0.206188
1	64165	67625	AT1G01140	protein_coding_gene	-	795	898	874	989	41.8261	45.0959	40.4548	44.0186	-0.0807023	-0.106905
1	70114	72138	AT1G01150	protein_coding_gene	-	614	653	642	735	32.3034	32.7925	29.7162	32.7135	-0.00690098	-0.232355
1	72338	74096	AT1G01160	protein_coding_gene	+	486	561	573	584	25.5692	28.1724	26.5224	25.9928	-0.209459	0.0933937
1	73930	74737	AT1G01170	protein_coding_gene	-	164	196	175	209	8.62828	9.84276	8.10021	9.3022	-0.0873668	-0.0913066
1	75582	76758	AT1G01180	protein_coding_gene	+	254	302	306	371	13.3633	15.1659	14.1638	16.5125	0.169219	0.107895
1	78931	79032	AT1G01183	miRNA	-	84	87	115	112	4.41936	4.36898	5.32299	4.98491	0.142481	0.204934
1	83044	84864	AT1G01190	protein_coding_gene	-	604	676	584	752	31.7773	33.9475	27.0316	33.4701	-0.0411107	-0.43795
1	86514	88213	AT1G01200	protein_coding_gene	-	406	465	417	449	21.3603	23.3515	19.3016	19.9842	-0.36197	-0.228352
1	88897	89745	AT1G01210	protein_coding_gene	+	193	242	233	210	10.154	12.1528	10.7849	9.34671	-0.428848	0.0974936
1	91375	95651	AT1G01220	protein_coding_gene	+	1390	1606	1463	1682	73.1299	80.6504	67.7177	74.8627	-0.328234	-0.322524
1	95986	97407	AT1G01225	protein_coding_gene	+	411	417	447	475	21.6233	20.941	20.6902	21.1414	0.0218425	-0.101434
1	97455	99240	AT1G01230	protein_coding_gene	+	417	461	428	477	21.939	23.1506	19.8108	21.2304	-0.203861	-0.232974
1	99893	101834	AT1G01240	protein_coding_gene	+	512	555	528	560	26.9371	27.8711	24.4395	24.9246	-0.286858	-0.246462
1	104490	105330	AT1G01250	protein_coding_gene	-	384	424	373	443	20.2028	21.2925	17.265	19.7171	-0.173986	-0.339633
1	108945	111609	AT1G01260	protein_coding_gene	+	763	834	857	946	40.1425	41.882	39.6679	42.1047	0.017186	-0.03757
1	111889	111961	AT1G01270	tRNA	-	39	62	54	52	2.05185	3.11353	2.49949	2.31442	-0.243196	0.148552
1	112262	113947	AT1G01280	protein_coding_gene	+	505	573	526	606	26.5688	28.775	24.3469	26.9719	-0.170784	-0.220233
1	114285	116108	AT1G01290	protein_coding_gene	+	487	564	522	587	25.6218	28.3231	24.1618	26.1263	-0.210554	-0.146334
1	116942	118764	AT1G01300	protein_coding_gene	+	552	602	599	723	29.0415	30.2313	27.7259	32.1794	0.174384	-0.123484
1	119396	119997	AT1G01305	protein_coding_gene	+	236	256	218	223	12.4163	12.8559	10.0905	9.92532	-0.435059	-0.347116
1	120153	121130	AT1G01310	protein_coding_gene	+	203	222	211	218	10.6801	11.1484	9.76654	9.70278	-0.224	-0.1429
1	121066	130577	AT1G01320	protein_coding_gene	-	2909	3006	2954	3330	153.047	150.956	136.732	148.212	-0.11217	-0.67798
1	132327	135831	AT1G01340	protein_coding_gene	-	1103	1196	1164	1226	58.0304	60.0609	53.878	54.567	-0.362953	-0.27761
1	136123	138162	AT1G01350	protein_coding_gene	+	318	389	348	414	16.7304	19.5349	16.1078	18.4264	-0.127232	-0.0768286
1	138512	139568	AT1G01355	protein_coding_gene	+	482	532	491	560	25.3587	26.7161	22.7269	24.9246	-0.176309	-0.268474
1	141970	143183	AT1G01360	protein_coding_gene	+	309	366	342	342	16.2569	18.3799	15.8301	15.2218	-0.385663	-0.0532809
1	143563	145684	AT1G01370	protein_coding_gene	+	589	669	607	686	30.9881	33.596	28.0962	30.5326	-0.270573	-0.266119
1	147152	147942	AT1G01380	protein_coding_gene	+	195	225	221	234	10.2592	11.2991	10.2294	10.4149	-0.134199	-0.00465954
1	148119	149806	AT1G01390	protein_coding_gene	-	546	585	580	679	28.7259	29.3776	26.8464	30.221	0.0772515	-0.178299
1	150688	152210	AT1G01400	protein_coding_gene	-	492	565	463	610	25.8848	28.3733	21.4308	27.15	-0.116094	-0.458369
1	153112	154198	AT1G01410	protein_coding_gene	+	393	469	422	510	20.6763	23.5523	19.5331	22.6992	-0.0887113	-0.127496
1	154491	156011	AT1G01420	protein_coding_gene	-	471	505	461	506	24.78	25.3602	21.3383	22.5211	-0.290247	-0.358615
1	156800	158655	AT1G01430	protein_coding_gene	-	499	532	481	568	26.2531	26.7161	22.264	25.2806	-0.140775	-0.405305
1	159855	162572	AT1G01440	protein_coding_gene	-	858	842	872	1014	45.1406	42.2837	40.3622	45.1313	0.215388	-0.365554
1	163418	166239	AT1G01448	other_RNA	+	923	1026	996	1094	48.5604	51.5239	46.1018	48.6919	-0.200053	-0.1787
1	164104	165517	AT1G01450	protein_coding_gene	-	577	638	602	698	30.3568	32.0392	27.8647	31.0667	-0.0865686	-0.230997
1	166588	167842	AT1G01453	protein_coding_gene	-	458	557	513	526	24.096	27.9715	23.7452	23.4113	-0.450291	-0.0358694
1	168722	171165	AT1G01460	protein_coding_gene	+	802	845	847	958	42.1944	42.4344	39.205	42.6388	0.0156728	-0.23433
1	172145	172948	AT1G01470	protein_coding_gene	-	237	273	253	284	12.4689	13.7096	11.7106	12.6403	-0.147321	-0.109062
1	173250	173466	AT1G01471	protein_coding_gene	+	40	42	50	34	2.10446	2.10916	2.31435	1.51328	-0.222143	0.0706222
1	175781	178400	AT1G01480	protein_coding_gene	+	603	615	630	724	31.7247	30.8842	29.1608	32.2239	0.119256	-0.232399
1	180058	182358	AT1G01490	protein_coding_gene	-	413	475	447	478	21.7285	23.8536	20.6902	21.2749	-0.271547	-0.112734
1	185132	186923	AT1G01500	protein_coding_gene	+	530	603	539	598	27.8841	30.2816	24.9486	26.6159	-0.343812	-0.285675
1	187210	190056	AT1G01510	protein_coding_gene	+	1064	1181	1073	1245	55.9786	59.3077	49.6659	55.4126	-0.257181	-0.434484
1	190595	192139	AT1G01520	protein_coding_gene	+	433	478	433	463	22.7808	24.0043	20.0422	20.6073	-0.359894	-0.296064
1	192639	193670	AT1G01530	protein_coding_gene	-	276	329	302	364	14.5208	16.5218	13.9786	16.201	-0.0396574	-0.071809
1	195779	198684	AT1G01540	protein_coding_gene	+	731	855	799	877	38.459	42.9365	36.9832	39.0336	-0.304908	-0.120145
1	199638	201775	AT1G01550	protein_coding_gene	+	544	583	569	612	28.6206	29.2772	26.3373	27.239	-0.191743	-0.217842
1	202135	204335	AT1G01560	protein_coding_gene	+	579	667	639	652	30.462	33.4955	29.5773	29.0193	-0.400575	-0.0807373
1	205175	207435	AT1G01570	protein_coding_gene	+	424	482	439	499	22.3073	24.2052	20.32	22.2096	-0.207172	-0.21529
1	209394	213041	AT1G01580	protein_coding_gene	+	1038	1151	1047	1244	54.6107	57.8011	48.4624	55.3681	-0.161729	-0.428411
1	214228	217304	AT1G01590	protein_coding_gene	+	895	967	950	1065	47.0873	48.561	43.9726	47.4012	-0.0837202	-0.230834
1	218993	221286	AT1G01600	protein_coding_gene	+	580	667	557	665	30.5146	33.4955	25.7818	29.5979	-0.347136	-0.446427
1	221690	224340	AT1G01610	protein_coding_gene	-	865	947	917	1067	45.5089	47.5566	42.4451	47.4902	-0.00481826	-0.231039
1	225664	227302	AT1G01620	protein_coding_gene	-	495	510	472	530	26.0427	25.6113	21.8474	23.5893	-0.203875	-0.42908
1	229012	230917	AT1G01630	protein_coding_gene	+	466	497	497	555	24.5169	24.9584	23.0046	24.702	-0.0257294	-0.155148
1	230993	232508	AT1G01640	protein_coding_gene	-	414	451	418	493	21.7811	22.6484	19.3479	21.9425	-0.0747498	-0.268399
1	232840	237817	AT1G01650	protein_coding_gene	-	1382	1557	1508	1658	72.709	78.1897	69.8007	73.7945	-0.252122	-0.17228
1	240056	242608	AT1G01660	protein_coding_gene	-	932	1053	1002	1102	49.0339	52.8797	46.3795	49.048	-0.26842	-0.192171
1	242842	245988	AT1G01670	protein_coding_gene	-	919	1054	1008	1147	48.3499	52.93	46.6572	51.0508	-0.130311	-0.122803
1	246410	248367	AT1G01680	protein_coding_gene	-	559	645	604	699	29.4098	32.3907	27.9573	31.1112	-0.113545	-0.135615
1	249140	252462	AT1G01690	protein_coding_gene	+	1038	1050	994	1193	54.6107	52.7291	46.0092	53.0982	0.0253721	-0.606898
1	252946	254495	AT1G01695	protein_coding_gene	+	483	513	499	510	25.4113	25.7619	23.0972	22.6992	-0.311258	-0.235014
1	259494	261474	AT1G01700	protein_coding_gene	-	628	696	649	726	33.04	34.9519	30.0402	32.3129	-0.227565	-0.267148
1	262827	267771	AT1G01710	protein_coding_gene	+	1224	1306	1305	1473	64.3964	65.585	60.4044	65.5605	-0.0015099	-0.25271
1	268329	269819	AT1G01720	protein_coding_gene	+	491	560	487	640	25.8322	28.1222	22.5417	28.4852	0.0341186	-0.334729
1	269791	270775	AT1G01725	protein_coding_gene	-	207	230	215	246	10.8906	11.5502	9.95169	10.949	-0.0896281	-0.145457
1	270955	272061	AT1G01730	protein_coding_gene	+	394	448	399	413	20.7289	22.4977	18.4685	18.3819	-0.455771	-0.255405
1	272110	274569	AT1G01740	protein_coding_gene	-	804	913	839	981	42.2996	45.8492	38.8347	43.6625	-0.163444	-0.272065
1	275365	276310	AT1G01750	protein_coding_gene	+	324	335	323	370	17.0461	16.8231	14.9507	16.468	-0.0435163	-0.262084
1	276265	278448	AT1G01760	protein_coding_gene	-	745	790	735	821	39.1955	39.6724	34.0209	36.5412	-0.25367	-0.427892
1	278614	282891	AT1G01770	protein_coding_gene	+	1425	1533	1472	1576	74.9713	76.9845	68.1343	70.1448	-0.398829	-0.404246
1	282760	284245	AT1G01780	protein_coding_gene	+	403	467	404	460	21.2024	23.4519	18.6999	20.4737	-0.317923	-0.280269
1	284609	291094	AT1G01790	protein_coding_gene	+	2141	2244	2255	2486	112.641	112.69	104.377	110.647	-0.0966366	-0.396747
1	293341	295040	AT1G01800	protein_coding_gene	+	427	478	493	534	22.4651	24.0043	22.8194	23.7673	-0.0242407	0.0372349
1	295220	295859	AT1G01810	protein_coding_gene	+	190	233	229	217	9.99618	11.7008	10.5997	9.65827	-0.312873	0.0940453
1	296000	298120	AT1G01820	protein_coding_gene	-	574	633	640	664	30.199	31.7881	29.6236	29.5534	-0.20179	-0.0526009
1	298534	302315	AT1G01830	protein_coding_gene	-	988	1033	981	1073	51.9801	51.8754	45.4075	47.7572	-0.291796	-0.471218
1	303536	304358	AT1G01840	protein_coding_gene	+	307	342	349	353	16.1517	17.1746	16.1541	15.7114	-0.18047	0.000300284
1	304132	306287	AT1G01860	protein_coding_gene	-	604	703	695	703	31.7773	35.3034	32.1694	31.2892	-0.347988	0.03467
1	306383	306456	AT1G01870	tRNA	+	32	49	54	55	1.68357	2.46069	2.49949	2.44795	-0.00406707	0.283455
1	306479	309109	AT1G01880	protein_coding_gene	-	788	877	862	951	41.4578	44.0413	39.8993	42.3272	-0.130426	-0.122185
1	309274	309347	AT1G01890	tRNA	-	33	39	40	40	1.73618	1.95851	1.85148	1.78033	-0.065179	0.0430486
1	310315	313130	AT1G01900	protein_coding_gene	+	1070	1142	1128	1311	56.2943	57.3492	52.2116	58.3502	0.0658055	-0.277188
1	313100	315902	AT1G01910	protein_coding_gene	-	844	933	825	934	44.4041	46.8536	38.1867	41.5706	-0.397439	-0.484099
1	316127	319650	AT1G01920	protein_coding_gene	+	1024	1105	1084	1108	53.8741	55.4911	50.175	49.315	-0.426769	-0.256468
1	319835	322860	AT1G01930	protein_coding_gene	-	989	1082	1003	1130	52.0327	54.3361	46.4258	50.2942	-0.27946	-0.399726
1	323026	324917	AT1G01940	protein_coding_gene	+	561	607	602	662	29.515	30.4824	27.8647	29.4644	-0.0929791	-0.154069
1	325378	330619	AT1G01950	protein_coding_gene	+	1640	1850	1616	1827	86.2828	92.9036	74.7996	81.3164	-0.621094	-0.640174
1	330587	337582	AT1G01960	protein_coding_gene	-	2678	2775	2743	3090	140.893	139.355	126.965	137.53	-0.0775659	-0.601982
1	338290	340077	AT1G01970	protein_coding_gene	+	649	702	669	771	34.1448	35.2532	30.9659	34.3158	-0.0794705	-0.278653
1	340171	341999	AT1G01980	protein_coding_gene	-	763	823	858	976	40.1425	41.3296	39.7142	43.4399	0.162091	-0.0338965
1	343165	344341	AT1G01990	protein_coding_gene	-	409	457	421	492	21.5181	22.9497	19.4868	21.898	-0.111055	-0.224375
1	345811	347592	AT1G02000	protein_coding_gene	+	728	721	778	802	38.3011	36.2073	36.0112	35.6955	-0.0426774	-0.187857
1	347890	352480	AT1G02010	protein_coding_gene	+	1391	1433	1368	1549	73.1825	71.9627	63.3205	68.9431	-0.179882	-0.597262
1	352636	354969	AT1G02020	protein_coding_gene	-	854	928	927	937	44.9302	46.6025	42.908	41.7041	-0.368727	-0.152581
1	355320	357258	AT1G02030	protein_coding_gene	-	581	628	596	667	30.5673	31.537	27.587	29.6869	-0.167212	-0.276434
1	358103	359078	AT1G02040	protein_coding_gene	-	422	437	414	508	22.202	21.9453	19.1628	22.6101	0.0704257	-0.334372
1	359116	360518	AT1G02050	protein_coding_gene	-	648	655	693	732	34.0922	32.8929	32.0768	32.58	-0.0273483	-0.175214
1	360917	363094	AT1G02060	protein_coding_gene	-	780	870	802	929	41.0369	43.6898	37.1221	41.3481	-0.179581	-0.313217
1	365208	367340	AT1G02065	protein_coding_gene	+	725	796	730	872	38.1433	39.9737	33.7894	38.8111	-0.0926182	-0.363158
1	370256	370967	AT1G02070	protein_coding_gene	-	293	342	299	373	15.4152	17.1746	13.8398	16.6015	-0.0697288	-0.206028
1	372063	372210	AT1G02074	protein_coding_gene	+	129	138	129	151	6.78688	6.93011	5.97101	6.72073	-0.0400731	-0.161598
1	373334	386847	AT1G02080	protein_coding_gene	+	4260	4634	4458	5084	224.125	232.711	206.347	226.279	-0.212284	-0.606014
1	387276	389647	AT1G02090	protein_coding_gene	-	782	842	785	898	41.1422	42.2837	36.3352	39.9683	-0.180543	-0.386345
1	389811	392816	AT1G02100	protein_coding_gene	+	813	916	833	850	42.7731	45.9999	38.557	37.8319	-0.631553	-0.330688
1	392830	395528	AT1G02110	protein_coding_gene	+	1132	1179	1059	1293	59.5562	59.2072	49.0178	57.549	-0.108516	-0.71599
1	395760	399897	AT1G02120	protein_coding_gene	+	1222	1327	1251	1453	64.2912	66.6395	57.9049	64.6703	-0.121517	-0.408651
1	400034	401882	AT1G02130	protein_coding_gene	-	468	509	499	520	24.6222	25.5611	23.0972	23.1442	-0.244949	-0.156121
1	402692	402961	AT1G02136	pseudogene	-	193	206	199	203	10.154	10.3449	9.2111	9.03515	-0.210503	-0.151557
1	403189	404456	AT1G02140	protein_coding_gene	-	322	388	361	382	16.9409	19.4847	16.7096	17.0021	-0.290781	-0.0281966
1	404599	408619	AT1G02145	protein_coding_gene	+	1101	1223	1239	1372	57.9252	61.4168	57.3495	61.0652	-0.0224688	-0.0379177
1	408621	410611	AT1G02150	protein_coding_gene	+	767	814	794	842	40.353	40.8776	36.7518	37.4759	-0.271807	-0.290073
1	410747	411597	AT1G02160	protein_coding_gene	+	212	264	244	231	11.1536	13.2576	11.294	10.2814	-0.43464	0.0209506
1	411778	413554	AT1G02170	protein_coding_gene	+	616	706	697	723	32.4087	35.454	32.262	32.1794	-0.281641	-0.0128976
1	413521	414645	AT1G02180	protein_coding_gene	-	398	388	382	404	20.9394	19.4847	17.6816	17.9813	-0.173708	-0.371005
1	415078	418010	AT1G02190	protein_coding_gene	+	1246	1257	1281	1379	65.5539	63.1243	59.2935	61.3767	-0.110747	-0.396306
1	418747	422438	AT1G02205	protein_coding_gene	+	1311	1334	1300	1448	68.9736	66.9911	60.173	64.4478	-0.156868	-0.547911
1	427547	427811	AT1G02210	protein_coding_gene	-	123	134	131	160	6.47121	6.72924	6.06359	7.1213	0.0744997	-0.0814224
1	428813	430647	AT1G02220	protein_coding_gene	-	585	667	669	708	30.7777	33.4955	30.9659	31.5118	-0.173998	0.0169395
1	433030	433819	AT1G02228	transposable_element_gene	-	54	61	53	71	2.84102	3.06331	2.45321	3.16008	0.0274297	-0.119261
1	435173	436776	AT1G02230	protein_coding_gene	-	508	531	520	596	26.7266	26.6659	24.0692	26.5269	-0.0134766	-0.263743
1	437950	439559	AT1G02250	protein_coding_gene	-	582	648	570	645	30.6199	32.5414	26.3835	28.7078	-0.346544	-0.397031
1	440440	442877	AT1G02260	protein_coding_gene	-	735	877	817	941	38.6694	44.0413	37.8164	41.8822	-0.164723	-0.0689698
1	443148	446235	AT1G02270	protein_coding_gene	-	708	845	782	904	37.2489	42.4344	36.1964	40.2354	-0.171032	-0.0868474
1	448462	450426	AT1G02280	protein_coding_gene	-	560	666	568	635	29.4624	33.4453	26.291	28.2627	-0.466927	-0.300458
1	450526	452737	AT1G02290	protein_coding_gene	-	641	673	658	712	33.7239	33.7968	30.4568	31.6898	-0.184136	-0.288465
1	453287	455463	AT1G02300	protein_coding_gene	+	560	612	544	636	29.4624	30.7335	25.1801	28.3072	-0.223334	-0.409954
1	455687	458164	AT1G02305	protein_coding_gene	+	590	661	637	780	31.0408	33.1942	29.4848	34.7164	0.130616	-0.141436
1	458132	460696	AT1G02310	protein_coding_gene	-	567	630	584	678	29.8307	31.6375	27.0316	30.1765	-0.131402	-0.262561
1	461827	461974	AT1G02320	protein_coding_gene	+	75	90	78	74	3.94586	4.51964	3.61038	3.2936	-0.311115	-0.086319
1	462074	463612	AT1G02330	protein_coding_gene	-	406	477	455	437	21.3603	23.9541	21.0605	19.4501	-0.484068	-0.0325385
1	463854	464924	AT1G02335	protein_coding_gene	-	236	280	274	315	12.4163	14.0611	12.6826	14.0201	-0.00547446	0.037588
1	465717	467844	AT1G02340	protein_coding_gene	-	509	551	575	592	26.7792	27.6702	26.615	26.3488	-0.127139	-0.0158953
1	469817	470693	AT1G02350	protein_coding_gene	+	252	255	282	311	13.2581	12.8056	13.0529	13.842	0.141992	-0.0282848
1	471989	473160	AT1G02360	protein_coding_gene	-	324	357	343	405	17.0461	17.9279	15.8764	18.0258	0.0115458	-0.144173
1	474499	476511	AT1G02370	protein_coding_gene	+	594	652	595	704	31.2512	32.7423	27.5407	31.3337	-0.124431	-0.342353
1	476999	478971	AT1G02380	protein_coding_gene	+	442	497	481	536	23.2543	24.9584	22.264	23.8564	-0.111544	-0.103793
1	480851	483292	AT1G02390	protein_coding_gene	+	704	736	696	783	37.0385	36.9606	32.2157	34.8499	-0.176143	-0.410037
1	483763	483919	AT1G02391	protein_coding_gene	-	33	49	49	46	1.73618	2.46069	2.26806	2.04737	-0.137794	0.188366
1	486800	489577	AT1G02400	protein_coding_gene	+	445	528	524	551	23.4121	26.5152	24.2543	24.524	-0.197121	0.0862645
1	489978	490505	AT1G02405	protein_coding_gene	-	187	205	191	222	9.83834	10.2947	8.8408	9.88081	-0.0651646	-0.163265
1	490924	492926	AT1G02410	protein_coding_gene	+	442	491	461	480	23.2543	24.6571	21.3383	21.3639	-0.343484	-0.202932
1	493682	495158	AT1G02420	protein_coding_gene	+	468	526	466	564	24.6222	26.4148	21.5697	25.1026	-0.129281	-0.317753
1	495049	496062	AT1G02430	protein_coding_gene	-	312	351	354	358	16.4148	17.6266	16.3856	15.9339	-0.206672	-0.00360631
1	496585	497479	AT1G02440	protein_coding_gene	-	292	289	276	317	15.3625	14.5131	12.7752	14.1091	-0.0533947	-0.345269
1	497975	498516	AT1G02450	protein_coding_gene	-	148	185	158	221	7.7865	9.29036	7.31333	9.8363	0.0882777	-0.0861121
1	504672	507204	AT1G02460	protein_coding_gene	-	680	749	738	784	35.7758	37.6134	34.1597	34.8944	-0.225831	-0.136653
1	511764	513624	AT1G02470	protein_coding_gene	-	341	407	374	391	17.9405	20.4388	17.3113	17.4027	-0.349277	-0.0749381
1	513842	515404	AT1G02475	protein_coding_gene	-	428	434	420	440	22.5177	21.7947	19.4405	19.5836	-0.243144	-0.336144
1	515493	515566	AT1G02480	tRNA	+	27	31	33	21	1.42051	1.55676	1.52747	0.934671	-0.28092	0.0440565
1	516617	516734	AT1G02490	protein_coding_gene	+	89	100	103	108	4.68242	5.02182	4.76755	4.80688	-0.0484817	0.0195824
1	518250	520437	AT1G02500	protein_coding_gene	+	697	757	710	829	36.6702	38.0152	32.8637	36.8973	-0.0913332	-0.322904
1	520497	521668	AT1G02510	protein_coding_gene	-	362	384	353	405	19.0453	19.2838	16.3393	18.0258	-0.14565	-0.32191
1	523650	528745	AT1G02520	protein_coding_gene	+	1503	1688	1620	1783	79.075	84.7683	74.9848	79.358	-0.298658	-0.233038
1	529794	534677	AT1G02530	protein_coding_gene	+	1539	1688	1607	1663	80.969	84.7683	74.3831	74.017	-0.603654	-0.373718
1	534826	535699	AT1G02540	protein_coding_gene	-	348	391	336	427	18.3088	19.6353	15.5524	19.005	-0.071705	-0.335224
1	536482	537211	AT1G02550	protein_coding_gene	+	385	388	378	421	20.2554	19.4847	17.4965	18.7379	-0.0854098	-0.317725
1	537859	540109	AT1G02560	protein_coding_gene	+	585	679	684	751	30.7777	34.0981	31.6602	33.4256	-0.0578728	0.0789782
1	541334	542240	AT1G02570	protein_coding_gene	+	349	340	339	418	18.3614	17.0742	15.6913	18.6044	0.18119	-0.3238
1	543109	544007	AT1G02575	protein_coding_gene	+	348	408	356	417	18.3088	20.489	16.4781	18.5599	-0.21836	-0.219549
1	544782	549202	AT1G02580	protein_coding_gene	+	1125	1240	1130	1261	59.1879	62.2705	52.3042	56.1248	-0.399522	-0.461202
1	552137	552761	AT1G02590	protein_coding_gene	-	104	141	114	148	5.47159	7.08076	5.27671	6.58721	-0.0944154	-0.0420348
1	552639	552711	AT1G02600	tRNA	+	22	32	19	36	1.15745	1.60698	0.879451	1.60229	-0.00185071	-0.138059
1	553049	555994	AT1G02610	protein_coding_gene	-	424	489	444	454	22.3073	24.5567	20.5514	20.2067	-0.460285	-0.189692
1	557091	557986	AT1G02620	protein_coding_gene	+	274	330	349	394	14.4155	16.572	16.1541	17.5362	0.116753	0.22244
1	560609	562424	AT1G02630	protein_coding_gene	-	612	666	596	693	32.1982	33.4453	27.587	30.8441	-0.229442	-0.422014
1	564204	567769	AT1G02640	protein_coding_gene	+	690	790	735	824	36.3019	39.6724	34.0209	36.6747	-0.242635	-0.192364
1	568703	570418	AT1G02650	protein_coding_gene	+	451	522	477	534	23.7278	26.2139	22.0789	23.7673	-0.244774	-0.172301
1	571954	574981	AT1G02660	protein_coding_gene	-	774	945	843	906	40.7213	47.4562	39.0199	40.3244	-0.538697	-0.134734
1	576045	580299	AT1G02670	protein_coding_gene	+	1199	1334	1283	1421	63.0811	66.9911	59.3861	63.2461	-0.232067	-0.236125
1	580624	582310	AT1G02680	protein_coding_gene	+	362	438	394	425	19.0453	21.9956	18.237	18.916	-0.340695	-0.0936126
1	582412	582922	AT1G02681	pseudogene	+	178	192	178	221	9.36484	9.64189	8.23907	9.8363	0.0311481	-0.189825
1	584259	587219	AT1G02690	protein_coding_gene	+	986	1056	981	1048	51.8749	53.0304	45.4075	46.6445	-0.452517	-0.463917
1	588328	589480	AT1G02700	protein_coding_gene	+	428	423	445	488	22.5177	21.2423	20.5977	21.72	0.0515332	-0.206816
1	589705	589996	AT1G02710	protein_coding_gene	-	170	189	224	248	8.94395	9.49124	10.3683	11.038	0.241566	0.229336
1	591825	594236	AT1G02720	protein_coding_gene	+	731	743	697	775	38.459	37.3121	32.262	34.4938	-0.235221	-0.521567
1	594572	598657	AT1G02730	protein_coding_gene	-	1605	1593	1618	1913	84.4414	79.9976	74.8922	85.1441	0.283219	-0.535171
1	599415	602038	AT1G02740	protein_coding_gene	-	702	759	631	790	36.9332	38.1156	29.207	35.1614	-0.244076	-0.672919
1	602496	604292	AT1G02750	protein_coding_gene	+	454	480	514	509	23.8856	24.1047	23.7915	22.6546	-0.149967	-0.00963965
1	604401	604474	AT1G02760	tRNA	+	69	69	63	79	3.63019	3.46505	2.91608	3.51614	0.0136725	-0.197654
1	604872	606693	AT1G02770	protein_coding_gene	-	532	604	514	662	27.9893	30.3318	23.7915	29.4644	-0.0793187	-0.412841
1	607807	609465	AT1G02780	protein_coding_gene	-	487	536	515	542	25.6218	26.9169	23.8378	24.1234	-0.276595	-0.179403
1	610390	612324	AT1G02790	protein_coding_gene	-	660	734	654	772	34.7236	36.8601	30.2716	34.3603	-0.209491	-0.390703
1	613215	616191	AT1G02800	protein_coding_gene	-	782	885	898	1092	41.1422	44.4431	41.5656	48.6029	0.305012	0.0329269
1	618264	620480	AT1G02810	protein_coding_gene	+	710	770	753	792	37.3541	38.668	34.854	35.2505	-0.281151	-0.208072
1	620677	621289	AT1G02813	protein_coding_gene	+	157	215	202	204	8.26	10.7969	9.34996	9.07966	-0.272618	0.183748
1	621460	622469	AT1G02816	protein_coding_gene	+	225	291	255	238	11.8376	14.6135	11.8032	10.5929	-0.56808	-0.00500515
1	623764	624475	AT1G02820	protein_coding_gene	-	186	239	212	229	9.78573	12.0021	9.81282	10.1924	-0.271863	0.00432752
1	625144	625608	AT1G02830	protein_coding_gene	-	166	198	187	255	8.7335	9.9432	8.65565	11.3496	0.215629	-0.013201
1	626740	629819	AT1G02840	protein_coding_gene	+	904	989	905	1084	47.5608	49.6658	41.8897	48.2468	-0.101402	-0.424209
1	630504	633259	AT1G02850	protein_coding_gene	+	932	1030	928	1050	49.0339	51.7247	42.9543	46.7336	-0.355797	-0.44847
1	635143	637262	AT1G02860	protein_coding_gene	+	592	570	567	615	31.146	28.6244	26.2447	27.3725	-0.1183	-0.457903
1	637213	638677	AT1G02870	protein_coding_gene	-	403	423	410	446	21.2024	21.2423	18.9776	19.8506	-0.153531	-0.248276
1	642751	644903	AT1G02880	protein_coding_gene	-	437	467	474	535	22.9912	23.4519	21.94	23.8119	0.0370241	-0.1109
1	645091	651907	AT1G02890	protein_coding_gene	-	2142	2262	2118	2347	112.694	113.594	98.0357	104.461	-0.437429	-0.714434
1	653764	654343	AT1G02900	protein_coding_gene	-	170	207	182	220	8.94395	10.3952	8.42422	9.79179	-0.0949694	-0.0881931
1	655576	658148	AT1G02910	protein_coding_gene	-	759	847	821	879	39.9321	42.5348	38.0016	39.1227	-0.26706	-0.154645
1	658656	659771	AT1G02920	protein_coding_gene	-	258	293	313	331	13.5738	14.7139	14.4878	14.7322	0.0023804	0.122027
1	661176	662456	AT1G02930	protein_coding_gene	-	244	283	315	363	12.8372	14.2117	14.5804	16.1565	0.249662	0.235523
1	663078	664128	AT1G02940	protein_coding_gene	-	388	406	414	439	20.4132	20.3886	19.1628	19.5391	-0.0950692	-0.140571
1	665151	666452	AT1G02950	protein_coding_gene	-	410	414	413	482	21.5707	20.7903	19.1165	21.4529	0.072089	-0.272185
1	665353	666367	AT1G02952	other_RNA	+	363	361	358	425	19.098	18.1288	16.5707	18.916	0.0914596	-0.299407
1	666871	669837	AT1G02960	protein_coding_gene	-	812	928	828	949	42.7205	46.6025	38.3256	42.2382	-0.327506	-0.345328
1	671660	672814	AT1G02965	protein_coding_gene	-	382	448	379	404	20.0976	22.4977	17.5427	17.9813	-0.502744	-0.294627
1	673305	676378	AT1G02970	protein_coding_gene	+	916	1042	893	1007	48.1921	52.3273	41.3342	44.8197	-0.539013	-0.512884
1	677868	681310	AT1G02980	protein_coding_gene	+	975	1165	1076	1102	51.2962	58.5042	49.8047	49.048	-0.645377	-0.104889
1	681395	687315	AT1G02990	protein_coding_gene	-	1808	2036	1837	2031	95.1215	102.244	85.0291	90.396	-0.603905	-0.531906
1	687889	692560	AT1G03000	protein_coding_gene	-	1485	1604	1475	1644	78.128	80.55	68.2732	73.1714	-0.420936	-0.576246
1	693479	696382	AT1G03010	protein_coding_gene	+	837	932	838	980	44.0358	46.8033	38.7884	43.618	-0.236906	-0.407911
1	698206	698515	AT1G03020	protein_coding_gene	-	139	172	174	192	7.31299	8.63753	8.05392	8.54556	-0.0156875	0.133689
1	699120	699246	AT1G03022	protein_coding_gene	+	88	92	83	85	4.62981	4.62007	3.84181	3.78319	-0.204393	-0.191644
1	701477	703864	AT1G03030	protein_coding_gene	+	626	728	666	716	32.9348	36.5588	30.8271	31.8678	-0.401231	-0.186668
1	703905	706631	AT1G03040	protein_coding_gene	-	780	838	829	843	41.0369	42.0828	38.3718	37.5204	-0.361742	-0.211506
1	707725	710041	AT1G03050	protein_coding_gene	+	801	879	818	910	42.1418	44.1418	37.8627	40.5024	-0.279778	-0.338403
1	710017	711803	AT1G03055	protein_coding_gene	-	484	592	526	544	25.4639	29.7292	24.3469	24.2124	-0.531833	-0.111922
1	712472	726891	AT1G03060	protein_coding_gene	-	4960	5422	5160	5714	260.953	272.283	238.84	254.32	-0.553601	-0.699571
1	729900	731557	AT1G03070	protein_coding_gene	+	503	511	530	545	26.4636	25.6615	24.5321	24.2569	-0.140584	-0.19129
1	731610	738056	AT1G03080	protein_coding_gene	-	2071	2266	2129	2292	108.958	113.794	98.5448	102.013	-0.567314	-0.511336
1	739678	744184	AT1G03090	protein_coding_gene	+	1424	1520	1460	1652	74.9187	76.3316	67.5789	73.5275	-0.161983	-0.434922
1	743884	746479	AT1G03100	protein_coding_gene	-	831	956	881	1020	43.7201	48.0086	40.7788	45.3983	-0.190996	-0.226294
1	747196	748057	AT1G03103	protein_coding_gene	+	257	309	280	300	13.5211	15.5174	12.9603	13.3524	-0.285116	-0.0770644
1	748101	749034	AT1G03106	protein_coding_gene	-	198	251	237	231	10.4171	12.6048	10.97	10.2814	-0.34386	0.0845503
1	749245	751963	AT1G03110	protein_coding_gene	+	702	719	741	867	36.9332	36.1069	34.2986	38.5886	0.20307	-0.220772
1	752270	753140	AT1G03120	protein_coding_gene	+	358	401	358	393	18.8349	20.1375	16.5707	17.4917	-0.305174	-0.269205
1	753306	754198	AT1G03130	protein_coding_gene	-	286	381	278	337	15.0469	19.1331	12.8678	14.9992	-0.501257	-0.291864
1	754370	756303	AT1G03140	protein_coding_gene	-	556	645	578	708	29.252	32.3907	26.7538	31.5118	-0.0777512	-0.236098
1	756413	758612	AT1G03150	protein_coding_gene	+	428	485	482	580	22.5177	24.3558	22.3103	25.8147	0.145658	-0.0219053
1	761281	766158	AT1G03160	protein_coding_gene	+	1630	1737	1634	1872	85.7567	87.229	75.6328	83.3192	-0.211708	-0.563778
1	769631	770684	AT1G03170	protein_coding_gene	+	343	336	309	398	18.0457	16.8733	14.3027	17.7142	0.101115	-0.466142
1	773410	775344	AT1G03180	protein_coding_gene	+	549	582	555	626	28.8837	29.227	25.6892	27.8621	-0.127743	-0.3059
1	775526	780062	AT1G03190	protein_coding_gene	+	1239	1417	1273	1453	65.1856	71.1592	58.9232	64.6703	-0.393803	-0.397613
1	780601	781285	AT1G03200	protein_coding_gene	+	57	41	50	40	2.99885	2.05895	2.31435	1.78033	-0.100614	-0.210422
1	782947	784240	AT1G03210	protein_coding_gene	+	428	473	436	482	22.5177	23.7532	20.1811	21.4529	-0.241995	-0.252945
1	787121	788651	AT1G03220	protein_coding_gene	+	465	499	429	533	24.4643	25.0589	19.8571	23.7228	-0.135274	-0.490014
1	790090	791592	AT1G03230	protein_coding_gene	+	410	441	465	515	21.5707	22.1462	21.5234	22.9217	0.0816836	-0.0050933
1	792221	792986	AT1G03240	protein_coding_gene	-	110	131	109	120	5.78726	6.57858	5.04527	5.34098	-0.253819	-0.159504
1	793352	795376	AT1G03250	protein_coding_gene	-	535	556	561	589	28.1471	27.9213	25.967	26.2153	-0.163974	-0.209609
1	795531	798463	AT1G03260	protein_coding_gene	-	805	898	867	956	42.3522	45.0959	40.1308	42.5498	-0.192331	-0.172975
1	799190	802436	AT1G03270	protein_coding_gene	+	1016	1066	1062	1080	53.4532	53.5326	49.1567	48.0688	-0.38343	-0.299989
1	803034	807066	AT1G03280	protein_coding_gene	+	1123	1231	1172	1278	59.0827	61.8186	54.2483	56.8814	-0.320503	-0.321183
1	807360	810868	AT1G03290	protein_coding_gene	+	934	1055	969	1113	49.1391	52.9802	44.852	49.5376	-0.240456	-0.312764
1	811032	813086	AT1G03300	protein_coding_gene	-	732	808	750	846	38.5116	40.5763	34.7152	37.6539	-0.233676	-0.313811
1	813470	816749	AT1G03310	protein_coding_gene	+	1103	1115	1148	1252	58.0304	55.9933	53.1374	55.7242	-0.0180014	-0.328233
1	817026	817767	AT1G03320	protein_coding_gene	+	275	309	263	354	14.4682	15.5174	12.1735	15.7559	0.0301525	-0.314654
1	817982	819563	AT1G03330	protein_coding_gene	-	414	463	410	475	21.7811	23.251	18.9776	21.1414	-0.223957	-0.310695
1	819661	821317	AT1G03340	protein_coding_gene	+	533	582	540	652	28.0419	29.227	24.9949	29.0193	-0.0192412	-0.295968
1	822637	824393	AT1G03350	protein_coding_gene	-	557	580	598	651	29.3046	29.1265	27.6796	28.9748	-0.0140769	-0.152233
1	824536	826358	AT1G03360	protein_coding_gene	+	569	632	575	672	29.9359	31.7379	26.615	29.9095	-0.164684	-0.312403
1	826568	830383	AT1G03365	protein_coding_gene	+	1101	1230	1180	1322	57.9252	61.7684	54.6186	58.8398	-0.188577	-0.220425
1	830626	835361	AT1G03370	protein_coding_gene	+	1580	1665	1612	1757	83.1261	83.6133	74.6145	78.2008	-0.300907	-0.479383
1	835784	840940	AT1G03380	protein_coding_gene	+	1667	1837	1705	1896	87.7033	92.2508	78.9192	84.3874	-0.418465	-0.481357
1	841032	842418	AT1G03390	protein_coding_gene	-	484	540	539	514	25.4639	27.1178	24.9486	22.8772	-0.424467	-0.0513195
1	842746	844190	AT1G03400	protein_coding_gene	-	530	559	537	579	27.8841	28.072	24.8561	25.7702	-0.221861	-0.294951
1	844435	847683	AT1G03410	protein_coding_gene	-	855	909	925	921	44.9828	45.6483	42.8154	40.992	-0.353855	-0.163574
1	846663	847739	AT1G03420	transposable_element_gene	+	318	291	355	348	16.7304	14.6135	16.4319	15.4888	0.112826	-0.0366643
1	847872	849500	AT1G03430	protein_coding_gene	+	437	505	464	452	22.9912	25.3602	21.4771	20.1177	-0.550616	-0.160573
1	852365	854032	AT1G03440	protein_coding_gene	+	445	517	474	567	23.4121	25.9628	21.94	25.2361	-0.0718143	-0.15459
1	854409	859701	AT1G03445	protein_coding_gene	-	1414	1577	1389	1596	74.3926	79.1941	64.2925	71.035	-0.470879	-0.606853
1	860787	864125	AT1G03457	protein_coding_gene	-	833	874	880	994	43.8253	43.8907	40.7325	44.2411	0.0263928	-0.237871
1	865914	867733	AT1G03470	protein_coding_gene	-	452	540	495	543	23.7804	27.1178	22.912	24.1679	-0.291389	-0.0898628
1	869050	871211	AT1G03475	protein_coding_gene	-	670	793	725	810	35.2497	39.823	33.558	36.0516	-0.30625	-0.144216
1	871873	872906	AT1G03490	protein_coding_gene	+	455	550	480	522	23.9382	27.62	22.2177	23.2333	-0.435385	-0.179102
1	873183	874935	AT1G03495	protein_coding_gene	+	223	215	214	258	11.7324	10.7969	9.9054	11.4831	0.102807	-0.277968
1	875357	875471	AT1G03502	snoRNA	-	29	31	32	27	1.52573	1.55676	1.48118	1.20172	-0.151474	-0.0181675
1	875517	875604	AT1G03506	snoRNA	-	33	44	41	38	1.73618	2.2096	1.89776	1.69131	-0.185969	0.0599522
1	876257	877547	AT1G03510	protein_coding_gene	-	379	510	492	562	19.9397	25.6113	22.7732	25.0136	-0.0594008	0.306729
1	877647	877719	AT1G03515	tRNA	+	18	34	24	31	0.947006	1.70742	1.11089	1.37975	-0.132054	0.0808432
1	877861	880158	AT1G03520	protein_coding_gene	-	631	672	602	686	33.1978	33.7466	27.8647	30.5326	-0.283554	-0.483051
1	880495	883391	AT1G03530	protein_coding_gene	-	1086	1162	1113	1203	57.136	58.3535	51.5173	53.5433	-0.32162	-0.381281
1	883781	885611	AT1G03540	protein_coding_gene	+	706	795	763	833	37.1437	39.9235	35.3169	37.0753	-0.229553	-0.151759
1	885940	887906	AT1G03545	other_RNA	+	635	663	672	693	33.4083	33.2947	31.1048	30.8441	-0.216402	-0.202821
1	885622	887956	AT1G03550	protein_coding_gene	-	756	808	798	823	39.7743	40.5763	36.937	36.6302	-0.317663	-0.229106
1	890155	892410	AT1G03560	protein_coding_gene	-	669	761	687	776	35.1971	38.216	31.7991	34.5383	-0.304981	-0.293642
1	892513	892585	AT1G03570	tRNA	+	26	37	32	44	1.3679	1.85807	1.48118	1.95836	0.0363021	0.0474662
1	892846	894052	AT1G03580	pseudogene	+	401	450	407	431	21.0972	22.5982	18.8388	19.183	-0.373913	-0.252803
1	894253	897518	AT1G03590	protein_coding_gene	-	876	959	888	1026	46.0876	48.1592	41.1028	45.6654	-0.182071	-0.377643
1	898875	899655	AT1G03600	protein_coding_gene	+	227	301	288	265	11.9428	15.1157	13.3306	11.7947	-0.453553	0.195278
1	900886	903003	AT1G03610	protein_coding_gene	+	498	553	560	590	26.2005	27.7707	25.9207	26.2598	-0.145355	-0.0274084
1	904318	906186	AT1G03620	protein_coding_gene	-	470	498	485	517	24.7274	25.0087	22.4492	23.0107	-0.203917	-0.23461
1	907641	909376	AT1G03630	protein_coding_gene	+	648	690	622	684	34.0922	34.6505	28.7905	30.4436	-0.368902	-0.473181
1	909810	909883	AT1G03640	tRNA	-	17	26	24	23	0.894395	1.30567	1.11089	1.02369	-0.130886	0.108261
1	910022	911193	AT1G03650	protein_coding_gene	-	317	376	311	396	16.6778	18.882	14.3952	17.6252	-0.147106	-0.289746
1	911435	911759	AT1G03660	protein_coding_gene	-	159	174	165	190	8.36522	8.73796	7.63734	8.45655	-0.0479904	-0.128696
1	914221	916222	AT1G03670	protein_coding_gene	-	780	879	791	868	41.0369	44.1418	36.6129	38.6331	-0.428378	-0.355145
1	916818	918064	AT1G03680	protein_coding_gene	-	317	383	343	374	16.6778	19.2336	15.8764	16.646	-0.305652	-0.0993289
1	918298	920507	AT1G03687	protein_coding_gene	+	684	762	722	754	35.9862	38.2663	33.4191	33.5591	-0.392947	-0.217923
1	920949	921901	AT1G03700	protein_coding_gene	+	255	259	239	267	13.4159	13.0065	11.0626	11.8837	-0.159183	-0.336731
1	923425	924726	AT1G03710	protein_coding_gene	+	494	540	492	523	25.9901	27.1178	22.7732	23.2778	-0.382774	-0.325922
1	924995	926373	AT1G03720	protein_coding_gene	-	349	410	394	447	18.3614	20.5895	18.237	19.8951	-0.0771637	-0.0145353
1	930827	931895	AT1G03730	protein_coding_gene	-	193	253	249	245	10.154	12.7052	11.5254	10.9045	-0.26224	0.208378
1	933511	937043	AT1G03740	protein_coding_gene	+	981	1108	984	1129	51.6118	55.6417	45.5463	50.2497	-0.370638	-0.435337
1	937206	937287	AT1G03743	snoRNA	-	43	52	45	27	2.26229	2.61135	2.08291	1.20172	-0.519736	-0.0608626
1	937400	937485	AT1G03746	snoRNA	-	38	40	52	24	1.99924	2.00873	2.40692	1.0682	-0.38376	0.137482
1	937919	941162	AT1G03750	protein_coding_gene	+	959	1100	1041	1104	50.4544	55.24	48.1847	49.137	-0.422584	-0.161607
1	941061	943377	AT1G03760	protein_coding_gene	-	595	724	605	703	31.3038	36.358	28.0036	31.2892	-0.436079	-0.303141
1	944571	947483	AT1G03770	protein_coding_gene	+	947	1025	973	1065	49.8231	51.4736	45.0372	47.4012	-0.289662	-0.347571
1	947519	951827	AT1G03780	protein_coding_gene	-	1361	1524	1468	1628	71.6042	76.5325	67.9492	72.4593	-0.235986	-0.218797
1	954524	956097	AT1G03790	protein_coding_gene	+	654	717	646	737	34.4079	36.0064	29.9013	32.8025	-0.27319	-0.397612
1	957260	957998	AT1G03800	protein_coding_gene	-	337	363	354	423	17.7301	18.2292	16.3856	18.8269	0.0694359	-0.162799
1	958758	959609	AT1G03810	protein_coding_gene	+	327	362	315	373	17.2039	18.179	14.5804	16.6015	-0.189183	-0.329338
1	959868	960728	AT1G03820	protein_coding_gene	-	324	368	351	388	17.0461	18.4803	16.2467	17.2692	-0.143253	-0.0979736
1	962015	966757	AT1G03830	protein_coding_gene	-	1506	1605	1492	1603	79.2329	80.6002	69.0601	71.3466	-0.531072	-0.591045
1	967502	970130	AT1G03840	protein_coding_gene	-	781	896	762	883	41.0895	44.9955	35.2706	39.3007	-0.438842	-0.471205
1	976096	977761	AT1G03850	protein_coding_gene	-	344	388	427	362	18.0983	19.4847	19.7645	16.1119	-0.400174	0.191515
1	979307	981885	AT1G03860	protein_coding_gene	-	737	728	784	893	38.7746	36.5588	36.2889	39.7458	0.258034	-0.202899
1	982505	983540	AT1G03870	protein_coding_gene	-	270	333	296	401	14.2051	16.7227	13.7009	17.8478	0.135327	-0.0674885
1	985750	988146	AT1G03880	protein_coding_gene	+	835	850	846	930	43.9306	42.6855	39.1587	41.3926	-0.0997048	-0.370321
1	989197	991020	AT1G03890	protein_coding_gene	+	709	743	705	858	37.3015	37.3121	32.6323	38.188	0.0712789	-0.395031
1	991138	993118	AT1G03900	protein_coding_gene	+	540	639	554	635	28.4102	32.0894	25.6429	28.2627	-0.348488	-0.266234
1	993399	995784	AT1G03905	protein_coding_gene	+	682	749	757	816	35.881	37.6134	35.0392	36.3186	-0.106483	-0.0706853
1	996114	1000437	AT1G03910	protein_coding_gene	+	1314	1472	1369	1535	69.1315	73.9212	63.3668	68.32	-0.332151	-0.354208
1	1001320	1004383	AT1G03920	protein_coding_gene	+	801	885	843	892	42.1418	44.4431	39.0199	39.7013	-0.365671	-0.245082
1	1004768	1008370	AT1G03930	protein_coding_gene	+	879	967	890	1042	46.2455	48.561	41.1954	46.3775	-0.158469	-0.382042
1	1008809	1008896	AT1G03935	snoRNA	+	25	35	30	39	1.31529	1.75764	1.38861	1.73582	-0.00825452	0.0315324
1	1009541	1011056	AT1G03940	protein_coding_gene	-	172	193	185	215	9.04917	9.69211	8.56308	9.56925	-0.0197947	-0.0819102
1	1011171	1013365	AT1G03950	protein_coding_gene	-	467	541	491	553	24.5696	27.168	22.7269	24.613	-0.251147	-0.189497
1	1013714	1017929	AT1G03960	protein_coding_gene	+	1130	1213	1165	1264	59.4509	60.9147	53.9243	56.2583	-0.304231	-0.367131
1	1018099	1019247	AT1G03970	protein_coding_gene	+	352	409	366	409	18.5192	20.5392	16.941	18.2038	-0.265429	-0.187452
1	1018569	1022108	AT1G03980	protein_coding_gene	-	1019	1132	1074	1185	53.6111	56.847	49.7121	52.7422	-0.277315	-0.271275
1	1022250	1023719	AT1G03982	protein_coding_gene	-	289	327	302	313	15.2047	16.4213	13.9786	13.931	-0.319894	-0.160519
1	1024846	1027616	AT1G03990	protein_coding_gene	+	1004	1056	982	1170	52.8219	53.0304	45.4537	52.0745	-0.0659294	-0.525929
1	1028105	1029119	AT1G04000	protein_coding_gene	-	213	222	218	258	11.2062	11.1484	10.0905	11.4831	0.0497449	-0.17101
1	1031199	1036237	AT1G04010	protein_coding_gene	-	1360	1441	1379	1524	71.5516	72.3644	63.8296	67.8304	-0.270805	-0.469471
1	1036536	1040224	AT1G04020	protein_coding_gene	+	1233	1305	1233	1408	64.8699	65.5347	57.0718	62.6675	-0.179074	-0.499602
1	1040382	1042892	AT1G04030	protein_coding_gene	+	766	892	728	911	40.3004	44.7946	33.6969	40.5469	-0.325232	-0.543357
1	1042361	1043864	AT1G04040	protein_coding_gene	-	461	485	456	483	24.2539	24.3558	21.1068	21.4974	-0.298629	-0.330606
1	1045597	1049297	AT1G04050	protein_coding_gene	-	1191	1235	1167	1303	62.6602	62.0195	54.0168	57.9941	-0.259857	-0.566209
1	1050552	1051186	AT1G04070	protein_coding_gene	-	194	206	220	231	10.2066	10.3449	10.1831	10.2814	-0.00989672	-0.00368043
1	1051311	1056827	AT1G04080	protein_coding_gene	+	1825	1987	1884	2129	96.0159	99.7835	87.2045	94.7578	-0.254807	-0.460434
1	1057150	1059419	AT1G04090	protein_coding_gene	+	748	781	762	803	39.3534	39.2204	35.2706	35.74	-0.284322	-0.334319
1	1059505	1061191	AT1G04100	protein_coding_gene	+	530	526	508	574	27.8841	26.4148	23.5138	25.5477	-0.0850589	-0.431439
1	1061456	1063784	AT1G04110	protein_coding_gene	-	1042	1008	1062	1168	54.8211	50.6199	49.1567	51.9855	0.0953295	-0.392946
1	1064449	1071047	AT1G04120	protein_coding_gene	-	2028	2158	2027	2248	106.696	108.371	93.8236	100.054	-0.407417	-0.643121
1	1073426	1075568	AT1G04130	protein_coding_gene	+	596	704	674	715	31.3564	35.3536	31.1974	31.8233	-0.304673	-0.0142199
1	1075542	1080630	AT1G04140	protein_coding_gene	-	1728	1835	1656	1979	90.9126	92.1504	76.6511	88.0816	-0.214318	-0.779747
1	1081207	1084246	AT1G04150	protein_coding_gene	-	1257	1267	1269	1365	66.1326	63.6264	58.7381	60.7536	-0.182158	-0.468118
1	1086494	1096146	AT1G04160	protein_coding_gene	+	2917	3185	2926	3315	153.468	159.945	135.435	147.544	-0.500144	-0.750529
1	1096945	1099898	AT1G04170	protein_coding_gene	+	866	869	795	995	45.5615	43.6396	36.7981	44.2856	0.0487152	-0.683784
1	1100443	1100608	AT1G04171	protein_coding_gene	-	108	132	110	127	5.68204	6.6288	5.09156	5.65253	-0.19714	-0.127254
1	1104622	1105988	AT1G04180	protein_coding_gene	+	483	482	458	539	25.4113	24.2052	21.1994	23.9899	-0.021927	-0.436685
1	1106427	1108715	AT1G04190	protein_coding_gene	-	549	651	555	708	28.8837	32.692	25.6892	31.5118	-0.104161	-0.3059
1	1109481	1114107	AT1G04200	protein_coding_gene	+	1265	1437	1313	1469	66.5535	72.1635	60.7747	65.3825	-0.40897	-0.362219
1	1114404	1119739	AT1G04210	protein_coding_gene	+	1634	1754	1732	1927	85.9671	88.0827	80.1689	85.7672	-0.12418	-0.318135
1	1119698	1122526	AT1G04220	protein_coding_gene	-	682	820	737	843	35.881	41.1789	34.1135	37.5204	-0.291693	-0.149404
1	1125517	1128168	AT1G04230	protein_coding_gene	+	663	772	703	791	34.8814	38.7684	32.5397	35.2059	-0.292971	-0.20169
1	1128187	1129551	AT1G04240	protein_coding_gene	-	321	357	343	363	16.8883	17.9279	15.8764	16.1565	-0.214625	-0.125014
1	1136257	1138613	AT1G04250	protein_coding_gene	+	538	602	599	594	28.305	30.2313	27.7259	26.4378	-0.35653	-0.054706
1	1140527	1141365	AT1G04260	protein_coding_gene	-	259	283	298	342	13.6264	14.2117	13.7935	15.2218	0.131664	0.022569
1	1141603	1143053	AT1G04270	protein_coding_gene	-	332	369	350	386	17.467	18.5305	16.2004	17.1801	-0.159814	-0.15438
1	1143435	1146654	AT1G04280	protein_coding_gene	-	640	734	746	764	33.6713	36.8601	34.53	34.0042	-0.239942	0.0735257
1	1147522	1148533	AT1G04290	protein_coding_gene	-	201	217	185	219	10.5749	10.8973	8.56308	9.74728	-0.179049	-0.325634
1	1147780	1148435	AT1G04295	other_RNA	+	177	183	151	186	9.31223	9.18993	6.98932	8.27851	-0.154249	-0.407862
1	1148596	1154652	AT1G04300	protein_coding_gene	-	1854	2012	1985	2172	97.5416	101.039	91.8795	96.6717	-0.219639	-0.290937
1	1154763	1157711	AT1G04310	protein_coding_gene	-	908	918	962	978	47.7712	46.1003	44.528	43.529	-0.192071	-0.238741
1	1159022	1159093	AT1G04320	tRNA	+	55	54	52	51	2.89363	2.71178	2.40692	2.26992	-0.140125	-0.149642
1	1161310	1161982	AT1G04330	protein_coding_gene	-	228	289	231	274	11.9954	14.5131	10.6923	12.1952	-0.317433	-0.193535
1	1163096	1164851	AT1G04340	protein_coding_gene	-	432	498	494	507	22.7282	25.0087	22.8657	22.5656	-0.250536	0.0144078
1	1165164	1166768	AT1G04350	protein_coding_gene	+	493	497	515	581	25.9374	24.9584	23.8378	25.8592	0.0893552	-0.210489
1	1167456	1168878	AT1G04360	protein_coding_gene	-	438	511	502	579	23.0438	25.6615	23.236	25.7702	0.0107199	0.0199786
1	1175176	1175578	AT1G04370	protein_coding_gene	+	226	272	255	313	11.8902	13.6593	11.8032	13.931	0.0365768	-0.0126424
1	1176920	1178407	AT1G04380	protein_coding_gene	-	559	612	576	652	29.4098	30.7335	26.6613	29.0193	-0.156826	-0.259627
1	1179362	1183704	AT1G04390	protein_coding_gene	-	1420	1548	1418	1630	74.7083	77.7378	65.6348	72.5483	-0.299374	-0.541862
1	1185549	1188517	AT1G04400	protein_coding_gene	-	783	908	878	1059	41.1948	45.5981	40.6399	47.1341	0.112792	-0.0433717
1	1189077	1191412	AT1G04410	protein_coding_gene	-	751	813	729	913	39.5112	40.8274	33.7432	40.6359	-0.0149988	-0.476908
1	1191607	1193884	AT1G04420	protein_coding_gene	+	588	642	638	667	30.9355	32.2401	29.531	29.6869	-0.229463	-0.127725
1	1194186	1196889	AT1G04425	other_RNA	+	423	506	539	501	22.2546	25.4104	24.9486	22.2986	-0.318736	0.277379
1	1198117	1201527	AT1G04430	protein_coding_gene	+	928	1008	963	1078	48.8234	50.6199	44.5743	47.9798	-0.188025	-0.310978
1	1202254	1205803	AT1G04440	protein_coding_gene	+	899	981	975	1082	47.2977	49.264	45.1297	48.1578	-0.0792516	-0.159465
1	1207343	1207862	AT1G04445	protein_coding_gene	+	307	318	308	354	16.1517	15.9694	14.2564	15.7559	-0.0268029	-0.243159
1	1208520	1209874	AT1G04450	protein_coding_gene	+	430	487	480	533	22.6229	24.4563	22.2177	23.7228	-0.0747168	-0.0427892
1	1210318	1210549	AT1G04457	pseudogene	-	141	178	184	194	7.41822	8.93884	8.51679	8.63458	-0.0513232	0.194714
1	1211048	1214662	AT1G04470	protein_coding_gene	-	1352	1478	1504	1685	71.1307	74.2225	69.6155	74.9962	0.0447892	-0.0903103
1	1216094	1217467	AT1G04480	protein_coding_gene	+	386	410	404	423	20.308	20.5895	18.6999	18.8269	-0.198558	-0.182103
1	1217947	1220137	AT1G04490	protein_coding_gene	-	657	698	626	696	34.5657	35.0523	28.9756	30.9777	-0.354739	-0.496363
1	1221432	1224366	AT1G04500	protein_coding_gene	-	676	773	657	790	35.5653	38.8187	30.4105	35.1614	-0.300754	-0.449097
1	1224551	1224680	AT1G04501	protein_coding_gene	+	36	45	34	40	1.89401	2.25982	1.57375	1.78033	-0.168981	-0.121737
1	1226574	1230827	AT1G04510	protein_coding_gene	+	1327	1384	1362	1457	69.8154	69.502	63.0428	64.8484	-0.283936	-0.415614
1	1231577	1234032	AT1G04520	protein_coding_gene	+	472	568	542	545	24.8326	28.5239	25.0875	24.2569	-0.415646	0.0255101
1	1234175	1236034	AT1G04530	protein_coding_gene	-	453	485	500	581	23.833	24.3558	23.1435	25.8592	0.150036	-0.0711399
1	1237255	1239061	AT1G04540	protein_coding_gene	+	684	752	716	791	35.9862	37.7641	33.1414	35.2059	-0.211789	-0.241994
1	1240374	1242121	AT1G04550	protein_coding_gene	+	538	592	597	645	28.305	29.7292	27.6333	28.7078	-0.0944842	-0.0635039
1	1242557	1244244	AT1G04555	protein_coding_gene	+	341	409	362	424	17.9405	20.5392	16.7559	18.8715	-0.187895	-0.142231
1	1244946	1246059	AT1G04560	protein_coding_gene	+	425	471	434	512	22.3599	23.6528	20.0885	22.7882	-0.0897152	-0.246601
1	1246727	1248775	AT1G04570	protein_coding_gene	-	765	816	811	870	40.2478	40.978	37.5387	38.7221	-0.178702	-0.217231
1	1252121	1257510	AT1G04580	protein_coding_gene	-	1811	1957	1906	2079	95.2794	98.277	88.2229	92.5324	-0.294097	-0.368412
1	1258576	1261426	AT1G04590	protein_coding_gene	-	729	831	770	843	38.3538	41.7313	35.6409	37.5204	-0.334591	-0.223039
1	1262122	1272376	AT1G04600	protein_coding_gene	+	3013	3256	3071	3528	158.518	163.51	142.147	157.025	-0.256168	-0.66786
1	1279387	1281618	AT1G04610	protein_coding_gene	+	623	698	673	798	32.7769	35.0523	31.1511	35.5175	0.0391582	-0.143799
1	1282740	1286584	AT1G04620	protein_coding_gene	-	1209	1324	1219	1293	63.6073	66.4889	56.4237	57.549	-0.567963	-0.463842
1	1287830	1289820	AT1G04625	protein_coding_gene	-	493	589	535	573	25.9374	29.5785	24.7635	25.5032	-0.388547	-0.116589
1	1289733	1291112	AT1G04630	protein_coding_gene	-	352	416	381	432	18.5192	20.8908	17.6353	19.2275	-0.185722	-0.103956
1	1291313	1291995	AT1G04635	protein_coding_gene	+	199	228	203	210	10.4697	11.4497	9.39624	9.34671	-0.326508	-0.170359
1	1292079	1293357	AT1G04640	protein_coding_gene	+	361	370	356	379	18.9927	18.5807	16.4781	16.8686	-0.203398	-0.298738
1	1293769	1294263	AT1G04645	protein_coding_gene	-	141	179	163	192	7.41822	8.98906	7.54477	8.54556	-0.0748957	0.0231336
1	1294892	1299002	AT1G04650	protein_coding_gene	-	1231	1381	1284	1435	64.7647	69.3513	59.4324	63.8692	-0.335924	-0.338411
1	1300485	1301773	AT1G04660	protein_coding_gene	-	465	492	488	531	24.4643	24.7073	22.588	23.6338	-0.109185	-0.193458
1	1301860	1302724	AT1G04670	protein_coding_gene	+	273	305	318	286	14.3629	15.3165	14.7192	12.7293	-0.345817	0.0467204
1	1303528	1307884	AT1G04680	protein_coding_gene	-	926	1066	1032	1117	48.7182	53.5326	47.7681	49.7156	-0.265668	-0.0683968
1	1310429	1310579	AT1G04684	protein_coding_gene	-	91	90	88	86	4.78764	4.51964	4.07325	3.8277	-0.169493	-0.169839
1	1313563	1315750	AT1G04690	protein_coding_gene	+	638	698	644	733	33.5661	35.0523	29.8088	32.6245	-0.208714	-0.333886
1	1316253	1320919	AT1G04700	protein_coding_gene	+	1405	1556	1382	1568	73.9191	78.1395	63.9685	69.7888	-0.485687	-0.59959
1	1321903	1324782	AT1G04710	protein_coding_gene	+	921	976	999	1078	48.4552	49.0129	46.2406	47.9798	-0.0741811	-0.160928
1	1324922	1324960	AT1G04720	tRNA	+	37	46	41	53	1.94662	2.31004	1.89776	2.35893	0.016001	-0.0176214
1	1325295	1331086	AT1G04730	protein_coding_gene	-	1753	1935	1758	2001	92.2279	97.1722	81.3724	89.0608	-0.420393	-0.582871
1	1331465	1333567	AT1G04750	protein_coding_gene	-	561	618	635	692	29.515	31.0348	29.3922	30.7996	-0.0211501	-0.0113173
1	1334759	1336070	AT1G04760	protein_coding_gene	+	436	482	461	542	22.9386	24.2052	21.3383	24.1234	-0.00831528	-0.170089
1	1336370	1337849	AT1G04770	protein_coding_gene	-	518	499	492	538	27.2527	25.0589	22.7732	23.9454	-0.112482	-0.448292
1	1339891	1340327	AT1G04778	protein_coding_gene	+	224	244	217	244	11.785	12.2532	10.0443	10.86	-0.205013	-0.263656
1	1340668	1343584	AT1G04780	protein_coding_gene	-	947	1001	955	1069	49.8231	50.2684	44.204	47.5792	-0.192253	-0.409936
1	1345035	1348451	AT1G04790	protein_coding_gene	+	991	1032	974	1150	52.138	51.8252	45.0835	51.1844	-0.0446449	-0.506241
1	1348451	1349286	AT1G04800	protein_coding_gene	-	336	369	306	339	17.6775	18.5305	14.1638	15.0883	-0.420347	-0.440974
1	1350179	1355442	AT1G04810	protein_coding_gene	+	1734	1972	1745	2007	91.2283	99.0303	80.7707	89.3278	-0.500054	-0.564099
1	1356190	1358386	AT1G04820	protein_coding_gene	-	414	474	456	539	21.7811	23.8034	21.1068	23.9899	0.0190727	-0.0728102
1	1358573	1362019	AT1G04830	protein_coding_gene	-	1035	1132	1070	1180	54.4529	56.847	49.527	52.5196	-0.292653	-0.341676
1	1362866	1364962	AT1G04840	protein_coding_gene	-	651	701	704	802	34.2501	35.2029	32.586	35.6955	0.0413666	-0.143942
1	1365117	1368844	AT1G04850	protein_coding_gene	-	1083	1089	1105	1226	56.9782	54.6876	51.147	54.567	-0.00815981	-0.396676
1	1369053	1373101	AT1G04860	protein_coding_gene	-	1253	1397	1302	1447	65.9222	70.1548	60.2656	64.4033	-0.350681	-0.356157
1	1373233	1375762	AT1G04870	protein_coding_gene	-	689	762	732	863	36.2493	38.2663	33.882	38.4105	0.0116502	-0.199913
1	1375960	1379185	AT1G04880	protein_coding_gene	-	976	1068	1026	1126	51.3488	53.633	47.4904	50.1162	-0.244179	-0.274481
1	1380381	1382599	AT1G04890	protein_coding_gene	-	630	733	668	755	33.1452	36.8099	30.9197	33.6036	-0.270253	-0.196644
1	1383840	1387895	AT1G04900	protein_coding_gene	+	1012	1206	1086	1178	53.2428	60.5631	50.2676	52.4306	-0.541334	-0.206803
1	1387870	1391187	AT1G04910	protein_coding_gene	-	1031	1108	1019	1126	54.2424	55.6417	47.1664	50.1162	-0.380062	-0.497168
1	1391501	1395864	AT1G04920	protein_coding_gene	-	1507	1602	1557	1756	79.2855	80.4495	72.0687	78.1563	-0.128761	-0.414909
1	1396290	1399053	AT1G04930	protein_coding_gene	-	788	888	808	902	41.4578	44.5937	37.3998	40.1463	-0.341741	-0.323236
1	1399181	1400770	AT1G04940	protein_coding_gene	+	433	525	486	518	22.7808	26.3645	22.4954	23.0552	-0.333057	-0.029984
1	1399173	1403112	AT1G04945	protein_coding_gene	+	946	1120	1071	1160	49.7704	56.2444	49.5733	51.6294	-0.314261	-0.0139873
1	1403084	1407501	AT1G04950	protein_coding_gene	-	1243	1371	1201	1512	65.396	68.8491	55.5906	67.2963	-0.0941046	-0.630873
1	1407800	1410868	AT1G04960	protein_coding_gene	-	733	826	798	843	38.5642	41.4802	36.937	37.5204	-0.315127	-0.13243
1	1411169	1413627	AT1G04970	protein_coding_gene	+	760	850	784	857	39.9847	42.6855	36.2889	38.1435	-0.35737	-0.299316
1	1413643	1416144	AT1G04980	protein_coding_gene	-	788	808	745	896	41.4578	40.5763	34.4837	39.8793	-0.0549467	-0.566489
1	1416342	1418482	AT1G04985	protein_coding_gene	-	559	619	610	617	29.4098	31.0851	28.235	27.4615	-0.335023	-0.109418
1	1419079	1421789	AT1G04990	protein_coding_gene	-	758	854	723	859	39.8795	42.8863	33.4654	38.2325	-0.365522	-0.530089
1	1425592	1428782	AT1G05000	protein_coding_gene	+	794	827	735	909	41.7735	41.5304	34.0209	40.4579	-0.0837587	-0.6305
1	1431189	1432858	AT1G05010	protein_coding_gene	-	385	458	431	472	20.2554	22.9999	19.9497	21.0078	-0.212393	-0.0340972
1	1435253	1437667	AT1G05020	protein_coding_gene	-	716	795	713	887	37.6698	39.9235	33.0026	39.4787	-0.0352915	-0.392787
1	1438151	1441417	AT1G05030	protein_coding_gene	-	884	961	924	1093	46.5085	48.2597	42.7691	48.6474	0.0278505	-0.279907
1	1447368	1448448	AT1G05040	protein_coding_gene	-	348	373	369	380	18.3088	18.7314	17.0799	16.9131	-0.215423	-0.146097
1	1448717	1450887	AT1G05055	protein_coding_gene	-	762	813	770	805	40.0899	40.8274	35.6409	35.8291	-0.403893	-0.361659
1	1451029	1452872	AT1G05060	protein_coding_gene	-	487	556	480	537	25.6218	27.9213	22.2177	23.9009	-0.39521	-0.348229
1	1453215	1454260	AT1G05061	pseudogene	-	326	359	346	351	17.1513	18.0283	16.0153	15.6224	-0.293465	-0.139509
1	1454968	1455220	AT1G05065	protein_coding_gene	-	63	97	62	68	3.31452	4.87116	2.86979	3.02655	-0.467372	-0.126538
1	1457062	1458744	AT1G05070	protein_coding_gene	-	482	490	511	528	25.3587	24.6069	23.6526	23.5003	-0.112825	-0.17235
1	1459090	1460579	AT1G05080	protein_coding_gene	+	560	610	603	668	29.4624	30.6331	27.911	29.7314	-0.0820626	-0.144842
1	1460987	1461670	AT1G05085	protein_coding_gene	+	232	262	276	290	12.2059	13.1572	12.7752	12.9074	-0.0345989	0.080551
1	1463201	1465622	AT1G05090	protein_coding_gene	+	44	38	47	33	2.3149	1.90829	2.17548	1.46877	-0.169481	-0.0465285
1	1469609	1470881	AT1G05100	protein_coding_gene	+	397	423	404	515	20.8867	21.2423	18.6999	22.9217	0.178724	-0.245863
1	1471405	1476078	AT1G05120	protein_coding_gene	-	1326	1503	1413	1482	69.7628	75.4779	65.4034	65.9611	-0.566162	-0.265175
1	1477499	1478821	AT1G05135	pseudogene	-	424	417	416	493	22.3073	20.941	19.2554	21.9425	0.108152	-0.334964
1	1478922	1479063	AT1G05136	protein_coding_gene	+	84	85	85	84	4.41936	4.26855	3.93439	3.73868	-0.132478	-0.118699
1	1482547	1484056	AT1G05140	protein_coding_gene	+	465	489	483	553	24.4643	24.5567	22.3566	24.613	0.00567847	-0.217869
1	1484066	1486960	AT1G05150	protein_coding_gene	-	927	1073	969	1080	48.7708	53.8841	44.852	48.0688	-0.407414	-0.286446
1	1487377	1490947	AT1G05160	protein_coding_gene	-	937	1036	1016	1052	49.2969	52.026	47.0275	46.8226	-0.370206	-0.163518
1	1491110	1494248	AT1G05170	protein_coding_gene	-	857	930	782	925	45.088	46.7029	36.1964	41.17	-0.417565	-0.69842
1	1498113	1501824	AT1G05180	protein_coding_gene	-	948	1060	1006	1184	49.8757	53.2313	46.5646	52.6976	-0.0366625	-0.238442
1	1502343	1503830	AT1G05190	protein_coding_gene	-	361	376	392	457	18.9927	18.882	18.1445	20.3402	0.164667	-0.0984332
1	1504959	1509152	AT1G05200	protein_coding_gene	+	1343	1503	1416	1579	70.6572	75.4779	65.5423	70.2784	-0.304585	-0.309965
1	1509102	1510281	AT1G05205	protein_coding_gene	-	281	335	281	316	14.7838	16.8231	13.0066	14.0646	-0.35132	-0.238504
1	1510403	1511683	AT1G05210	protein_coding_gene	+	388	429	415	469	20.4132	21.5436	19.2091	20.8743	-0.0726663	-0.135287
1	1511906	1513573	AT1G05220	protein_coding_gene	+	548	574	525	600	28.8311	28.8252	24.3006	26.7049	-0.201237	-0.439891
1	1512895	1518805	AT1G05230	protein_coding_gene	-	1452	1596	1508	1704	76.3918	80.1482	69.8007	75.8419	-0.24383	-0.385564
1	1521136	1522681	AT1G05240	protein_coding_gene	+	24	27	28	35	1.26268	1.35589	1.29603	1.55779	0.0836853	0.0147465
1	1525600	1527234	AT1G05250	protein_coding_gene	-	27	38	35	39	1.42051	1.90829	1.62004	1.73582	-0.0639048	0.0809574
1	1529766	1531439	AT1G05260	protein_coding_gene	+	485	506	499	574	25.5166	25.4104	23.0972	25.5477	0.0135977	-0.24544
1	1531640	1534410	AT1G05270	protein_coding_gene	-	749	825	765	906	39.406	41.43	35.4095	40.3244	-0.0864663	-0.326831
1	1535443	1537525	AT1G05280	protein_coding_gene	-	653	636	653	737	34.3553	31.9388	30.2254	32.8025	0.0759076	-0.363579
1	1539151	1540562	AT1G05290	protein_coding_gene	-	445	483	469	514	23.4121	24.2554	21.7086	22.8772	-0.141965	-0.17936
1	1541347	1542432	AT1G05291	protein_coding_gene	-	338	346	322	403	17.7827	17.3755	14.9044	17.9368	0.0667918	-0.356331
1	1545105	1547849	AT1G05300	protein_coding_gene	-	564	597	601	673	29.6729	29.9803	27.8184	29.954	-0.00239993	-0.172962
1	1550542	1552517	AT1G05310	protein_coding_gene	-	511	602	540	666	26.8845	30.2313	24.9949	29.6424	-0.0538184	-0.185529
1	1553602	1557733	AT1G05320	protein_coding_gene	+	990	1092	1076	1170	52.0853	54.8383	49.8047	52.0745	-0.189017	-0.159772
1	1558169	1558583	AT1G05330	protein_coding_gene	+	127	140	148	156	6.68166	7.03055	6.85046	6.94327	-0.016509	0.0324491
1	1558843	1559903	AT1G05340	protein_coding_gene	-	137	172	177	155	7.20777	8.63753	8.19278	6.89876	-0.312418	0.177575
1	1560677	1564123	AT1G05350	protein_coding_gene	-	956	1068	1014	1076	50.2966	53.633	46.9349	47.8908	-0.403142	-0.241099
1	1564597	1567465	AT1G05360	protein_coding_gene	+	784	820	781	779	41.2474	41.1789	36.1501	34.6718	-0.528799	-0.409919
1	1569191	1572280	AT1G05370	protein_coding_gene	-	570	619	589	605	29.9885	31.0851	27.263	26.9274	-0.386233	-0.254781
1	1576862	1582614	AT1G05380	protein_coding_gene	+	1898	1988	1894	2122	99.8565	99.8338	87.6674	94.4463	-0.273336	-0.629737
1	1582670	1583718	AT1G05385	protein_coding_gene	-	226	245	211	266	11.8902	12.3035	9.76654	11.8392	-0.0668192	-0.323069
1	1583771	1583845	AT1G05390	tRNA	-	14	31	20	17	0.73656	1.55676	0.925738	0.756638	-0.377854	0.103922
1	1584072	1585421	AT1G05400	protein_coding_gene	+	410	411	368	433	21.5707	20.6397	17.0336	19.272	-0.153099	-0.51725
1	1585370	1587778	AT1G05410	protein_coding_gene	-	767	819	812	928	40.353	41.1287	37.585	41.3036	0.0136188	-0.221742
1	1590072	1590753	AT1G05420	protein_coding_gene	+	355	361	349	373	18.6771	18.1288	16.1541	16.6015	-0.18329	-0.302477
1	1594056	1595818	AT1G05430	protein_coding_gene	-	408	462	426	509	21.4655	23.2008	19.7182	22.6546	-0.0570314	-0.192564
1	1596006	1597848	AT1G05440	protein_coding_gene	-	503	574	572	587	26.4636	28.8252	26.4761	26.1263	-0.257527	0.00121953
1	1599910	1601214	AT1G05450	protein_coding_gene	+	310	383	361	412	16.3096	19.2336	16.7096	18.3374	-0.103395	0.049226
1	1601147	1605027	AT1G05460	protein_coding_gene	-	1274	1407	1327	1453	67.027	70.657	61.4227	64.6703	-0.363984	-0.349736
1	1607356	1611703	AT1G05470	protein_coding_gene	-	1191	1286	1232	1321	62.6602	64.5806	57.0255	58.7953	-0.368398	-0.364301
1	1618601	1623452	AT1G05490	protein_coding_gene	-	1622	1815	1719	1926	85.3358	91.146	79.5672	85.7227	-0.288387	-0.317692
1	1624954	1629224	AT1G05500	protein_coding_gene	+	1101	1231	1169	1329	57.9252	61.8186	54.1094	59.1513	-0.17149	-0.254953
1	1629445	1630863	AT1G05510	protein_coding_gene	+	458	518	477	551	24.096	26.013	22.0789	24.524	-0.148126	-0.209958
1	1630899	1635711	AT1G05520	protein_coding_gene	-	1447	1549	1479	1707	76.1288	77.788	68.4583	75.9754	-0.103362	-0.451225
1	1636495	1637863	AT1G05530	protein_coding_gene	-	512	566	540	655	26.9371	28.4235	24.9949	29.1528	0.0679677	-0.1906
1	1639285	1640811	AT1G05540	protein_coding_gene	+	520	577	611	621	27.358	28.9759	28.2813	27.6396	-0.125592	0.0875331
1	1640958	1643917	AT1G05550	protein_coding_gene	-	804	866	887	925	42.2996	43.4889	41.0565	41.17	-0.178227	-0.0962815
1	1645497	1647147	AT1G05560	protein_coding_gene	-	511	517	517	596	26.8845	25.9628	23.9303	26.5269	0.0550521	-0.293158
1	1645874	1647162	AT1G05562	other_RNA	+	471	477	471	547	24.78	23.9541	21.8011	24.346	0.0398721	-0.308783
1	1647705	1659437	AT1G05570	protein_coding_gene	-	3458	3818	3580	4017	181.93	191.733	165.707	178.789	-0.475561	-0.61543
1	1661690	1662187	AT1G05575	protein_coding_gene	-	176	191	208	209	9.25962	9.59167	9.62768	9.3022	-0.0470915	0.059888
1	1662369	1664398	AT1G05577	protein_coding_gene	-	470	527	539	516	24.7274	26.465	24.9486	22.9662	-0.352106	0.022198
1	1665432	1668904	AT1G05580	protein_coding_gene	-	1279	1373	1380	1562	67.2901	68.9496	63.8759	69.5217	0.034381	-0.210809
1	1669349	1671876	AT1G05590	protein_coding_gene	+	811	864	828	910	42.6679	43.3885	38.3256	40.5024	-0.222845	-0.341302
1	1671935	1673856	AT1G05600	protein_coding_gene	+	574	655	616	662	30.199	32.8929	28.5127	29.4644	-0.307123	-0.155628
1	1673860	1675934	AT1G05610	protein_coding_gene	-	637	685	670	668	33.5135	34.3995	31.0122	29.7314	-0.412451	-0.220222
1	1677506	1678270	AT1G05615	protein_coding_gene	-	377	409	418	457	19.8345	20.5392	19.3479	20.3402	-0.0220101	-0.0549683
1	1679157	1681710	AT1G05620	protein_coding_gene	+	611	693	666	715	32.1456	34.8012	30.8271	31.8233	-0.258038	-0.117495
1	1682317	1687363	AT1G05630	protein_coding_gene	+	1942	1932	1881	2042	102.171	97.0215	87.0657	90.8856	-0.316555	-0.77709
1	1687435	1689501	AT1G05640	protein_coding_gene	-	842	815	798	896	44.2988	40.9278	36.937	39.8793	-0.0824798	-0.57816
1	1690263	1692126	AT1G05650	protein_coding_gene	-	642	671	672	711	33.7766	33.6964	31.1048	31.6453	-0.179446	-0.234592
1	1694285	1696058	AT1G05660	protein_coding_gene	-	599	643	639	720	31.5143	32.2903	29.5773	32.0459	-0.0215482	-0.175252
1	1697586	1701025	AT1G05670	protein_coding_gene	-	1015	1111	1000	1197	53.4006	55.7924	46.2869	53.2762	-0.170373	-0.504125
1	1701115	1702749	AT1G05675	protein_coding_gene	-	513	551	518	615	26.9897	27.6702	23.9766	27.3725	-0.0283747	-0.298567
1	1703091	1704691	AT1G05680	protein_coding_gene	-	589	664	592	717	30.9881	33.3449	27.4019	31.9123	-0.125401	-0.332022
1	1707010	1709347	AT1G05690	protein_coding_gene	+	681	754	694	720	35.8284	37.8645	32.1231	32.0459	-0.492508	-0.317957
1	1709795	1713245	AT1G05700	protein_coding_gene	+	1057	1060	996	1176	55.6103	53.2313	46.1018	52.3416	-0.0612288	-0.667404
1	1714949	1717276	AT1G05710	protein_coding_gene	+	586	704	619	720	30.8303	35.3536	28.6516	32.0459	-0.284983	-0.199787
1	1717446	1718909	AT1G05720	protein_coding_gene	-	437	506	457	475	22.9912	25.4104	21.1531	21.1414	-0.442899	-0.195663
1	1718554	1720303	AT1G05730	protein_coding_gene	+	456	591	511	583	23.9908	29.6789	23.6526	25.9482	-0.353896	-0.034648
1	1720673	1721309	AT1G05740	protein_coding_gene	+	207	235	237	247	10.8906	11.8013	10.97	10.9935	-0.119652	0.012012
1	1721508	1724734	AT1G05750	protein_coding_gene	+	1060	1128	1074	1190	55.7681	56.6461	49.7121	52.9647	-0.248677	-0.417124
1	1723733	1724486	AT1G05760	protein_coding_gene	-	270	288	255	312	14.2051	14.4628	11.8032	13.8865	-0.0765388	-0.333392
1	1725387	1726283	AT1G05770	protein_coding_gene	-	282	291	270	312	14.8364	14.6135	12.4975	13.8865	-0.0962948	-0.316633
1	1726607	1728404	AT1G05780	protein_coding_gene	+	475	539	515	519	24.9904	27.0676	23.8378	23.0997	-0.396436	-0.116651
1	1730248	1732626	AT1G05785	protein_coding_gene	+	561	593	601	626	29.515	29.7794	27.8184	27.8621	-0.178593	-0.158455
1	1732870	1737489	AT1G05790	protein_coding_gene	+	1361	1475	1431	1586	71.6042	74.0718	66.2366	70.5899	-0.204718	-0.323341
1	1741203	1742619	AT1G05800	protein_coding_gene	+	665	699	640	745	34.9866	35.1025	29.6236	33.1586	-0.16639	-0.47219
1	1744772	1747693	AT1G05805	protein_coding_gene	+	497	613	541	609	26.1479	30.7837	25.0412	27.1055	-0.34202	-0.109381
1	1748313	1749460	AT1G05810	protein_coding_gene	+	352	389	402	420	18.5192	19.5349	18.6073	18.6934	-0.0962385	0.0102245
1	1749681	1753990	AT1G05820	protein_coding_gene	+	1085	1281	1195	1220	57.0834	64.3295	55.3129	54.2999	-0.651718	-0.118096
1	1754243	1761817	AT1G05830	protein_coding_gene	+	2360	2539	2383	2546	124.163	127.504	110.302	113.318	-0.646685	-0.640385
1	1762223	1762814	AT1G05835	protein_coding_gene	+	226	244	241	241	11.8902	12.2532	11.1551	10.7265	-0.225335	-0.108284
1	1762733	1766281	AT1G05840	protein_coding_gene	-	1068	1129	1079	1154	56.189	56.6963	49.9436	51.3624	-0.36294	-0.428858
1	1766502	1768695	AT1G05850	protein_coding_gene	-	605	661	630	717	31.8299	33.1942	29.1608	31.9123	-0.112342	-0.241732
1	1769013	1771115	AT1G05860	protein_coding_gene	+	685	727	701	812	36.0388	36.5086	32.4471	36.1406	-0.0305301	-0.306999
1	1771456	1773293	AT1G05870	protein_coding_gene	-	497	560	566	604	26.1479	28.1222	26.1984	26.8829	-0.118161	0.00493514
1	1775642	1778553	AT1G05880	protein_coding_gene	+	768	838	831	892	40.4056	42.0828	38.4644	39.7013	-0.186235	-0.154571
1	1779255	1784529	AT1G05890	protein_coding_gene	+	1494	1619	1531	1663	78.6015	81.3032	70.8653	74.017	-0.413515	-0.447599
1	1784802	1786292	AT1G05894	protein_coding_gene	+	496	544	491	577	26.0953	27.3187	22.7269	25.6812	-0.159067	-0.341083
1	1786855	1789676	AT1G05900	protein_coding_gene	+	762	827	807	864	40.0899	41.5304	37.3535	38.455	-0.243199	-0.219907
1	1790223	1796647	AT1G05910	protein_coding_gene	+	2204	2296	2267	2694	115.956	115.301	104.932	119.905	0.212283	-0.524618
1	1796777	1798254	AT1G05920	protein_coding_gene	+	534	625	534	595	28.0945	31.3864	24.7172	26.4823	-0.456254	-0.328786
1	1798900	1799062	AT1G05925	protein_coding_gene	-	76	78	79	84	3.99847	3.91702	3.65667	3.73868	-0.0455782	-0.0873766
1	1799417	1800933	AT1G05930	protein_coding_gene	+	576	631	635	696	30.3042	31.6877	29.3922	30.9777	-0.0634221	-0.0834688
1	1801161	1803984	AT1G05940	protein_coding_gene	-	960	1086	1044	1121	50.507	54.5369	48.3235	49.8936	-0.321371	-0.155315
1	1804400	1807471	AT1G05950	protein_coding_gene	-	978	1063	1044	1098	51.454	53.3819	48.3235	48.8699	-0.31559	-0.221632
1	1807972	1815474	AT1G05960	protein_coding_gene	-	2114	2241	2183	2359	111.221	112.539	101.044	104.995	-0.361745	-0.494038
1	1816055	1817282	AT1G05970	protein_coding_gene	-	425	442	424	446	22.3599	22.1964	19.6256	19.8506	-0.255905	-0.298538
1	1817399	1817471	AT1G05980	tRNA	+	27	29	25	31	1.42051	1.45633	1.15717	1.37975	-0.0321552	-0.116132
1	1818446	1819040	AT1G05990	protein_coding_gene	+	251	275	276	310	13.2055	13.81	12.7752	13.7975	-0.00167901	-0.0596946
1	1820307	1821894	AT1G06000	protein_coding_gene	-	502	560	516	622	26.411	28.1222	23.884	27.6841	-0.0414704	-0.252028
1	1820976	1821918	AT1G06002	other_RNA	+	389	437	391	494	20.4659	21.9453	18.0982	21.987	0.00444613	-0.269725
1	1822617	1823997	AT1G06010	protein_coding_gene	+	359	391	378	368	18.8875	19.6353	17.4965	16.379	-0.384077	-0.163101
1	1824547	1826101	AT1G06020	protein_coding_gene	+	487	505	504	539	25.6218	25.3602	23.3286	23.9899	-0.137942	-0.231827
1	1826879	1828161	AT1G06030	protein_coding_gene	+	368	409	413	436	19.361	20.5392	19.1165	19.4056	-0.12685	-0.0278743
1	1828412	1829890	AT1G06040	protein_coding_gene	-	454	474	486	542	23.8856	23.8034	22.4954	24.1234	0.0326844	-0.144354
1	1830604	1832555	AT1G06050	protein_coding_gene	-	428	533	485	508	22.5177	26.7663	22.4492	22.6101	-0.418603	-0.00722879
1	1832942	1834861	AT1G06060	protein_coding_gene	+	472	601	520	548	24.8326	30.1811	24.0692	24.3905	-0.555065	-0.0771963
1	1834828	1837648	AT1G06070	protein_coding_gene	-	842	959	887	955	44.2988	48.1592	41.0565	42.5053	-0.420079	-0.248204
1	1843567	1846302	AT1G06080	protein_coding_gene	+	681	744	697	789	35.8284	37.3623	32.262	35.1169	-0.18652	-0.305721
1	1847882	1849693	AT1G06090	protein_coding_gene	+	443	494	437	499	23.3069	24.8078	20.2274	22.2096	-0.268039	-0.330234
1	1851529	1853019	AT1G06100	protein_coding_gene	+	423	486	420	477	22.2546	24.406	19.4405	21.2304	-0.332603	-0.308345
1	1853076	1855031	AT1G06110	protein_coding_gene	-	626	721	686	716	32.9348	36.2073	31.7528	31.8678	-0.372091	-0.103918
1	1855942	1857718	AT1G06120	protein_coding_gene	+	436	435	421	424	22.9386	21.8449	19.4868	18.8715	-0.329725	-0.375041
1	1857766	1860730	AT1G06130	protein_coding_gene	-	758	785	798	913	39.8795	39.4213	36.937	40.6359	0.0959958	-0.237443
1	1862196	1862742	AT1G06135	protein_coding_gene	+	178	221	214	223	9.36484	11.0982	9.9054	9.92532	-0.180952	0.0870818
1	1863543	1863750	AT1G06137	protein_coding_gene	-	124	146	162	171	6.52382	7.33186	7.49848	7.61089	0.0510448	0.184158
1	1864795	1866472	AT1G06140	protein_coding_gene	+	579	630	536	656	30.462	31.6375	24.8098	29.1973	-0.221262	-0.5383
1	1874884	1877528	AT1G06148	protein_coding_gene	-	440	525	480	504	23.149	26.3645	22.2177	22.4321	-0.398388	-0.0977778
1	1868988	1873718	AT1G06149	protein_coding_gene	-	1383	1579	1468	1660	72.7616	79.2945	67.9492	73.8835	-0.309194	-0.286914
1	1867014	1873718	AT1G06150	protein_coding_gene	-	1913	2187	2008	2271	100.646	109.827	92.9441	101.078	-0.426091	-0.391481
1	1883003	1883934	AT1G06160	protein_coding_gene	+	295	343	339	390	15.5204	17.2248	15.6913	17.3582	0.0160329	0.0216284
1	1884980	1886897	AT1G06170	protein_coding_gene	-	534	606	582	690	28.0945	30.4322	26.939	30.7106	0.0251757	-0.110149
1	1889407	1891158	AT1G06180	protein_coding_gene	+	391	428	402	395	20.5711	21.4934	18.6073	17.5807	-0.443159	-0.221913
1	1892272	1894148	AT1G06190	protein_coding_gene	-	597	681	637	730	31.409	34.1986	29.4848	32.4909	-0.147873	-0.17439
1	1894335	1896935	AT1G06200	protein_coding_gene	-	585	675	615	712	30.7777	33.8973	28.4664	31.6898	-0.192767	-0.21237
1	1897202	1899208	AT1G06210	protein_coding_gene	+	609	622	601	680	32.0404	31.2357	27.8184	30.2655	-0.0874794	-0.386104
1	1899963	1904873	AT1G06220	protein_coding_gene	+	1134	1225	1134	1252	59.6614	61.5173	52.4894	55.7242	-0.378431	-0.479125
1	1905974	1906226	AT1G06225	protein_coding_gene	+	150	169	161	171	7.89172	8.48687	7.45219	7.61089	-0.154439	-0.0793499
1	1906962	1910848	AT1G06230	protein_coding_gene	+	1243	1376	1329	1400	65.396	69.1002	61.5153	62.3114	-0.418897	-0.243613
1	1911121	1913205	AT1G06240	protein_coding_gene	+	739	780	690	874	38.8799	39.1702	31.938	38.9001	-0.0216129	-0.584004
1	1913255	1914895	AT1G06250	protein_coding_gene	-	581	622	580	638	30.5673	31.2357	26.8464	28.3962	-0.260084	-0.347414
1	1916429	1917585	AT1G06260	protein_coding_gene	+	447	501	482	556	23.5173	25.1593	22.3103	24.7465	-0.0413175	-0.126089
1	1914942	1917661	AT1G06265	other_RNA	-	829	910	862	989	43.6149	45.6985	39.8993	44.0186	-0.125422	-0.287567
1	1918087	1919760	AT1G06270	protein_coding_gene	-	597	603	607	651	31.409	30.2816	28.0962	28.9748	-0.120044	-0.303796
1	1920306	1920949	AT1G06280	protein_coding_gene	-	280	298	263	345	14.7312	14.965	12.1735	15.3553	0.0501205	-0.349077
1	1922351	1926278	AT1G06290	protein_coding_gene	+	838	944	857	899	44.0884	47.406	39.6679	40.0128	-0.55963	-0.341665
1	1926790	1930258	AT1G06310	protein_coding_gene	+	1107	1302	1227	1350	58.2409	65.3841	56.794	60.086	-0.334526	-0.0953896
1	1930522	1931449	AT1G06320	protein_coding_gene	+	339	366	369	388	17.8353	18.3799	17.0799	17.2692	-0.131556	-0.0904043
1	1931670	1932266	AT1G06330	protein_coding_gene	-	297	301	315	313	15.6256	15.1157	14.5804	13.931	-0.155456	-0.134497
1	1933283	1934014	AT1G06340	protein_coding_gene	-	223	242	246	294	11.7324	12.1528	11.3866	13.0854	0.131287	-0.0508519
1	1935292	1936819	AT1G06350	protein_coding_gene	-	493	524	458	531	25.9374	26.3143	21.1994	23.6338	-0.268286	-0.488601
1	1938962	1940459	AT1G06360	protein_coding_gene	-	441	483	454	543	23.2017	24.2554	21.0143	24.1679	-0.00888736	-0.232678
1	1942842	1944934	AT1G06370	pseudogene	-	433	557	448	522	22.7808	27.9715	20.7365	23.2333	-0.468723	-0.219181
1	1945123	1946076	AT1G06380	protein_coding_gene	+	277	317	336	378	14.5734	15.9192	15.5524	16.8241	0.111834	0.126144
1	1946787	1950860	AT1G06390	protein_coding_gene	+	1133	1171	1135	1216	59.6088	58.8055	52.5356	54.1219	-0.311715	-0.472525
1	1950843	1952785	AT1G06400	protein_coding_gene	-	458	540	471	516	24.096	27.1178	21.8011	22.9662	-0.415171	-0.239604
1	1954849	1958756	AT1G06410	protein_coding_gene	+	1141	1267	1217	1349	60.0297	63.6264	56.3312	60.0415	-0.227974	-0.242473
1	1958922	1959947	AT1G06420	protein_coding_gene	+	288	280	274	326	15.1521	14.0611	12.6826	14.5097	0.0593419	-0.331304
1	1960057	1963011	AT1G06430	protein_coding_gene	-	1009	1096	1028	1179	53.085	55.0391	47.5829	52.4751	-0.174866	-0.387904
1	1963379	1965051	AT1G06440	protein_coding_gene	-	510	565	513	608	26.8318	28.3733	23.7452	27.061	-0.124643	-0.307043
1	1965839	1967219	AT1G06450	protein_coding_gene	+	445	476	467	508	23.4121	23.9039	21.616	22.6101	-0.134145	-0.189305
1	1967086	1969561	AT1G06460	protein_coding_gene	-	719	760	774	857	37.8276	38.1658	35.8261	38.1435	-0.00180843	-0.16493
1	1969728	1973767	AT1G06470	protein_coding_gene	+	1126	1235	1159	1306	59.2405	62.0195	53.6465	58.1276	-0.251095	-0.372406
1	1973833	1974386	AT1G06475	protein_coding_gene	-	174	174	177	197	9.15439	8.73796	8.19278	8.7681	0.00509374	-0.163319
1	1978083	1978157	AT1G06480	tRNA	+	26	28	28	28	1.3679	1.40611	1.29603	1.24623	-0.0694489	-0.031137
1	1978761	1989409	AT1G06490	protein_coding_gene	+	2950	3350	3092	3528	155.204	168.231	143.119	157.025	-0.439435	-0.494841
1	1989478	1990730	AT1G06500	protein_coding_gene	+	380	460	400	449	19.9924	23.1004	18.5148	19.9842	-0.33592	-0.168402
1	1992332	1993840	AT1G06510	protein_coding_gene	+	382	421	397	450	20.0976	21.1419	18.3759	20.0287	-0.122688	-0.19632
1	1990633	1992228	AT1G06515	protein_coding_gene	-	395	488	436	514	20.7815	24.5065	20.1811	22.8772	-0.167391	-0.0663388
1	1993977	1996112	AT1G06520	protein_coding_gene	-	765	834	835	921	40.2478	41.882	38.6496	40.992	-0.0691282	-0.127235
1	2001593	2002596	AT1G06530	protein_coding_gene	+	479	530	538	558	25.2009	26.6156	24.9024	24.8355	-0.175507	-0.0298225
1	2002876	2003393	AT1G06540	protein_coding_gene	-	196	200	223	244	10.3118	10.0436	10.322	10.86	0.12628	0.00157768
1	2003626	2007190	AT1G06550	protein_coding_gene	-	953	1074	1004	1065	50.1387	53.9343	46.4721	47.4012	-0.459149	-0.263828
1	2007614	2012006	AT1G06560	protein_coding_gene	+	1201	1304	1345	1395	63.1864	65.4845	62.2559	62.0889	-0.212602	-0.0587445
1	2011884	2013545	AT1G06570	protein_coding_gene	-	605	648	599	729	31.8299	32.5414	27.7259	32.4464	-0.00832817	-0.376267
1	2014002	2016054	AT1G06580	protein_coding_gene	-	598	635	600	678	31.4617	31.8885	27.7721	30.1765	-0.153678	-0.33914
1	2016307	2024662	AT1G06590	protein_coding_gene	-	2427	2649	2510	2710	127.688	133.028	116.18	120.617	-0.551195	-0.521223
1	2025355	2025428	AT1G06610	tRNA	+	34	36	38	40	1.78879	1.80785	1.7589	1.78033	-0.0102764	-0.0112201
1	2025600	2027271	AT1G06620	protein_coding_gene	+	508	624	576	638	26.7266	31.3361	26.6613	28.3962	-0.269062	-0.00632531
1	2027738	2031388	AT1G06630	protein_coding_gene	+	680	839	726	797	35.7758	42.1331	33.6043	35.473	-0.535078	-0.184366
1	2032337	2034018	AT1G06640	protein_coding_gene	+	425	547	475	545	22.3599	27.4693	21.9863	24.2569	-0.315987	-0.0396692
1	2034155	2035626	AT1G06645	protein_coding_gene	+	394	442	408	482	20.7289	22.1964	18.8851	21.4529	-0.0795793	-0.207207
1	2035838	2037366	AT1G06650	protein_coding_gene	+	450	539	488	556	23.6752	27.0676	22.588	24.7465	-0.228065	-0.113028
1	2037310	2040246	AT1G06660	protein_coding_gene	-	888	952	916	1015	46.719	47.8077	42.3988	45.1758	-0.19302	-0.323691
1	2040432	2047612	AT1G06670	protein_coding_gene	+	2258	2393	2317	2478	118.797	120.172	107.247	110.291	-0.460344	-0.543387
1	2047824	2049418	AT1G06680	protein_coding_gene	+	624	633	658	733	32.8296	31.7881	30.4568	32.6245	0.0736888	-0.210941
1	2049601	2052154	AT1G06690	protein_coding_gene	-	770	843	819	862	40.5108	42.3339	37.909	38.366	-0.312422	-0.207785
1	2052480	2055548	AT1G06700	protein_coding_gene	-	788	864	813	897	41.4578	43.3885	37.6313	39.9238	-0.268467	-0.304343
1	2056574	2060242	AT1G06710	protein_coding_gene	-	1224	1257	1181	1361	64.3964	63.1243	54.6648	60.5756	-0.162046	-0.631171
1	2060443	2067323	AT1G06720	protein_coding_gene	-	2140	2262	2090	2355	112.589	113.594	96.7396	104.817	-0.420025	-0.775143
1	2067528	2070446	AT1G06730	protein_coding_gene	+	902	919	912	1005	47.4555	46.1505	42.2137	44.7307	-0.105317	-0.391594
1	2070736	2073535	AT1G06740	transposable_element_gene	+	933	1021	899	1079	49.0865	51.2728	41.6119	48.0243	-0.230545	-0.555444
1	2072978	2076505	AT1G06750	protein_coding_gene	+	1163	1250	1186	1300	61.1871	62.7727	54.8963	57.8606	-0.31631	-0.413018
1	2076503	2077698	AT1G06760	protein_coding_gene	-	467	519	495	592	24.5696	26.0632	22.912	26.3488	0.0278935	-0.170118
1	2078910	2081939	AT1G06770	protein_coding_gene	-	842	897	914	946	44.2988	45.0457	42.3062	42.1047	-0.222796	-0.151414
1	2083310	2087131	AT1G06780	protein_coding_gene	+	930	980	982	1081	48.9287	49.2138	45.4537	48.1133	-0.0788809	-0.252963
1	2087231	2089786	AT1G06790	protein_coding_gene	+	665	713	714	735	34.9866	35.8056	33.0489	32.7135	-0.264205	-0.166136
1	2089416	2091686	AT1G06800	protein_coding_gene	-	615	690	692	737	32.356	34.6505	32.0305	32.8025	-0.159125	-0.0286845
1	2091737	2092528	AT1G06810	protein_coding_gene	-	281	319	321	321	14.7838	16.0196	14.8581	14.2871	-0.222619	0.00964703
1	2092945	2096232	AT1G06820	protein_coding_gene	-	868	955	967	1076	45.6667	47.9584	44.7594	47.8908	-0.00488271	-0.0674678
1	2097150	2097655	AT1G06830	protein_coding_gene	+	186	227	219	242	9.78573	11.3995	10.1368	10.771	-0.094403	0.055624
1	2097746	2103479	AT1G06840	protein_coding_gene	-	1790	1963	1761	2008	94.1745	98.5783	81.5112	89.3724	-0.474965	-0.675997
1	2105047	2106749	AT1G06850	protein_coding_gene	+	527	559	550	603	27.7262	28.072	25.4578	26.8384	-0.117718	-0.219999
1	2107397	2107468	AT1G06860	tRNA	-	47	69	63	56	2.47274	3.46505	2.91608	2.49246	-0.282714	0.135158
1	2108592	2110986	AT1G06870	protein_coding_gene	+	721	818	757	865	37.9329	41.0785	35.0392	38.4995	-0.204449	-0.239575
1	2111147	2111218	AT1G06880	tRNA	-	31	30	42	31	1.63096	1.50655	1.94405	1.37975	-0.0527855	0.117203
1	2111362	2114601	AT1G06890	protein_coding_gene	-	901	939	896	1007	47.4029	47.1549	41.4731	44.8197	-0.172189	-0.445019
1	2114926	2120745	AT1G06900	protein_coding_gene	-	1639	1784	1608	1864	86.2302	89.5892	74.4294	82.9632	-0.356747	-0.658776
1	2120990	2123748	AT1G06910	protein_coding_gene	+	735	831	769	886	38.6694	41.7313	35.5946	39.4342	-0.180311	-0.25235
1	2124853	2125801	AT1G06920	protein_coding_gene	-	358	352	342	358	18.8349	17.6768	15.8301	15.9339	-0.212648	-0.361211
1	2126748	2128060	AT1G06923	protein_coding_gene	+	425	464	452	516	22.3599	23.3012	20.9217	22.9662	-0.034829	-0.1546
1	2127703	2128611	AT1G06925	protein_coding_gene	-	236	246	261	255	12.4163	12.3537	12.0809	11.3496	-0.145866	-0.0479211
1	2128842	2129883	AT1G06930	protein_coding_gene	+	312	313	309	376	16.4148	15.7183	14.3027	16.7351	0.126221	-0.26963
1	2130141	2135665	AT1G06950	protein_coding_gene	-	1868	1979	1918	2155	98.2782	99.3818	88.7783	95.9151	-0.175419	-0.491313
1	2135850	2137732	AT1G06960	protein_coding_gene	+	444	543	535	525	23.3595	27.2685	24.7635	23.3668	-0.388003	0.143128
1	2138108	2140818	AT1G06970	protein_coding_gene	+	1201	1257	1246	1370	63.1864	63.1243	57.6735	60.9762	-0.136354	-0.354679
1	2143030	2143821	AT1G06980	protein_coding_gene	-	253	312	278	266	13.3107	15.6681	12.8678	11.8392	-0.517483	-0.0612169
1	2148386	2150152	AT1G06990	protein_coding_gene	+	529	559	532	575	27.8315	28.072	24.6246	25.5922	-0.239427	-0.313232
1	2150193	2152325	AT1G07000	protein_coding_gene	-	645	695	650	812	33.9344	34.9016	30.0865	36.1406	0.103945	-0.340208
1	2152851	2155269	AT1G07010	protein_coding_gene	+	711	759	755	861	37.4067	38.1156	34.9466	38.3215	0.0166537	-0.204539
1	2155212	2156008	AT1G07020	protein_coding_gene	-	211	241	240	228	11.101	12.1026	11.1089	10.1479	-0.293307	0.00117642
1	2157657	2158158	AT1G07025	protein_coding_gene	-	264	276	288	319	13.8894	13.8602	13.3306	14.1981	0.0451048	-0.0757384
1	2158419	2160809	AT1G07030	protein_coding_gene	-	752	838	805	959	39.5638	42.0828	37.261	42.6833	0.0461178	-0.185802
1	2160937	2163308	AT1G07040	protein_coding_gene	-	689	757	668	705	36.2493	38.0152	30.9197	31.3782	-0.564016	-0.460194
1	2164187	2165239	AT1G07050	protein_coding_gene	-	238	300	276	274	12.5215	15.0655	12.7752	12.1952	-0.389257	0.0356624
1	2165516	2165746	AT1G07051	miRNA	+	78	84	83	75	4.10369	4.21833	3.84181	3.33811	-0.226807	-0.0657031
1	2167106	2168397	AT1G07060	protein_coding_gene	-	361	412	363	371	18.9927	20.6899	16.8021	16.5125	-0.485054	-0.259023
1	2168563	2169851	AT1G07070	protein_coding_gene	+	341	375	342	363	17.9405	18.8318	15.8301	16.1565	-0.320055	-0.256915
1	2169981	2172194	AT1G07080	protein_coding_gene	+	626	676	641	680	32.9348	33.9475	29.6699	30.2655	-0.325035	-0.291873
1	2173951	2174894	AT1G07090	protein_coding_gene	-	304	367	345	373	15.9939	18.4301	15.969	16.6015	-0.218528	-0.00311425
1	2177884	2177958	AT1G07100	tRNA	+	40	41	41	35	2.10446	2.05895	1.89776	1.55779	-0.18679	-0.0730818
1	2178103	2184148	AT1G07110	protein_coding_gene	-	1584	1739	1646	1851	83.3366	87.3294	76.1883	82.3846	-0.268426	-0.400297
1	2184346	2186539	AT1G07119	other_RNA	+	651	740	686	802	34.2501	37.1615	31.7528	35.6955	-0.121446	-0.217391
1	2184758	2186580	AT1G07120	protein_coding_gene	-	611	686	631	750	32.1456	34.4497	29.207	33.3811	-0.0917459	-0.265355
1	2187620	2188417	AT1G07128	other_RNA	-	233	311	270	270	12.2585	15.6179	12.4975	12.0172	-0.48536	0.0339657
1	2187775	2188733	AT1G07130	protein_coding_gene	+	256	314	275	272	13.4685	15.7685	12.7289	12.1062	-0.49156	-0.102192
1	2189927	2190659	AT1G07135	protein_coding_gene	-	209	233	221	225	10.9958	11.7008	10.2294	10.0143	-0.256106	-0.117646
1	2191722	2193793	AT1G07140	protein_coding_gene	-	500	592	548	655	26.3057	29.7292	25.3652	29.1528	-0.0531094	-0.0925209
1	2193940	2195798	AT1G07150	protein_coding_gene	-	527	599	569	633	27.7262	30.0807	26.3373	28.1737	-0.176701	-0.133588
1	2197907	2199748	AT1G07160	protein_coding_gene	-	646	668	721	786	33.987	33.5457	33.3729	34.9834	0.122808	-0.0529123
1	2200122	2201265	AT1G07170	protein_coding_gene	+	281	336	300	296	14.7838	16.8733	13.8861	13.1744	-0.478056	-0.118571
1	2202329	2202774	AT1G07175	protein_coding_gene	+	156	188	180	186	8.20739	9.44102	8.33164	8.27851	-0.195383	0.0216048
1	2204319	2206934	AT1G07180	protein_coding_gene	+	866	951	871	927	45.5615	47.7575	40.3159	41.259	-0.487359	-0.400447
1	2208012	2208177	AT1G07190	protein_coding_gene	+	123	141	130	154	6.47121	7.08076	6.0173	6.85425	-0.0429075	-0.090839
1	2208718	2212546	AT1G07200	protein_coding_gene	-	1213	1296	1236	1459	63.8177	65.0828	57.2106	64.9374	-0.00901573	-0.424828
1	2215222	2216982	AT1G07210	protein_coding_gene	+	477	516	446	536	25.0957	25.9126	20.644	23.8564	-0.206143	-0.465995
1	2216924	2219474	AT1G07220	protein_coding_gene	-	789	871	803	874	41.5104	43.74	37.1684	38.9001	-0.376629	-0.346271
1	2220252	2222982	AT1G07230	protein_coding_gene	-	792	857	809	944	41.6683	43.037	37.4461	42.0157	-0.078307	-0.335774
1	2223690	2225452	AT1G07240	protein_coding_gene	+	415	467	441	475	21.8338	23.4519	20.4125	21.1414	-0.244741	-0.154638
1	2225899	2227566	AT1G07250	protein_coding_gene	+	504	571	562	551	26.5162	28.6746	26.0132	24.524	-0.402695	-0.0490679
1	2227593	2229319	AT1G07260	protein_coding_gene	-	553	611	611	635	29.0941	30.6833	28.2813	28.2627	-0.222987	-0.0758814
1	2229756	2232897	AT1G07270	protein_coding_gene	-	919	1015	911	1057	48.3499	50.9715	42.1674	47.0451	-0.280486	-0.45977
1	2238086	2241217	AT1G07280	protein_coding_gene	+	899	1004	926	1034	47.2977	50.4191	42.8617	46.0214	-0.316729	-0.330449
1	2242255	2244428	AT1G07290	protein_coding_gene	-	645	707	701	728	33.9344	35.5043	32.4471	32.4019	-0.266276	-0.129086
1	2245757	2246492	AT1G07300	protein_coding_gene	-	182	250	221	258	9.57529	12.5545	10.2294	11.4831	-0.154567	0.103949
1	2247508	2248961	AT1G07310	protein_coding_gene	-	617	666	610	650	32.4613	33.4453	28.235	28.9303	-0.404503	-0.383816
1	2249132	2250529	AT1G07320	protein_coding_gene	+	493	524	468	526	25.9374	26.3143	21.6623	23.4113	-0.291229	-0.438607
1	2251130	2253585	AT1G07330	protein_coding_gene	+	718	809	756	887	37.775	40.6265	34.9929	39.4787	-0.0906833	-0.230659
1	2254821	2256850	AT1G07340	protein_coding_gene	+	740	839	794	878	38.9325	42.1331	36.7518	39.0782	-0.239746	-0.177263
1	2257424	2260101	AT1G07350	protein_coding_gene	-	790	808	790	903	41.5631	40.5763	36.5667	40.1909	-0.0303267	-0.399904
1	2260388	2262865	AT1G07360	protein_coding_gene	-	751	850	811	903	39.5112	42.6855	37.5387	40.1909	-0.193785	-0.158912
1	2263139	2264551	AT1G07370	protein_coding_gene	+	524	560	552	595	27.5684	28.1222	25.5504	26.4823	-0.156935	-0.195824
1	2264828	2268306	AT1G07380	protein_coding_gene	-	1077	1198	1157	1256	56.6625	60.1614	53.554	55.9022	-0.279598	-0.209396
1	2269892	2274820	AT1G07390	protein_coding_gene	+	1282	1454	1428	1547	67.4479	73.0172	66.0977	68.8541	-0.247176	-0.0826168
1	2274942	2275758	AT1G07400	protein_coding_gene	+	332	357	337	356	17.467	17.9279	15.5987	15.8449	-0.253569	-0.229837
1	2276052	2277154	AT1G07410	protein_coding_gene	+	333	376	331	389	17.5196	18.882	15.321	17.3137	-0.184377	-0.271443
1	2277806	2280297	AT1G07420	protein_coding_gene	+	714	831	703	800	37.5646	41.7313	32.5397	35.6065	-0.492858	-0.424637
1	2280834	2282828	AT1G07430	protein_coding_gene	-	624	682	679	793	32.8296	34.2488	31.4288	35.295	0.0887084	-0.123567
1	2286148	2287730	AT1G07440	protein_coding_gene	-	466	510	493	551	24.5169	25.6113	22.8194	24.524	-0.108588	-0.174488
1	2287925	2289336	AT1G07450	protein_coding_gene	-	493	511	467	582	25.9374	25.6615	21.616	25.9037	0.0238543	-0.443583
1	2290200	2290977	AT1G07460	protein_coding_gene	+	386	419	372	455	20.308	21.0414	17.2187	20.2512	-0.0869588	-0.356897
1	2291456	2294588	AT1G07470	protein_coding_gene	+	596	702	617	667	31.3564	35.2532	28.559	29.6869	-0.488866	-0.255617
1	2294565	2295489	AT1G07473	protein_coding_gene	-	355	406	401	412	18.6771	20.3886	18.5611	18.3374	-0.233158	-0.0134435
1	2295750	2296497	AT1G07476	protein_coding_gene	+	322	377	344	386	16.9409	18.9323	15.9227	17.1801	-0.206228	-0.125606
1	2296022	2299470	AT1G07480	protein_coding_gene	-	764	842	783	906	40.1952	42.2837	36.2427	40.3244	-0.152445	-0.319778
1	2301374	2302121	AT1G07485	protein_coding_gene	+	230	266	247	279	12.1006	13.358	11.4329	12.4178	-0.130979	-0.0973445
1	2301379	2302021	AT1G07490	protein_coding_gene	-	214	246	230	269	11.2589	12.3537	10.646	11.9727	-0.0546217	-0.0926021
1	2304765	2305031	AT1G07500	protein_coding_gene	-	146	165	167	185	7.68127	8.286	7.72991	8.23401	-0.0090455	0.00876133
1	2305377	2309544	AT1G07510	protein_coding_gene	+	1158	1280	1186	1331	60.9241	64.2793	54.8963	59.2403	-0.320661	-0.396185
1	2309563	2311805	AT1G07520	protein_coding_gene	-	796	797	802	825	41.8787	40.0239	37.1221	36.7192	-0.266805	-0.378586
1	2313581	2316469	AT1G07530	protein_coding_gene	-	980	1040	1024	1131	51.5592	52.2269	47.3978	50.3387	-0.131841	-0.29587
1	2318432	2321048	AT1G07540	protein_coding_gene	-	850	919	925	999	44.7197	46.1505	42.8154	44.4636	-0.125311	-0.143935
1	2322652	2326561	AT1G07550	protein_coding_gene	-	1085	1225	1100	1216	57.0834	61.5173	50.9156	54.1219	-0.486536	-0.419841
1	2327319	2331096	AT1G07560	protein_coding_gene	+	1064	1197	1114	1192	55.9786	60.1112	51.5636	53.0537	-0.469342	-0.301103
1	2331169	2333738	AT1G07570	protein_coding_gene	-	772	771	758	789	40.616	38.7182	35.0855	35.1169	-0.296443	-0.449772
1	2334821	2334894	AT1G07580	tRNA	+	48	70	47	66	2.52535	3.51527	2.17548	2.93754	-0.160982	-0.114183
1	2336522	2339391	AT1G07590	protein_coding_gene	-	697	794	754	797	36.6702	39.8732	34.9003	35.473	-0.358605	-0.147941
1	2338903	2339321	AT1G07600	protein_coding_gene	-	121	137	139	124	6.36599	6.87989	6.43388	5.51901	-0.273697	0.0134188
1	2341541	2342123	AT1G07610	protein_coding_gene	+	177	165	193	181	9.31223	8.286	8.93337	8.05597	-0.0402366	-0.0627194
1	2342197	2344271	AT1G07615	protein_coding_gene	-	683	760	719	771	35.9336	38.1658	33.2803	34.3158	-0.319882	-0.225559
1	2344389	2346842	AT1G07620	protein_coding_gene	-	645	683	655	740	33.9344	34.299	30.3179	32.936	-0.117545	-0.319152
1	2349096	2351692	AT1G07630	protein_coding_gene	+	738	787	762	832	38.8273	39.5217	35.2706	37.0308	-0.201338	-0.292244
1	2354353	2356227	AT1G07640	protein_coding_gene	-	629	671	617	755	33.0926	33.6964	28.559	33.6036	-0.00799479	-0.408553
1	2367436	2368385	AT1G07645	protein_coding_gene	-	282	329	316	394	14.8364	16.5218	14.6267	17.5362	0.122926	-0.0273267
1	2359548	2366561	AT1G07650	protein_coding_gene	-	1650	1804	1685	1949	86.8089	90.5936	77.9934	86.7464	-0.204294	-0.48574
1	2368836	2369734	AT1G07660	protein_coding_gene	+	129	139	160	130	6.78688	6.98033	7.40591	5.78606	-0.236608	0.116216
1	2370051	2374545	AT1G07670	protein_coding_gene	-	958	973	919	978	50.4018	48.8623	42.5377	43.529	-0.392508	-0.57733
1	2376011	2377186	AT1G07680	protein_coding_gene	+	279	301	288	353	14.6786	15.1157	13.3306	15.7114	0.0758696	-0.180152
1	2378075	2379000	AT1G07690	protein_coding_gene	+	285	297	318	302	14.9943	14.9148	14.7192	13.4415	-0.195709	-0.0356772
1	2379646	2381362	AT1G07700	protein_coding_gene	+	477	508	502	562	25.0957	25.5108	23.236	25.0136	-0.049468	-0.189181
1	2382250	2382331	AT1G07702	snoRNA	-	99	114	86	121	5.20853	5.72487	3.98067	5.38549	-0.0720058	-0.287059
1	2381614	2386092	AT1G07705	protein_coding_gene	+	1325	1520	1349	1567	69.7102	76.3316	62.441	69.7443	-0.385495	-0.447298
1	2386274	2387986	AT1G07710	protein_coding_gene	-	678	722	708	807	35.6706	36.2575	32.7711	35.9181	-0.0282538	-0.247877
1	2390654	2392453	AT1G07720	protein_coding_gene	-	734	745	711	835	38.6168	37.4125	32.91	37.1643	-0.0203268	-0.477519
1	2394800	2397272	AT1G07725	protein_coding_gene	-	727	806	734	720	38.2485	40.4759	33.9746	32.0459	-0.701157	-0.355767
1	2395450	2397345	AT1G07728	other_RNA	+	663	745	657	670	34.8814	37.4125	30.4105	29.8205	-0.655769	-0.391476
1	2397526	2398696	AT1G07730	protein_coding_gene	-	600	576	570	640	31.5669	28.9257	26.3835	28.4852	-0.0411055	-0.48195
1	2397441	2400508	AT1G07740	protein_coding_gene	-	1118	1165	1083	1227	58.8196	58.5042	50.1287	54.6115	-0.258844	-0.58923
1	2400588	2402873	AT1G07745	protein_coding_gene	-	632	703	645	707	33.2504	35.3034	29.8551	31.4673	-0.332097	-0.302341
1	2403557	2403845	AT1G07747	protein_coding_gene	+	111	131	128	122	5.83987	6.57858	5.92472	5.42999	-0.23464	0.017493
1	2404036	2405943	AT1G07750	protein_coding_gene	-	638	677	652	788	33.5661	33.9977	30.1791	35.0724	0.0914414	-0.300079
1	2406833	2406905	AT1G07760	tRNA	-	32	35	38	30	1.68357	1.75764	1.7589	1.33524	-0.170231	0.028713
1	2408202	2409580	AT1G07770	protein_coding_gene	-	247	265	245	266	12.995	13.3078	11.3403	11.8392	-0.207179	-0.237327
1	2410055	2412677	AT1G07780	protein_coding_gene	-	50	67	56	74	2.63057	3.36462	2.59207	3.2936	-0.0194611	-0.0119144
1	2412979	2413708	AT1G07790	protein_coding_gene	+	231	228	230	258	12.1532	11.4497	10.646	11.4831	0.00492512	-0.223332
1	2414285	2414967	AT1G07795	protein_coding_gene	+	297	341	295	346	15.6256	17.1244	13.6546	15.3998	-0.213904	-0.257705
1	2415040	2415970	AT1G07800	transposable_element_gene	+	488	451	401	528	25.6744	22.6484	18.5611	23.5003	0.0886771	-0.758737
1	2416264	2420757	AT1G07810	protein_coding_gene	+	941	1025	987	1019	49.5074	51.4736	45.6852	45.3538	-0.43999	-0.277067
1	2421215	2421947	AT1G07820	protein_coding_gene	-	143	125	132	136	7.52344	6.27727	6.10987	6.05311	-0.0451423	-0.271073
1	2422240	2423655	AT1G07830	protein_coding_gene	+	398	423	408	470	20.9394	21.2423	18.8851	20.9188	-0.0352256	-0.23026
1	2424053	2426676	AT1G07840	protein_coding_gene	+	681	771	639	760	35.8284	38.7182	29.5773	33.8262	-0.406368	-0.547178
1	2426744	2428719	AT1G07850	protein_coding_gene	+	839	896	860	929	44.141	44.9955	39.8067	41.3481	-0.277622	-0.334612
1	2428910	2429431	AT1G07860	protein_coding_gene	-	262	280	258	282	13.7842	14.0611	11.942	12.5513	-0.207031	-0.256985
1	2428772	2432057	AT1G07870	protein_coding_gene	-	927	1034	943	1044	48.7708	51.9256	43.6486	46.4665	-0.389308	-0.376906
1	2434029	2435763	AT1G07880	protein_coding_gene	-	581	616	612	587	30.5673	30.9344	28.3276	26.1263	-0.450483	-0.2064
1	2436466	2436959	AT1G07885	protein_coding_gene	-	129	143	155	160	6.78688	7.1812	7.17447	7.1213	-0.0111992	0.0733566
1	2437329	2439665	AT1G07890	protein_coding_gene	+	744	847	758	893	39.1429	42.5348	35.0855	39.7458	-0.217446	-0.333131
1	2442621	2443632	AT1G07900	protein_coding_gene	+	313	355	354	336	16.4674	17.8275	16.3856	14.9547	-0.355122	-0.0100939
1	2443970	2444123	AT1G07901	protein_coding_gene	-	56	68	48	71	2.94624	3.41484	2.22177	3.16008	-0.0702668	-0.225901
1	2445469	2454645	AT1G07910	protein_coding_gene	+	2439	2760	2573	2808	128.319	138.602	119.096	124.979	-0.593548	-0.414692
1	2454845	2457321	AT1G07920	protein_coding_gene	+	212	233	213	232	11.1536	11.7008	9.85911	10.3259	-0.207256	-0.199783
1	2458243	2460790	AT1G07930	protein_coding_gene	+	304	349	353	364	15.9939	17.5261	16.3393	16.201	-0.161382	0.0429521
1	2462952	2465504	AT1G07940	protein_coding_gene	-	260	283	246	275	13.679	14.2117	11.3866	12.2397	-0.271313	-0.32411
1	2465769	2467022	AT1G07950	protein_coding_gene	-	328	368	309	375	17.2566	18.4803	14.3027	16.6906	-0.213464	-0.372216
1	2467160	2469154	AT1G07960	protein_coding_gene	+	535	593	563	612	28.1471	29.7794	26.0595	27.239	-0.237951	-0.200533
1	2469285	2472628	AT1G07970	protein_coding_gene	-	1229	1253	1205	1299	64.6595	62.9234	55.7757	57.8161	-0.328738	-0.572797
1	2473164	2474927	AT1G07980	protein_coding_gene	-	445	493	446	518	23.4121	24.7576	20.644	23.0552	-0.174112	-0.295042
1	2475404	2476155	AT1G07985	protein_coding_gene	+	296	304	315	305	15.573	15.2663	14.5804	13.575	-0.22279	-0.127837
1	2477156	2483138	AT1G07990	protein_coding_gene	+	1742	1949	1820	2044	91.6492	97.8752	84.2422	90.9746	-0.355129	-0.395003
1	2483239	2485109	AT1G08000	protein_coding_gene	-	586	675	652	685	30.8303	33.8973	30.1791	30.4881	-0.300536	-0.0589577
1	2485343	2485511	AT1G08005	protein_coding_gene	+	124	169	138	140	6.52382	8.48687	6.38759	6.23114	-0.416999	-0.0268082
1	2485905	2488027	AT1G08010	protein_coding_gene	-	715	772	706	802	37.6172	38.7684	32.6786	35.6955	-0.251857	-0.416769
1	2489500	2493250	AT1G08030	protein_coding_gene	-	1030	1144	1035	1211	54.1898	57.4496	47.907	53.8994	-0.237933	-0.439888
1	2494122	2494315	AT1G08032	protein_coding_gene	+	38	50	48	50	1.99924	2.51091	2.22177	2.22541	-0.092805	0.0766176
1	2494401	2495149	AT1G08035	protein_coding_gene	+	149	210	175	213	7.83911	10.5458	8.10021	9.48023	-0.168434	0.0462461
1	2495341	2498764	AT1G08040	protein_coding_gene	-	909	975	980	991	47.8238	48.9627	45.3612	44.1076	-0.355984	-0.180406
1	2498835	2501427	AT1G08050	protein_coding_gene	-	949	1070	992	1075	49.9283	53.7335	45.9166	47.8463	-0.413212	-0.289814
1	2501741	2511084	AT1G08060	protein_coding_gene	-	3151	3440	3222	3580	165.779	172.751	149.136	159.339	-0.520499	-0.663366
1	2511646	2513454	AT1G08065	protein_coding_gene	-	432	488	435	503	22.7282	24.5065	20.1348	22.3876	-0.218848	-0.280223
1	2514191	2516605	AT1G08070	protein_coding_gene	-	790	899	878	927	41.5631	45.1461	40.6399	41.259	-0.295768	-0.0719976
1	2516990	2518546	AT1G08080	protein_coding_gene	-	438	485	408	491	23.0438	24.3558	18.8851	21.8535	-0.260389	-0.454703
1	2524075	2526164	AT1G08090	protein_coding_gene	+	835	876	914	997	43.9306	43.9911	42.3062	44.3746	0.0288468	-0.12369
1	2527169	2529120	AT1G08100	protein_coding_gene	-	712	733	738	815	37.4594	36.8099	34.1597	36.2741	-0.0443173	-0.275772
1	2531694	2534786	AT1G08105	transposable_element_gene	-	68	91	64	65	3.57758	4.56985	2.96236	2.89303	-0.436831	-0.170298
1	2535327	2537931	AT1G08110	protein_coding_gene	+	718	773	685	758	37.775	38.8187	31.7065	33.7372	-0.422091	-0.515284
1	2538075	2538237	AT1G08115	snRNA	-	64	73	73	74	3.36713	3.66593	3.37894	3.2936	-0.0998326	0.0032155
1	2538614	2539661	AT1G08120	protein_coding_gene	+	355	341	342	384	18.6771	17.1244	15.8301	17.0911	-0.00402231	-0.342989
1	2539613	2542334	AT1G08125	protein_coding_gene	-	750	898	795	920	39.4586	45.0959	36.7981	40.9475	-0.316328	-0.215464
1	2542701	2547946	AT1G08130	protein_coding_gene	-	1459	1625	1537	1631	76.7601	81.6046	71.143	72.5928	-0.513384	-0.326655
1	2548818	2551473	AT1G08135	protein_coding_gene	-	889	993	945	1099	46.7716	49.8667	43.7411	48.9145	-0.0677462	-0.225268
1	2552035	2555161	AT1G08140	protein_coding_gene	-	1114	1185	1157	1213	58.6092	59.5085	53.554	53.9884	-0.3665	-0.337606
1	2556342	2559074	AT1G08150	protein_coding_gene	-	1096	1129	1142	1315	57.6622	56.6963	52.8597	58.5282	0.120677	-0.323096
1	2559486	2560403	AT1G08160	protein_coding_gene	-	396	388	412	480	20.8341	19.4847	19.0702	21.3639	0.207968	-0.197498
1	2561626	2562148	AT1G08165	protein_coding_gene	-	157	196	217	202	8.26	9.84276	10.0443	8.99065	-0.138878	0.295247
1	2562940	2563672	AT1G08170	protein_coding_gene	-	369	380	373	377	19.4136	19.0829	17.265	16.7796	-0.272112	-0.25097
1	2564571	2565121	AT1G08180	protein_coding_gene	-	141	171	146	178	7.41822	8.58731	6.75789	7.92245	-0.115727	-0.124046
1	2567474	2573393	AT1G08190	protein_coding_gene	+	1700	1846	1804	2122	89.4395	92.7028	83.5016	94.4463	0.0901199	-0.319325
1	2573847	2576714	AT1G08200	protein_coding_gene	-	822	849	846	935	43.2466	42.6352	39.1587	41.6151	-0.0785887	-0.318523
1	2577019	2580669	AT1G08210	protein_coding_gene	-	1048	1117	1036	1163	55.1368	56.0937	47.9532	51.763	-0.294925	-0.500589
1	2581021	2583323	AT1G08220	protein_coding_gene	-	605	730	671	700	31.8299	36.6593	31.0585	31.1557	-0.472961	-0.0687854
1	2583653	2586744	AT1G08230	protein_coding_gene	-	698	778	762	853	36.7228	39.0697	35.2706	37.9654	-0.0889691	-0.121026
1	2588524	2588596	AT1G08240	tRNA	+	28	41	36	32	1.47312	2.05895	1.66633	1.42426	-0.241479	0.0771417
1	2588856	2590301	AT1G08250	protein_coding_gene	-	511	561	509	598	26.8845	28.1724	23.56	26.6159	-0.148711	-0.331154
1	2590943	2606892	AT1G08260	protein_coding_gene	+	4398	4910	4568	5122	231.385	246.571	211.439	227.971	-0.60389	-0.670422
1	2606268	2607507	AT1G08270	protein_coding_gene	-	368	441	380	420	19.361	22.1462	17.589	18.6934	-0.382388	-0.206188
1	2608407	2609853	AT1G08280	protein_coding_gene	+	478	500	499	569	25.1483	25.1091	23.0972	25.3251	0.021511	-0.208854
1	2609995	2613242	AT1G08290	protein_coding_gene	-	823	982	902	975	43.2992	49.3143	41.7508	43.3954	-0.43489	-0.11873
1	2614773	2618823	AT1G08300	protein_coding_gene	+	1068	1217	1121	1239	56.189	61.1155	51.8876	55.1456	-0.391635	-0.292628
1	2618646	2620452	AT1G08310	protein_coding_gene	+	464	566	508	563	24.4117	28.4235	23.5138	25.0581	-0.325564	-0.0917236
1	2620334	2621545	AT1G08315	protein_coding_gene	-	339	424	389	416	17.8353	21.2925	18.0056	18.5154	-0.31143	0.0201174
1	2621903	2627848	AT1G08320	protein_coding_gene	-	1229	1435	1303	1354	64.6595	72.0631	60.3118	60.264	-0.726008	-0.275042
1	2631067	2632871	AT1G08340	protein_coding_gene	+	703	766	789	811	36.9859	38.4671	36.5204	36.0961	-0.194184	-0.038391
1	2632809	2635852	AT1G08350	protein_coding_gene	-	844	918	871	962	44.4041	46.1003	40.3159	42.8168	-0.246262	-0.314158
1	2636010	2637915	AT1G08360	protein_coding_gene	+	478	495	506	500	25.1483	24.858	23.4212	22.2541	-0.268358	-0.175263
1	2638180	2640554	AT1G08370	protein_coding_gene	+	691	765	753	872	36.3545	38.4169	34.854	38.8111	0.0317179	-0.125739
1	2640812	2641828	AT1G08380	protein_coding_gene	-	248	294	277	267	13.0476	14.7641	12.8215	11.8837	-0.395144	-0.0314434
1	2642213	2643285	AT1G08390	protein_coding_gene	+	340	410	333	374	17.8879	20.5895	15.4135	16.646	-0.457604	-0.3034
1	2643329	2646035	AT1G08400	protein_coding_gene	-	829	879	857	936	43.6149	44.1418	39.6679	41.6596	-0.189502	-0.305913
1	2646188	2649379	AT1G08410	protein_coding_gene	+	930	1053	1003	1079	48.9287	52.8797	46.4258	48.0243	-0.341891	-0.181256
1	2649536	2657120	AT1G08420	protein_coding_gene	+	2610	2657	2545	2865	137.316	133.43	117.8	127.516	-0.258887	-0.864608
1	2658715	2661029	AT1G08430	protein_coding_gene	+	687	778	682	808	36.1441	39.0697	31.5677	35.9626	-0.253699	-0.393482
1	2663026	2665343	AT1G08440	protein_coding_gene	+	730	839	757	842	38.4064	42.1331	35.0392	37.4759	-0.369245	-0.277896
1	2667797	2671892	AT1G08450	protein_coding_gene	-	994	1079	1059	1174	52.2958	54.1854	49.0178	52.2526	-0.132481	-0.230309
1	2672450	2674628	AT1G08460	protein_coding_gene	+	673	738	723	763	35.4075	37.061	33.4654	33.9597	-0.26028	-0.165489
1	2675812	2679781	AT1G08465	protein_coding_gene	+	741	829	729	826	38.9851	41.6309	33.7432	36.7637	-0.388889	-0.434918
1	2682126	2684100	AT1G08470	protein_coding_gene	-	568	627	584	689	29.8833	31.4868	27.0316	30.6661	-0.0736111	-0.267375
1	2684233	2685621	AT1G08480	protein_coding_gene	+	383	412	360	427	20.1502	20.6899	16.6633	19.005	-0.189144	-0.406827
1	2685658	2688595	AT1G08490	protein_coding_gene	-	840	897	889	929	44.1936	45.0457	41.1491	41.3481	-0.281364	-0.233075
1	2689015	2690045	AT1G08500	protein_coding_gene	+	247	306	278	325	12.995	15.3668	12.8678	14.4651	-0.116739	-0.0176959
1	2691079	2694377	AT1G08510	protein_coding_gene	-	816	907	936	992	42.931	45.5479	43.3245	44.1521	-0.104215	0.0299671
1	2696411	2700959	AT1G08520	protein_coding_gene	+	1353	1503	1451	1648	71.1833	75.4779	67.1623	73.3494	-0.123376	-0.241759
1	2701225	2703091	AT1G08530	protein_coding_gene	+	472	533	502	582	24.8326	26.7663	23.236	25.9037	-0.0840434	-0.162856
1	2703335	2706845	AT1G08540	protein_coding_gene	+	1046	1115	1026	1305	55.0316	55.9933	47.4904	58.0831	0.138363	-0.527002
1	2706923	2709531	AT1G08550	protein_coding_gene	+	836	936	837	945	43.9832	47.0042	38.7421	42.0602	-0.370579	-0.407663
1	2709631	2710912	AT1G08560	protein_coding_gene	-	431	527	442	525	22.6755	26.465	20.4588	23.3668	-0.310494	-0.238742
1	2712882	2714734	AT1G08570	protein_coding_gene	+	474	498	522	583	24.9378	25.0087	24.1618	25.9482	0.0930767	-0.0783172
1	2715078	2716404	AT1G08580	protein_coding_gene	-	301	331	316	344	15.836	16.6222	14.6267	15.3108	-0.164134	-0.154971
1	2718777	2722221	AT1G08590	protein_coding_gene	+	1174	1249	1170	1318	61.7659	62.7225	54.1557	58.6617	-0.26066	-0.500071
1	2718874	2721676	AT1G08592	other_RNA	-	1102	1172	1079	1229	57.9778	58.8557	49.9436	54.7005	-0.275768	-0.54724
1	2723823	2733613	AT1G08600	protein_coding_gene	+	2961	3143	2937	3246	155.783	157.836	135.945	144.473	-0.54356	-0.821757
1	2733656	2735819	AT1G08610	protein_coding_gene	-	751	808	756	878	39.5112	40.5763	34.9929	39.0782	-0.1187	-0.370314
1	2736773	2743758	AT1G08620	protein_coding_gene	+	2054	2272	2034	2286	108.064	114.096	94.1476	101.746	-0.594656	-0.692413
1	2743760	2747967	AT1G08630	protein_coding_gene	-	1036	1204	1176	1222	54.5055	60.4627	54.4334	54.389	-0.40089	-0.00488224
1	2748397	2751278	AT1G08640	protein_coding_gene	-	790	839	824	960	41.5631	42.1331	38.1404	42.7278	0.0456538	-0.271149
1	2752153	2753703	AT1G08650	protein_coding_gene	+	448	493	471	528	23.5699	24.7576	21.8011	23.5003	-0.127987	-0.185719
1	2757040	2759794	AT1G08660	protein_coding_gene	-	836	848	808	894	43.9832	42.585	37.3998	39.7903	-0.217766	-0.516442
1	2760345	2761573	AT1G08670	protein_coding_gene	-	338	399	364	437	17.7827	20.0371	16.8484	19.4501	-0.0660549	-0.112266
1	2762583	2768967	AT1G08680	protein_coding_gene	+	1815	1970	1820	2033	95.4898	98.9298	84.2422	90.4851	-0.433984	-0.593534
1	2769055	2769483	AT1G08695	protein_coding_gene	-	97	118	103	126	5.10331	5.92575	4.76755	5.60803	-0.0661583	-0.0755786
1	2769814	2771477	AT1G08700	protein_coding_gene	-	581	618	594	673	30.5673	31.0348	27.4944	29.954	-0.097869	-0.285254
1	2771632	2773460	AT1G08710	protein_coding_gene	+	494	544	531	548	25.9901	27.3187	24.5783	24.3905	-0.288059	-0.140389
1	2774029	2779297	AT1G08720	protein_coding_gene	+	1640	1774	1720	1928	86.2828	89.0871	79.6135	85.8117	-0.175134	-0.366214
1	2779962	2788447	AT1G08730	protein_coding_gene	+	2408	2744	2498	2701	126.688	137.799	115.625	120.216	-0.774441	-0.502701
1	2790289	2793641	AT1G08735	transposable_element_gene	+	0	0	0	0	0	0	0	0	0	0
1	2795642	2800081	AT1G08740	transposable_element_gene	-	0	0	0	1	0	0	0	0.0445081	0.21097	0
1	2801066	2804537	AT1G08750	protein_coding_gene	+	945	1106	1027	1158	49.7178	55.5413	47.5367	51.5404	-0.273438	-0.156404
1	2805370	2808621	AT1G08760	protein_coding_gene	+	1058	1122	1081	1217	55.6629	56.3448	50.0362	54.1664	-0.146534	-0.387135
1	2808882	2809747	AT1G08770	protein_coding_gene	+	213	262	235	264	11.2062	13.1572	10.8774	11.7502	-0.199431	-0.0494784
1	2809777	2811191	AT1G08780	protein_coding_gene	-	323	371	369	374	16.9935	18.6309	17.0799	16.646	-0.236401	0.0104625
1	2811988	2812646	AT1G08790	protein_coding_gene	+	295	349	281	355	15.5204	17.5261	13.0066	15.8004	-0.211453	-0.333122
1	2813060	2818008	AT1G08800	protein_coding_gene	-	1521	1618	1508	1676	80.022	81.253	69.8007	74.5957	-0.377169	-0.590824
1	2819064	2820395	AT1G08810	protein_coding_gene	-	427	446	475	464	22.4651	22.3973	21.9863	20.6518	-0.188157	-0.0507823
1	2821551	2825275	AT1G08820	protein_coding_gene	-	1033	1097	1097	1219	54.3476	55.0893	50.7767	54.2554	-0.0563916	-0.246305
1	2827060	2829315	AT1G08830	protein_coding_gene	+	639	596	613	698	33.6187	29.93	28.3739	31.0667	0.102914	-0.471452
1	2829104	2838469	AT1G08840	protein_coding_gene	-	2751	2972	2810	3144	144.734	149.248	130.066	139.934	-0.387375	-0.625892
1	2838788	2840994	AT1G08845	protein_coding_gene	+	637	655	611	692	33.5135	32.8929	28.2813	30.7996	-0.185492	-0.471068
1	2842152	2846138	AT1G08860	protein_coding_gene	+	1158	1268	1189	1343	60.9241	63.6767	55.0351	59.7744	-0.248373	-0.38682
1	2846535	2846608	AT1G08870	tRNA	-	55	54	56	38	2.89363	2.71178	2.59207	1.69131	-0.346245	-0.0910776
1	2846948	2847800	AT1G08880	protein_coding_gene	-	273	265	285	292	14.3629	13.3078	13.1918	12.9964	-0.0429394	-0.157798
1	2848347	2852270	AT1G08890	protein_coding_gene	+	639	745	697	743	33.6187	37.4125	32.262	33.0696	-0.365967	-0.118203
1	2852453	2855779	AT1G08900	protein_coding_gene	+	604	675	688	665	31.7773	33.8973	31.8454	29.5979	-0.38174	0.00603467
1	2856226	2861170	AT1G08910	protein_coding_gene	+	1318	1536	1437	1548	69.3419	77.1351	66.5143	68.8986	-0.482142	-0.171549
1	2867258	2870656	AT1G08920	protein_coding_gene	+	752	827	763	888	39.5638	41.5304	35.3169	39.5232	-0.157661	-0.347174
1	2873464	2877270	AT1G08930	protein_coding_gene	+	700	791	744	705	36.828	39.7226	34.4375	31.3782	-0.700957	-0.200266
1	2877691	2879169	AT1G08940	protein_coding_gene	+	356	402	404	411	18.7297	20.1877	18.6999	18.2928	-0.21606	-0.00344051
1	2879302	2879374	AT1G08950	tRNA	+	27	22	19	17	1.42051	1.1048	0.879451	0.756638	-0.181245	-0.254061
1	2879641	2882231	AT1G08960	protein_coding_gene	+	840	863	789	945	44.1936	43.3383	36.5204	42.0602	-0.0977994	-0.60462
1	2882523	2884337	AT1G08970	protein_coding_gene	+	566	632	560	614	29.7781	31.7379	25.9207	27.328	-0.40602	-0.365695
1	2884410	2886620	AT1G08980	protein_coding_gene	+	651	695	679	778	34.2501	34.9016	31.4288	34.6273	-0.0232612	-0.246215
1	2887284	2887706	AT1G08985	protein_coding_gene	+	95	94	96	123	4.99809	4.72051	4.44354	5.4745	0.167092	-0.127669
1	2888752	2890959	AT1G08990	protein_coding_gene	+	699	815	744	833	36.7754	40.9278	34.4375	37.0753	-0.308538	-0.195929
1	2891036	2895182	AT1G09000	protein_coding_gene	+	1284	1366	1337	1443	67.5531	68.598	61.8856	64.2253	-0.268328	-0.35233
1	2895165	2899384	AT1G09010	protein_coding_gene	-	1358	1397	1297	1482	71.4464	70.1548	60.0341	65.9611	-0.254204	-0.704426
1	2899913	2904815	AT1G09020	protein_coding_gene	-	1380	1557	1482	1659	72.6038	78.1897	68.5972	73.839	-0.249532	-0.238444
1	2907123	2907279	AT1G09026	protein_coding_gene	+	171	188	170	198	8.99656	9.44102	7.86877	8.81261	-0.10402	-0.194293
1	2908610	2909030	AT1G09030	protein_coding_gene	-	272	295	265	324	14.3103	14.8144	12.266	14.4206	-0.0514917	-0.280609
1	2911316	2915369	AT1G09040	protein_coding_gene	+	843	942	880	962	44.3515	47.3055	40.7325	42.8168	-0.334444	-0.277489
1	2918030	2920889	AT1G09050	protein_coding_gene	+	673	745	686	715	35.4075	37.4125	31.7528	31.8233	-0.475363	-0.315457
1	2921063	2925762	AT1G09060	protein_coding_gene	-	1590	1739	1618	1731	83.6522	87.3294	74.8922	77.0436	-0.567573	-0.49213
1	2927702	2928968	AT1G09070	protein_coding_gene	+	443	498	447	506	23.3069	25.0087	20.6902	22.5211	-0.255223	-0.279066
1	2929216	2931841	AT1G09080	protein_coding_gene	-	851	965	892	978	44.7724	48.4605	41.2879	43.529	-0.363713	-0.265647
1	2932738	2936586	AT1G09090	protein_coding_gene	+	1065	1216	1136	1248	56.0312	61.0653	52.5819	55.5462	-0.3615	-0.23406
1	2936527	2939326	AT1G09100	protein_coding_gene	-	797	898	853	933	41.9313	45.0959	39.4827	41.5261	-0.271276	-0.191912
1	2939416	2939488	AT1G09110	tRNA	+	43	45	37	45	2.26229	2.25982	1.71262	2.00287	-0.0880426	-0.195423
1	2939569	2942288	AT1G09130	protein_coding_gene	-	792	821	819	967	41.6683	41.2291	37.909	43.0394	0.139449	-0.29807
1	2942563	2945961	AT1G09140	protein_coding_gene	-	926	983	991	1024	48.7182	49.3645	45.8703	45.5763	-0.274961	-0.20708
1	2946228	2949159	AT1G09150	protein_coding_gene	+	783	876	803	882	41.1948	43.9911	37.1684	39.2562	-0.367105	-0.321727
1	2949675	2950989	AT1G09155	protein_coding_gene	-	415	396	419	480	21.8338	19.8864	19.3942	21.3639	0.162694	-0.268774
1	2951664	2952396	AT1G09157	protein_coding_gene	-	303	315	338	353	15.9413	15.8187	15.645	15.7114	-0.0135188	-0.0372793
1	2952770	2955689	AT1G09160	protein_coding_gene	-	882	926	855	960	46.4033	46.502	39.5753	42.7278	-0.282588	-0.521106
1	2956588	2962207	AT1G09170	protein_coding_gene	-	1603	1837	1655	1915	84.3362	92.2508	76.6048	85.2331	-0.372551	-0.431054
1	2964151	2964604	AT1G09176	protein_coding_gene	+	158	202	205	223	8.31261	10.1441	9.48882	9.92532	-0.0345292	0.197232
1	2965022	2965972	AT1G09180	protein_coding_gene	+	267	339	342	367	14.0473	17.024	15.8301	16.3345	-0.0844159	0.230741
1	2966119	2967718	AT1G09190	protein_coding_gene	-	573	633	632	746	30.1464	31.7881	29.2533	33.2031	0.124116	-0.0819361
1	2967939	2971498	AT1G09195	protein_coding_gene	-	940	1034	946	1100	49.4548	51.9256	43.7874	48.959	-0.208874	-0.415203
1	2971592	2972199	AT1G09200	protein_coding_gene	-	215	225	232	269	11.3115	11.2991	10.7386	11.9727	0.0987455	-0.0862773
1	2972841	2976750	AT1G09210	protein_coding_gene	-	1036	1129	1134	1286	54.5055	56.6963	52.4894	57.2375	0.0358485	-0.137828
1	2977791	2979466	AT1G09220	protein_coding_gene	-	532	569	531	569	27.9893	28.5741	24.5783	25.3251	-0.313071	-0.332835
1	2979519	2982624	AT1G09230	protein_coding_gene	-	836	931	909	938	43.9832	46.7531	42.0748	41.7486	-0.376307	-0.145472
1	2984880	2986130	AT1G09240	protein_coding_gene	+	442	487	453	521	23.2543	24.4563	20.968	23.1887	-0.129858	-0.243188
1	2986938	2987393	AT1G09245	protein_coding_gene	-	116	139	157	168	6.10293	6.98033	7.26704	7.47737	0.0924467	0.225335
1	2989377	2990357	AT1G09250	protein_coding_gene	+	277	299	313	349	14.5734	15.0152	14.4878	15.5333	0.0662862	-0.0112242
1	2993403	2993820	AT1G09260	protein_coding_gene	+	170	237	217	213	8.94395	11.9017	10.0443	9.48023	-0.370887	0.178625
1	2994368	2998222	AT1G09270	protein_coding_gene	+	1093	1170	1139	1207	57.5043	58.7553	52.7208	53.7213	-0.335715	-0.322252
1	2998099	3001315	AT1G09280	protein_coding_gene	-	982	1083	975	1122	51.6645	54.3863	45.1297	49.9381	-0.308014	-0.469932
1	3001516	3003762	AT1G09290	protein_coding_gene	-	614	650	608	650	32.3034	32.6418	28.1424	28.9303	-0.334613	-0.378666
1	3003494	3008213	AT1G09300	protein_coding_gene	+	1254	1362	1282	1493	65.9748	68.3972	59.3398	66.4507	-0.118531	-0.419251
1	3009054	3009880	AT1G09310	protein_coding_gene	+	307	346	324	340	16.1517	17.3755	14.997	15.1328	-0.278306	-0.146329
1	3009940	3012363	AT1G09320	protein_coding_gene	-	796	838	846	912	41.8787	42.0828	39.1587	40.5914	-0.115989	-0.213684
1	3012761	3015091	AT1G09330	protein_coding_gene	-	599	699	664	709	31.5143	35.1025	30.7345	31.5563	-0.30724	-0.0698854
1	3015327	3018234	AT1G09340	protein_coding_gene	+	713	813	789	880	37.512	40.8274	36.5204	39.1672	-0.131263	-0.0814929
1	3019818	3021441	AT1G09350	protein_coding_gene	+	512	535	501	610	26.9371	26.8667	23.1897	27.15	0.0272506	-0.37452
1	3021801	3022368	AT1G09360	protein_coding_gene	+	220	242	226	285	11.5745	12.1528	10.4608	12.6848	0.0754889	-0.167812
1	3024895	3025435	AT1G09370	protein_coding_gene	+	214	237	220	241	11.2589	11.9017	10.1831	10.7265	-0.174758	-0.164321
1	3026134	3029549	AT1G09380	protein_coding_gene	-	906	1036	1016	1108	47.666	52.026	47.0275	49.315	-0.190442	-0.0463955
1	3031202	3033582	AT1G09390	protein_coding_gene	+	602	665	622	667	31.6721	33.3951	28.7905	29.6869	-0.330277	-0.262123
1	3033511	3035036	AT1G09400	protein_coding_gene	-	434	504	486	554	22.8334	25.31	22.4954	24.6575	-0.065268	-0.0354923
1	3035442	3037560	AT1G09410	protein_coding_gene	+	671	760	753	810	35.3023	38.1658	34.854	36.0516	-0.173551	-0.0378416
1	3037753	3038408	AT1G09415	protein_coding_gene	-	211	226	219	234	11.101	11.3493	10.1368	10.4149	-0.14166	-0.14798
1	3038461	3041873	AT1G09420	protein_coding_gene	-	985	1095	990	1178	51.8223	54.9889	45.824	52.4306	-0.174554	-0.429424
1	3038630	3039326	AT1G09421	other_RNA	+	278	313	277	314	14.626	15.7183	12.8215	13.9756	-0.22624	-0.243685
1	3041995	3045402	AT1G09430	protein_coding_gene	+	976	1115	1026	1125	51.3488	55.9933	47.4904	50.0717	-0.406732	-0.274481
1	3045512	3047893	AT1G09440	protein_coding_gene	-	660	735	717	847	34.7236	36.9104	33.1877	37.6984	0.0645119	-0.131792
1	3049023	3053112	AT1G09450	protein_coding_gene	+	1269	1403	1296	1459	66.7639	70.4561	59.9878	64.9374	-0.335441	-0.425739
1	3053900	3055360	AT1G09460	protein_coding_gene	+	587	608	644	628	30.8829	30.5327	29.8088	27.9511	-0.238755	-0.0975001
1	3055230	3057443	AT1G09470	protein_coding_gene	-	629	688	679	718	33.0926	34.5501	31.4288	31.9568	-0.224895	-0.146477
1	3057974	3060661	AT1G09480	protein_coding_gene	+	530	581	596	655	27.8841	29.1768	27.587	29.1528	-0.00221566	-0.0282045
1	3060991	3061729	AT1G09483	protein_coding_gene	-	201	222	220	247	10.5749	11.1484	10.1831	10.9935	-0.0232811	-0.0608075
1	3062429	3063731	AT1G09486	pseudogene	-	140	149	153	161	7.3656	7.48251	7.0819	7.16581	-0.0585143	-0.0527812
1	3064123	3065937	AT1G09490	protein_coding_gene	+	400	469	427	477	21.0446	23.5523	19.7645	21.2304	-0.24543	-0.141708
1	3066698	3068598	AT1G09500	protein_coding_gene	+	531	586	573	651	27.9367	29.4279	26.5224	28.9748	-0.0419201	-0.135526
1	3069384	3070910	AT1G09510	protein_coding_gene	+	444	478	459	518	23.3595	24.0043	21.2457	23.0552	-0.0978325	-0.22386
1	3070945	3072050	AT1G09520	protein_coding_gene	-	382	461	425	443	20.0976	23.1506	19.6719	19.7171	-0.37111	-0.0477264
1	3076581	3079539	AT1G09530	protein_coding_gene	+	800	913	859	922	42.0892	45.8492	39.7605	41.0365	-0.365229	-0.182027
1	3086158	3087912	AT1G09540	protein_coding_gene	+	597	633	646	679	31.409	31.7881	29.9013	30.221	-0.140729	-0.136165
1	3089732	3092327	AT1G09550	protein_coding_gene	-	711	820	778	909	37.4067	41.1789	36.0112	40.4579	-0.056427	-0.115171
1	3093838	3094864	AT1G09560	protein_coding_gene	+	346	381	360	373	18.2036	19.1331	16.6633	16.6015	-0.299645	-0.184495
1	3095255	3100357	AT1G09570	protein_coding_gene	-	1800	1882	1779	1972	94.7006	94.5106	82.3444	87.7701	-0.35309	-0.657042
1	3101670	3102925	AT1G09575	protein_coding_gene	-	313	362	364	412	16.4674	18.179	16.8484	18.3374	0.018532	0.0466818
1	3104587	3106290	AT1G09580	protein_coding_gene	+	434	522	486	518	22.8334	26.2139	22.4954	23.0552	-0.318365	-0.0354923
1	3106501	3107772	AT1G09590	protein_coding_gene	+	294	348	314	326	15.4678	17.4759	14.5341	14.5097	-0.371268	-0.120548
1	3108616	3111318	AT1G09600	protein_coding_gene	+	940	1113	986	1027	49.4548	55.8928	45.6389	45.7099	-0.715244	-0.276752
1	3111693	3112873	AT1G09610	protein_coding_gene	+	432	468	460	502	22.7282	23.5021	21.292	22.3431	-0.12105	-0.153082
1	3112777	3116699	AT1G09620	protein_coding_gene	-	1435	1527	1553	1649	75.4974	76.6832	71.8836	73.3939	-0.189867	-0.210509
1	3117136	3117567	AT1G09625	protein_coding_gene	-	136	133	147	152	7.15516	6.67902	6.80418	6.76524	0.0166274	-0.0664313
1	3118202	3119708	AT1G09630	protein_coding_gene	-	403	457	429	490	21.2024	22.9497	19.8571	21.809	-0.120576	-0.148479
1	3119877	3122526	AT1G09640	protein_coding_gene	+	800	793	797	913	42.0892	39.823	36.8907	40.6359	0.0640838	-0.413848
1	3122955	3124578	AT1G09645	protein_coding_gene	+	337	392	370	415	17.7301	19.6855	17.1262	18.4709	-0.139062	-0.0723319
1	3125806	3127284	AT1G09650	protein_coding_gene	+	486	515	486	562	25.5692	25.8624	22.4954	25.0136	-0.0841479	-0.313661
1	3127770	3131094	AT1G09660	protein_coding_gene	-	980	1047	950	1066	51.5592	52.5784	43.9726	47.4457	-0.363017	-0.549294
1	3133094	3133674	AT1G09665	protein_coding_gene	+	256	306	269	288	13.4685	15.3668	12.4512	12.8183	-0.339775	-0.141327
1	3134106	3135930	AT1G09680	protein_coding_gene	-	571	630	627	609	30.0411	31.6375	29.0219	27.1055	-0.418428	-0.093783
1	3136187	3137475	AT1G09690	protein_coding_gene	-	239	285	293	323	12.5741	14.3122	13.5621	14.3761	0.00844225	0.136668
1	3137766	3140353	AT1G09700	protein_coding_gene	-	573	634	624	710	30.1464	31.8383	28.883	31.6008	-0.021089	-0.116277
1	3140867	3144370	AT1G09710	protein_coding_gene	+	1255	1348	1214	1433	66.0274	67.6941	56.1923	63.7802	-0.241394	-0.62957
1	3144437	3147303	AT1G09720	protein_coding_gene	-	1108	1174	1118	1247	58.2935	58.9561	51.7488	55.5017	-0.228347	-0.441356
1	3147666	3154380	AT1G09730	protein_coding_gene	-	1836	2026	1865	2035	96.5946	101.742	86.3251	90.5741	-0.569685	-0.537128
1	3154531	3156275	AT1G09740	protein_coding_gene	+	496	593	533	636	26.0953	29.7794	24.6709	28.3072	-0.1366	-0.141371
1	3157500	3159148	AT1G09750	protein_coding_gene	+	706	720	715	816	37.1437	36.1571	33.0951	36.3186	0.0134184	-0.341725
1	3159124	3161692	AT1G09760	protein_coding_gene	-	735	790	778	835	38.6694	39.6724	36.0112	37.1643	-0.202347	-0.21754
1	3161840	3165360	AT1G09770	protein_coding_gene	+	1303	1371	1352	1488	68.5527	68.8491	62.5799	66.2281	-0.159472	-0.368912
1	3165369	3167869	AT1G09780	protein_coding_gene	-	910	896	853	952	47.8764	44.9955	39.4827	42.3718	-0.198509	-0.635751
1	3168481	3170819	AT1G09790	protein_coding_gene	-	695	818	755	827	36.565	41.0785	34.9466	36.8082	-0.34227	-0.135331
1	3172107	3173463	AT1G09794	protein_coding_gene	+	308	366	326	315	16.2043	18.3799	15.0895	14.0201	-0.542836	-0.140935
1	3173533	3176910	AT1G09795	protein_coding_gene	+	1087	1124	1107	1163	57.1887	56.4452	51.2396	51.763	-0.318356	-0.404133
1	3176882	3180421	AT1G09800	protein_coding_gene	-	970	1065	965	1117	51.0331	53.4824	44.6669	49.7156	-0.262235	-0.460419
1	3180935	3184224	AT1G09810	protein_coding_gene	-	843	934	911	984	44.3515	46.9038	42.1674	43.796	-0.230778	-0.166048
1	3187816	3188580	AT1G09812	protein_coding_gene	+	230	248	264	331	12.1006	12.4541	12.2197	14.7322	0.309216	0.0170783
1	3189368	3190242	AT1G09815	protein_coding_gene	+	269	282	240	276	14.1525	14.1615	11.1089	12.2842	-0.258291	-0.428983
1	3190287	3192414	AT1G09820	protein_coding_gene	-	640	760	684	783	33.6713	38.1658	31.6602	34.8499	-0.274471	-0.175957
1	3192680	3195025	AT1G09830	protein_coding_gene	-	771	802	819	933	40.5634	40.275	37.909	41.5261	0.0978172	-0.211916
1	3195823	3200291	AT1G09840	protein_coding_gene	-	1020	1183	1059	1235	53.6637	59.4081	49.0178	54.9676	-0.293655	-0.324276
1	3201798	3204150	AT1G09850	protein_coding_gene	+	778	857	776	806	40.9317	43.037	35.9186	35.8736	-0.570804	-0.404574
1	3204015	3205309	AT1G09860	protein_coding_gene	-	489	545	540	552	25.727	27.3689	24.9949	24.5685	-0.274869	-0.0726862
1	3205740	3208598	AT1G09870	protein_coding_gene	+	857	903	893	967	45.088	45.347	41.3342	43.0394	-0.17358	-0.285593
1	3208827	3211653	AT1G09880	protein_coding_gene	-	903	937	921	974	47.5081	47.0544	42.6302	43.3509	-0.275481	-0.363431
1	3214236	3217538	AT1G09890	protein_coding_gene	-	987	1103	1059	1169	51.9275	55.3907	49.0178	52.03	-0.229306	-0.204801
1	3218132	3219929	AT1G09900	protein_coding_gene	+	671	762	714	810	35.3023	38.2663	33.0489	36.0516	-0.181674	-0.19276
1	3220034	3224541	AT1G09910	protein_coding_gene	-	1371	1466	1363	1618	72.1303	73.6199	63.0891	72.0142	-0.0940849	-0.550094
1	3224683	3227070	AT1G09920	protein_coding_gene	-	621	691	638	756	32.6717	34.7008	29.531	33.6482	-0.0900325	-0.28167
1	3227489	3230043	AT1G09930	protein_coding_gene	-	941	984	1000	1091	49.5074	49.4147	46.2869	48.5584	-0.0611739	-0.2327
1	3230449	3233109	AT1G09932	protein_coding_gene	-	583	728	669	700	30.6725	36.5588	30.9659	31.1557	-0.464661	0.026431
1	3234059	3235530	AT1G09935	protein_coding_gene	-	463	509	420	482	24.3591	25.5611	19.4405	21.4529	-0.424064	-0.526356
1	3236994	3239554	AT1G09940	protein_coding_gene	-	791	879	872	993	41.6157	44.1418	40.3622	44.1966	0.00412297	-0.0978963
1	3240605	3241632	AT1G09950	protein_coding_gene	-	337	375	348	387	17.7301	18.8318	16.1078	17.2247	-0.189305	-0.19725
1	3244212	3247200	AT1G09960	protein_coding_gene	+	982	1021	965	1119	51.6645	51.2728	44.6669	49.8046	-0.103262	-0.504471
1	3252239	3255693	AT1G09970	protein_coding_gene	+	1078	1221	1118	1231	56.7152	61.3164	51.7488	54.7895	-0.428484	-0.337285
1	3256244	3261614	AT1G09980	protein_coding_gene	-	1468	1648	1502	1704	77.2336	82.7596	69.5229	75.8419	-0.388504	-0.450224
1	3262264	3263612	AT1G09995	protein_coding_gene	-	215	232	233	283	11.3115	11.6506	10.7849	12.5958	0.135757	-0.0792224
1	3263876	3264788	AT1G10000	protein_coding_gene	-	381	362	380	412	20.045	18.179	17.589	18.3374	0.018532	-0.283233
1	3265975	3268726	AT1G10010	protein_coding_gene	+	836	925	900	958	43.9832	46.4518	41.6582	42.6388	-0.285718	-0.177664
1	3269603	3271987	AT1G10020	protein_coding_gene	-	661	730	705	729	34.7762	36.6593	32.6323	32.4464	-0.358513	-0.184666
1	3273824	3275837	AT1G10030	protein_coding_gene	+	492	568	502	576	25.8848	28.5239	23.236	25.6367	-0.277511	-0.267338
1	3275890	3278697	AT1G10040	protein_coding_gene	-	799	893	777	860	42.0366	44.8448	35.9649	38.277	-0.509788	-0.486484
1	3279269	3283482	AT1G10050	protein_coding_gene	+	1302	1401	1335	1553	68.5001	70.3557	61.793	69.1211	-0.0739162	-0.415626
1	3284238	3287107	AT1G10060	protein_coding_gene	+	803	854	878	994	42.247	42.8863	40.6399	44.2411	0.102632	-0.124826
1	3288086	3290471	AT1G10070	protein_coding_gene	+	692	755	762	801	36.4071	37.9147	35.2706	35.651	-0.186646	-0.0949243
1	3290310	3296198	AT1G10090	protein_coding_gene	-	1578	1725	1626	1857	83.0209	86.6264	75.2625	82.6516	-0.216035	-0.436182
1	3297323	3300443	AT1G10095	protein_coding_gene	-	807	910	796	930	42.4574	45.6985	36.8444	41.3926	-0.326364	-0.445981
1	3300696	3301489	AT1G10100	protein_coding_gene	-	253	290	252	330	13.3107	14.5633	11.6643	14.6877	0.0162662	-0.233079
1	3302741	3304092	AT1G10110	protein_coding_gene	+	434	467	427	474	22.8334	23.4519	19.7645	21.0969	-0.249584	-0.332698
1	3304038	3306824	AT1G10120	protein_coding_gene	-	800	875	817	901	42.0892	43.9409	37.8164	40.1018	-0.296193	-0.338112
1	3310929	3322213	AT1G10130	protein_coding_gene	+	3223	3467	3294	3715	169.567	174.106	152.469	165.348	-0.336178	-0.673942
1	3322801	3323548	AT1G10140	protein_coding_gene	-	241	272	266	295	12.6794	13.6593	12.3123	13.1299	-0.0723346	-0.0519178
1	3325823	3327614	AT1G10150	protein_coding_gene	+	459	518	478	552	24.1487	26.013	22.1251	24.5685	-0.143634	-0.210391
1	3327636	3328448	AT1G10155	protein_coding_gene	-	172	197	192	204	9.04917	9.89298	8.88709	9.07966	-0.132064	-0.0270623
1	3328970	3333470	AT1G10160	transposable_element_gene	+	1534	1573	1531	1651	80.706	78.9932	70.8653	73.4829	-0.315593	-0.5655
1	3333594	3337491	AT1G10170	protein_coding_gene	-	1691	1737	1649	1976	88.966	87.229	76.3271	87.9481	0.0384184	-0.695639
1	3338302	3341608	AT1G10180	protein_coding_gene	-	1062	1129	1037	1182	55.8734	56.6963	47.9995	52.6086	-0.276516	-0.54668
1	3343685	3345632	AT1G10190	protein_coding_gene	-	445	522	442	476	23.4121	26.2139	20.4588	21.1859	-0.517139	-0.315463
1	3346389	3347885	AT1G10200	protein_coding_gene	-	319	332	354	390	16.7831	16.6724	16.3856	17.3582	0.0831248	-0.0488039
1	3349218	3351180	AT1G10210	protein_coding_gene	+	582	614	576	624	30.6199	30.834	26.6613	27.7731	-0.282817	-0.370068
1	3352158	3354856	AT1G10220	protein_coding_gene	+	699	777	733	792	36.7754	39.0195	33.9283	35.2505	-0.309352	-0.239472
1	3355570	3356359	AT1G10230	protein_coding_gene	+	201	225	229	249	10.5749	11.2991	10.5997	11.0825	-0.0323691	0.00381079
1	3356679	3359838	AT1G10240	protein_coding_gene	-	980	1072	987	1151	51.5592	53.8339	45.6852	51.2289	-0.179724	-0.421394
1	3360086	3360508	AT1G10250	protein_coding_gene	-	147	183	155	155	7.73388	9.18993	7.17447	6.89876	-0.40494	-0.102466
1	3360525	3361247	AT1G10260	transposable_element_gene	-	87	112	100	91	4.5772	5.62444	4.62869	4.05024	-0.359068	0.0120008
1	3363503	3366488	AT1G10270	protein_coding_gene	+	1202	1272	1232	1311	63.239	63.8775	57.0255	58.3502	-0.353613	-0.400772
1	3366492	3369095	AT1G10280	protein_coding_gene	-	732	864	786	807	38.5116	43.3885	36.3815	35.9181	-0.593827	-0.174062
1	3370557	3377463	AT1G10290	protein_coding_gene	+	2223	2425	2273	2574	116.955	121.779	105.21	114.564	-0.331901	-0.557386
1	3378141	3380226	AT1G10300	protein_coding_gene	+	844	862	787	856	44.4041	43.2881	36.4278	38.099	-0.406931	-0.628093
1	3381600	3383914	AT1G10310	protein_coding_gene	-	666	740	722	756	35.0392	37.1615	33.4191	33.6482	-0.295317	-0.138465
1	3384163	3388373	AT1G10320	protein_coding_gene	-	1291	1395	1345	1569	67.9214	70.0544	62.2559	69.8333	-0.013218	-0.351203
1	3388746	3390150	AT1G10330	protein_coding_gene	+	491	562	550	593	25.8322	28.2226	25.4578	26.3933	-0.175053	-0.036969
1	3390321	3392571	AT1G10340	protein_coding_gene	-	834	846	858	912	43.878	42.4846	39.7142	40.5914	-0.14688	-0.322126
1	3393406	3395055	AT1G10350	protein_coding_gene	-	494	539	512	592	25.9901	27.0676	23.6989	26.3488	-0.069543	-0.229893
1	3395557	3396849	AT1G10360	protein_coding_gene	-	298	350	324	396	15.6782	17.5764	14.997	17.6252	0.00582318	-0.0869818
1	3397080	3398358	AT1G10370	protein_coding_gene	-	342	392	360	419	17.9931	19.6855	16.6633	18.6489	-0.118399	-0.159761
1	3400605	3402324	AT1G10380	protein_coding_gene	+	581	596	607	741	30.5673	29.93	28.0962	32.9805	0.272033	-0.228186
1	3403223	3405856	AT1G10385	protein_coding_gene	+	1027	1146	1078	1215	54.032	57.55	49.8973	54.0774	-0.232441	-0.286843
1	3407023	3412843	AT1G10390	protein_coding_gene	-	2060	2173	2110	2360	108.38	109.124	97.6654	105.039	-0.197385	-0.527973
1	3414851	3416358	AT1G10400	protein_coding_gene	-	622	628	618	692	32.7243	31.537	28.6053	30.7996	-0.0660412	-0.372125
1	3416679	3419639	AT1G10410	protein_coding_gene	-	744	766	791	828	39.1429	38.4671	36.6129	36.8527	-0.131541	-0.205567
1	3424185	3427457	AT1G10417	protein_coding_gene	-	787	890	810	905	41.4052	44.6942	37.4924	40.2799	-0.338728	-0.311585
1	3428030	3428425	AT1G10419	pseudogene	+	221	237	213	244	11.6271	11.9017	9.85911	10.86	-0.154436	-0.269936
1	3428477	3430633	AT1G10430	protein_coding_gene	-	577	660	585	658	30.3568	33.144	27.0778	29.2864	-0.345396	-0.306064
1	3431184	3431256	AT1G10440	tRNA	-	28	30	30	33	1.47312	1.50655	1.38861	1.46877	-0.0154865	-0.0353301
1	3431779	3438370	AT1G10450	protein_coding_gene	+	1859	2035	1912	2116	97.8047	102.194	88.5006	94.1792	-0.404507	-0.482152
1	3438554	3439013	AT1G10455	protein_coding_gene	+	182	181	182	161	9.57529	9.08949	8.42422	7.16581	-0.337975	-0.191946
1	3439321	3440320	AT1G10460	protein_coding_gene	-	299	337	294	320	15.7308	16.9235	13.6084	14.2426	-0.339884	-0.277261
1	3442326	3443957	AT1G10470	protein_coding_gene	-	295	325	331	349	15.5204	16.3209	15.321	15.5333	-0.0986785	-0.0253907
1	3449690	3451226	AT1G10480	protein_coding_gene	+	424	468	485	497	22.3073	23.5021	22.4492	22.1205	-0.144649	0.0149975
1	3453227	3460620	AT1G10490	protein_coding_gene	+	2055	2218	2184	2299	108.117	111.384	101.091	102.324	-0.438315	-0.343528
1	3459999	3461485	AT1G10500	protein_coding_gene	-	350	395	381	432	18.414	19.8362	17.6353	19.2275	-0.0688636	-0.091713
1	3461634	3465786	AT1G10510	protein_coding_gene	+	1229	1354	1285	1410	64.6595	67.9954	59.4787	62.7565	-0.324035	-0.32887
1	3465963	3469248	AT1G10520	protein_coding_gene	+	873	988	888	1076	45.9298	49.6156	41.1028	47.8908	-0.123517	-0.366008
1	3469579	3471488	AT1G10522	protein_coding_gene	+	517	560	591	611	27.2001	28.1222	27.3556	27.1945	-0.088203	0.0148808
1	3471455	3472672	AT1G10530	protein_coding_gene	-	427	479	445	536	22.4651	24.0545	20.5977	23.8564	-0.020242	-0.201269
1	3474514	3474765	AT1G10538	pseudogene	+	95	125	101	120	4.99809	6.27727	4.67498	5.34098	-0.194393	-0.0734708
1	3474863	3477927	AT1G10540	protein_coding_gene	-	987	1086	949	1144	51.9275	54.5369	43.9263	50.9173	-0.249277	-0.578384
1	3479152	3480988	AT1G10550	protein_coding_gene	-	403	468	419	488	21.2024	23.5021	19.3942	21.72	-0.187428	-0.200722
1	3484579	3486965	AT1G10560	protein_coding_gene	+	738	854	794	943	38.8273	42.8863	36.7518	41.9712	-0.0702487	-0.168825
1	3487583	3491277	AT1G10570	protein_coding_gene	+	944	1095	986	1159	49.6652	54.9889	45.6389	51.5849	-0.233185	-0.291699
1	3491280	3493737	AT1G10580	protein_coding_gene	-	904	963	906	1034	47.5608	48.3601	41.9359	46.0214	-0.170235	-0.420634
1	3493939	3495144	AT1G10585	protein_coding_gene	-	297	309	309	377	15.6256	15.5174	14.3027	16.7796	0.157072	-0.171038
1	3496927	3499439	AT1G10586	protein_coding_gene	-	505	585	533	625	26.5688	29.3776	24.6709	27.8176	-0.145876	-0.187509
1	3501144	3501904	AT1G10588	protein_coding_gene	+	174	218	194	230	9.15439	10.9476	8.97966	10.2369	-0.109199	-0.0290147
1	3502003	3503457	AT1G10590	protein_coding_gene	-	346	408	414	446	18.2036	20.489	19.1628	19.8506	-0.071075	0.110968
1	3503703	3505502	AT1G10600	protein_coding_gene	+	502	545	501	584	26.411	27.3689	23.1897	25.9928	-0.133221	-0.323586
1	3506185	3509006	AT1G10610	protein_coding_gene	+	762	881	798	927	40.0899	44.2422	36.937	41.259	-0.228162	-0.254083
1	3509000	3511975	AT1G10620	protein_coding_gene	-	939	988	969	1095	49.4022	49.6156	44.852	48.7364	-0.0626845	-0.331502
1	3512794	3514729	AT1G10630	protein_coding_gene	-	528	606	557	536	27.7789	30.4322	25.7818	23.8564	-0.632243	-0.192985
1	3515364	3517888	AT1G10640	protein_coding_gene	-	817	870	846	941	42.9836	43.6898	39.1587	41.8822	-0.138185	-0.298492
1	3524017	3526346	AT1G10650	protein_coding_gene	-	517	581	557	600	27.2001	29.1768	25.7818	26.7049	-0.233875	-0.137795
1	3527708	3527831	AT1G10652	protein_coding_gene	+	53	71	74	51	2.78841	3.56549	3.42523	2.26992	-0.381627	0.180886
1	3530466	3531842	AT1G10657	protein_coding_gene	+	302	309	302	326	15.8887	15.5174	13.9786	14.5097	-0.130061	-0.247255
1	3532423	3535131	AT1G10660	protein_coding_gene	+	657	719	670	737	34.5657	36.1069	31.0122	32.8025	-0.281553	-0.3104
1	3535382	3538439	AT1G10670	protein_coding_gene	+	845	888	930	928	44.4567	44.5937	43.0468	41.3036	-0.251071	-0.106576
1	3538469	3543782	AT1G10680	protein_coding_gene	-	1686	1821	1801	1945	88.7029	91.4473	83.3627	86.5683	-0.258598	-0.287904
1	3544990	3545471	AT1G10682	other_RNA	-	152	174	177	197	7.99694	8.73796	8.19278	8.7681	0.00509374	0.0344174
1	3549991	3550632	AT1G10690	protein_coding_gene	-	227	234	238	270	11.9428	11.7511	11.0163	12.0172	0.0386019	-0.136757
1	3554103	3556503	AT1G10700	protein_coding_gene	+	692	779	684	846	36.4071	39.12	31.6602	37.6539	-0.118319	-0.407088
1	3557113	3557457	AT1G10705	pseudogene	+	121	165	132	166	6.36599	8.286	6.10987	7.38835	-0.160389	-0.0512751
1	3558357	3561634	AT1G10710	protein_coding_gene	+	803	926	849	931	42.247	46.502	39.2976	41.4371	-0.382076	-0.230991
1	3562179	3562554	AT1G10717	protein_coding_gene	+	129	188	162	131	6.78688	9.44102	7.49848	5.83057	-0.657967	0.133171
1	3562951	3564759	AT1G10720	protein_coding_gene	+	455	535	542	562	23.9382	26.8667	25.0875	25.0136	-0.181955	0.116073
1	3565462	3567779	AT1G10730	protein_coding_gene	+	746	807	739	831	39.2481	40.5261	34.206	36.9863	-0.284376	-0.416242
1	3567904	3570838	AT1G10740	protein_coding_gene	-	774	805	717	848	40.7213	40.4256	33.1877	37.7429	-0.21459	-0.620444
1	3572709	3573066	AT1G10745	protein_coding_gene	+	109	130	115	144	5.73465	6.52836	5.32299	6.40917	-0.0234319	-0.0875511
1	3574311	3574830	AT1G10747	protein_coding_gene	+	152	188	149	194	7.99694	9.44102	6.89675	8.63458	-0.134159	-0.20172
1	3574806	3578474	AT1G10750	protein_coding_gene	-	734	812	782	916	38.6168	40.7772	36.1964	40.7695	-0.000603426	-0.197901
1	3581033	3590928	AT1G10760	protein_coding_gene	-	2914	3156	3040	3343	153.31	158.489	140.712	148.791	-0.391245	-0.519616
1	3591632	3592411	AT1G10770	protein_coding_gene	-	213	263	242	279	11.2062	13.2074	11.2014	12.4178	-0.11031	-0.000718286
1	3592745	3595077	AT1G10780	protein_coding_gene	-	749	866	827	902	39.406	43.4889	38.2793	40.1463	-0.258501	-0.0903938
1	3596359	3597847	AT1G10790	protein_coding_gene	+	529	593	530	619	27.8315	29.7794	24.5321	27.5505	-0.208188	-0.322568
1	3598157	3598591	AT1G10800	protein_coding_gene	-	205	265	256	295	10.7853	13.3078	11.8494	13.1299	-0.0244676	0.158197
1	3599270	3600877	AT1G10810	protein_coding_gene	+	561	607	584	632	29.515	30.4824	27.0316	28.1291	-0.217398	-0.233586
1	3600909	3605076	AT1G10820	protein_coding_gene	-	1181	1269	1164	1400	62.1341	63.7269	53.878	62.3114	-0.0891544	-0.54236
1	3605575	3607493	AT1G10830	protein_coding_gene	-	564	608	566	674	29.6729	30.5327	26.1984	29.9985	-0.0485486	-0.328844
1	3607630	3610520	AT1G10840	protein_coding_gene	-	834	878	829	916	43.878	44.0916	38.3718	40.7695	-0.255051	-0.429542
1	3611746	3614613	AT1G10850	protein_coding_gene	+	1026	1038	1008	1146	53.9794	52.1265	46.6572	51.0063	-0.0779949	-0.516457
1	3614512	3616159	AT1G10865	protein_coding_gene	-	416	445	420	486	21.8864	22.3471	19.4405	21.631	-0.0763618	-0.269148
1	3616609	3623758	AT1G10870	protein_coding_gene	-	1990	2122	2002	2238	104.697	106.563	92.6664	99.6092	-0.342493	-0.605807
1	3624034	3627082	AT1G10880	protein_coding_gene	-	871	1023	951	944	45.8246	51.3732	44.0189	42.0157	-0.685559	-0.134715
1	3627725	3630765	AT1G10890	protein_coding_gene	+	901	991	958	1064	47.4029	49.7662	44.3429	47.3567	-0.1729	-0.225935
1	3632233	3637141	AT1G10900	protein_coding_gene	-	1419	1624	1456	1732	74.6557	81.5543	67.3937	77.0881	-0.250761	-0.430982
1	3639877	3644162	AT1G10910	protein_coding_gene	+	1249	1384	1269	1321	65.7117	69.502	58.7381	58.7953	-0.668977	-0.442198
1	3644419	3647768	AT1G10920	protein_coding_gene	-	1026	1093	1003	1014	53.9794	54.8885	46.4258	45.1313	-0.690696	-0.533419
1	3647893	3655590	AT1G10930	protein_coding_gene	-	2122	2388	2180	2302	111.642	119.921	100.905	102.458	-0.828704	-0.520884
1	3655776	3658608	AT1G10940	protein_coding_gene	-	753	777	811	836	39.6164	39.0195	37.5387	37.2088	-0.146659	-0.167276
1	3659208	3663984	AT1G10950	protein_coding_gene	+	1497	1511	1488	1587	78.7594	75.8797	68.8749	70.6344	-0.306465	-0.575555
1	3664385	3665039	AT1G10960	protein_coding_gene	+	251	272	296	310	13.2055	13.6593	13.7009	13.7975	0.0186467	0.0675421
1	3665086	3667139	AT1G10970	protein_coding_gene	-	738	761	750	836	38.8273	38.216	34.7152	37.2088	-0.0820099	-0.339193
1	3667247	3669902	AT1G10980	protein_coding_gene	-	926	953	918	964	48.7182	47.8579	42.4914	42.9059	-0.367687	-0.461302
1	3670277	3671187	AT1G10990	protein_coding_gene	-	258	269	252	317	13.5738	13.5087	11.6643	14.1091	0.0807885	-0.268954
1	3671755	3675979	AT1G11000	protein_coding_gene	-	1051	1223	1107	1270	55.2946	61.4168	51.2396	56.5253	-0.318556	-0.277852
1	3676606	3676644	AT1G11010	tRNA	+	33	27	37	33	1.73618	1.35589	1.71262	1.46877	0.0475004	-0.0089717
1	3676690	3678524	AT1G11020	protein_coding_gene	+	544	670	599	652	28.6206	33.6462	27.7259	29.0193	-0.413576	-0.0842905
1	3678774	3678848	AT1G11030	tRNA	-	39	60	56	53	2.05185	3.01309	2.59207	2.35893	-0.199944	0.177563
1	3679224	3680924	AT1G11040	protein_coding_gene	-	667	676	690	836	35.0918	33.9475	31.938	37.2088	0.273455	-0.272468
1	3681887	3684169	AT1G11050	protein_coding_gene	+	727	799	745	864	38.2485	40.1243	34.4837	38.455	-0.133164	-0.312253
1	3683918	3684095	AT1G11055	pseudogene	-	99	111	116	127	5.20853	5.57422	5.36928	5.65253	0.0165276	0.0349496
1	3684567	3689847	AT1G11060	protein_coding_gene	+	1624	1786	1729	1886	85.441	89.6897	80.0301	83.9424	-0.308457	-0.297478
1	3690211	3693648	AT1G11070	protein_coding_gene	-	1127	1226	1191	1276	59.2931	61.5675	55.1277	56.7924	-0.310423	-0.275399
1	3694671	3698013	AT1G11080	protein_coding_gene	-	947	1037	980	1097	49.8231	52.0763	45.3612	48.8254	-0.228868	-0.323474
1	3702607	3703779	AT1G11090	protein_coding_gene	+	400	456	393	426	21.0446	22.8995	18.1908	18.9605	-0.430979	-0.322375
1	3703671	3709302	AT1G11100	protein_coding_gene	-	1825	1991	1784	1907	96.0159	99.9844	82.5758	84.877	-0.786347	-0.711646
1	3710207	3712503	AT1G11110	protein_coding_gene	+	688	805	655	764	36.1967	40.4256	30.3179	34.0042	-0.526802	-0.510196
1	3712998	3713735	AT1G11112	protein_coding_gene	-	195	234	194	184	10.2592	11.7511	8.97966	8.1895	-0.566251	-0.206396
1	3715183	3717320	AT1G11120	protein_coding_gene	+	517	617	549	616	27.2001	30.9846	25.4115	27.417	-0.330257	-0.17439
1	3718782	3719711	AT1G11125	protein_coding_gene	+	279	329	286	340	14.6786	16.5218	13.2381	15.1328	-0.174614	-0.192852
1	3722856	3727450	AT1G11130	protein_coding_gene	+	1462	1544	1439	1649	76.918	77.5369	66.6069	73.3939	-0.238477	-0.608985
1	3727531	3728166	AT1G11145	protein_coding_gene	-	290	311	311	326	15.2573	15.6179	14.3952	14.5097	-0.142789	-0.111958
1	3728970	3731624	AT1G11150	transposable_element_gene	+	828	899	875	952	43.5623	45.1461	40.501	42.3718	-0.209729	-0.23613
1	3733138	3739842	AT1G11160	protein_coding_gene	+	2047	2142	2057	2280	107.696	107.567	95.2122	101.479	-0.297811	-0.619979
1	3740764	3744675	AT1G11170	protein_coding_gene	+	886	988	908	963	46.6138	49.6156	42.0285	42.8613	-0.496974	-0.344486
1	3744857	3745655	AT1G11175	other_RNA	+	138	155	154	151	7.26038	7.78382	7.12818	6.72073	-0.197513	-0.0246435
1	3745773	3748521	AT1G11180	protein_coding_gene	+	748	828	775	864	39.3534	41.5807	35.8724	38.455	-0.247094	-0.283873
1	3749509	3750035	AT1G11185	other_RNA	+	160	179	182	180	8.41783	8.98906	8.42422	8.01147	-0.167722	0.00110001
1	3750065	3752780	AT1G11190	protein_coding_gene	-	575	633	620	650	30.2516	31.7881	28.6979	28.9303	-0.259406	-0.143104
1	3753364	3755641	AT1G11200	protein_coding_gene	+	621	701	653	722	32.6717	35.2029	30.2254	32.1349	-0.264444	-0.218159
1	3755676	3756998	AT1G11210	protein_coding_gene	-	378	430	380	424	19.8871	21.5938	17.589	18.8715	-0.302786	-0.265572
1	3759861	3761165	AT1G11220	protein_coding_gene	-	455	535	498	523	23.9382	26.8667	23.0509	23.2778	-0.35861	-0.0915361
1	3763267	3764483	AT1G11230	protein_coding_gene	-	489	495	499	546	25.727	24.858	23.0972	24.3014	-0.0561302	-0.266228
1	3766753	3768294	AT1G11240	protein_coding_gene	-	393	450	393	472	20.6763	22.5982	18.1908	21.0078	-0.170323	-0.282058
1	3768723	3769706	AT1G11250	protein_coding_gene	+	401	422	432	489	21.0972	21.1921	19.9959	21.7645	0.061757	-0.121486
1	3777327	3780337	AT1G11260	protein_coding_gene	+	778	874	831	941	40.9317	43.8907	38.4644	41.8822	-0.153362	-0.195821
1	3781234	3785293	AT1G11265	transposable_element_gene	+	0	0	0	0	0	0	0	0	0	0
1	3780428	3786990	AT1G11270	protein_coding_gene	-	462	532	444	571	24.3065	26.7161	20.5514	25.4142	-0.127515	-0.396798
1	3787333	3790876	AT1G11280	protein_coding_gene	-	1008	1079	1064	1135	53.0324	54.1854	49.2493	50.5167	-0.253562	-0.264549
1	3791453	3793883	AT1G11290	protein_coding_gene	-	953	964	987	1028	50.1387	48.4103	45.6852	45.7544	-0.193555	-0.321789
1	3794237	3800719	AT1G11300	protein_coding_gene	+	1990	2053	1948	2165	104.697	103.098	90.1669	96.3601	-0.337396	-0.73652
1	3800737	3804185	AT1G11310	protein_coding_gene	-	871	1023	978	1041	45.8246	51.3732	45.2686	46.333	-0.360677	-0.0411913
1	3807127	3808875	AT1G11320	protein_coding_gene	+	480	527	480	604	25.2535	26.465	22.2177	26.8829	0.0404612	-0.311719
1	3810092	3813607	AT1G11330	protein_coding_gene	+	963	1068	996	1037	50.6648	53.633	46.1018	46.1549	-0.529714	-0.328096
1	3814115	3817420	AT1G11340	protein_coding_gene	-	1119	1159	1137	1252	58.8722	58.2029	52.6282	55.7242	-0.164217	-0.418293
1	3817590	3820805	AT1G11350	protein_coding_gene	-	1150	1277	1136	1344	60.5032	64.1286	52.5819	59.8189	-0.273764	-0.527039
1	3821442	3823088	AT1G11360	protein_coding_gene	-	543	579	575	558	28.568	29.0763	26.615	24.8355	-0.40872	-0.185936
1	3824509	3825196	AT1G11362	protein_coding_gene	-	176	163	175	155	9.25962	8.18556	8.10021	6.89876	-0.234493	-0.196875
1	3828097	3830945	AT1G11370	protein_coding_gene	-	896	1004	950	1086	47.1399	50.4191	43.9726	48.3358	-0.148239	-0.234667
1	3832622	3834191	AT1G11380	protein_coding_gene	+	433	501	459	472	22.7808	25.1593	21.2457	21.0078	-0.432474	-0.163615
1	3834458	3837629	AT1G11390	protein_coding_gene	-	946	1044	983	1054	49.7704	52.4278	45.5	46.9116	-0.3915	-0.309446
1	3837820	3840207	AT1G11400	protein_coding_gene	+	645	711	643	679	33.9344	35.7051	29.7625	30.221	-0.478011	-0.369823
1	3841285	3844432	AT1G11410	protein_coding_gene	+	1040	1121	1094	1113	54.7159	56.2946	50.6379	49.5376	-0.464679	-0.280991
1	3844580	3846872	AT1G11420	protein_coding_gene	-	738	785	760	842	38.8273	39.4213	35.1781	37.4759	-0.156884	-0.300043
1	3847242	3849162	AT1G11430	protein_coding_gene	+	498	559	549	592	26.2005	28.072	25.4115	26.3488	-0.165188	-0.0776596
1	3849359	3850662	AT1G11440	protein_coding_gene	+	344	423	362	380	18.0983	21.2423	16.7559	16.9131	-0.496383	-0.160822
1	3853242	3855385	AT1G11450	protein_coding_gene	+	404	508	418	510	21.255	25.5108	19.3479	22.6992	-0.286463	-0.21169
1	3857004	3859268	AT1G11460	protein_coding_gene	+	401	466	478	484	21.0972	23.4017	22.1251	21.5419	-0.196198	0.110569
1	3859661	3860604	AT1G11470	protein_coding_gene	-	362	405	410	433	19.0453	20.3384	18.9776	19.272	-0.119816	-0.0077651
1	3862398	3864030	AT1G11475	protein_coding_gene	+	370	394	397	430	19.4662	19.786	18.3759	19.1385	-0.0733844	-0.125344
1	3864152	3866969	AT1G11480	protein_coding_gene	-	964	1016	951	1114	50.7174	51.0217	44.0189	49.5821	-0.101492	-0.486948
1	3867404	3868870	AT1G11482	pseudogene	-	565	584	563	627	29.7255	29.3274	26.0595	27.9066	-0.132809	-0.347254
1	3868883	3870065	AT1G11490	protein_coding_gene	-	493	557	489	548	25.9374	27.9715	22.6343	24.3905	-0.350142	-0.33533
1	3870832	3871570	AT1G11500	protein_coding_gene	+	277	328	314	344	14.5734	16.4716	14.5341	15.3108	-0.145616	-0.00514876
1	3871777	3872836	AT1G11510	protein_coding_gene	-	421	417	391	465	22.1494	20.941	18.0982	20.6963	-0.0268147	-0.452122
1	3873028	3873619	AT1G11520	protein_coding_gene	+	275	289	310	346	14.4682	14.5131	14.3489	15.3998	0.11466	-0.0157025
1	3874436	3875484	AT1G11530	protein_coding_gene	+	254	274	246	287	13.3633	13.7598	11.3866	12.7738	-0.135368	-0.281186
1	3875441	3877155	AT1G11540	protein_coding_gene	-	608	647	643	733	31.9878	32.4912	29.7625	32.6245	0.0116811	-0.200273
1	3878549	3880361	AT1G11545	protein_coding_gene	-	399	428	402	444	20.992	21.4934	18.6073	19.7616	-0.190692	-0.268077
1	3881528	3881608	AT1G11550	tRNA	+	31	38	42	35	1.63096	1.90829	1.94405	1.55779	-0.133296	0.117203
1	3881787	3882819	AT1G11560	protein_coding_gene	+	415	431	434	448	21.8338	21.644	20.0885	19.9396	-0.186932	-0.190639
1	3883279	3883956	AT1G11570	protein_coding_gene	+	172	205	156	174	9.04917	10.2947	7.22076	7.74442	-0.425661	-0.321037
1	3884355	3884952	AT1G11572	protein_coding_gene	+	183	186	175	174	9.6279	9.34058	8.10021	7.74442	-0.273357	-0.256799
1	3888689	3890811	AT1G11580	protein_coding_gene	+	746	758	772	794	39.2481	38.0654	35.7335	35.3395	-0.225014	-0.287084
1	3892579	3894677	AT1G11590	protein_coding_gene	+	354	378	357	423	18.6245	18.9825	16.5244	18.8269	-0.0178853	-0.250581
1	3895178	3896934	AT1G11592	other_RNA	-	333	365	349	402	17.5196	18.3296	16.1541	17.8923	-0.0513866	-0.166424
1	3898001	3898609	AT1G11593	protein_coding_gene	+	116	120	128	111	6.10293	6.02618	5.92472	4.9404	-0.232126	-0.036335
1	3898630	3899699	AT1G11595	pseudogene	+	114	120	131	135	5.99771	6.02618	6.06359	6.0086	-0.00358387	0.0134133
1	3902011	3903782	AT1G11600	protein_coding_gene	+	710	777	730	805	37.3541	39.0195	33.7894	35.8291	-0.260824	-0.298934
1	3905578	3906818	AT1G11608	protein_coding_gene	+	381	424	380	461	20.045	21.2925	17.589	20.5183	-0.0846728	-0.283233
1	3906861	3909338	AT1G11610	protein_coding_gene	-	861	872	834	904	45.2985	43.7903	38.6033	40.2354	-0.274286	-0.517259
1	3910832	3911924	AT1G11620	protein_coding_gene	+	427	438	432	445	22.4651	21.9956	19.9959	19.8061	-0.239536	-0.268053
1	3912901	3914407	AT1G11630	protein_coding_gene	-	454	508	508	514	23.8856	25.5108	23.5138	22.8772	-0.267815	-0.038192
1	3914628	3914700	AT1G11640	tRNA	-	16	19	15	19	0.841783	0.954146	0.694304	0.845655	-0.0572088	-0.0842387
1	3914773	3918176	AT1G11650	protein_coding_gene	+	1085	1171	1133	1315	57.0834	58.8055	52.4431	58.5282	-0.0181009	-0.313599
1	3919271	3919774	AT1G11655	protein_coding_gene	+	190	202	179	222	9.99618	10.1441	8.28536	9.88081	-0.0416009	-0.283244
1	3920542	3924555	AT1G11660	protein_coding_gene	+	1230	1299	1242	1433	64.7121	65.2334	57.4883	63.7802	-0.0904722	-0.462276
1	3928161	3931576	AT1G11670	protein_coding_gene	-	856	951	893	978	45.0354	47.7575	41.3342	43.529	-0.313031	-0.281674
1	3938500	3940754	AT1G11680	protein_coding_gene	+	689	755	699	794	36.2493	37.9147	32.3546	35.3395	-0.212793	-0.332633
1	3941102	3941300	AT1G11684	protein_coding_gene	-	125	119	122	132	6.57643	5.97596	5.647	5.87508	-0.0207231	-0.188113
1	3941468	3942212	AT1G11690	protein_coding_gene	+	302	315	292	332	15.8887	15.8187	13.5158	14.7767	-0.133229	-0.309677
1	3945736	3946613	AT1G11700	protein_coding_gene	+	249	292	280	306	13.1003	14.6637	12.9603	13.6195	-0.138863	-0.0193807
1	3948713	3951359	AT1G11710	protein_coding_gene	+	625	699	661	728	32.8822	35.1025	30.5956	32.4019	-0.232468	-0.202964
1	3951552	3957044	AT1G11720	protein_coding_gene	+	1826	1922	1806	1986	96.0685	96.5194	83.5942	88.3932	-0.422662	-0.658471
1	3957472	3960113	AT1G11730	protein_coding_gene	+	669	707	662	775	35.1971	35.5043	30.6419	34.4938	-0.0854016	-0.397196
1	3961347	3961464	AT1G11735	miRNA	-	98	107	99	129	5.15592	5.37335	4.5824	5.74155	0.0781054	-0.130011
1	3963053	3966824	AT1G11740	protein_coding_gene	-	1180	1270	1244	1295	62.0815	63.7771	57.5809	57.638	-0.394084	-0.290974
1	3967475	3969877	AT1G11750	protein_coding_gene	+	665	764	715	834	34.9866	38.3667	33.0951	37.1198	-0.101484	-0.162111
1	3969680	3971840	AT1G11755	protein_coding_gene	-	578	684	626	653	30.4094	34.3492	28.9756	29.0638	-0.469735	-0.131575
1	3972031	3973286	AT1G11760	protein_coding_gene	-	347	406	366	421	18.2562	20.3886	16.941	18.7379	-0.186639	-0.156779
1	3973874	3974509	AT1G11765	protein_coding_gene	+	210	227	214	248	11.0484	11.3995	9.9054	11.038	-0.0539672	-0.17663
1	3975678	3977379	AT1G11770	protein_coding_gene	+	634	619	660	765	33.3557	31.0851	30.5494	34.0487	0.259732	-0.248289
1	3976838	3979195	AT1G11780	protein_coding_gene	-	692	703	682	753	36.4071	35.3034	31.5677	33.5146	-0.152483	-0.41532
1	3979861	3980956	AT1G11785	protein_coding_gene	-	141	151	144	143	7.41822	7.58295	6.66532	6.36466	-0.230886	-0.141913
1	3981247	3985215	AT1G11790	protein_coding_gene	+	1012	1142	1087	1124	53.2428	57.3492	50.3139	50.0272	-0.499936	-0.203539
1	3985224	3987290	AT1G11800	protein_coding_gene	-	658	751	662	746	34.6183	37.7139	30.6419	33.2031	-0.37895	-0.348219
1	3987754	3988030	AT1G11803	pseudogene	-	116	99	108	127	6.10293	4.9716	4.99899	5.65253	0.147797	-0.234569
1	3988345	3989398	AT1G11806	pseudogene	+	230	273	245	265	12.1006	13.7096	11.3403	11.7947	-0.268308	-0.111062
1	3989762	3991066	AT1G11810	protein_coding_gene	+	383	427	440	469	20.1502	21.4432	20.3662	20.8743	-0.0618343	0.024001
1	3991026	3993598	AT1G11820	protein_coding_gene	-	760	777	808	881	39.9847	39.0195	37.3998	39.2117	0.0153612	-0.207807
1	3995168	3997907	AT1G11840	protein_coding_gene	+	645	743	671	767	33.9344	37.3121	31.0585	34.1377	-0.265612	-0.252306
1	3999198	3999876	AT1G11850	protein_coding_gene	+	283	297	281	334	14.889	14.9148	13.0066	14.8657	-0.00635961	-0.252163
1	4001112	4003442	AT1G11860	protein_coding_gene	+	685	749	730	814	36.0388	37.6134	33.7894	36.2296	-0.113873	-0.190368
1	4003845	4006739	AT1G11870	protein_coding_gene	+	843	952	890	1033	44.3515	47.8077	41.1954	45.9769	-0.133684	-0.241329
1	4007704	4010433	AT1G11880	protein_coding_gene	-	742	814	753	887	39.0377	40.8776	34.854	39.4787	-0.11035	-0.344285
1	4010778	4013125	AT1G11890	protein_coding_gene	+	534	569	557	610	28.0945	28.5741	25.7818	27.15	-0.134916	-0.222847
1	4013120	4014681	AT1G11900	protein_coding_gene	-	370	420	378	435	19.4662	21.0916	17.4965	19.361	-0.192445	-0.22918
1	4014846	4016540	AT1G11905	protein_coding_gene	+	401	458	402	491	21.0972	22.9999	18.6073	21.8535	-0.121052	-0.279546
1	4016783	4020983	AT1G11910	protein_coding_gene	-	1198	1336	1262	1479	63.0285	67.0915	58.4141	65.8275	-0.0775222	-0.29614
1	4021824	4023292	AT1G11915	protein_coding_gene	+	537	589	504	595	28.2524	29.5785	23.3286	26.4823	-0.292513	-0.485325
1	4023666	4025097	AT1G11920	protein_coding_gene	-	557	624	593	614	29.3046	31.3361	27.4481	27.328	-0.370251	-0.174274
1	4025929	4026732	AT1G11925	protein_coding_gene	-	299	320	281	313	15.7308	16.0698	13.0066	13.931	-0.276286	-0.359741
1	4028691	4030584	AT1G11930	protein_coding_gene	+	467	521	515	578	24.5696	26.1637	23.8378	25.7257	-0.0429923	-0.0743755
1	4031573	4034078	AT1G11940	protein_coding_gene	-	666	777	702	788	35.0392	39.0195	32.4934	35.0724	-0.324364	-0.219095
1	4034586	4038758	AT1G11950	protein_coding_gene	-	1207	1316	1306	1424	63.502	66.0871	60.4507	63.3796	-0.168269	-0.193811
1	4039710	4043880	AT1G11960	protein_coding_gene	-	1113	1229	1158	1350	58.5566	61.7181	53.6002	60.086	-0.104574	-0.331007
1	4044369	4044669	AT1G11970	protein_coding_gene	+	61	78	76	91	3.2093	3.91702	3.51781	4.05024	0.0333752	0.0841296
1	4045618	4045855	AT1G11980	protein_coding_gene	+	130	144	126	143	6.83949	7.23142	5.83215	6.36466	-0.166301	-0.200257
1	4046245	4049060	AT1G11990	protein_coding_gene	-	917	995	916	1010	48.2447	49.9671	42.3988	44.9532	-0.364024	-0.434404
1	4049895	4053835	AT1G12000	protein_coding_gene	-	1098	1126	1089	1314	57.7674	56.5457	50.4064	58.4837	0.127778	-0.500736
1	4056206	4057933	AT1G12010	protein_coding_gene	+	494	556	524	561	25.9901	27.9213	24.2543	24.9691	-0.287156	-0.173175
1	4058286	4058416	AT1G12013	snoRNA	+	62	58	50	69	3.26191	2.91265	2.31435	3.07106	0.0457944	-0.284779
1	4058486	4058576	AT1G12015	snoRNA	+	51	46	41	53	2.68318	2.31004	1.89776	2.35893	0.016001	-0.26045
1	4062461	4063337	AT1G12020	protein_coding_gene	-	293	330	318	330	15.4152	16.572	14.7192	14.6877	-0.23842	-0.0896483
1	4064666	4066341	AT1G12030	protein_coding_gene	-	486	571	521	548	25.5692	28.6746	24.1155	24.3905	-0.416195	-0.145845
1	4070123	4072567	AT1G12040	protein_coding_gene	+	921	1034	975	1062	48.4552	51.9256	45.1297	47.2676	-0.330795	-0.243107
1	4072751	4076207	AT1G12050	protein_coding_gene	+	923	1040	1003	1026	48.5604	52.2269	46.4258	45.6654	-0.469204	-0.154882
1	4076333	4076981	AT1G12060	protein_coding_gene	+	218	240	256	271	11.4693	12.0524	11.8494	12.0617	0.0013453	0.0556676
1	4077497	4078095	AT1G12064	protein_coding_gene	-	268	307	295	336	14.0999	15.417	13.6546	14.9547	-0.0593112	-0.0597612
1	4078912	4080106	AT1G12070	protein_coding_gene	-	328	369	348	318	17.2566	18.5305	16.1078	14.1536	-0.542582	-0.140643
1	4084161	4085045	AT1G12080	protein_coding_gene	+	256	263	260	333	13.4685	13.2074	12.0346	14.8212	0.215636	-0.200858
1	4089846	4090725	AT1G12090	protein_coding_gene	-	284	338	287	301	14.9417	16.9737	13.2843	13.397	-0.459736	-0.220674
1	4095245	4095845	AT1G12100	protein_coding_gene	+	241	224	248	302	12.6794	11.2489	11.4792	13.4415	0.312326	-0.172719
1	4105232	4109545	AT1G12110	protein_coding_gene	+	898	972	970	1134	47.2451	48.8121	44.8983	50.4722	0.117817	-0.172887
1	4114770	4117594	AT1G12120	protein_coding_gene	-	635	729	687	755	33.4083	36.6091	31.7991	33.6036	-0.253676	-0.14092
1	4118593	4120871	AT1G12130	protein_coding_gene	+	647	674	650	742	34.0396	33.8471	30.0865	33.025	-0.0710804	-0.349232
1	4121368	4124595	AT1G12140	protein_coding_gene	+	1030	1143	1092	1200	54.1898	57.3994	50.5453	53.4098	-0.268039	-0.25185
1	4123529	4125648	AT1G12150	protein_coding_gene	-	719	755	737	872	37.8276	37.9147	34.1135	38.8111	0.0723619	-0.309746
1	4126065	4128310	AT1G12160	protein_coding_gene	+	678	723	716	778	35.6706	36.3077	33.1414	34.6273	-0.141091	-0.215625
1	4128606	4129701	AT1G12170	protein_coding_gene	-	302	361	333	348	15.8887	18.1288	15.4135	15.4888	-0.322203	-0.06005
1	4130420	4131137	AT1G12180	protein_coding_gene	+	329	339	326	332	17.3092	17.024	15.0895	14.7767	-0.281963	-0.275904
1	4132966	4134094	AT1G12190	protein_coding_gene	-	346	358	352	400	18.2036	17.9781	16.293	17.8033	-0.0206695	-0.230106
1	4137532	4140028	AT1G12200	protein_coding_gene	+	747	878	779	876	39.3008	44.0916	36.0575	38.9891	-0.39602	-0.264242
1	4140947	4143605	AT1G12210	protein_coding_gene	+	832	926	891	963	43.7727	46.502	41.2416	42.8613	-0.272383	-0.194131
1	4143865	4144114	AT1G12211	protein_coding_gene	-	54	71	60	48	2.84102	3.56549	2.77721	2.13639	-0.426611	-0.0190345
1	4144571	4147911	AT1G12220	protein_coding_gene	+	1003	1107	1021	1142	52.7693	55.5915	47.2589	50.8283	-0.326576	-0.389734
1	4147961	4151056	AT1G12230	protein_coding_gene	+	748	871	800	870	39.3534	43.74	37.0295	38.7221	-0.390918	-0.188037
1	4153651	4157644	AT1G12240	protein_coding_gene	+	869	1036	951	1089	45.7194	52.026	44.0189	48.4694	-0.250913	-0.126939
1	4157653	4159046	AT1G12244	protein_coding_gene	+	320	341	322	326	16.8357	17.1244	14.9044	14.5097	-0.32901	-0.242509
1	4159264	4161455	AT1G12250	protein_coding_gene	+	622	645	618	736	32.7243	32.3907	28.6053	32.758	0.0321746	-0.372125
1	4162831	4165852	AT1G12260	protein_coding_gene	-	849	968	922	958	44.6671	48.6112	42.6765	42.6388	-0.442334	-0.150619
1	4172074	4174775	AT1G12270	protein_coding_gene	+	823	868	874	1025	43.2992	43.5894	40.4548	45.6208	0.152095	-0.219809
1	4174874	4177559	AT1G12280	protein_coding_gene	-	931	997	947	1052	48.9813	50.0675	43.8337	46.8226	-0.23314	-0.377959
1	4178358	4182593	AT1G12290	protein_coding_gene	-	1294	1437	1353	1496	68.0792	72.1635	62.6262	66.5842	-0.334999	-0.337343
1	4182131	4182299	AT1G12294	miRNA	-	115	137	133	163	6.05032	6.87989	6.15616	7.25483	0.070524	0.0214215
1	4183065	4186124	AT1G12300	protein_coding_gene	-	709	835	795	854	37.3015	41.9322	36.7981	38.01	-0.310285	-0.0413542
1	4187164	4188056	AT1G12310	protein_coding_gene	-	294	323	302	327	15.4678	16.2205	13.9786	14.5542	-0.212473	-0.194106
1	4189354	4190342	AT1G12320	protein_coding_gene	+	313	410	364	444	16.4674	20.5895	16.8484	19.7616	-0.0921566	0.0466818
1	4194657	4196749	AT1G12330	protein_coding_gene	+	607	635	633	649	31.9352	31.8885	29.2996	28.8858	-0.272445	-0.238208
1	4197395	4198310	AT1G12340	protein_coding_gene	+	49	58	42	37	2.57796	2.91265	1.94405	1.6468	-0.423373	-0.211311
1	4198412	4200802	AT1G12350	protein_coding_gene	+	515	565	561	559	27.0949	28.3733	25.967	24.8801	-0.338666	-0.109498
1	4200875	4206404	AT1G12360	protein_coding_gene	+	1468	1709	1555	1728	77.2336	85.8229	71.9761	76.9101	-0.494225	-0.304391
1	4206373	4208951	AT1G12370	protein_coding_gene	-	745	849	853	845	39.1955	42.6352	39.4827	37.6094	-0.396918	0.0228949
1	4214261	4217132	AT1G12380	protein_coding_gene	-	972	1036	1007	1219	51.1383	52.026	46.6109	54.2554	0.152921	-0.323889
1	4220099	4221774	AT1G12390	protein_coding_gene	+	127	143	143	173	6.68166	7.1812	6.61903	7.69991	0.0950948	-0.0121426
1	4221862	4222837	AT1G12400	protein_coding_gene	+	143	197	178	148	7.52344	9.89298	8.23907	6.58721	-0.578756	0.127489
1	4223029	4225124	AT1G12410	protein_coding_gene	+	512	563	541	611	26.9371	28.2728	25.0412	27.1945	-0.102389	-0.185973
1	4225320	4225482	AT1G12411	protein_coding_gene	-	55	50	65	57	2.89363	2.51091	3.00865	2.53696	0.00820017	0.0334784
1	4226361	4229138	AT1G12420	protein_coding_gene	-	489	594	470	558	25.727	29.8296	21.7548	24.8355	-0.478121	-0.40797
1	4231026	4231146	AT1G12423	protein_coding_gene	-	48	49	48	51	2.52535	2.46069	2.22177	2.26992	-0.0620352	-0.0985741
1	4233872	4238764	AT1G12430	protein_coding_gene	-	1317	1494	1331	1497	69.2893	75.026	61.6079	66.6287	-0.499113	-0.47495
1	4241591	4243008	AT1G12440	protein_coding_gene	-	281	334	307	323	14.7838	16.7729	14.2101	14.3761	-0.303883	-0.0753472
1	4244307	4245993	AT1G12450	protein_coding_gene	+	421	432	444	472	22.1494	21.6943	20.5514	21.0078	-0.0742778	-0.172954
1	4246108	4246291	AT1G12451	protein_coding_gene	-	47	64	59	65	2.47274	3.21396	2.73093	2.89303	-0.0918624	0.0800575
1	4247248	4250630	AT1G12460	protein_coding_gene	+	1057	1198	1103	1214	55.6103	60.1614	51.0545	54.0329	-0.405671	-0.311992
1	4251031	4257392	AT1G12470	protein_coding_gene	+	1841	2096	1928	2064	96.8577	105.257	89.2412	91.8648	-0.674886	-0.394877
1	4257267	4259300	AT1G12480	protein_coding_gene	-	751	779	779	775	39.5112	39.12	36.0575	34.4938	-0.381452	-0.281004
1	4260782	4261869	AT1G12490	protein_coding_gene	+	425	495	450	479	22.3599	24.858	20.8291	21.3194	-0.368486	-0.16473
1	4263149	4265044	AT1G12500	protein_coding_gene	-	402	492	494	526	21.1498	24.7073	22.8657	23.4113	-0.132128	0.182921
1	4266987	4267061	AT1G12510	tRNA	-	21	27	30	27	1.10484	1.35589	1.38861	1.20172	-0.0681975	0.127278
1	4267105	4268926	AT1G12520	protein_coding_gene	-	440	499	480	516	23.149	25.0589	22.2177	22.9662	-0.213577	-0.0977778
1	4268985	4270787	AT1G12530	protein_coding_gene	-	422	489	465	513	22.202	24.5567	21.5234	22.8327	-0.177116	-0.0725703
1	4272959	4274206	AT1G12540	protein_coding_gene	+	289	390	312	367	15.2047	19.5851	14.4415	16.3345	-0.38391	-0.0991225
1	4274593	4275981	AT1G12550	protein_coding_gene	+	443	494	493	557	23.3069	24.8078	22.8194	24.791	-0.00168147	-0.0507491
1	4276518	4277899	AT1G12560	protein_coding_gene	+	463	509	490	565	24.3591	25.5611	22.6806	25.1471	-0.0411058	-0.173081
1	4277992	4280862	AT1G12570	protein_coding_gene	-	933	939	915	1028	49.0865	47.1549	42.3525	45.7544	-0.102743	-0.498294
1	4282898	4285829	AT1G12580	protein_coding_gene	+	817	927	866	969	42.9836	46.5523	40.0845	43.1284	-0.2557	-0.224956
1	4285886	4285958	AT1G12590	tRNA	-	28	40	47	46	1.47312	2.00873	2.17548	2.04737	0.0135692	0.261231
1	4286203	4288878	AT1G12600	protein_coding_gene	-	642	711	668	704	33.7766	35.7051	30.9197	31.3337	-0.377723	-0.251216
1	4289943	4291017	AT1G12610	protein_coding_gene	-	319	370	377	423	16.7831	18.5807	17.4502	18.8269	0.0284659	0.0806267
1	4294593	4297084	AT1G12620	protein_coding_gene	-	542	573	577	653	28.5154	28.775	26.7075	29.0638	0.0268516	-0.172048
1	4298888	4299475	AT1G12630	protein_coding_gene	+	367	362	401	454	19.3084	18.179	18.5611	20.2067	0.231504	-0.0858793
1	4303311	4305798	AT1G12640	protein_coding_gene	-	702	777	714	882	36.9332	39.0195	33.0489	39.2562	0.0189141	-0.32846
1	4305932	4308005	AT1G12650	protein_coding_gene	+	494	491	478	484	25.9901	24.6571	22.1251	21.5419	-0.324265	-0.394308
1	4308942	4309583	AT1G12660	protein_coding_gene	+	207	204	200	191	10.8906	10.2445	9.25738	8.50106	-0.285048	-0.257492
1	4310968	4311457	AT1G12663	protein_coding_gene	+	145	153	156	180	7.62866	7.68338	7.22076	8.01147	0.0585618	-0.0748564
1	4312330	4312935	AT1G12665	protein_coding_gene	+	192	177	168	160	10.1014	8.88862	7.7762	7.1213	-0.312802	-0.389686
1	4313857	4314204	AT1G12667	pseudogene	+	138	153	151	159	7.26038	7.68338	6.98932	7.07679	-0.111667	-0.0507766
1	4315465	4315987	AT1G12669	pseudogene	+	145	161	149	170	7.62866	8.08513	6.89675	7.56638	-0.0927297	-0.135837
1	4316700	4317005	AT1G12670	pseudogene	+	74	94	94	120	3.89325	4.72051	4.35097	5.34098	0.138382	0.112766
1	4318308	4319090	AT1G12672	protein_coding_gene	+	175	199	182	169	9.20701	9.99342	8.42422	7.52188	-0.418633	-0.131854
1	4319885	4322945	AT1G12680	protein_coding_gene	-	937	1072	1033	1128	49.2969	53.8339	47.8144	50.2052	-0.251597	-0.106384
1	4323555	4326333	AT1G12700	protein_coding_gene	-	822	879	821	921	43.2466	44.1418	38.0016	40.992	-0.241429	-0.411676
1	4326738	4328481	AT1G12710	protein_coding_gene	-	390	466	453	470	20.5185	23.4017	20.968	20.9188	-0.263817	0.049348
1	4331061	4333220	AT1G12720	transposable_element_gene	+	1040	1066	1001	1058	54.7159	53.5326	46.3332	47.0896	-0.454409	-0.590172
1	4333382	4334033	AT1G12725	transposable_element_gene	-	311	301	289	330	16.3622	15.1157	13.3769	14.6877	-0.0554362	-0.38757
1	4334614	4337844	AT1G12730	protein_coding_gene	+	798	918	859	888	41.9839	46.1003	39.7605	39.5232	-0.502969	-0.173913
1	4342281	4344857	AT1G12740	protein_coding_gene	+	718	776	725	766	37.775	38.9693	33.558	34.0932	-0.403599	-0.353212
1	4344984	4348328	AT1G12750	protein_coding_gene	-	896	978	864	971	47.1399	49.1134	39.9919	43.2174	-0.434099	-0.541934
1	4348497	4350867	AT1G12760	protein_coding_gene	+	751	833	770	863	39.5112	41.8317	35.6409	38.4105	-0.270124	-0.315792
1	4351063	4353685	AT1G12770	protein_coding_gene	+	854	931	832	920	44.9302	46.7531	38.5107	40.9475	-0.438603	-0.497299
1	4353905	4355929	AT1G12775	protein_coding_gene	+	465	520	512	528	24.4643	26.1135	23.6989	23.5003	-0.262422	-0.0779914
1	4355925	4358328	AT1G12780	protein_coding_gene	-	667	706	713	744	35.0918	35.454	33.0026	33.1141	-0.199848	-0.179051
1	4359150	4361272	AT1G12790	protein_coding_gene	-	522	581	520	592	27.4632	29.1768	24.0692	26.3488	-0.268442	-0.334496
1	4361550	4365331	AT1G12800	protein_coding_gene	-	1117	1204	1140	1213	58.767	60.4627	52.7671	53.9884	-0.428098	-0.401869
1	4366596	4367119	AT1G12805	protein_coding_gene	+	166	171	173	186	8.7335	8.58731	8.00764	8.27851	-0.0531703	-0.125473
1	4367255	4368822	AT1G12810	protein_coding_gene	+	405	450	415	456	21.3076	22.5982	19.2091	20.2957	-0.248678	-0.233205
1	4368759	4371293	AT1G12820	protein_coding_gene	-	940	1000	940	1122	49.4548	50.2182	43.5097	49.9381	-0.0197869	-0.436221
1	4374249	4375170	AT1G12830	protein_coding_gene	-	279	328	278	308	14.6786	16.4716	12.8678	13.7085	-0.356017	-0.2441
1	4375514	4378514	AT1G12840	protein_coding_gene	+	785	881	792	993	41.3	44.2422	36.6592	44.1966	-0.00343124	-0.37182
1	4378938	4379516	AT1G12845	protein_coding_gene	-	219	265	218	220	11.5219	13.3078	10.0905	9.79179	-0.518804	-0.217832
1	4379706	4381612	AT1G12850	protein_coding_gene	-	589	628	612	637	30.9881	31.537	28.3276	28.3517	-0.291153	-0.244333
1	4382159	4383611	AT1G12855	protein_coding_gene	+	382	454	386	495	20.0976	22.7991	17.8667	22.0315	-0.0810599	-0.256125
1	4384352	4386610	AT1G12860	protein_coding_gene	+	630	687	690	758	33.1452	34.4999	31.938	33.7372	-0.06529	-0.10582
1	4387128	4389110	AT1G12870	protein_coding_gene	-	564	663	605	630	29.6729	33.2947	28.0036	28.0401	-0.474859	-0.155439
1	4389750	4391151	AT1G12880	protein_coding_gene	+	310	382	342	361	16.3096	19.1833	15.8301	16.0674	-0.371459	-0.0597999
1	4391733	4392393	AT1G12890	protein_coding_gene	+	232	268	267	283	12.2059	13.4585	12.3586	12.5958	-0.119522	0.0217924
1	4392449	4394400	AT1G12900	protein_coding_gene	-	739	746	743	792	38.8799	37.4628	34.3912	35.2505	-0.183475	-0.370973
1	4394896	4396291	AT1G12910	protein_coding_gene	-	449	490	469	536	23.6225	24.6069	21.7086	23.8564	-0.0762375	-0.201058
1	4396347	4398193	AT1G12920	protein_coding_gene	-	476	578	557	548	25.0431	29.0261	25.7818	24.3905	-0.448918	0.0732754
1	4398374	4405605	AT1G12930	protein_coding_gene	-	2052	2213	2081	2265	107.959	111.133	96.3231	100.811	-0.501491	-0.575887
1	4406317	4406746	AT1G12935	transposable_element_gene	-	47	52	51	59	2.47274	2.61135	2.36063	2.62598	0.00452189	-0.0360594
1	4412886	4413057	AT1G12938	protein_coding_gene	+	33	64	37	45	1.73618	3.21396	1.71262	2.00287	-0.377526	-0.0089717
1	4416404	4418590	AT1G12940	protein_coding_gene	+	783	821	780	837	41.1948	41.2291	36.1038	37.2533	-0.317442	-0.409672
1	4419769	4422638	AT1G12950	protein_coding_gene	+	992	1028	979	1070	52.1906	51.6243	45.3149	47.6237	-0.284011	-0.492671
1	4422706	4423155	AT1G12960	protein_coding_gene	-	153	195	180	180	8.04955	9.79255	8.33164	8.01147	-0.298851	0.0492852
1	4423639	4425789	AT1G12970	protein_coding_gene	+	558	636	620	735	29.3572	31.9388	28.6979	32.7135	0.0681312	-0.0611873
1	4429717	4430965	AT1G12980	protein_coding_gene	+	454	494	466	500	23.8856	24.8078	21.5697	22.2541	-0.263319	-0.242971
1	4433639	4436075	AT1G12990	protein_coding_gene	+	708	757	698	793	37.2489	38.0152	32.3083	35.295	-0.224688	-0.419153
1	4436104	4439476	AT1G13000	protein_coding_gene	-	859	961	894	947	45.1932	48.2597	41.3805	42.1492	-0.454676	-0.289825
1	4440213	4440286	AT1G13010	tRNA	+	59	56	61	51	3.10408	2.81222	2.8235	2.26992	-0.170343	-0.081511
1	4440543	4443684	AT1G13020	protein_coding_gene	-	1046	1109	1070	1238	55.0316	55.692	49.527	55.1011	-0.0396948	-0.380786
1	4444042	4447406	AT1G13030	protein_coding_gene	-	995	1097	1039	1126	52.3484	55.0893	48.0921	50.1162	-0.342942	-0.300373
1	4447646	4449200	AT1G13040	protein_coding_gene	+	579	629	617	652	30.462	31.5872	28.559	29.0193	-0.233295	-0.175178
1	4450237	4451742	AT1G13050	protein_coding_gene	+	556	582	558	571	29.252	29.227	25.8281	25.4142	-0.364954	-0.326374
1	4452211	4454876	AT1G13060	protein_coding_gene	+	727	811	711	854	38.2485	40.7269	32.91	38.01	-0.216545	-0.447816
1	4455476	4457099	AT1G13070	pseudogene	+	564	569	560	652	29.6729	28.5741	25.9207	29.0193	0.0414783	-0.356046
1	4459165	4460940	AT1G13080	protein_coding_gene	+	498	602	544	641	26.2005	30.2313	25.1801	28.5297	-0.156982	-0.100667
1	4461805	4463543	AT1G13090	protein_coding_gene	+	534	557	572	570	28.0945	27.9715	26.4761	25.3696	-0.251983	-0.154932
1	4463923	4465538	AT1G13100	protein_coding_gene	+	535	559	551	647	28.1471	28.072	25.5041	28.7968	0.0679638	-0.25523
1	4467219	4469033	AT1G13110	protein_coding_gene	+	587	620	583	674	30.8829	31.1353	26.9853	29.9985	-0.102812	-0.362506
1	4469180	4473213	AT1G13120	protein_coding_gene	-	1049	1115	1086	1208	55.1894	55.9933	50.2676	53.7658	-0.150346	-0.338995
1	4474719	4477941	AT1G13130	protein_coding_gene	+	856	970	890	1010	45.0354	48.7116	41.1954	44.9532	-0.274656	-0.292482
1	4478490	4480327	AT1G13140	protein_coding_gene	-	645	690	621	761	33.9344	34.6505	28.7442	33.8707	-0.0666178	-0.463964
1	4480859	4481334	AT1G13145	pseudogene	+	160	188	181	192	8.41783	9.44102	8.37793	8.54556	-0.149344	-0.00688474
1	4481874	4483696	AT1G13150	protein_coding_gene	-	630	647	639	713	33.1452	32.4912	29.5773	31.7343	-0.0667811	-0.318684
1	4484583	4488577	AT1G13160	protein_coding_gene	+	1200	1357	1246	1335	63.1338	68.1461	57.6735	59.4184	-0.546732	-0.351369
1	4488532	4492587	AT1G13170	protein_coding_gene	-	1181	1340	1275	1372	62.1341	67.2924	59.0158	61.0652	-0.388772	-0.200346
1	4495027	4498469	AT1G13180	protein_coding_gene	+	845	1009	963	990	44.4567	50.6701	44.5743	44.0631	-0.480295	0.00881383
1	4498880	4501613	AT1G13190	protein_coding_gene	+	871	988	945	957	45.8246	49.6156	43.7411	42.5943	-0.517401	-0.155678
1	4501580	4503591	AT1G13195	protein_coding_gene	-	438	531	462	505	23.0438	26.6659	21.3846	22.4766	-0.422949	-0.176054
1	4507220	4508528	AT1G13200	protein_coding_gene	-	465	516	472	554	24.4643	25.9126	21.8474	24.6575	-0.124807	-0.27202
1	4508962	4513938	AT1G13210	protein_coding_gene	-	1388	1514	1363	1538	73.0247	76.0303	63.0891	68.4535	-0.445873	-0.602587
1	4515605	4520284	AT1G13220	protein_coding_gene	+	1375	1535	1384	1734	72.3408	77.0849	64.0611	77.1771	0.00524957	-0.50152
1	4520630	4522544	AT1G13230	protein_coding_gene	+	484	572	530	588	25.4639	28.7248	24.5321	26.1708	-0.243813	-0.0931961
1	4522708	4522782	AT1G13240	tRNA	-	22	19	23	21	1.15745	0.954146	1.0646	0.934671	-0.0100199	-0.0440554
1	4525485	4526064	AT1G13245	protein_coding_gene	-	123	148	152	159	6.47121	7.43229	7.03561	7.07679	-0.0659983	0.108615
1	4528622	4530063	AT1G13250	protein_coding_gene	-	398	433	435	444	20.9394	21.7445	20.1348	19.7616	-0.217693	-0.0887722
1	4542167	4543742	AT1G13260	protein_coding_gene	+	392	445	427	393	20.6237	22.3471	19.7645	17.4917	-0.544963	-0.095602
1	4544952	4547312	AT1G13270	protein_coding_gene	+	569	629	582	675	29.9359	31.5872	26.939	30.043	-0.139103	-0.281095
1	4547453	4548875	AT1G13280	protein_coding_gene	+	317	346	351	367	16.6778	17.3755	16.2467	16.3345	-0.126797	-0.05313
1	4550152	4551620	AT1G13290	protein_coding_gene	-	544	602	586	654	28.6206	30.2313	27.1241	29.1083	-0.103091	-0.141742
1	4556891	4558708	AT1G13300	protein_coding_gene	+	503	570	506	539	26.4636	28.6244	23.4212	23.9899	-0.452227	-0.304732
1	4561067	4563061	AT1G13310	protein_coding_gene	-	560	624	557	696	29.4624	31.3361	25.7818	30.9777	-0.0321113	-0.35035
1	4563470	4567807	AT1G13320	protein_coding_gene	-	1196	1219	1259	1411	62.9233	61.216	58.2752	62.801	0.100644	-0.2986
1	4567934	4570598	AT1G13330	protein_coding_gene	+	734	801	727	846	38.6168	40.2248	33.6506	37.6539	-0.206023	-0.41333
1	4569447	4571118	AT1G13340	protein_coding_gene	-	549	630	599	630	28.8837	31.6375	27.7259	28.0401	-0.329425	-0.10882
1	4572418	4576632	AT1G13350	protein_coding_gene	-	1138	1253	1142	1287	59.8718	62.9234	52.8597	57.282	-0.36394	-0.467225
1	4576872	4577967	AT1G13360	protein_coding_gene	-	178	208	208	219	9.36484	10.4454	9.62768	9.74728	-0.109868	0.0426473
1	4587779	4588613	AT1G13370	protein_coding_gene	-	205	227	246	263	10.7853	11.3995	11.3866	11.7056	0.0450322	0.0902951
1	4589070	4590423	AT1G13380	protein_coding_gene	-	298	351	338	368	15.6782	17.6266	15.645	16.379	-0.151305	-0.00419954
1	4592480	4594391	AT1G13390	protein_coding_gene	-	344	388	340	434	18.0983	19.4847	15.7375	19.3165	-0.0190847	-0.287157
1	4597626	4598911	AT1G13400	protein_coding_gene	+	405	417	440	455	21.3076	20.941	20.3662	20.2512	-0.0759979	-0.103123
1	4601260	4603298	AT1G13410	protein_coding_gene	+	568	669	628	694	29.8833	33.596	29.0682	30.8887	-0.238447	-0.0750714
1	4604840	4606053	AT1G13420	protein_coding_gene	+	459	472	434	520	24.1487	23.703	20.0885	23.1442	-0.0577254	-0.432107
1	4606499	4607747	AT1G13430	protein_coding_gene	+	402	433	364	421	21.1498	21.7445	16.8484	18.7379	-0.334364	-0.494207
1	4608195	4610647	AT1G13440	protein_coding_gene	-	698	724	651	816	36.7228	36.358	30.1328	36.3186	-0.00326141	-0.570601
1	4612242	4612929	AT1G13448	other_RNA	+	171	210	187	216	8.99656	10.5458	8.65565	9.61376	-0.146826	-0.0573775
1	4612730	4615353	AT1G13450	protein_coding_gene	-	664	750	730	794	34.934	37.6636	33.7894	35.3395	-0.19237	-0.097631
1	4615812	4618329	AT1G13460	protein_coding_gene	+	582	672	621	725	30.6199	33.7466	28.7442	32.2684	-0.128656	-0.172163
1	4620227	4621580	AT1G13470	protein_coding_gene	-	543	553	545	601	28.568	27.7707	25.2264	26.7494	-0.0978054	-0.322321
1	4622633	4624070	AT1G13480	protein_coding_gene	-	472	502	509	536	24.8326	25.2095	23.56	23.8564	-0.136611	-0.129364
1	4624170	4624344	AT1G13485	protein_coding_gene	-	111	136	119	107	5.83987	6.82967	5.50814	4.76237	-0.431079	-0.0696395
1	4624714	4626064	AT1G13490	protein_coding_gene	-	489	499	472	477	25.727	25.0589	21.8474	21.2304	-0.39824	-0.398057
1	4627788	4629169	AT1G13500	protein_coding_gene	-	462	510	452	550	24.3065	25.6113	20.9217	24.4795	-0.113084	-0.356139
1	4629202	4630821	AT1G13510	protein_coding_gene	-	601	664	578	629	31.6195	33.3449	26.7538	27.9956	-0.483413	-0.45071
1	4631777	4633248	AT1G13520	protein_coding_gene	-	457	540	480	546	24.0434	27.1178	22.2177	24.3014	-0.277828	-0.189843
1	4633739	4635129	AT1G13530	protein_coding_gene	-	469	507	525	593	24.6748	25.4606	24.3006	26.3933	0.0915921	-0.0378043
1	4635462	4636805	AT1G13540	protein_coding_gene	-	495	540	527	552	26.0427	27.1178	24.3932	24.5685	-0.250816	-0.164255
1	4636983	4638330	AT1G13550	protein_coding_gene	-	399	466	428	463	20.992	23.4017	19.8108	20.6073	-0.298005	-0.130767
1	4638513	4642104	AT1G13560	protein_coding_gene	-	894	963	937	976	47.0346	48.3601	43.3708	43.4399	-0.363245	-0.272527
1	4642345	4644422	AT1G13570	protein_coding_gene	-	476	539	508	564	25.0431	27.0676	23.5138	25.1026	-0.192405	-0.155206
1	4644520	4647007	AT1G13580	protein_coding_gene	-	475	566	534	598	24.9904	28.4235	24.7172	26.6159	-0.172312	-0.0274036
1	4647948	4648740	AT1G13590	protein_coding_gene	+	193	202	209	220	10.154	10.1441	9.67396	9.79179	-0.0557923	-0.0762363
1	4650786	4651469	AT1G13600	protein_coding_gene	-	270	309	305	309	14.2051	15.5174	14.1175	13.753	-0.23071	-0.0116374
1	4658537	4659106	AT1G13605	protein_coding_gene	+	190	230	200	217	9.99618	11.5502	9.25738	9.65827	-0.290781	-0.119079
1	4660777	4661218	AT1G13607	protein_coding_gene	+	171	178	162	167	8.99656	8.93884	7.49848	7.43286	-0.263462	-0.261091
1	4661681	4662029	AT1G13608	protein_coding_gene	+	131	141	137	152	6.8921	7.08076	6.34131	6.76524	-0.0599634	-0.107086
1	4662720	4663219	AT1G13609	protein_coding_gene	+	160	171	164	176	8.41783	8.58731	7.59105	7.83343	-0.131584	-0.146164
1	4663830	4666031	AT1G13610	protein_coding_gene	-	567	642	606	625	29.8307	32.2401	28.0499	27.8176	-0.403796	-0.165536
1	4668442	4669471	AT1G13620	protein_coding_gene	+	271	303	272	345	14.2577	15.2161	12.59	15.3553	0.0178019	-0.227693
1	4669783	4672957	AT1G13630	protein_coding_gene	-	989	1037	991	1062	52.0327	52.0763	45.8703	47.2676	-0.341241	-0.440608
1	4674151	4676170	AT1G13635	protein_coding_gene	+	417	485	432	489	21.939	24.3558	19.9959	21.7645	-0.26992	-0.212224
1	4677026	4679812	AT1G13640	protein_coding_gene	-	871	908	913	1044	45.8246	45.5981	42.2599	46.4665	0.0639968	-0.26862
1	4680431	4682196	AT1G13650	protein_coding_gene	-	484	538	507	504	25.4639	27.0174	23.4675	22.4321	-0.461571	-0.201859
1	4683170	4685640	AT1G13660	transposable_element_gene	+	22	26	30	36	1.15745	1.30567	1.38861	1.60229	0.123157	0.102542
1	4688155	4688966	AT1G13670	protein_coding_gene	+	313	367	329	349	16.4674	18.4301	15.2284	15.5333	-0.35179	-0.155645
1	4690408	4692841	AT1G13680	protein_coding_gene	+	551	632	587	668	28.9889	31.7379	27.1704	29.7314	-0.180985	-0.17161
1	4693288	4694410	AT1G13690	protein_coding_gene	+	290	338	335	373	15.2573	16.9737	15.5061	16.6015	-0.0454222	0.0317181
1	4694371	4696023	AT1G13700	protein_coding_gene	-	397	468	451	538	20.8867	23.5021	20.8754	23.9454	0.0455043	-0.00124221
1	4702724	4704657	AT1G13710	protein_coding_gene	-	789	843	797	942	41.5104	42.3339	36.8907	41.9267	-0.0313721	-0.369091
1	4709634	4709706	AT1G13720	tRNA	+	27	25	24	9	1.42051	1.25545	1.11089	0.400573	-0.487562	-0.137866
1	4709823	4712550	AT1G13730	protein_coding_gene	+	653	748	664	795	34.3553	37.5632	30.7345	35.384	-0.18044	-0.317467
1	4713673	4715407	AT1G13740	protein_coding_gene	+	485	515	502	499	25.5166	25.8624	23.236	22.2096	-0.372803	-0.231015
1	4715393	4718235	AT1G13750	protein_coding_gene	-	891	993	898	1023	46.8768	49.8667	41.5656	45.5318	-0.313905	-0.399522
1	4718672	4719354	AT1G13755	protein_coding_gene	-	206	219	217	224	10.838	10.9978	10.0443	9.96982	-0.158788	-0.122838
1	4720242	4721342	AT1G13760	protein_coding_gene	-	314	362	335	374	16.52	18.179	15.5061	16.646	-0.183725	-0.1267
1	4721694	4724510	AT1G13770	protein_coding_gene	+	824	929	904	964	43.3518	46.6527	41.8434	42.9059	-0.280022	-0.115567
1	4724607	4726499	AT1G13780	protein_coding_gene	+	466	527	488	545	24.5169	26.465	22.588	24.2569	-0.219279	-0.198774
1	4727437	4730425	AT1G13790	protein_coding_gene	+	957	1067	977	1069	50.3492	53.5828	45.2223	47.5792	-0.422259	-0.370961
1	4731055	4733707	AT1G13800	protein_coding_gene	-	848	927	880	965	44.6145	46.5523	40.7325	42.9504	-0.269269	-0.29721
1	4734035	4735389	AT1G13810	protein_coding_gene	+	349	399	412	395	18.3614	20.0371	19.0702	17.5807	-0.28334	0.0819245
1	4735546	4737808	AT1G13820	protein_coding_gene	+	600	710	642	666	31.5669	35.6549	29.7162	29.6424	-0.526688	-0.167184
1	4739872	4741038	AT1G13830	protein_coding_gene	-	401	450	416	509	21.0972	22.5982	19.2554	22.6546	0.00593498	-0.205076
1	4741998	4742071	AT1G13840	tRNA	+	58	66	81	54	3.05146	3.3144	3.74924	2.40344	-0.270246	0.189451
1	4743094	4743167	AT1G13850	tRNA	+	44	50	54	53	2.3149	2.51091	2.49949	2.35893	-0.0487035	0.0594976
1	4743204	4746956	AT1G13860	protein_coding_gene	-	915	1076	1049	1113	48.1395	54.0348	48.555	49.5376	-0.312542	0.0298772
1	4747264	4748642	AT1G13870	protein_coding_gene	-	289	338	302	341	15.2047	16.9737	13.9786	15.1773	-0.224118	-0.160519
1	4748872	4751212	AT1G13880	protein_coding_gene	+	612	660	645	685	32.1982	33.144	29.8551	30.4881	-0.235482	-0.210369
1	4751580	4752844	AT1G13890	protein_coding_gene	+	325	387	370	361	17.0987	19.4344	17.1262	16.0674	-0.40003	0.00331574
1	4753144	4755580	AT1G13900	protein_coding_gene	-	688	785	742	788	36.1967	39.4213	34.3449	35.0724	-0.356439	-0.155917
1	4755783	4757991	AT1G13910	protein_coding_gene	+	569	606	567	642	29.9359	30.4322	26.2447	28.5742	-0.171054	-0.348417
1	4758187	4759754	AT1G13920	protein_coding_gene	+	489	529	487	567	25.727	26.5654	22.5417	25.2361	-0.130609	-0.324367
1	4761011	4762666	AT1G13930	protein_coding_gene	+	486	507	516	576	25.5692	25.4606	23.884	25.6367	0.0174171	-0.169466
1	4762702	4766749	AT1G13940	protein_coding_gene	-	1112	1237	1124	1309	58.5039	62.1199	52.0265	58.2612	-0.248718	-0.435848
1	4773575	4774867	AT1G13950	protein_coding_gene	+	348	351	330	407	18.3088	17.6266	15.2747	18.1148	0.0577478	-0.370593
1	4776462	4779400	AT1G13960	protein_coding_gene	+	840	934	920	974	44.1936	46.9038	42.584	43.3509	-0.264491	-0.12219
1	4779522	4782542	AT1G13970	protein_coding_gene	-	701	819	738	817	36.8806	41.1287	34.1597	36.3632	-0.382979	-0.228309
1	4788462	4794654	AT1G13980	protein_coding_gene	+	1995	2114	2016	2210	104.96	106.161	93.3144	98.363	-0.385646	-0.585054
1	4794755	4796597	AT1G13990	protein_coding_gene	+	498	563	543	552	26.2005	28.2728	25.1338	24.5685	-0.360559	-0.105282
1	4797357	4800283	AT1G14000	protein_coding_gene	+	815	897	844	917	42.8783	45.0457	39.0662	40.814	-0.323029	-0.297863
1	4800168	4801850	AT1G14010	protein_coding_gene	-	493	529	498	537	25.9374	26.5654	23.0509	23.9009	-0.265313	-0.291749
1	4802719	4805375	AT1G14020	protein_coding_gene	+	807	883	842	931	42.4574	44.3427	38.9736	41.4371	-0.221864	-0.273056
1	4805305	4807517	AT1G14030	protein_coding_gene	-	782	830	783	861	41.1422	41.6811	36.2427	38.3215	-0.265653	-0.394029
1	4810487	4814543	AT1G14040	protein_coding_gene	+	1072	1165	1127	1223	56.3995	58.5042	52.1653	54.4335	-0.270899	-0.287401
1	4815682	4815988	AT1G14048	protein_coding_gene	-	217	213	218	223	11.4167	10.6965	10.0905	9.92532	-0.120099	-0.202297
1	4817143	4818020	AT1G14060	protein_coding_gene	-	285	293	302	372	14.9943	14.7139	13.9786	16.557	0.233159	-0.13344
1	4818547	4820150	AT1G14070	protein_coding_gene	+	551	588	605	662	28.9889	29.5283	28.0036	29.4644	-0.00588297	-0.0922944
1	4820404	4820499	AT1G14071	miRNA	-	56	73	65	69	2.94624	3.66593	3.00865	3.07106	-0.162217	0.0180838
1	4822527	4824414	AT1G14080	protein_coding_gene	+	651	692	658	718	34.2501	34.751	30.4568	31.9568	-0.241958	-0.333588
1	4824432	4827436	AT1G14090	pseudogene	-	903	967	920	1056	47.5081	48.561	42.584	47.0006	-0.112873	-0.366977
1	4827960	4829587	AT1G14100	protein_coding_gene	+	564	571	570	652	29.6729	28.6746	26.3835	29.0193	0.032092	-0.310789
1	4830296	4831915	AT1G14110	protein_coding_gene	+	725	827	736	915	38.1433	41.5304	34.0672	40.725	-0.062801	-0.339318
1	4833517	4835089	AT1G14120	protein_coding_gene	-	472	561	520	589	24.8326	28.1724	24.0692	26.2153	-0.18768	-0.0771963
1	4835723	4837616	AT1G14130	protein_coding_gene	-	503	577	533	577	26.4636	28.9759	24.6709	25.6812	-0.315264	-0.177292
1	4837926	4839633	AT1G14140	protein_coding_gene	-	482	521	481	563	25.3587	26.1637	22.264	25.0581	-0.109239	-0.31727
1	4839852	4840751	AT1G14150	protein_coding_gene	+	255	282	289	281	13.4159	14.1615	13.3769	12.5068	-0.226687	-0.00532839
1	4840696	4841848	AT1G14160	protein_coding_gene	-	351	373	369	421	18.4666	18.7314	17.0799	18.7379	0.000756137	-0.164501
1	4843233	4845847	AT1G14170	protein_coding_gene	-	748	833	783	874	39.3534	41.8317	36.2427	38.9001	-0.230751	-0.25304
1	4847161	4849207	AT1G14180	protein_coding_gene	+	628	671	619	716	33.04	33.6964	28.6516	31.8678	-0.1597	-0.395324
1	4849447	4849826	AT1G14182	pseudogene	-	114	133	107	143	5.99771	6.67902	4.9527	6.36466	-0.061551	-0.223555
1	4850273	4852096	AT1G14185	protein_coding_gene	+	537	573	545	634	28.2524	28.775	25.2264	28.2182	-0.0521581	-0.292709
1	4852801	4854307	AT1G14190	protein_coding_gene	+	521	561	521	599	27.4106	28.1724	24.1155	26.6604	-0.144399	-0.324759
1	4854383	4855200	AT1G14200	protein_coding_gene	-	236	285	255	295	12.4163	14.3122	11.8032	13.1299	-0.159624	-0.0881046
1	4855532	4856930	AT1G14205	protein_coding_gene	+	371	392	389	379	19.5189	19.6855	18.0056	16.8686	-0.329699	-0.174713
1	4856777	4857964	AT1G14210	protein_coding_gene	-	311	347	341	353	16.3622	17.4257	15.7838	15.7114	-0.210654	-0.0721295
1	4858641	4859601	AT1G14220	protein_coding_gene	-	280	334	298	346	14.7312	16.7729	13.7935	15.3998	-0.17121	-0.124166
1	4860514	4860649	AT1G14225	protein_coding_gene	-	110	129	88	111	5.78726	6.47815	4.07325	4.9404	-0.322518	-0.387444
1	4861265	4864094	AT1G14230	protein_coding_gene	+	731	827	775	879	38.459	41.5304	35.8724	39.1227	-0.189601	-0.212177
1	4864901	4868000	AT1G14240	protein_coding_gene	+	810	971	856	1005	42.6153	48.7619	39.6216	44.7307	-0.294869	-0.233469
1	4868451	4871488	AT1G14250	protein_coding_gene	+	886	976	892	953	46.6138	49.0129	41.2879	42.4163	-0.488148	-0.401859
1	4872855	4874907	AT1G14260	protein_coding_gene	+	615	612	602	602	32.356	30.7335	27.8647	26.7939	-0.3675	-0.409533
1	4874874	4877248	AT1G14270	protein_coding_gene	-	693	707	666	743	36.4597	35.5043	30.8271	33.0696	-0.207932	-0.485976
1	4877626	4879149	AT1G14280	protein_coding_gene	+	465	506	501	585	24.4643	25.4104	23.1897	26.0373	0.0617992	-0.13057
1	4880050	4881964	AT1G14290	protein_coding_gene	-	483	514	538	565	25.4113	25.8121	24.9024	25.1471	-0.0658771	-0.0507394
1	4882375	4884791	AT1G14300	protein_coding_gene	-	580	632	584	688	30.5146	31.7379	27.0316	30.6216	-0.0999604	-0.324818
1	4885043	4886793	AT1G14310	protein_coding_gene	+	429	491	427	505	22.5703	24.6571	19.7645	22.4766	-0.224644	-0.305093
1	4886767	4887933	AT1G14315	protein_coding_gene	-	285	338	323	369	14.9943	16.9737	14.9507	16.4235	-0.0673283	-0.00563311
1	4888213	4889661	AT1G14320	protein_coding_gene	+	374	400	408	446	19.6767	20.0873	18.8851	19.8506	-0.026478	-0.0901467
1	4890117	4892251	AT1G14330	protein_coding_gene	-	496	576	568	625	26.0953	28.9257	26.291	27.8176	-0.104021	0.0191173
1	4897345	4898961	AT1G14340	protein_coding_gene	+	389	432	424	455	20.4659	21.6943	19.6256	20.2512	-0.157575	-0.093836
1	4899144	4899979	AT1G14345	protein_coding_gene	+	281	297	272	273	14.7838	14.9148	12.59	12.1507	-0.37618	-0.296729
1	4907952	4911168	AT1G14350	protein_coding_gene	+	749	858	769	889	39.406	43.0872	35.5946	39.5677	-0.273795	-0.311295
1	4911092	4913152	AT1G14360	protein_coding_gene	-	550	621	569	670	28.9363	31.1855	26.3373	29.8205	-0.123586	-0.247264
1	4915575	4918138	AT1G14370	protein_coding_gene	+	663	751	634	820	34.8814	37.7139	29.3459	36.4967	-0.0999128	-0.488862
1	4918009	4921596	AT1G14380	protein_coding_gene	-	1055	1156	1102	1286	55.5051	58.0522	51.0082	57.2375	-0.0536557	-0.308173
1	4924276	4926794	AT1G14390	protein_coding_gene	+	784	922	821	983	41.2474	46.3012	38.0016	43.7515	-0.190004	-0.257873
1	4927010	4928690	AT1G14400	protein_coding_gene	-	502	522	538	538	26.411	26.2139	24.9024	23.9454	-0.226549	-0.148933
1	4929122	4930904	AT1G14410	protein_coding_gene	-	522	535	522	573	27.4632	26.8667	24.1618	25.5032	-0.133247	-0.325071
1	4931565	4933515	AT1G14420	protein_coding_gene	-	611	716	705	766	32.1456	35.9562	32.6323	34.0932	-0.157409	0.0427572
1	4934119	4936100	AT1G14430	protein_coding_gene	+	530	584	516	599	27.8841	29.3274	23.884	26.6604	-0.252111	-0.393407
1	4938823	4940903	AT1G14440	protein_coding_gene	-	620	661	638	699	32.6191	33.1942	29.531	31.1112	-0.183702	-0.277066
1	4946217	4947576	AT1G14450	protein_coding_gene	-	273	313	325	344	14.3629	15.7183	15.0432	15.3108	-0.0517282	0.0887169
1	4947818	4948400	AT1G14455	protein_coding_gene	-	130	165	139	175	6.83949	8.286	6.43388	7.78893	-0.0876768	-0.0787323
1	4948747	4952927	AT1G14460	protein_coding_gene	-	1268	1258	1273	1384	66.7113	63.1745	58.9232	61.5993	-0.099717	-0.491553
1	4954079	4955702	AT1G14470	protein_coding_gene	+	630	619	588	668	33.1452	31.0851	27.2167	29.7314	-0.122743	-0.540225
1	4956256	4958076	AT1G14480	protein_coding_gene	+	621	690	662	714	32.6717	34.6505	30.6419	31.7788	-0.249201	-0.180402
1	4958513	4959325	AT1G14490	protein_coding_gene	-	396	435	368	407	20.8341	21.8449	17.0336	18.1148	-0.417704	-0.437267
1	4960374	4961780	AT1G14500	protein_coding_gene	+	488	580	534	651	25.6744	29.1265	24.7172	28.9748	-0.0140769	-0.0953499
1	4961885	4964428	AT1G14510	protein_coding_gene	-	663	767	704	828	34.8814	38.5173	32.586	36.8527	-0.135589	-0.197634
1	4966809	4967493	AT1G14518	other_RNA	-	239	247	250	247	12.5741	12.4039	11.5717	10.9935	-0.206269	-0.144279
1	4968141	4970311	AT1G14520	protein_coding_gene	-	568	643	621	741	29.8833	32.2903	28.7442	32.9805	0.0604133	-0.105204
1	4970857	4973726	AT1G14530	protein_coding_gene	-	695	781	751	822	36.565	39.2204	34.7615	36.5857	-0.214009	-0.151011
1	4974066	4975705	AT1G14540	protein_coding_gene	-	441	521	459	558	23.2017	26.1637	21.2457	24.8355	-0.131517	-0.207505
1	4978793	4978907	AT1G14549	protein_coding_gene	-	67	65	59	84	3.52497	3.26418	2.73093	3.73868	0.126863	-0.224938
1	4979027	4980324	AT1G14550	protein_coding_gene	+	442	464	465	547	23.2543	23.3012	21.5234	24.346	0.107026	-0.182934
1	4980671	4983284	AT1G14560	protein_coding_gene	+	772	810	786	888	40.616	40.6767	36.3815	39.5232	-0.0910806	-0.341363
1	4983534	4987375	AT1G14570	protein_coding_gene	+	1086	1231	1116	1285	57.136	61.8186	51.6562	57.193	-0.299877	-0.371615
1	4989561	4992732	AT1G14580	protein_coding_gene	+	945	921	927	973	49.7178	46.2509	42.908	43.3064	-0.220043	-0.50067
1	4998815	5000643	AT1G14590	protein_coding_gene	-	461	527	518	547	24.2539	26.465	23.9766	24.346	-0.210251	-0.0282305
1	5001010	5003370	AT1G14600	protein_coding_gene	-	406	475	431	503	21.3603	23.8536	19.9497	22.3876	-0.152465	-0.155211
1	5008243	5014533	AT1G14610	protein_coding_gene	-	1850	2017	1918	2152	97.3312	101.29	88.7783	95.7815	-0.277494	-0.443434
1	5014752	5016604	AT1G14620	protein_coding_gene	-	522	621	575	583	27.4632	31.1855	26.615	25.9482	-0.490455	-0.0815624
1	5019954	5021537	AT1G14630	protein_coding_gene	+	389	425	406	481	20.4659	21.3427	18.7925	21.4084	0.00710398	-0.188891
1	5023655	5025955	AT1G14640	protein_coding_gene	+	901	895	904	964	47.4029	44.9453	41.8434	42.9059	-0.153868	-0.416333
1	5026363	5026585	AT1G14642	protein_coding_gene	+	123	141	118	146	6.47121	7.08076	5.46186	6.49819	-0.111816	-0.206796
1	5027661	5031779	AT1G14650	protein_coding_gene	+	1361	1450	1428	1588	71.6042	72.8164	66.0977	70.6789	-0.126174	-0.331877
1	5031949	5036477	AT1G14660	protein_coding_gene	-	1251	1420	1376	1484	65.8169	71.3098	63.6908	66.0501	-0.317394	-0.132113
1	5037611	5040528	AT1G14670	protein_coding_gene	+	863	967	927	1071	45.4037	48.561	42.908	47.6682	-0.0643535	-0.187809
1	5040860	5041733	AT1G14680	protein_coding_gene	+	273	304	306	329	14.3629	15.2663	14.1638	14.6432	-0.0805741	-0.0263637
1	5042322	5044294	AT1G14685	protein_coding_gene	+	439	549	451	549	23.0964	27.5698	20.8754	24.435	-0.307519	-0.236914
1	5045780	5046800	AT1G14686	protein_coding_gene	-	351	394	373	421	18.4666	19.786	17.265	18.7379	-0.119409	-0.142161
1	5047802	5048612	AT1G14687	protein_coding_gene	+	256	287	257	311	13.4685	14.4126	11.8957	13.842	-0.0759073	-0.220931
1	5049525	5050983	AT1G14688	protein_coding_gene	-	414	433	395	456	21.7811	21.7445	18.2833	20.2957	-0.158021	-0.391126
1	5051759	5055252	AT1G14690	protein_coding_gene	-	1023	1091	1069	1170	53.8215	54.788	49.4807	52.0745	-0.185626	-0.302063
1	5058679	5061136	AT1G14700	protein_coding_gene	+	470	520	488	536	24.7274	26.1135	22.588	23.8564	-0.225835	-0.219979
1	5061865	5065178	AT1G14710	protein_coding_gene	-	966	1038	1012	1146	50.8227	52.1265	46.8424	51.0063	-0.0779949	-0.284855
1	5066635	5068645	AT1G14720	protein_coding_gene	-	435	463	457	496	22.886	23.251	21.1531	22.076	-0.123417	-0.184678
1	5073104	5074779	AT1G14730	protein_coding_gene	+	476	502	506	559	25.0431	25.2095	23.4212	24.8801	-0.0329183	-0.164761
1	5075212	5077791	AT1G14740	protein_coding_gene	-	812	848	790	873	42.7205	42.585	36.5667	38.8556	-0.292293	-0.489055
1	5079406	5082520	AT1G14750	protein_coding_gene	-	943	1065	1059	1143	49.6126	53.4824	49.0178	50.8728	-0.180646	-0.0423476
1	5083741	5084342	AT1G14755	protein_coding_gene	+	181	193	167	182	9.52267	9.69211	7.72991	8.10048	-0.267081	-0.305611
1	5084351	5085213	AT1G14760	protein_coding_gene	-	254	283	294	305	13.3633	14.2117	13.6084	13.575	-0.0854225	0.0333637
1	5086625	5088846	AT1G14770	protein_coding_gene	-	618	668	619	729	32.5139	33.5457	28.6516	32.4464	-0.0956917	-0.349376
1	5090989	5094152	AT1G14780	protein_coding_gene	+	795	940	826	932	41.8261	47.2051	38.233	41.4816	-0.429976	-0.284028
1	5093960	5098032	AT1G14790	protein_coding_gene	-	1213	1399	1254	1489	63.8177	70.2552	58.0438	66.2726	-0.24104	-0.369951
1	5099571	5102558	AT1G14800	protein_coding_gene	+	193	207	204	205	10.154	10.3952	9.44253	9.12417	-0.203529	-0.113666
1	5102423	5104695	AT1G14810	protein_coding_gene	-	699	768	722	842	36.7754	38.5676	33.4191	37.4759	-0.0885263	-0.283343
1	5105017	5106954	AT1G14820	protein_coding_gene	-	479	616	527	589	25.2009	30.9344	24.3932	26.2153	-0.441783	-0.0811013
1	5107420	5111670	AT1G14830	protein_coding_gene	-	1193	1396	1257	1411	62.7655	70.1046	58.1826	62.801	-0.448141	-0.294711
1	5111954	5115497	AT1G14840	protein_coding_gene	-	999	1122	1075	1183	52.5588	56.3448	49.7584	52.6531	-0.25007	-0.195783
1	5116695	5123259	AT1G14850	protein_coding_gene	-	2325	2456	2490	2688	122.322	123.336	115.254	119.638	-0.167757	-0.324251
1	5124741	5126151	AT1G14860	protein_coding_gene	+	338	385	369	407	17.7827	19.334	17.0799	18.1148	-0.140894	-0.0841708
1	5128374	5129523	AT1G14870	protein_coding_gene	-	232	280	248	283	12.2059	14.0611	11.4792	12.5958	-0.200755	-0.105598
1	5132534	5133716	AT1G14880	protein_coding_gene	-	318	323	339	357	16.7304	16.2205	15.6913	15.8894	-0.041313	-0.129067
1	5137013	5137957	AT1G14890	protein_coding_gene	+	374	419	382	485	19.6767	21.0414	17.6816	21.5865	0.0590293	-0.230892
1	5138333	5139432	AT1G14900	protein_coding_gene	-	408	437	431	431	21.4655	21.9453	19.9497	19.183	-0.304745	-0.166581
1	5139711	5143689	AT1G14910	protein_coding_gene	-	1205	1294	1255	1404	63.3968	64.9823	58.0901	62.4894	-0.156136	-0.340527
1	5149225	5151354	AT1G14920	protein_coding_gene	+	590	618	629	701	31.0408	31.0348	29.1145	31.2002	0.0148227	-0.175641
1	5152262	5153084	AT1G14930	protein_coding_gene	-	318	360	331	397	16.7304	18.0785	15.321	17.6697	-0.0483492	-0.176086
1	5154536	5155564	AT1G14940	protein_coding_gene	-	420	461	492	539	22.0968	23.1506	22.7732	23.9899	0.0864422	0.0713985
1	5157335	5158269	AT1G14950	protein_coding_gene	-	345	399	392	400	18.151	20.0371	18.1445	17.8033	-0.256886	-0.000761098
1	5159198	5160083	AT1G14960	protein_coding_gene	-	364	398	369	385	19.1506	19.9868	17.0799	17.1356	-0.331143	-0.243357
1	5161948	5164917	AT1G14970	protein_coding_gene	-	1006	1129	1036	1153	52.9271	56.6963	47.9532	51.3179	-0.366046	-0.350276
1	5165627	5166745	AT1G14980	protein_coding_gene	-	305	372	305	384	16.0465	18.6812	14.1175	17.0911	-0.18803	-0.24848
1	5167030	5168264	AT1G14990	protein_coding_gene	-	324	344	337	392	17.0461	17.2751	15.5987	17.4472	0.0206565	-0.179176
1	5168595	5170066	AT1G15000	protein_coding_gene	+	462	541	522	592	24.3065	27.168	24.1618	26.3488	-0.0791865	-0.0146996
1	5169939	5170435	AT1G15002	other_RNA	-	99	125	124	126	5.20853	6.27727	5.73958	5.60803	-0.137322	0.11352
1	5171206	5171742	AT1G15010	protein_coding_gene	+	179	189	150	216	9.41745	9.49124	6.94304	9.61376	0.0198211	-0.433822
1	5172080	5172923	AT1G15015	protein_coding_gene	+	196	229	198	238	10.3118	11.5	9.16481	10.5929	-0.13648	-0.183863
1	5173096	5176223	AT1G15020	protein_coding_gene	-	930	1059	974	1130	48.9287	53.1811	45.0835	50.2942	-0.200694	-0.280481
1	5177528	5180049	AT1G15030	protein_coding_gene	+	794	850	847	872	41.7735	42.6855	39.205	38.8111	-0.303555	-0.201851
1	5179886	5181389	AT1G15040	protein_coding_gene	-	581	578	556	654	30.5673	29.0261	25.7355	29.1083	0.00762467	-0.455747
1	5181856	5181964	AT1G15045	protein_coding_gene	+	63	79	64	78	3.31452	3.96724	2.96236	3.47164	-0.12856	-0.0994314
1	5182255	5183243	AT1G15050	protein_coding_gene	-	367	394	382	433	19.3084	19.786	17.6816	19.272	-0.0581501	-0.189184
1	5183606	5186974	AT1G15060	protein_coding_gene	-	1100	1149	1110	1261	57.8726	57.7007	51.3785	56.1248	-0.104451	-0.439527
1	5187625	5189673	AT1G15080	protein_coding_gene	+	591	699	618	741	31.0934	35.1025	28.6053	32.9805	-0.181869	-0.22775
1	5189686	5189760	AT1G15090	tRNA	-	49	55	43	43	2.57796	2.762	1.99034	1.91385	-0.278507	-0.19481
1	5193425	5194203	AT1G15100	protein_coding_gene	-	198	236	204	275	10.4171	11.8515	9.44253	12.2397	0.0559344	-0.154678
1	5199017	5202175	AT1G15110	protein_coding_gene	+	948	973	908	1069	49.8757	48.8623	42.0285	47.5792	-0.0923887	-0.57933
1	5202647	5204193	AT1G15120	protein_coding_gene	+	338	393	376	382	17.7827	19.7357	17.4039	17.0021	-0.319132	-0.0451551
1	5204624	5205912	AT1G15125	protein_coding_gene	+	521	569	561	603	27.4106	28.5741	25.967	26.8384	-0.164899	-0.139732
1	5206001	5209915	AT1G15130	protein_coding_gene	-	1388	1536	1496	1685	73.0247	77.1351	69.2452	74.9962	-0.122625	-0.224078
1	5210205	5212349	AT1G15140	protein_coding_gene	-	548	629	596	705	28.8311	31.5872	27.587	31.3782	-0.018624	-0.117125
1	5212614	5214858	AT1G15150	protein_coding_gene	+	803	860	837	893	42.247	43.1876	38.7421	39.7458	-0.267305	-0.275451
1	5215474	5217545	AT1G15160	protein_coding_gene	+	667	750	680	817	35.0918	37.6636	31.4751	36.3632	-0.106884	-0.31357
1	5217718	5220113	AT1G15165	protein_coding_gene	-	712	805	790	878	37.4594	40.4256	36.5667	39.0782	-0.106864	-0.0733679
1	5220640	5222973	AT1G15170	protein_coding_gene	+	757	762	737	822	39.8269	38.2663	34.1135	36.5857	-0.137362	-0.470181
1	5222912	5224121	AT1G15175	other_RNA	-	379	400	372	443	19.9397	20.0873	17.2187	19.7171	-0.0414879	-0.315848
1	5224384	5226702	AT1G15180	protein_coding_gene	+	711	780	793	866	37.4067	39.1702	36.7055	38.5441	-0.0502231	-0.0575975
1	5227052	5228202	AT1G15190	protein_coding_gene	+	427	431	438	478	22.4651	21.644	20.2737	21.2749	-0.0398439	-0.237107
1	5228299	5231184	AT1G15200	protein_coding_gene	-	865	954	895	1017	45.5089	47.9081	41.4268	45.2648	-0.193661	-0.309665
1	5231347	5236573	AT1G15210	protein_coding_gene	-	1883	1954	1959	2116	99.0674	98.1263	90.6761	94.1792	-0.201275	-0.430862
1	5238064	5240051	AT1G15215	protein_coding_gene	+	569	650	579	651	29.9359	32.6418	26.8001	28.9748	-0.330477	-0.294489
1	5240028	5241538	AT1G15220	protein_coding_gene	-	430	497	469	491	22.6229	24.9584	21.7086	21.8535	-0.321069	-0.0971119
1	5242197	5243227	AT1G15230	protein_coding_gene	-	399	417	397	431	20.992	20.941	18.3759	19.183	-0.196291	-0.294987
1	5243449	5248604	AT1G15240	protein_coding_gene	+	1712	1766	1680	1912	90.0708	88.6853	77.762	85.0996	-0.192345	-0.672288
1	5248663	5249474	AT1G15250	protein_coding_gene	-	287	292	275	297	15.0995	14.6637	12.7289	13.2189	-0.193539	-0.318048
1	5249759	5250573	AT1G15260	protein_coding_gene	+	279	333	254	276	14.6786	16.7227	11.7569	12.2842	-0.584445	-0.402436
1	5250649	5252121	AT1G15270	protein_coding_gene	-	361	422	377	372	18.9927	21.1921	17.4502	16.557	-0.534452	-0.180726
1	5252314	5256753	AT1G15280	protein_coding_gene	+	1510	1593	1536	1782	79.4433	79.9976	71.0967	79.3135	-0.0383226	-0.481212
1	5257045	5264942	AT1G15290	protein_coding_gene	-	2599	2853	2782	3236	136.737	143.272	128.77	144.028	0.031533	-0.345772
1	5265725	5268602	AT1G15300	transposable_element_gene	-	939	1015	995	1129	49.4022	50.9715	46.0555	50.2497	-0.0507279	-0.242249
1	5269018	5272058	AT1G15310	protein_coding_gene	-	884	979	923	998	46.5085	49.1636	42.7228	44.4191	-0.346909	-0.283447
1	5272255	5274074	AT1G15320	protein_coding_gene	-	693	775	710	812	36.4597	38.9191	32.8637	36.1406	-0.226811	-0.305503
1	5274345	5275602	AT1G15330	protein_coding_gene	+	523	598	498	623	27.5158	30.0305	23.0509	27.7286	-0.214214	-0.444417
1	5275676	5277689	AT1G15340	protein_coding_gene	-	764	825	765	806	40.1952	41.43	35.4095	35.8736	-0.44716	-0.389378
1	5278259	5279877	AT1G15350	protein_coding_gene	-	465	494	470	485	24.4643	24.8078	21.7548	21.5865	-0.334619	-0.281934
1	5283537	5284673	AT1G15360	protein_coding_gene	+	481	485	467	519	25.3061	24.3558	21.616	23.0997	-0.128944	-0.381218
1	5287046	5288577	AT1G15370	protein_coding_gene	+	433	486	456	464	22.7808	24.406	21.1068	20.6518	-0.395824	-0.178702
1	5290744	5292535	AT1G15380	protein_coding_gene	+	468	513	487	568	24.6222	25.7619	22.5417	25.2806	-0.0476368	-0.21426
1	5292755	5293265	AT1G15385	protein_coding_gene	-	138	199	185	220	7.26038	9.99342	8.56308	9.79179	-0.032053	0.231764
1	5294628	5295797	AT1G15390	protein_coding_gene	+	296	312	313	320	15.573	15.6681	14.4878	14.2426	-0.184354	-0.139978
1	5295772	5296902	AT1G15400	protein_coding_gene	-	279	268	281	303	14.6786	13.4585	13.0066	13.486	0.00374533	-0.224796
1	5297874	5298166	AT1G15405	other_RNA	-	142	136	137	148	7.47083	6.82967	6.34131	6.58721	-0.0468092	-0.215086
1	5298323	5300927	AT1G15410	protein_coding_gene	+	793	872	824	896	41.7209	43.7903	38.1404	39.8793	-0.302415	-0.283378
1	5300741	5301412	AT1G15415	protein_coding_gene	-	222	235	253	227	11.6797	11.8013	11.7106	10.1033	-0.256722	0.00450965
1	5301612	5303390	AT1G15420	protein_coding_gene	-	517	578	548	596	27.2001	29.0261	25.3652	26.5269	-0.237166	-0.178984
1	5304316	5306012	AT1G15430	protein_coding_gene	+	563	609	604	627	29.6203	30.5829	27.9573	27.9066	-0.247508	-0.154983
1	5306060	5309514	AT1G15440	protein_coding_gene	-	1192	1270	1221	1368	62.7129	63.7771	56.5163	60.8871	-0.183035	-0.401412
1	5309646	5309718	AT1G15450	tRNA	-	32	40	32	54	1.68357	2.00873	1.48118	2.40344	0.133007	-0.0804854
1	5310000	5314094	AT1G15460	protein_coding_gene	-	1330	1385	1324	1468	69.9732	69.5522	61.2839	65.338	-0.256606	-0.536599
1	5315506	5317863	AT1G15470	protein_coding_gene	+	670	709	669	813	35.2497	35.6047	30.9659	36.1851	0.0484402	-0.372439
1	5318010	5320594	AT1G15480	protein_coding_gene	+	916	971	841	959	48.1921	48.7619	38.9273	42.6833	-0.449723	-0.702879
1	5320614	5323895	AT1G15490	protein_coding_gene	-	1196	1229	1204	1286	62.9233	61.7181	55.7294	57.2375	-0.290545	-0.467206
1	5326289	5328874	AT1G15500	protein_coding_gene	+	951	1051	985	1095	50.0335	52.7793	45.5926	48.7364	-0.28379	-0.321206
1	5329110	5331711	AT1G15510	protein_coding_gene	+	972	1005	1016	1139	51.1383	50.4693	47.0275	50.6948	0.0158533	-0.293447
1	5331857	5338326	AT1G15520	protein_coding_gene	-	2020	2180	2105	2267	106.275	109.476	97.4339	100.9	-0.418164	-0.43812
1	5339960	5341931	AT1G15530	protein_coding_gene	-	637	739	673	703	33.5135	37.1112	31.1511	31.2892	-0.498222	-0.207768
1	5342586	5343705	AT1G15540	protein_coding_gene	+	414	407	437	546	21.7811	20.4388	20.2274	24.3014	0.408721	-0.169541
1	5344477	5346166	AT1G15550	protein_coding_gene	-	517	527	503	583	27.2001	26.465	23.2823	25.9482	-0.0504706	-0.390199
1	5352654	5354314	AT1G15560	transposable_element_gene	-	543	631	605	624	28.568	31.6877	28.0036	27.7731	-0.359163	-0.0530652
1	5362008	5365549	AT1G15570	protein_coding_gene	+	1021	1176	1108	1204	53.7163	59.0566	51.2859	53.5878	-0.364459	-0.167723
1	5365664	5366497	AT1G15580	protein_coding_gene	-	232	281	267	240	12.2059	14.1113	12.3586	10.682	-0.488176	0.0217924
1	5367296	5368670	AT1G15590	protein_coding_gene	+	414	478	479	502	21.7811	24.0043	22.1714	22.3431	-0.17257	0.0416275
1	5368922	5370344	AT1G15600	protein_coding_gene	+	383	480	412	453	20.1502	24.1047	19.0702	20.1622	-0.419424	-0.121951
1	5370676	5371859	AT1G15610	protein_coding_gene	+	413	494	459	503	21.7285	24.8078	21.2457	22.3876	-0.249188	-0.0520825
1	5373503	5374575	AT1G15620	protein_coding_gene	+	366	392	370	435	19.2558	19.6855	17.1262	19.361	-0.0367192	-0.249766
1	5376792	5378027	AT1G15630	protein_coding_gene	+	456	495	446	469	23.9908	24.858	20.644	20.8743	-0.416938	-0.35448
1	5378885	5380139	AT1G15640	protein_coding_gene	+	400	442	379	455	21.0446	22.1964	17.5427	20.2512	-0.211176	-0.399032
1	5380906	5380988	AT1G15650	tRNA	+	26	39	28	33	1.3679	1.95851	1.29603	1.46877	-0.18754	-0.031137
1	5381169	5385254	AT1G15660	protein_coding_gene	+	1103	1270	1131	1323	58.0304	63.7771	52.3505	58.8843	-0.312447	-0.382407
1	5389951	5391490	AT1G15670	protein_coding_gene	+	358	419	411	452	18.8349	21.0414	19.0239	20.1177	-0.101819	0.0217223
1	5393406	5394639	AT1G15680	protein_coding_gene	+	504	534	594	649	26.5162	26.8165	27.4944	28.8858	0.196084	0.0941267
1	5398989	5402733	AT1G15690	protein_coding_gene	+	1501	1545	1486	1658	78.9698	77.5871	68.7823	73.7945	-0.217981	-0.592983
1	5402568	5403818	AT1G15700	protein_coding_gene	-	379	411	376	417	19.9397	20.6397	17.4039	18.5599	-0.234971	-0.293598
1	5404357	5405686	AT1G15710	protein_coding_gene	+	408	451	412	491	21.4655	22.6484	19.0702	21.8535	-0.0842611	-0.26614
1	5406024	5407486	AT1G15720	protein_coding_gene	+	482	502	504	574	25.3587	25.2095	23.3286	25.5477	0.0335616	-0.205775
1	5407400	5409987	AT1G15730	protein_coding_gene	-	769	883	807	895	40.4582	44.3427	37.3535	39.8348	-0.347548	-0.248923
1	5410907	5414919	AT1G15740	protein_coding_gene	+	1140	1176	1125	1276	59.9771	59.0566	52.0728	56.7924	-0.148756	-0.528339
1	5414816	5421033	AT1G15750	protein_coding_gene	-	1867	2019	1982	2255	98.2256	101.391	91.7407	100.366	-0.0510092	-0.332748
1	5424241	5424576	AT1G15757	protein_coding_gene	-	109	106	98	132	5.73465	5.32313	4.53612	5.87508	0.116665	-0.264896
1	5425713	5426322	AT1G15760	protein_coding_gene	+	271	262	291	308	14.2577	13.1572	13.4695	13.7085	0.0752197	-0.105857
1	5426891	5428280	AT1G15770	protein_coding_gene	-	539	579	543	610	28.3576	29.0763	25.1338	27.15	-0.181684	-0.311822
1	5428519	5429561	AT1G15772	protein_coding_gene	-	232	300	259	329	12.2059	15.0655	11.9883	14.6432	-0.0547837	-0.0312745
1	5430182	5436412	AT1G15780	protein_coding_gene	-	2213	2416	2277	2559	116.429	121.327	105.395	113.896	-0.342637	-0.524013
1	5438252	5440087	AT1G15790	protein_coding_gene	-	459	521	468	462	24.1487	26.1637	21.6623	20.5628	-0.580426	-0.259854
1	5441081	5443684	AT1G15800	protein_coding_gene	-	587	673	634	698	30.8829	33.7968	29.3459	31.0667	-0.239755	-0.140055
1	5444417	5446564	AT1G15810	protein_coding_gene	+	643	738	696	764	33.8292	37.061	32.2157	34.0042	-0.256462	-0.140398
1	5446461	5447859	AT1G15820	protein_coding_gene	-	619	616	568	682	32.5665	30.9344	26.291	30.3546	-0.0523736	-0.579234
1	5448148	5448529	AT1G15825	protein_coding_gene	-	203	198	195	224	10.6801	9.9432	9.02595	9.96982	0.00421875	-0.263725
1	5448725	5450177	AT1G15830	protein_coding_gene	+	710	622	639	827	37.3541	31.2357	29.5773	36.8082	0.478087	-0.673298
1	5451431	5452374	AT1G15840	protein_coding_gene	+	476	529	459	568	25.0431	26.5654	21.2457	25.2806	-0.126181	-0.394999
1	5453244	5454088	AT1G15850	protein_coding_gene	-	350	401	373	430	18.414	20.1375	17.265	19.1385	-0.112724	-0.136036
1	5454784	5457022	AT1G15860	protein_coding_gene	+	543	594	544	602	28.568	29.8296	25.1801	26.7939	-0.285366	-0.326931
1	5457083	5458429	AT1G15870	protein_coding_gene	+	400	416	356	458	21.0446	20.8908	16.4781	20.3847	-0.0556965	-0.52811
1	5458534	5460333	AT1G15880	protein_coding_gene	-	516	562	509	605	27.1475	28.2226	23.56	26.9274	-0.123332	-0.356459
1	5460476	5461281	AT1G15885	protein_coding_gene	+	171	177	158	153	8.99656	8.88862	7.31333	6.80975	-0.37183	-0.295109
1	5461316	5464223	AT1G15890	protein_coding_gene	+	886	965	949	976	46.6138	48.4605	43.9263	43.4399	-0.370462	-0.199736
1	5464355	5464697	AT1G15900	protein_coding_gene	+	171	182	154	218	8.99656	9.13971	7.12818	9.70278	0.0917326	-0.329561
1	5465335	5469125	AT1G15910	protein_coding_gene	+	851	905	854	921	44.7724	45.4475	39.529	40.992	-0.338973	-0.404004
1	5469388	5471149	AT1G15920	protein_coding_gene	+	414	461	433	442	21.7811	23.1506	20.0422	19.6726	-0.376125	-0.190172
1	5471399	5473014	AT1G15930	protein_coding_gene	+	434	451	449	504	22.8334	22.6484	20.7828	22.4321	-0.0227794	-0.21961
1	5473564	5478259	AT1G15940	protein_coding_gene	+	1606	1649	1597	1717	84.494	82.8098	73.9202	76.4205	-0.358107	-0.594376
1	5478753	5482180	AT1G15950	protein_coding_gene	+	595	697	682	729	31.3038	35.0021	31.5677	32.4464	-0.220078	0.0235301
1	5481664	5485082	AT1G15960	protein_coding_gene	-	959	1032	983	1076	50.4544	51.8252	45.5	47.8908	-0.278655	-0.357754
1	5486318	5488868	AT1G15970	protein_coding_gene	-	760	791	742	835	39.9847	39.7226	34.3449	37.1643	-0.206333	-0.462895
1	5489297	5491363	AT1G15980	protein_coding_gene	+	683	780	757	771	35.9336	39.1702	35.0392	34.3158	-0.400642	-0.0750752
1	5491303	5493772	AT1G15990	protein_coding_gene	-	797	840	823	917	41.9313	42.1833	38.0941	40.814	-0.106284	-0.303397
1	5494532	5495359	AT1G16000	protein_coding_gene	+	217	250	243	235	11.4167	12.5545	11.2477	10.4594	-0.309138	-0.0250968
1	5495372	5497723	AT1G16010	protein_coding_gene	-	735	762	798	821	38.6694	38.2663	36.937	36.5412	-0.141042	-0.140896
1	5498164	5501358	AT1G16020	protein_coding_gene	+	1001	1040	1016	1061	52.6641	52.2269	47.0275	47.2231	-0.354909	-0.399341
1	5501395	5501959	AT1G16022	protein_coding_gene	-	229	264	224	271	12.048	13.2576	10.3683	12.0617	-0.168102	-0.251047
1	5501504	5501959	AT1G16025	protein_coding_gene	+	199	238	203	241	10.4697	11.9519	9.39624	10.7265	-0.182028	-0.170359
1	5502205	5504535	AT1G16030	protein_coding_gene	-	856	943	864	927	45.0354	47.3557	39.9919	41.259	-0.458231	-0.386928
1	5504734	5506611	AT1G16040	protein_coding_gene	+	562	582	558	573	29.5676	29.227	25.8281	25.5032	-0.356133	-0.355478
1	5508506	5511735	AT1G16060	protein_coding_gene	+	619	715	630	673	32.5665	35.906	29.1608	29.954	-0.519139	-0.306636
1	5511872	5513896	AT1G16070	protein_coding_gene	-	620	718	731	795	32.6191	36.0567	33.8357	35.384	-0.0562765	0.105535
1	5514316	5516027	AT1G16080	protein_coding_gene	+	658	623	635	674	34.6183	31.2859	29.3922	29.9985	-0.116295	-0.462279
1	5516258	5517822	AT1G16090	protein_coding_gene	+	539	565	534	626	28.3576	28.3733	24.7172	27.8621	-0.0482009	-0.353543
1	5518061	5518134	AT1G16100	tRNA	-	42	51	50	43	2.20968	2.56113	2.31435	1.91385	-0.216933	0.0347976
1	5518372	5520891	AT1G16110	protein_coding_gene	+	844	926	900	881	44.4041	46.502	41.6582	39.2117	-0.557318	-0.20932
1	5522638	5524983	AT1G16120	protein_coding_gene	+	712	876	787	911	37.4594	43.9911	36.4278	40.5469	-0.264935	-0.0848605
1	5525490	5528212	AT1G16130	protein_coding_gene	+	916	1037	983	1128	48.1921	52.0763	45.5	50.2052	-0.130826	-0.196682
1	5528964	5531255	AT1G16140	pseudogene	+	756	863	823	899	39.7743	43.3383	38.0941	40.0128	-0.257614	-0.13464
1	5532414	5534877	AT1G16150	protein_coding_gene	+	919	1003	950	1044	48.3499	50.3688	43.9726	46.4665	-0.280467	-0.32223
1	5535972	5538269	AT1G16160	protein_coding_gene	+	839	912	883	1012	44.141	45.799	40.8713	45.0422	-0.056143	-0.250801
1	5538731	5539821	AT1G16170	protein_coding_gene	-	289	281	292	299	15.2047	14.1113	13.5158	13.3079	-0.108498	-0.222941
1	5540426	5542902	AT1G16180	protein_coding_gene	+	686	692	706	747	36.0915	34.751	32.6786	33.2476	-0.128925	-0.291101
1	5543151	5546103	AT1G16190	protein_coding_gene	+	852	912	812	924	44.825	45.799	37.585	41.1255	-0.354576	-0.564486
1	5546127	5547552	AT1G16210	protein_coding_gene	-	475	571	499	535	24.9904	28.6746	23.0972	23.8119	-0.475126	-0.193093
1	5548652	5550553	AT1G16220	protein_coding_gene	+	695	760	682	781	36.565	38.1658	31.5677	34.7609	-0.282015	-0.428385
1	5551040	5552097	AT1G16225	protein_coding_gene	-	391	413	386	458	20.5711	20.7401	17.8667	20.3847	-0.039186	-0.308628
1	5553466	5554324	AT1G16230	protein_coding_gene	-	310	305	330	343	16.3096	15.3165	15.2747	15.2663	-0.00642552	-0.130225
1	5555006	5556841	AT1G16240	protein_coding_gene	-	472	539	513	571	24.8326	27.0676	23.7452	25.4142	-0.161408	-0.11033
1	5556988	5559520	AT1G16250	protein_coding_gene	+	818	890	860	961	43.0362	44.6942	39.8067	42.7723	-0.145315	-0.250938
1	5559578	5562113	AT1G16260	protein_coding_gene	-	874	893	845	963	45.9824	44.8448	39.1124	42.8613	-0.149771	-0.52704
1	5563086	5568368	AT1G16270	protein_coding_gene	+	1609	1710	1592	1850	84.6518	85.8731	73.6888	82.3401	-0.192631	-0.616428
1	5568481	5570487	AT1G16280	protein_coding_gene	-	617	692	632	739	32.4613	34.751	29.2533	32.8915	-0.159884	-0.288845
1	5570752	5573538	AT1G16290	protein_coding_gene	-	901	961	935	1031	47.4029	48.2597	43.2783	45.8879	-0.172858	-0.306357
1	5574309	5577622	AT1G16300	protein_coding_gene	+	998	1100	964	1103	52.5062	55.24	44.6206	49.0925	-0.425759	-0.566255
1	5578430	5580693	AT1G16310	protein_coding_gene	+	701	724	669	794	36.8806	36.358	30.9659	35.3395	-0.085056	-0.508238
1	5580854	5582143	AT1G16320	protein_coding_gene	+	319	412	347	427	16.7831	20.6899	16.0616	19.005	-0.189144	-0.0890254
1	5582386	5587391	AT1G16330	protein_coding_gene	-	1334	1453	1389	1535	70.1837	72.967	64.2925	68.32	-0.276482	-0.359309
1	5587789	5590651	AT1G16340	protein_coding_gene	-	748	871	798	832	39.3534	43.74	36.937	37.0308	-0.528334	-0.195649
1	5590950	5593007	AT1G16350	protein_coding_gene	+	676	780	722	825	35.5653	39.1702	33.4191	36.7192	-0.19897	-0.182739
1	5593300	5595179	AT1G16360	protein_coding_gene	-	516	547	521	566	27.1475	27.4693	24.1155	25.1916	-0.221996	-0.299576
1	5596693	5598447	AT1G16370	protein_coding_gene	+	603	631	652	694	31.7247	31.6877	30.1791	30.8887	-0.0714246	-0.138922
1	5598452	5601367	AT1G16380	protein_coding_gene	-	919	1000	965	998	48.3499	50.2182	44.6669	44.4191	-0.421711	-0.270084
1	5602872	5604663	AT1G16390	protein_coding_gene	+	667	708	672	796	35.0918	35.5545	31.1048	35.4285	-0.0105743	-0.346669
1	5605158	5607473	AT1G16400	protein_coding_gene	+	633	740	669	785	33.3031	37.1615	30.9659	34.9389	-0.185107	-0.206175
1	5608806	5611426	AT1G16410	protein_coding_gene	+	735	851	768	856	38.6694	42.7357	35.5483	38.099	-0.364816	-0.256231
1	5612149	5613867	AT1G16420	protein_coding_gene	-	504	557	522	586	26.5162	27.9715	24.1618	26.0818	-0.18178	-0.233924
1	5614618	5615510	AT1G16430	protein_coding_gene	+	209	274	248	251	10.9958	13.7598	11.4792	11.1715	-0.367032	0.0720992
1	5615814	5617672	AT1G16440	protein_coding_gene	+	541	632	634	685	28.4628	31.7379	29.3459	30.4881	-0.112038	0.0821319
1	5617810	5619334	AT1G16445	protein_coding_gene	+	435	463	451	480	22.886	23.251	20.8754	21.3639	-0.19982	-0.21497
1	5619470	5619543	AT1G16450	tRNA	-	39	37	43	47	2.05185	1.85807	1.99034	2.09188	0.0832228	-0.0216338
1	5619581	5622663	AT1G16460	protein_coding_gene	-	828	933	877	947	43.5623	46.8536	40.5936	42.1492	-0.352724	-0.228861
1	5622785	5625643	AT1G16470	protein_coding_gene	+	691	769	720	814	36.3545	38.6178	33.3266	36.2296	-0.195216	-0.256553
1	5625698	5628656	AT1G16480	protein_coding_gene	-	988	1052	1001	1203	51.9801	52.8295	46.3332	53.5433	0.048936	-0.402875
1	5629215	5630488	AT1G16489	other_RNA	+	295	362	337	367	15.5204	18.179	15.5987	16.3345	-0.222087	0.00992613
1	5629654	5630995	AT1G16490	protein_coding_gene	-	377	443	411	439	19.8345	22.2467	19.0239	19.5391	-0.296333	-0.0919544
1	5639031	5640173	AT1G16500	protein_coding_gene	+	422	475	449	504	22.202	23.8536	20.7828	22.4321	-0.147764	-0.153085
1	5644571	5645443	AT1G16510	protein_coding_gene	-	249	297	279	313	13.1003	14.9148	12.914	13.931	-0.129536	-0.0258151
1	5647548	5647813	AT1G16515	protein_coding_gene	-	80	110	92	91	4.20892	5.524	4.2584	4.05024	-0.337798	0.0120236
1	5648759	5651167	AT1G16520	protein_coding_gene	+	675	813	764	869	35.5127	40.8274	35.3632	38.6776	-0.170501	-0.0125597
1	5651369	5652883	AT1G16530	protein_coding_gene	-	405	398	408	445	21.3076	19.9868	18.8851	19.8061	-0.0202569	-0.270326
1	5659414	5665449	AT1G16540	protein_coding_gene	+	1707	1768	1687	1904	89.8078	88.7858	78.086	84.7435	-0.216995	-0.640066
1	5665906	5668209	AT1G16550	pseudogene	+	720	852	752	847	37.8803	42.7859	34.8078	37.6984	-0.401191	-0.254884
1	5668383	5670708	AT1G16560	protein_coding_gene	+	787	858	787	824	41.4052	43.0872	36.4278	36.6747	-0.508119	-0.399144
1	5670576	5673600	AT1G16570	protein_coding_gene	-	873	912	894	965	45.9298	45.799	41.3805	42.9504	-0.213842	-0.344386
1	5673794	5675131	AT1G16590	protein_coding_gene	+	400	445	421	480	21.0446	22.3471	19.4868	21.3639	-0.10516	-0.173053
1	5675168	5675433	AT1G16600	pseudogene	+	88	97	106	83	4.62981	4.87116	4.90641	3.69418	-0.285047	0.0633434
1	5675703	5678852	AT1G16610	protein_coding_gene	-	970	1069	1040	1184	51.0331	53.6832	48.1384	52.6976	-0.0675705	-0.205563
1	5679818	5681188	AT1G16620	transposable_element_gene	+	0	0	0	0	0	0	0	0	0	0
1	5682117	5684867	AT1G16630	protein_coding_gene	-	1041	1037	1018	1189	54.7685	52.0763	47.1201	52.9202	0.0582378	-0.53617
1	5685502	5686368	AT1G16635	other_RNA	-	111	146	111	120	5.83987	7.33186	5.13785	5.34098	-0.396684	-0.149901
1	5686602	5687715	AT1G16640	protein_coding_gene	+	257	261	257	284	13.5211	13.1069	11.8957	12.6403	-0.0650299	-0.228091
1	5687942	5691198	AT1G16650	protein_coding_gene	+	960	1135	1050	1058	50.507	56.9976	48.6013	47.0896	-0.687491	-0.135368
1	5692023	5696458	AT1G16660	transposable_element_gene	+	2086	2163	2038	2401	109.748	108.622	94.3327	106.864	-0.0846776	-0.763541
1	5697323	5699769	AT1G16670	protein_coding_gene	+	693	713	731	777	36.4597	35.8056	33.8357	34.5828	-0.103059	-0.221341
1	5702752	5705838	AT1G16680	protein_coding_gene	+	914	999	912	1070	48.0869	50.168	42.2137	47.6237	-0.181941	-0.437266
1	5705968	5709533	AT1G16690	protein_coding_gene	+	913	1048	890	1003	48.0343	52.6287	41.1954	44.6417	-0.573119	-0.512315
1	5709724	5711902	AT1G16700	protein_coding_gene	+	626	690	675	771	32.9348	34.6505	31.2437	34.3158	-0.0285044	-0.149279
1	5712087	5713752	AT1G16705	protein_coding_gene	+	468	557	536	534	24.6222	27.9715	24.8098	23.7673	-0.413635	0.0188696
1	5714218	5722614	AT1G16710	protein_coding_gene	+	2828	3047	2864	3308	148.785	153.015	132.566	147.233	-0.235957	-0.684036
1	5723087	5726478	AT1G16720	protein_coding_gene	+	1132	1178	1106	1277	59.5562	59.157	51.1933	56.8369	-0.152335	-0.562314
1	5726367	5727312	AT1G16730	protein_coding_gene	-	287	325	315	285	15.0995	16.3209	14.5804	12.6848	-0.478339	-0.0673801
1	5727689	5729080	AT1G16740	protein_coding_gene	+	298	340	325	348	15.6782	17.0742	15.0432	15.4888	-0.196506	-0.0810102
1	5729096	5731870	AT1G16750	protein_coding_gene	-	894	1033	963	1028	47.0346	51.8754	44.5743	45.7544	-0.438259	-0.181783
1	5734233	5737307	AT1G16760	protein_coding_gene	+	1028	1134	1108	1139	54.0846	56.9474	51.2859	50.6948	-0.426325	-0.192805
1	5737877	5739377	AT1G16770	protein_coding_gene	+	397	463	401	436	20.8867	23.251	18.5611	19.4056	-0.416758	-0.261948
1	5739298	5744214	AT1G16780	protein_coding_gene	-	1550	1779	1617	1704	81.5478	89.3382	74.8459	75.8419	-0.743162	-0.379025
1	5744552	5745209	AT1G16790	protein_coding_gene	+	168	216	186	234	8.83873	10.8471	8.60937	10.4149	-0.0662845	-0.0388274
1	5745522	5755263	AT1G16800	protein_coding_gene	-	3171	3411	3223	3630	166.831	171.294	149.183	161.565	-0.377137	-0.702268
1	5755587	5756895	AT1G16810	protein_coding_gene	+	311	387	355	342	16.3622	19.4344	16.4319	15.2218	-0.50694	0.00860507
1	5756834	5758464	AT1G16820	protein_coding_gene	-	338	393	382	386	17.7827	19.7357	17.6816	17.1801	-0.2976	-0.0120013
1	5758854	5760501	AT1G16825	protein_coding_gene	+	424	507	462	508	22.3073	25.4606	21.3846	22.6101	-0.29084	-0.0987126
1	5760771	5762619	AT1G16830	protein_coding_gene	+	548	611	541	642	28.8311	30.6833	25.0412	28.5742	-0.193765	-0.365338
1	5762693	5764073	AT1G16840	protein_coding_gene	-	318	389	368	396	16.7304	19.5349	17.0336	17.6252	-0.221587	0.0368896
1	5764806	5765651	AT1G16850	protein_coding_gene	-	317	323	316	363	16.6778	16.2205	14.6267	16.1565	-0.00795547	-0.259368
1	5767299	5770602	AT1G16858	protein_coding_gene	+	1007	1102	1068	1202	52.9797	55.3404	49.4344	53.4988	-0.124829	-0.247757
1	5767299	5770602	AT1G16860	protein_coding_gene	+	1007	1102	1068	1202	52.9797	55.3404	49.4344	53.4988	-0.124829	-0.247757
1	5770731	5773251	AT1G16870	protein_coding_gene	-	737	846	756	904	38.7746	42.4846	34.9929	40.2354	-0.174885	-0.311449
1	5773591	5776308	AT1G16880	protein_coding_gene	+	613	639	614	669	32.2508	32.0894	28.4202	29.7759	-0.208018	-0.347924
1	5776176	5778484	AT1G16890	protein_coding_gene	-	483	551	497	559	25.4113	27.6702	23.0046	24.8801	-0.272258	-0.244655
1	5779020	5782433	AT1G16900	protein_coding_gene	-	955	1111	992	1150	50.2439	55.7924	45.9166	51.1844	-0.315106	-0.312116
1	5782454	5783840	AT1G16905	protein_coding_gene	-	494	512	502	608	25.9901	25.7117	23.236	27.061	0.131343	-0.277668
1	5785002	5785927	AT1G16910	protein_coding_gene	+	338	395	369	400	17.7827	19.8362	17.0799	17.8033	-0.234392	-0.0841708
1	5786559	5787112	AT1G16916	protein_coding_gene	-	136	147	136	141	7.15516	7.38207	6.29502	6.27565	-0.211873	-0.165925
1	5787329	5789249	AT1G16920	protein_coding_gene	-	610	640	605	642	32.093	32.1396	28.0036	28.5742	-0.323696	-0.373227
1	5789986	5791534	AT1G16930	protein_coding_gene	+	452	529	526	578	23.7804	26.5654	24.3469	25.7257	-0.0821137	0.0577462
1	5791982	5793491	AT1G16940	protein_coding_gene	+	455	509	447	503	23.9382	25.5611	20.6902	22.3876	-0.324241	-0.344016
1	5796008	5796559	AT1G16950	protein_coding_gene	+	211	235	241	248	11.101	11.8013	11.1551	11.038	-0.112947	0.00811294
1	5799887	5800845	AT1G16960	protein_coding_gene	+	244	293	277	302	12.8372	14.7139	12.8215	13.4415	-0.169614	-0.00219469
1	5800766	5805799	AT1G16970	protein_coding_gene	-	1276	1401	1291	1451	67.1322	70.3557	59.7564	64.5813	-0.351579	-0.463199
1	5807310	5811488	AT1G16980	protein_coding_gene	+	1076	1224	1142	1202	56.6099	61.4671	52.8597	53.4988	-0.525806	-0.253493
1	5812727	5816662	AT1G17000	protein_coding_gene	+	925	1080	984	1065	48.6656	54.2356	45.5463	47.4012	-0.479634	-0.227272
1	5817566	5819352	AT1G17010	protein_coding_gene	+	599	656	616	668	31.5143	32.9431	28.5127	29.7314	-0.286956	-0.274025
1	5820205	5822013	AT1G17020	protein_coding_gene	+	543	633	557	679	28.568	31.7881	25.7818	30.221	-0.140729	-0.267327
1	5822367	5824455	AT1G17030	protein_coding_gene	+	640	726	652	747	33.6713	36.4584	30.1791	33.2476	-0.272008	-0.309153
1	5824847	5828233	AT1G17040	protein_coding_gene	+	807	944	862	930	42.4574	47.406	39.8993	41.3926	-0.451493	-0.199347
1	5829079	5831343	AT1G17050	protein_coding_gene	+	651	670	638	630	34.2501	33.6462	29.531	28.0401	-0.50524	-0.418107
1	5832096	5835456	AT1G17060	protein_coding_gene	-	753	841	771	889	39.6164	42.2335	35.6872	39.5677	-0.208441	-0.320281
1	5837589	5840332	AT1G17070	protein_coding_gene	+	893	940	919	1000	46.982	47.2051	42.5377	44.5081	-0.199154	-0.332253
1	5840268	5841606	AT1G17080	protein_coding_gene	-	302	335	310	353	15.8887	16.8231	14.3489	15.7114	-0.137839	-0.198059
1	5842215	5844283	AT1G17090	protein_coding_gene	-	365	406	343	371	19.2032	20.3886	15.8764	16.5125	-0.451812	-0.397622
1	5844675	5845661	AT1G17100	protein_coding_gene	+	297	379	325	344	15.6256	19.0327	15.0432	15.3108	-0.449745	-0.0743611
1	5845659	5850934	AT1G17110	protein_coding_gene	-	1476	1603	1560	1753	77.6545	80.4998	72.2076	78.0228	-0.139115	-0.314676
1	5851952	5853955	AT1G17120	protein_coding_gene	+	600	641	637	795	31.5669	32.1899	29.4848	35.384	0.274832	-0.188453
1	5854147	5856697	AT1G17130	protein_coding_gene	+	675	716	699	736	35.5127	35.9562	32.3546	32.758	-0.272891	-0.27115
1	5856572	5858550	AT1G17140	protein_coding_gene	-	557	601	623	642	29.3046	30.1811	28.8367	28.5742	-0.148249	-0.0433852
1	5860118	5862682	AT1G17145	protein_coding_gene	-	672	682	675	743	35.3549	34.2488	31.2437	33.0696	-0.101635	-0.356395
1	5863430	5864009	AT1G17147	protein_coding_gene	-	125	141	123	138	6.57643	7.08076	5.69329	6.14212	-0.18264	-0.178394
1	5865706	5867495	AT1G17150	protein_coding_gene	+	546	539	499	612	28.7259	27.0676	23.0972	27.239	0.0164447	-0.553699
1	5867634	5869356	AT1G17160	protein_coding_gene	+	640	658	622	644	33.6713	33.0436	28.7905	28.6632	-0.394547	-0.437026
1	5869845	5870840	AT1G17170	protein_coding_gene	+	305	373	310	341	16.0465	18.7314	14.3489	15.1773	-0.432174	-0.217808
1	5872144	5873086	AT1G17180	protein_coding_gene	+	302	339	339	373	15.8887	17.024	15.6913	16.6015	-0.0515123	-0.0248385
1	5875349	5876545	AT1G17190	protein_coding_gene	+	313	341	345	372	16.4674	17.1244	15.969	16.557	-0.069131	-0.0618817
1	5878399	5880041	AT1G17200	protein_coding_gene	+	446	511	459	517	23.4647	25.6615	21.2457	23.0107	-0.268769	-0.234734
1	5880129	5884756	AT1G17210	protein_coding_gene	-	1611	1649	1674	1858	84.7571	82.8098	77.4843	82.6961	-0.00624695	-0.403844
1	5885082	5890470	AT1G17220	protein_coding_gene	+	1938	2028	1983	2296	101.961	101.842	91.7869	102.191	0.017238	-0.517024
1	5891323	5895075	AT1G17230	protein_coding_gene	+	1208	1364	1241	1386	63.5546	68.4976	57.4421	61.6883	-0.422139	-0.393063
1	5892299	5893652	AT1G17232	other_RNA	-	556	595	508	608	29.252	29.8798	23.5138	27.061	-0.26423	-0.559411
1	5895350	5895710	AT1G17235	protein_coding_gene	+	84	100	111	111	4.41936	5.02182	5.13785	4.9404	-0.0182395	0.164454
1	5896415	5898717	AT1G17240	protein_coding_gene	-	772	904	814	917	40.616	45.3972	37.6775	40.814	-0.349166	-0.234868
1	5901168	5903439	AT1G17250	protein_coding_gene	-	806	869	873	943	42.4048	43.6396	40.4085	41.9712	-0.127511	-0.155134
1	5899993	5903619	AT1G17255	other_RNA	+	1172	1279	1232	1352	61.6606	64.2291	57.0255	60.175	-0.257048	-0.300907
1	5904057	5908898	AT1G17260	protein_coding_gene	+	1651	1816	1709	1878	86.8615	91.1962	79.1043	83.5863	-0.407117	-0.425891
1	5909248	5911693	AT1G17270	protein_coding_gene	-	753	858	761	884	39.6164	43.0872	35.2243	39.3452	-0.291509	-0.359149
1	5912052	5915313	AT1G17275	transposable_element_gene	+	275	261	265	289	14.4682	13.1069	12.266	12.8629	-0.0338696	-0.301413
1	5915643	5916212	AT1G17277	transposable_element_gene	-	91	102	102	102	4.78764	5.12225	4.72126	4.53983	-0.132552	-0.0152211
1	5916870	5920089	AT1G17280	protein_coding_gene	-	838	919	825	876	44.0884	46.1505	38.1867	38.9891	-0.549289	-0.460371
1	5920773	5921415	AT1G17285	protein_coding_gene	+	219	236	213	255	11.5219	11.8515	9.85911	11.3496	-0.0736863	-0.254472
1	5922629	5926400	AT1G17290	protein_coding_gene	+	1110	1166	1062	1209	58.3987	58.5544	49.1567	53.8103	-0.316531	-0.630722
1	5926993	5927784	AT1G17300	protein_coding_gene	+	321	336	322	358	16.8883	16.8733	14.9044	15.9339	-0.115983	-0.248915
1	5928013	5928667	AT1G17310	protein_coding_gene	-	289	322	301	355	15.2047	16.1703	13.9324	15.8004	-0.046255	-0.166714
1	5929908	5931831	AT1G17330	protein_coding_gene	+	492	507	495	558	25.8848	25.4606	22.912	24.8355	-0.0623244	-0.301064
1	5933869	5938761	AT1G17340	protein_coding_gene	+	1441	1550	1490	1669	75.8131	77.8382	68.9675	74.2841	-0.203773	-0.402405
1	5940422	5941210	AT1G17345	protein_coding_gene	+	296	340	298	331	15.573	17.0742	13.7935	14.7322	-0.293838	-0.232303
1	5941783	5944463	AT1G17350	protein_coding_gene	+	677	771	648	787	35.618	38.7182	29.9939	35.0279	-0.303959	-0.491408
1	5946763	5951473	AT1G17360	protein_coding_gene	+	1317	1482	1318	1456	69.2893	74.4234	61.0061	64.8039	-0.576813	-0.513376
1	5951541	5955037	AT1G17370	protein_coding_gene	-	962	1065	1025	1123	50.6122	53.4824	47.4441	49.9826	-0.243323	-0.22626
1	5955487	5957212	AT1G17380	protein_coding_gene	-	384	458	424	474	20.2028	22.9999	19.6256	21.0969	-0.202692	-0.0646679
1	5958627	5959651	AT1G17390	transposable_element_gene	-	97	105	105	155	5.10331	5.27291	4.86013	6.89876	0.330268	-0.0544818
1	5960480	5962481	AT1G17400	protein_coding_gene	-	563	627	582	654	29.6203	31.4868	26.939	29.1083	-0.216097	-0.252171
1	5968533	5969995	AT1G17410	protein_coding_gene	-	369	440	394	424	19.4136	22.096	18.237	18.8715	-0.35651	-0.135605
1	5977410	5981480	AT1G17420	protein_coding_gene	+	1146	1268	1232	1296	60.2927	63.6767	57.0255	57.6826	-0.384862	-0.213318
1	5982266	5984013	AT1G17430	protein_coding_gene	+	373	439	406	420	19.6241	22.0458	18.7925	18.6934	-0.371705	-0.0948767
1	5983983	5987784	AT1G17440	protein_coding_gene	-	1221	1306	1197	1391	64.2386	65.585	55.4054	61.9108	-0.23011	-0.571416
1	5988279	5996785	AT1G17450	protein_coding_gene	-	2637	2885	2675	3019	138.736	144.879	123.817	134.37	-0.444777	-0.651312
1	5997179	5998475	AT1G17455	protein_coding_gene	+	302	303	280	330	15.8887	15.2161	12.9603	14.6877	-0.0683314	-0.386012
1	5998813	6002716	AT1G17460	protein_coding_gene	+	1016	1197	1058	1168	53.4532	60.1112	48.9716	51.9855	-0.543041	-0.313205
1	6002911	6006405	AT1G17470	protein_coding_gene	+	921	1022	1015	1039	48.4552	51.323	46.9812	46.244	-0.363715	-0.106689
1	6006460	6008266	AT1G17480	protein_coding_gene	-	596	622	618	655	31.3564	31.2357	28.6053	29.1528	-0.189555	-0.251288
1	6008588	6009420	AT1G17490	protein_coding_gene	+	138	164	153	154	7.26038	8.23578	7.0819	6.85425	-0.251742	-0.0333261
1	6009569	6013742	AT1G17495	transposable_element_gene	-	1586	1717	1673	1939	83.4418	86.2246	77.438	86.3013	0.00412734	-0.33476
1	6018756	6023503	AT1G17500	protein_coding_gene	+	1543	1682	1648	1761	81.1795	84.467	76.2808	78.3788	-0.33741	-0.276076
1	6023503	6024309	AT1G17510	protein_coding_gene	-	220	233	225	228	11.5745	11.7008	10.4146	10.1479	-0.235079	-0.174976
1	6024635	6027385	AT1G17520	protein_coding_gene	-	701	717	692	746	36.8806	36.0064	32.0305	33.2031	-0.238326	-0.41339
1	6027630	6028506	AT1G17530	protein_coding_gene	+	328	330	317	301	17.2566	16.572	14.673	13.397	-0.410688	-0.323573
1	6029276	6032754	AT1G17540	protein_coding_gene	-	1314	1305	1237	1433	69.1315	65.5347	57.2569	63.7802	-0.109104	-0.747703
1	6033108	6033908	AT1G17545	protein_coding_gene	+	244	279	273	286	12.8372	14.0109	12.6363	12.7293	-0.175292	-0.0281422
1	6034361	6037289	AT1G17550	protein_coding_gene	+	905	990	949	1043	47.6134	49.716	43.9263	46.422	-0.237589	-0.272554
1	6037463	6038692	AT1G17560	protein_coding_gene	-	346	401	337	377	18.2036	20.1375	15.5987	16.7796	-0.391194	-0.317046
1	6038756	6038838	AT1G17570	tRNA	+	28	40	39	36	1.47312	2.00873	1.80519	1.60229	-0.151479	0.129852
1	6039302	6049556	AT1G17580	protein_coding_gene	+	3004	3383	3193	3363	158.045	169.888	147.794	149.681	-0.7997	-0.414528
1	6050192	6052568	AT1G17590	protein_coding_gene	-	734	774	776	823	38.6168	38.8689	35.9186	36.6302	-0.182202	-0.221026
1	6052935	6056664	AT1G17600	protein_coding_gene	-	1410	1508	1429	1532	74.1822	75.729	66.144	68.1865	-0.444732	-0.480011
1	6056894	6058357	AT1G17610	protein_coding_gene	+	471	590	525	588	24.78	29.6287	24.3006	26.1708	-0.327489	-0.0483844
1	6059440	6060667	AT1G17615	protein_coding_gene	+	466	486	486	554	24.5169	24.406	22.4954	24.6575	0.0253863	-0.208523
1	6062215	6063291	AT1G17620	protein_coding_gene	+	308	340	297	334	16.2043	17.0742	13.7472	14.8657	-0.276483	-0.317737
1	6064524	6066720	AT1G17630	protein_coding_gene	+	742	856	790	844	39.0377	42.9868	36.5667	37.5649	-0.42741	-0.200979
1	6067393	6069098	AT1G17640	protein_coding_gene	-	500	586	497	558	26.3057	29.4279	23.0046	24.8355	-0.441218	-0.332601
1	6069476	6072012	AT1G17650	protein_coding_gene	-	760	782	766	843	39.9847	39.2706	35.4558	37.5204	-0.141241	-0.368871
1	6075819	6075891	AT1G17660	tRNA	+	27	31	29	15	1.42051	1.55676	1.34232	0.667622	-0.430622	-0.0332657
1	6072252	6074484	AT1G17665	protein_coding_gene	-	624	677	655	673	32.8296	33.9977	30.3179	29.954	-0.357733	-0.223536
1	6075944	6076018	AT1G17670	tRNA	-	24	32	30	25	1.26268	1.60698	1.38861	1.1127	-0.21282	0.0547037
1	6076076	6082337	AT1G17680	protein_coding_gene	+	1680	1862	1732	2014	88.3873	93.5063	80.1689	89.6394	-0.202055	-0.447739
1	6082754	6088340	AT1G17690	protein_coding_gene	-	1418	1563	1516	1697	74.603	78.491	70.171	75.5303	-0.168698	-0.260495
1	6089516	6090323	AT1G17700	protein_coding_gene	+	314	407	331	401	16.52	20.4388	15.321	17.8478	-0.296268	-0.150279
1	6090559	6092027	AT1G17710	protein_coding_gene	-	479	550	448	563	25.2009	27.62	20.7365	25.0581	-0.249668	-0.46631
1	6093207	6098383	AT1G17720	protein_coding_gene	-	1474	1559	1453	1618	77.5493	78.2902	67.2549	72.0142	-0.362055	-0.6053
1	6099088	6100315	AT1G17730	protein_coding_gene	+	381	416	382	451	20.045	20.8908	17.6816	20.0732	-0.0903322	-0.272211
1	6100960	6101983	AT1G17744	protein_coding_gene	-	351	382	329	416	18.4666	19.1833	15.2284	18.5154	-0.0769287	-0.394923
1	6100963	6105265	AT1G17745	protein_coding_gene	+	1130	1261	1122	1348	59.4509	63.3251	51.9339	59.997	-0.211937	-0.503925
1	6106655	6110120	AT1G17750	protein_coding_gene	+	1225	1337	1195	1353	64.449	67.1417	55.3129	60.2195	-0.433881	-0.590754
1	6110106	6116617	AT1G17760	protein_coding_gene	-	1870	2035	1946	2081	98.3834	102.194	90.0743	92.6214	-0.485101	-0.428093
1	6120740	6122822	AT1G17770	protein_coding_gene	+	858	890	847	921	45.1406	44.6942	39.205	40.992	-0.282871	-0.457287
1	6123700	6125269	AT1G17780	protein_coding_gene	+	316	347	362	418	16.6252	17.4257	16.7559	18.6044	0.138871	0.0159887
1	6125355	6127404	AT1G17790	protein_coding_gene	-	651	693	635	735	34.2501	34.8012	29.3922	32.7135	-0.179684	-0.430899
1	6128822	6129508	AT1G17800	protein_coding_gene	+	185	200	195	223	9.73312	10.0436	9.02595	9.92532	-0.0187228	-0.115473
1	6130024	6131627	AT1G17810	protein_coding_gene	+	640	722	694	706	33.6713	36.2575	32.1231	31.4228	-0.415823	-0.134975
1	6131536	6135345	AT1G17820	protein_coding_gene	-	1125	1319	1173	1289	59.1879	66.2378	54.2945	57.371	-0.564295	-0.324883
1	6135802	6138432	AT1G17830	protein_coding_gene	-	525	652	585	677	27.621	32.7423	27.0778	30.132	-0.232822	-0.0519326
1	6142563	6146521	AT1G17840	protein_coding_gene	+	1286	1365	1295	1444	67.6583	68.5478	59.9415	64.2698	-0.262519	-0.483276
1	6145925	6148940	AT1G17850	protein_coding_gene	-	903	1028	936	1015	47.5081	51.6243	43.3245	45.1758	-0.463713	-0.310477
1	6149300	6150038	AT1G17860	protein_coding_gene	+	206	233	235	257	10.838	11.7008	10.8774	11.4386	-0.0385497	0.00598818
1	6149938	6152222	AT1G17870	protein_coding_gene	-	707	798	744	807	37.1963	40.0741	34.4375	35.9181	-0.337243	-0.230533
1	6152408	6153982	AT1G17880	protein_coding_gene	-	393	455	414	433	20.6763	22.8493	19.1628	19.272	-0.3901	-0.169589
1	6154267	6155752	AT1G17890	protein_coding_gene	-	433	413	438	495	22.7808	20.7401	20.2737	22.0315	0.139645	-0.270291
1	6157367	6158130	AT1G17900	transposable_element_gene	-	114	138	110	146	5.99771	6.93011	5.09156	6.49819	-0.0833555	-0.192573
1	6159125	6161615	AT1G17910	protein_coding_gene	+	950	998	928	1008	49.9809	50.1177	42.9543	44.8642	-0.381314	-0.515767
1	6161871	6165382	AT1G17920	protein_coding_gene	-	1010	1110	1017	1129	53.1376	55.7422	47.0738	50.2497	-0.377367	-0.428518
1	6166219	6168839	AT1G17930	protein_coding_gene	-	749	785	781	876	39.406	39.4213	36.1501	38.9891	-0.0345084	-0.264925
1	6169340	6173222	AT1G17940	protein_coding_gene	-	942	1071	955	1094	49.56	53.7837	44.204	48.6919	-0.355777	-0.391277
1	6177616	6179289	AT1G17950	protein_coding_gene	+	439	485	429	497	23.0964	24.3558	19.8571	22.1205	-0.231913	-0.349746
1	6180895	6183806	AT1G17960	protein_coding_gene	-	945	998	918	1074	49.7178	50.1177	42.4914	47.8017	-0.165508	-0.532546
1	6184903	6187472	AT1G17970	protein_coding_gene	+	657	751	728	773	34.5657	37.7139	33.6969	34.4048	-0.275601	-0.074362
1	6187506	6191708	AT1G17980	protein_coding_gene	-	1130	1260	1180	1360	59.4509	63.2749	54.6186	60.5311	-0.174381	-0.320007
1	6192070	6194093	AT1G17990	protein_coding_gene	-	0	0	0	0	0	0	0	0	0	0
1	6194542	6196229	AT1G18000	protein_coding_gene	-	0	0	0	0	0	0	0	0	0	0
1	6199897	6201484	AT1G18010	protein_coding_gene	+	0	0	0	0	0	0	0	0	0	0
1	6202248	6203918	AT1G18020	protein_coding_gene	+	0	0	0	0	0	0	0	0	0	0
1	6204342	6206988	AT1G18030	protein_coding_gene	+	766	813	771	798	40.3004	40.8274	35.6872	35.5175	-0.429975	-0.374381
1	6206870	6209500	AT1G18040	protein_coding_gene	-	742	809	744	833	39.0377	40.6265	34.4375	37.0753	-0.284945	-0.379672
1	6209770	6211588	AT1G18050	protein_coding_gene	-	357	395	397	425	18.7823	19.8362	18.3759	18.916	-0.104535	-0.0471416
1	6211872	6213444	AT1G18060	protein_coding_gene	-	396	429	451	443	20.8341	21.5436	20.8754	19.7171	-0.201114	0.00451734
1	6213724	6218340	AT1G18070	protein_coding_gene	-	1196	1282	1229	1407	62.9233	64.3797	56.8866	62.623	-0.11023	-0.3901
1	6220647	6220833	AT1G18075	miRNA	+	77	106	94	88	4.05108	5.32313	4.35097	3.91672	-0.328121	0.0731677
1	6222200	6224151	AT1G18080	protein_coding_gene	+	664	693	695	832	34.934	34.8012	32.1694	37.0308	0.186037	-0.238692
1	6224500	6227822	AT1G18090	protein_coding_gene	+	906	930	988	1040	47.666	46.7029	45.7315	46.2885	-0.0303899	-0.141551
1	6227216	6230188	AT1G18100	protein_coding_gene	-	685	811	759	880	36.0388	40.7269	35.1318	39.1672	-0.123399	-0.0760311
1	6232091	6233926	AT1G18120	pseudogene	+	410	495	427	502	21.5707	24.858	19.7645	22.3431	-0.258932	-0.198697
1	6235894	6238799	AT1G18130	protein_coding_gene	+	644	742	647	792	33.8818	37.2619	29.9476	35.2505	-0.167043	-0.348363
1	6238843	6241436	AT1G18140	protein_coding_gene	-	683	764	781	853	35.9336	38.3667	36.1501	37.9654	-0.0324746	0.0180271
1	6244297	6247812	AT1G18150	protein_coding_gene	-	847	985	970	955	44.5619	49.4649	44.8983	42.5053	-0.513522	0.0251491
1	6248792	6254039	AT1G18160	protein_coding_gene	+	1718	1781	1655	1962	90.3865	89.4386	76.6048	87.325	-0.112414	-0.754762
1	6254228	6255690	AT1G18170	protein_coding_gene	+	459	506	447	469	24.1487	25.4104	20.6902	20.8743	-0.472031	-0.365475
1	6255829	6257900	AT1G18180	protein_coding_gene	+	693	727	681	692	36.4597	36.5086	31.5214	30.7996	-0.492494	-0.423799
1	6257850	6261457	AT1G18190	protein_coding_gene	-	1017	1133	1081	1238	53.5059	56.8972	50.0362	55.1011	-0.120013	-0.241146
1	6262053	6262330	AT1G18191	pseudogene	-	102	134	103	140	5.36637	6.72924	4.76755	6.23114	-0.0978521	-0.13307
1	6265415	6266937	AT1G18200	protein_coding_gene	-	339	365	337	365	17.8353	18.3296	15.5987	16.2455	-0.250745	-0.273667
1	6266608	6268828	AT1G18210	protein_coding_gene	-	455	514	468	484	23.9382	25.8121	21.6623	21.5419	-0.439236	-0.238395
1	6269669	6269807	AT1G18220	protein_coding_gene	-	109	120	108	100	5.73465	6.02618	4.99899	4.45081	-0.345133	-0.158871
1	6272665	6273307	AT1G18230	pseudogene	-	199	184	151	226	10.4697	9.24015	6.98932	10.0588	0.131807	-0.591956
1	6274285	6275594	AT1G18240	transposable_element_gene	-	12	24	18	23	0.631338	1.20524	0.833164	1.02369	-0.0860583	0.118211
1	6276787	6278150	AT1G18250	protein_coding_gene	-	546	547	507	604	28.7259	27.4693	23.4675	26.8829	-0.0562467	-0.515328
1	6278847	6282103	AT1G18260	protein_coding_gene	-	1038	1119	1072	1202	54.6107	56.1941	49.6196	53.4988	-0.181989	-0.345789
1	6282251	6283293	AT1G18265	protein_coding_gene	-	246	304	285	336	12.9424	15.2663	13.1918	14.9547	-0.0400795	0.0344902
1	6283411	6293871	AT1G18270	protein_coding_gene	-	2878	3311	2969	3462	151.416	166.272	137.426	154.087	-0.48148	-0.582235
1	6294332	6295364	AT1G18280	protein_coding_gene	+	327	342	329	383	17.2039	17.1746	15.2284	17.0466	-0.0154721	-0.245407
1	6297363	6298328	AT1G18290	protein_coding_gene	+	290	298	291	332	15.2573	14.965	13.4695	14.7767	-0.0244169	-0.235982
1	6299686	6301086	AT1G18300	protein_coding_gene	+	319	402	346	363	16.7831	20.1877	16.0153	16.1565	-0.473564	-0.0948043
1	6301199	6303956	AT1G18310	protein_coding_gene	-	654	688	686	779	34.4079	34.5501	31.7528	34.6718	0.010346	-0.23086
1	6304359	6305689	AT1G18320	protein_coding_gene	+	135	137	147	114	7.10255	6.87989	6.80418	5.07393	-0.370416	-0.0565789
1	6305965	6308013	AT1G18330	protein_coding_gene	-	105	133	132	139	5.5242	6.67902	6.10987	6.18663	-0.0970856	0.121453
1	6309040	6311326	AT1G18335	protein_coding_gene	-	539	585	558	650	28.3576	29.3776	25.8281	28.9303	-0.0414254	-0.243048
1	6311482	6313931	AT1G18340	protein_coding_gene	-	564	661	627	687	29.6729	33.1942	29.0219	30.5771	-0.231787	-0.0600832
1	6315650	6316738	AT1G18350	protein_coding_gene	+	451	478	499	535	23.7278	24.0043	23.0972	23.8119	-0.0196781	-0.0651644
1	6316694	6319427	AT1G18360	protein_coding_gene	-	715	812	756	797	37.6172	40.7772	34.9929	35.473	-0.429779	-0.217806
1	6319649	6324222	AT1G18370	protein_coding_gene	-	1374	1521	1356	1614	72.2881	76.3819	62.7651	71.8361	-0.264051	-0.579804
1	6326365	6326699	AT1G18382	other_RNA	-	154	155	149	171	8.10216	7.78382	6.89675	7.61089	-0.031165	-0.220264
1	6325641	6330098	AT1G18390	protein_coding_gene	+	1091	1238	1179	1356	57.3991	62.1701	54.5723	60.353	-0.116081	-0.188915
1	6331397	6333743	AT1G18400	protein_coding_gene	+	379	435	419	425	19.9397	21.8449	19.3942	18.916	-0.324606	-0.0615075
1	6336527	6342460	AT1G18410	protein_coding_gene	-	1669	1822	1718	1911	87.8085	91.4975	79.5209	85.0551	-0.342904	-0.45317
1	6343095	6345662	AT1G18415	other_RNA	-	796	903	855	930	41.8787	45.347	39.5753	41.3926	-0.300314	-0.180486
1	6343329	6345689	AT1G18420	protein_coding_gene	+	770	876	820	895	40.5108	43.9911	37.9553	39.8348	-0.3211	-0.204027
1	6345763	6345835	AT1G18430	tRNA	+	19	38	47	42	0.999618	1.90829	2.17548	1.86934	-0.0141702	0.475144
1	6345973	6347910	AT1G18440	protein_coding_gene	+	474	589	509	554	24.9378	29.5785	23.56	24.6575	-0.47298	-0.139911
1	6348106	6351975	AT1G18450	protein_coding_gene	+	1151	1211	1180	1311	60.5558	60.8142	54.6186	58.3502	-0.159619	-0.391323
1	6352469	6356113	AT1G18460	protein_coding_gene	+	1008	1095	1078	1155	53.0324	54.9889	49.8973	51.4069	-0.24559	-0.21853
[truncated: 31,604 more rows]
