# Supplementary material for: H3K27me3 demethylases alter HSP22 and HSP17.6C expression in response to recurring heat in Arabidopsis
Source: Nat Commun. 2021 Jun 9;12:3480. doi: 10.1038/s41467-021-23766-w (PMC8190089; doi:10.1038/s41467-021-23766-w)
Supplement: Supplementary file 8 — Supplementary Data 6 [file 41467_2021_23766_MOESM8_ESM.xlsx]

## Sheet: Sheet1
Supplementary Data 6. H3K4 trimethylated genes in wild type and jmjq mutants with and without acclimation
chr	start	end	id	annotation	direction	WT_Ctl_reads	WT_ACC_reads	mut_Ctl_reads	mut_ACC_reads	WT_Ctl_RPM	WT_ACC_RPM	mut_Ctl_RPM	mut_ACC_RPM	mut_WT_ACC_diff	mut_WT_Ctl_diff
1	3630	5899	AT1G01010	protein_coding_gene	+	738	456	990	505	29.862	33.3743	32.3548	33.2204	0.0133326	-0.223517
1	5927	8737	AT1G01020	protein_coding_gene	-	950	537	1290	636	38.4402	39.3026	42.1593	41.838	-0.19905	-0.293002
1	11648	13714	AT1G01030	protein_coding_gene	-	1245	675	1812	897	50.3769	49.4027	59.2191	59.0073	-0.652917	-0.597726
1	23145	31227	AT1G01040	protein_coding_gene	+	2195	1230	2753	1285	88.8172	90.0227	89.9726	84.5311	0.293949	-0.0611001
1	28499	28706	AT1G01046	miRNA	+	51	24	64	23	2.06363	1.75654	2.09163	1.51301	0.0953014	-0.00970985
1	31169	33153	AT1G01050	protein_coding_gene	-	911	558	1206	680	36.8622	40.8396	39.4141	44.7324	-0.297646	-0.20664
1	33378	37871	AT1G01060	protein_coding_gene	-	1805	950	2060	936	73.0365	69.5297	67.3242	61.5729	0.491611	0.341005
1	38751	40944	AT1G01070	protein_coding_gene	-	137	92	184	69	5.54349	6.7334	6.01342	4.53902	0.464382	-0.097767
1	44676	44787	AT1G01073	protein_coding_gene	+	18	13	14	9	0.728341	0.951459	0.457543	0.592047	0.205982	0.17701
1	45295	47019	AT1G01080	protein_coding_gene	-	1612	859	1928	909	65.227	62.8695	63.0102	59.7967	0.196196	0.138427
1	47484	49286	AT1G01090	protein_coding_gene	-	2252	1162	2547	1365	91.1236	85.0458	83.2402	89.7937	-0.253927	0.422264
1	50074	51199	AT1G01100	protein_coding_gene	-	905	555	1161	604	36.6194	40.62	37.9434	39.7329	0.069977	-0.108425
1	52238	54692	AT1G01110	protein_coding_gene	+	621	372	869	417	25.1278	27.2264	28.4004	27.4315	-0.0196188	-0.316436
1	56623	56740	AT1G01115	protein_coding_gene	+	15	12	30	13	0.606951	0.87827	0.980449	0.855178	0.012402	-0.211106
1	57268	59167	AT1G01120	protein_coding_gene	-	1202	651	1475	793	48.637	47.6462	48.2054	52.1659	-0.319976	0.0310118
1	61904	63811	AT1G01130	protein_coding_gene	-	570	316	737	358	23.0641	23.1278	24.0864	23.5503	-0.0437302	-0.105273
1	64165	67625	AT1G01140	protein_coding_gene	-	1765	996	2024	1069	71.4179	72.8964	66.1477	70.322	0.152119	0.317792
1	70114	72138	AT1G01150	protein_coding_gene	-	353	227	484	217	14.2836	16.6139	15.8179	14.2749	0.297806	-0.197812
1	72338	74096	AT1G01160	protein_coding_gene	+	1168	662	1444	732	47.2613	48.4512	47.1923	48.1531	0.0214466	0.0050179
1	73930	74737	AT1G01170	protein_coding_gene	-	532	296	558	274	21.5265	21.664	18.2364	18.0245	0.408929	0.369265
1	75582	76758	AT1G01180	protein_coding_gene	+	1284	671	1544	757	51.955	49.1099	50.4605	49.7977	-0.0489005	0.10443
1	78931	79032	AT1G01183	miRNA	-	118	54	155	67	4.77468	3.95222	5.06566	4.40746	-0.111377	-0.0655963
1	83044	84864	AT1G01190	protein_coding_gene	-	341	185	455	216	13.798	13.54	14.8701	14.2091	-0.0898251	-0.141614
1	86514	88213	AT1G01200	protein_coding_gene	-	648	375	773	416	26.2203	27.4459	25.2629	27.3657	0.00766263	0.0943528
1	88897	89745	AT1G01210	protein_coding_gene	+	677	421	932	433	27.3937	30.8126	30.4593	28.484	0.213871	-0.285092
1	91375	95651	AT1G01220	protein_coding_gene	+	2061	1072	2574	1314	83.3951	78.4588	84.1226	86.4388	-0.439551	-0.0397437
1	95986	97407	AT1G01225	protein_coding_gene	+	870	529	1121	584	35.2032	38.7171	36.6361	38.4172	0.0241395	-0.119553
1	97455	99240	AT1G01230	protein_coding_gene	+	1216	693	1615	821	49.2035	50.7201	52.7809	54.0078	-0.227196	-0.250522
1	99893	101834	AT1G01240	protein_coding_gene	+	951	566	1149	495	38.4807	41.4251	37.5512	32.5626	0.729869	0.0753774
1	104490	105330	AT1G01250	protein_coding_gene	-	434	217	458	257	17.5611	15.8821	14.9682	16.9062	-0.126488	0.321724
1	108945	111609	AT1G01260	protein_coding_gene	+	1759	1002	2219	1130	71.1751	73.3356	72.5206	74.3347	-0.0581421	-0.0793651
1	111889	111961	AT1G01270	tRNA	-	17	19	29	9	0.687878	1.39059	0.947768	0.592047	0.409789	-0.14415
1	112262	113947	AT1G01280	protein_coding_gene	+	221	129	307	133	8.94241	9.4414	10.0333	8.74913	0.114793	-0.177146
1	114285	116108	AT1G01290	protein_coding_gene	+	904	461	1099	555	36.5789	33.7402	35.9171	36.5095	-0.23368	0.0549612
1	116942	118764	AT1G01300	protein_coding_gene	+	3152	1590	3949	2114	127.541	116.371	129.06	139.065	-1.00506	-0.0670591
1	119396	119997	AT1G01305	protein_coding_gene	+	81	50	104	35	3.27754	3.65946	3.39889	2.3024	0.395604	-0.0332115
1	120153	121130	AT1G01310	protein_coding_gene	+	229	140	307	147	9.26612	10.2465	10.0333	9.6701	0.0913353	-0.123503
1	121066	130577	AT1G01320	protein_coding_gene	-	2825	1530	3516	1693	114.309	111.979	114.909	111.371	0.0288089	-0.0280009
1	132327	135831	AT1G01340	protein_coding_gene	-	610	327	796	332	24.6827	23.9329	26.0146	21.8399	0.2188	-0.132283
1	136123	138162	AT1G01350	protein_coding_gene	+	717	381	925	469	29.0123	27.8851	30.2305	30.8522	-0.273844	-0.111925
1	138512	139568	AT1G01355	protein_coding_gene	+	390	198	533	241	15.7807	14.4915	17.4193	15.8537	-0.174905	-0.201149
1	141970	143183	AT1G01360	protein_coding_gene	+	1355	760	1753	866	54.8279	55.6238	57.2909	56.968	-0.0895832	-0.164489
1	143563	145684	AT1G01370	protein_coding_gene	+	737	402	890	449	29.8215	29.422	29.0867	29.5365	-0.0105444	0.0677042
1	147152	147942	AT1G01380	protein_coding_gene	+	130	71	179	79	5.26024	5.19643	5.85001	5.19685	-9.27e-05	-0.125158
1	148119	149806	AT1G01390	protein_coding_gene	-	803	364	962	508	32.4921	26.6409	31.4397	33.4177	-0.61933	0.0930705
1	150688	152210	AT1G01400	protein_coding_gene	-	202	152	324	128	8.17361	11.1248	10.5889	8.42022	0.433618	-0.395099
1	153112	154198	AT1G01410	protein_coding_gene	+	123	77	169	62	4.977	5.63557	5.5232	4.07854	0.354394	-0.11923
1	154491	156011	AT1G01420	protein_coding_gene	-	1562	712	1760	973	63.2039	52.1107	57.5197	64.0068	-0.781653	0.365911
1	156800	158655	AT1G01430	protein_coding_gene	-	2359	1184	2822	1435	95.4532	86.656	92.2276	94.3985	-0.406972	0.166494
1	159855	162572	AT1G01440	protein_coding_gene	-	1174	680	1458	784	47.504	49.7686	47.6498	51.5738	-0.126804	-0.0105685
1	163418	166239	AT1G01448	other_RNA	+	857	539	1048	461	34.6771	39.449	34.2504	30.3259	0.773941	0.0363491
1	164104	165517	AT1G01450	protein_coding_gene	-	234	154	311	140	9.46844	11.2711	10.164	9.20961	0.322516	-0.111019
1	166588	167842	AT1G01453	protein_coding_gene	-	355	181	406	198	14.3645	13.2472	13.2687	13.025	0.0306558	0.147425
1	168722	171165	AT1G01460	protein_coding_gene	+	234	159	342	130	9.46844	11.6371	11.1771	8.55178	0.486973	-0.266138
1	172145	172948	AT1G01470	protein_coding_gene	-	349	175	441	213	14.1217	12.8081	14.4126	14.0118	-0.164389	-0.0385047
1	173250	173466	AT1G01471	protein_coding_gene	+	20	22	40	10	0.809268	1.61016	1.30727	0.65783	0.457855	-0.243764
1	175781	178400	AT1G01480	protein_coding_gene	+	263	184	372	149	10.6419	13.4668	12.1576	9.80166	0.538955	-0.224582
1	180058	182358	AT1G01490	protein_coding_gene	-	1939	1091	2344	1219	78.4586	79.8494	76.6058	80.1894	-0.0190065	0.105211
1	185132	186923	AT1G01500	protein_coding_gene	+	2226	1204	2655	1345	90.0716	88.1198	86.7698	88.4781	-0.019066	0.175574
1	187210	190056	AT1G01510	protein_coding_gene	+	2858	1412	3188	1733	115.644	103.343	104.189	114.002	-0.511384	0.546504
1	190595	192139	AT1G01520	protein_coding_gene	+	765	415	822	368	30.9545	30.3735	26.8643	24.2081	0.591041	0.380598
1	192639	193670	AT1G01530	protein_coding_gene	-	87	47	137	47	3.52032	3.43989	4.47739	3.0918	0.0963431	-0.239733
1	195779	198684	AT1G01540	protein_coding_gene	+	2874	1521	3519	1857	116.292	111.321	115.007	122.159	-0.50169	0.0597514
1	199638	201775	AT1G01550	protein_coding_gene	+	1494	923	1910	856	60.4523	67.5536	62.4219	56.3102	0.715087	-0.125646
1	202135	204335	AT1G01560	protein_coding_gene	+	356	184	431	169	14.405	13.4668	14.0858	11.1173	0.33545	0.0422846
1	205175	207435	AT1G01570	protein_coding_gene	+	1019	500	1211	600	41.2322	36.5946	39.5775	39.4698	-0.233152	0.130169
1	209394	213041	AT1G01580	protein_coding_gene	+	450	235	557	237	18.2085	17.1995	18.2037	15.5906	0.198734	0.000569313
1	214228	217304	AT1G01590	protein_coding_gene	+	313	177	381	168	12.665	12.9545	12.4517	11.0515	0.274849	0.030101
1	218993	221286	AT1G01600	protein_coding_gene	+	885	498	1194	618	35.8101	36.4482	39.0219	40.6539	-0.338804	-0.262594
1	221690	224340	AT1G01610	protein_coding_gene	-	1132	649	1331	663	45.8046	47.4998	43.4993	43.6141	0.287911	0.172511
1	225664	227302	AT1G01620	protein_coding_gene	-	3185	1519	3412	1688	128.876	111.174	111.51	111.042	0.00629544	0.792536
1	229012	230917	AT1G01630	protein_coding_gene	+	848	500	1119	575	34.313	36.5946	36.5708	37.8252	-0.100874	-0.189649
1	230993	232508	AT1G01640	protein_coding_gene	-	149	97	277	113	6.02905	7.09935	9.05282	7.43347	-0.0619794	-0.553378
1	232840	237817	AT1G01650	protein_coding_gene	-	1660	895	2023	1028	67.1693	65.5043	66.115	67.6249	-0.129962	0.0645744
1	240056	242608	AT1G01660	protein_coding_gene	-	355	210	502	213	14.3645	15.3697	16.4062	14.0118	0.177194	-0.260401
1	242842	245988	AT1G01670	protein_coding_gene	-	442	272	558	244	17.8848	19.9075	18.2364	16.051	0.455402	-0.0413592
1	246410	248367	AT1G01680	protein_coding_gene	-	219	109	214	83	8.86149	7.97762	6.99387	5.45999	0.487807	0.332232
1	249140	252462	AT1G01690	protein_coding_gene	+	1238	660	1538	749	50.0937	48.3049	50.2644	49.2714	-0.0691922	-0.0120465
1	252946	254495	AT1G01695	protein_coding_gene	+	161	109	266	97	6.51461	7.97762	8.69332	6.38095	0.298414	-0.39607
1	259494	261474	AT1G01700	protein_coding_gene	-	380	218	437	220	15.3761	15.9552	14.2819	14.4723	0.19016	0.142099
1	262827	267771	AT1G01710	protein_coding_gene	+	1779	1066	2395	1154	71.9844	78.0197	78.2725	75.9135	0.120036	-0.362814
1	268329	269819	AT1G01720	protein_coding_gene	+	3160	1633	3952	2116	127.864	119.518	129.158	139.197	-0.865742	-0.0570509
1	269791	270775	AT1G01725	protein_coding_gene	-	668	403	937	455	27.0296	29.4952	30.6227	29.9312	-0.039994	-0.334782
1	270955	272061	AT1G01730	protein_coding_gene	+	1038	563	1228	704	42.001	41.2055	40.1331	46.3112	-0.386082	0.145753
1	272110	274569	AT1G01740	protein_coding_gene	-	870	481	1167	522	35.2032	35.204	38.1395	34.3387	0.0733716	-0.242491
1	275365	276310	AT1G01750	protein_coding_gene	+	131	85	173	99	5.30071	6.22108	5.65392	6.51251	-0.0577533	-0.0754719
1	276265	278448	AT1G01760	protein_coding_gene	-	1091	645	1328	692	44.1456	47.207	43.4012	45.5218	0.123751	0.0562535
1	278614	282891	AT1G01770	protein_coding_gene	+	2295	1159	2605	1332	92.8635	84.8263	85.1357	87.6229	-0.150594	0.409672
1	282760	284245	AT1G01780	protein_coding_gene	+	349	213	395	167	14.1217	15.5893	12.9093	10.9858	0.633852	0.164945
1	284609	291094	AT1G01790	protein_coding_gene	+	1980	1117	2478	1140	80.1176	81.7523	80.9851	74.9926	0.381873	-0.0483322
1	293341	295040	AT1G01800	protein_coding_gene	+	1500	795	1716	870	60.6951	58.1854	56.0817	57.2312	0.0628061	0.301935
1	295220	295859	AT1G01810	protein_coding_gene	+	449	245	653	313	18.1681	17.9313	21.3411	20.5901	-0.303086	-0.357242
1	296000	298120	AT1G01820	protein_coding_gene	-	953	559	1229	594	38.5616	40.9127	40.1657	39.0751	0.145301	-0.127844
1	298534	302315	AT1G01830	protein_coding_gene	-	2752	1484	3174	1742	111.355	108.613	103.732	114.594	-0.283112	0.367634
1	303536	304358	AT1G01840	protein_coding_gene	+	872	407	1047	546	35.2841	29.788	34.2177	35.9175	-0.535283	0.0904533
1	304132	306287	AT1G01860	protein_coding_gene	-	1590	827	1941	990	64.3368	60.5274	63.4351	65.1251	-0.290076	0.05641
1	306383	306456	AT1G01870	tRNA	+	177	85	181	101	7.16202	6.22108	5.91538	6.64408	-0.0834019	0.244041
1	306479	309109	AT1G01880	protein_coding_gene	-	938	561	1281	648	37.9547	41.0591	41.8652	42.6274	-0.121223	-0.309594
1	309274	309347	AT1G01890	tRNA	-	46	25	72	27	1.86132	1.82973	2.35308	1.77614	0.0199559	-0.169674
1	310315	313130	AT1G01900	protein_coding_gene	+	842	469	1050	497	34.0702	34.3257	34.3157	32.6941	0.140938	-0.0209951
1	313100	315902	AT1G01910	protein_coding_gene	-	1483	846	1842	951	60.0072	61.918	60.1996	62.5596	-0.0406606	-0.0124056
1	316127	319650	AT1G01920	protein_coding_gene	+	1113	636	1557	778	45.0358	46.5483	50.8853	51.1791	-0.331327	-0.422525
1	319835	322860	AT1G01930	protein_coding_gene	-	1780	952	2217	1146	72.0249	69.6761	72.4552	75.3873	-0.335364	-0.0253157
1	323026	324917	AT1G01940	protein_coding_gene	+	825	462	1028	535	33.3823	33.8134	33.5967	35.1939	-0.117514	-0.0185258
1	325378	330619	AT1G01950	protein_coding_gene	+	1823	919	2169	1104	73.7648	67.2609	70.8865	72.6244	-0.320723	0.169232
1	330587	337582	AT1G01960	protein_coding_gene	-	3928	2048	4940	2382	158.94	149.891	161.447	156.695	-0.274772	-0.0990407
1	338290	340077	AT1G01970	protein_coding_gene	+	964	496	1217	670	39.0067	36.3018	39.7736	44.0746	-0.613769	-0.0610918
1	340171	341999	AT1G01980	protein_coding_gene	-	423	243	497	231	17.116	17.785	16.2428	15.1959	0.319036	0.106919
1	343165	344341	AT1G01990	protein_coding_gene	-	1913	1025	2399	1276	77.4065	75.0189	78.4033	83.9391	-0.500481	-0.0564653
1	345811	347592	AT1G02000	protein_coding_gene	+	2836	1417	3204	1743	114.754	103.709	104.712	114.66	-0.524162	0.479452
1	347890	352480	AT1G02010	protein_coding_gene	+	1186	685	1548	757	47.9896	50.1346	50.5912	49.7977	0.0238293	-0.185295
1	352636	354969	AT1G02020	protein_coding_gene	-	2609	1455	3367	1742	105.569	106.49	110.039	114.594	-0.385444	-0.215273
1	355320	357258	AT1G02030	protein_coding_gene	-	374	234	455	207	15.1333	17.1263	14.8701	13.6171	0.448258	0.0339731
1	358103	359078	AT1G02040	protein_coding_gene	-	255	145	339	129	10.3182	10.6124	11.0791	8.486	0.344598	-0.116334
1	359116	360518	AT1G02050	protein_coding_gene	-	207	124	253	121	8.37593	9.07546	8.26846	7.95974	0.191249	0.0186269
1	360917	363094	AT1G02060	protein_coding_gene	-	1973	1052	2358	1198	79.8343	76.995	77.0633	78.808	-0.102706	0.156433
1	365208	367340	AT1G02065	protein_coding_gene	+	426	219	613	279	17.2374	16.0284	20.0338	18.3534	-0.28054	-0.324122
1	370256	370967	AT1G02070	protein_coding_gene	-	107	67	171	62	4.32959	4.90367	5.58856	4.07854	0.194884	-0.283248
1	372063	372210	AT1G02074	protein_coding_gene	+	36	21	45	17	1.45668	1.53697	1.47067	1.11831	0.182245	-0.00578236
1	373334	386847	AT1G02080	protein_coding_gene	+	3163	1805	4065	2019	127.986	132.106	132.851	132.816	-0.0308162	-0.213016
1	387276	389647	AT1G02090	protein_coding_gene	-	1705	954	2112	1112	68.9901	69.8225	69.0236	73.1507	-0.196831	-0.00201755
1	389811	392816	AT1G02100	protein_coding_gene	+	1620	898	2002	1035	65.5507	65.7239	65.4287	68.0854	-0.144359	0.00754219
1	392830	395528	AT1G02110	protein_coding_gene	+	2485	1284	2795	1470	100.552	93.9749	91.3452	96.701	-0.139599	0.470073
1	395760	399897	AT1G02120	protein_coding_gene	+	1856	1047	2376	1176	75.1001	76.6291	77.6516	77.3608	-0.0416938	-0.145983
1	400034	401882	AT1G02130	protein_coding_gene	-	1006	563	1258	650	40.7062	41.2055	41.1135	42.7589	-0.119879	-0.0318414
1	402692	402961	AT1G02136	pseudogene	-	65	44	74	38	2.63012	3.22032	2.41844	2.49975	0.213465	0.066631
1	403189	404456	AT1G02140	protein_coding_gene	-	1218	735	1481	765	49.2844	53.794	48.4015	50.324	0.240504	0.0631675
1	404599	408619	AT1G02145	protein_coding_gene	+	1493	854	1913	1038	60.4119	62.5036	62.52	68.2827	-0.357417	-0.134451
1	408621	410611	AT1G02150	protein_coding_gene	+	2381	1211	2701	1392	96.3434	88.6321	88.2731	91.5699	-0.154754	0.420089
1	410747	411597	AT1G02160	protein_coding_gene	+	774	406	943	492	31.3187	29.7148	30.8188	32.3652	-0.237915	0.044842
1	411778	413554	AT1G02170	protein_coding_gene	+	1893	1022	2330	1248	76.5972	74.7993	76.1482	82.0971	-0.412086	0.0256892
1	413521	414645	AT1G02180	protein_coding_gene	-	500	293	652	352	20.2317	21.4444	21.3084	23.1556	-0.181214	-0.118139
1	415078	418010	AT1G02190	protein_coding_gene	+	333	200	429	178	13.4743	14.6378	14.0204	11.7094	0.404047	-0.0736481
1	418747	422438	AT1G02205	protein_coding_gene	+	499	255	585	276	20.1912	18.6632	19.1188	18.1561	0.0590999	0.120966
1	427547	427811	AT1G02210	protein_coding_gene	-	19	10	25	9	0.768805	0.731892	0.817041	0.592047	0.086061	-0.0270881
1	428813	430647	AT1G02220	protein_coding_gene	-	901	475	930	431	36.4575	34.7649	30.3939	28.3525	0.571471	0.524938
1	433030	433819	AT1G02228	transposable_element_gene	-	8	9	17	7	0.323707	0.658703	0.555588	0.460481	0.133018	-0.176425
1	435173	436776	AT1G02230	protein_coding_gene	-	689	368	670	318	27.8793	26.9336	21.8967	20.919	0.616033	0.600693
1	437950	439559	AT1G02250	protein_coding_gene	-	194	127	257	121	7.8499	9.29503	8.39918	7.95974	0.227474	-0.0963668
1	440440	442877	AT1G02260	protein_coding_gene	-	893	461	963	503	36.1338	33.7402	31.4724	33.0888	0.0563433	0.401113
1	443148	446235	AT1G02270	protein_coding_gene	-	1470	853	1743	803	59.4812	62.4304	56.9641	52.8237	0.633296	0.164949
1	448462	450426	AT1G02280	protein_coding_gene	-	1153	684	1499	742	46.6543	50.0614	48.9898	48.811	0.0889239	-0.168874
1	450526	452737	AT1G02290	protein_coding_gene	-	1118	611	1462	702	45.2381	44.7186	47.7806	46.1796	-0.108365	-0.186422
1	453287	455463	AT1G02300	protein_coding_gene	+	799	460	924	477	32.3303	33.667	30.1978	31.3785	0.20068	0.190715
1	455687	458164	AT1G02305	protein_coding_gene	+	1035	525	1252	637	41.8796	38.4243	40.9174	41.9037	-0.274575	0.0747747
1	458132	460696	AT1G02310	protein_coding_gene	-	227	109	296	154	9.18519	7.97762	9.67377	10.1306	-0.358388	-0.0795595
1	461827	461974	AT1G02320	protein_coding_gene	+	41	25	66	31	1.659	1.82973	2.15699	2.03927	-0.0753558	-0.180647
1	462074	463612	AT1G02330	protein_coding_gene	-	1324	723	1586	819	53.5736	52.9158	51.8331	53.8762	-0.0657211	0.119876
1	463854	464924	AT1G02335	protein_coding_gene	-	194	119	256	136	7.8499	8.70951	8.3665	8.94648	-0.039879	-0.0907229
1	465717	467844	AT1G02340	protein_coding_gene	-	402	223	642	267	16.2663	16.3212	20.9816	17.5641	-0.151	-0.54742
1	469817	470693	AT1G02350	protein_coding_gene	+	849	490	1011	523	34.3534	35.8627	33.0411	34.4045	0.123013	0.113038
1	471989	473160	AT1G02360	protein_coding_gene	-	267	159	377	163	10.8037	11.6371	12.321	10.7226	0.136775	-0.223223
1	474499	476511	AT1G02370	protein_coding_gene	+	1440	763	1789	928	58.2673	55.8433	58.4675	61.0466	-0.340391	-0.0130992
1	476999	478971	AT1G02380	protein_coding_gene	+	767	433	811	404	31.0354	31.6909	26.5048	26.5763	0.474246	0.422663
1	480851	483292	AT1G02390	protein_coding_gene	+	455	264	605	291	18.4109	19.3219	19.7724	19.1428	0.0204198	-0.155829
1	483763	483919	AT1G02391	protein_coding_gene	-	23	13	40	7	0.930658	0.951459	1.30727	0.460481	0.29684	-0.178651
1	486800	489577	AT1G02400	protein_coding_gene	+	399	250	564	237	16.1449	18.2973	18.4324	15.5906	0.329045	-0.275231
1	489978	490505	AT1G02405	protein_coding_gene	-	125	93	211	109	5.05793	6.80659	6.89583	7.17034	-0.0688047	-0.377007
1	490924	492926	AT1G02410	protein_coding_gene	+	1094	636	1341	674	44.267	46.5483	43.8261	44.3377	0.163975	0.0332155
1	493682	495158	AT1G02420	protein_coding_gene	+	1078	656	1455	745	43.6196	48.0121	47.5518	49.0083	-0.071517	-0.291271
1	495049	496062	AT1G02430	protein_coding_gene	-	94	65	138	76	3.80356	4.7573	4.51007	4.9995	-0.0548346	-0.17342
1	496585	497479	AT1G02440	protein_coding_gene	-	100	65	117	64	4.04634	4.7573	3.82375	4.21011	0.129268	0.0561101
1	497975	498516	AT1G02450	protein_coding_gene	-	122	78	152	75	4.93654	5.70876	4.96761	4.93372	0.168102	-0.00698191
1	504672	507204	AT1G02460	protein_coding_gene	-	210	115	287	128	8.49732	8.41675	9.37963	8.42022	-0.000596933	-0.147603
1	511764	513624	AT1G02470	protein_coding_gene	-	124	85	194	73	5.01746	6.22108	6.34024	4.80216	0.302827	-0.278014
1	513842	515404	AT1G02475	protein_coding_gene	-	1531	793	1853	995	61.9495	58.039	60.5591	65.454	-0.472033	0.0888273
1	515493	515566	AT1G02480	tRNA	+	70	31	74	44	2.83244	2.26886	2.41844	2.89445	-0.195033	0.127851
1	516617	516734	AT1G02490	protein_coding_gene	+	114	80	150	77	4.61283	5.85513	4.90225	5.06529	0.169119	-0.0663521
1	518250	520437	AT1G02500	protein_coding_gene	+	1385	816	1625	871	56.0418	59.7224	53.1077	57.297	0.158549	0.198608
1	520497	521668	AT1G02510	protein_coding_gene	-	352	199	331	149	14.2431	14.5646	10.8176	9.80166	0.685605	0.48499
1	523650	528745	AT1G02520	protein_coding_gene	+	585	332	770	359	23.6711	24.2988	25.1649	23.6161	0.0697437	-0.151165
1	529794	534677	AT1G02530	protein_coding_gene	+	553	372	808	373	22.3763	27.2264	26.4068	24.537	0.264402	-0.408396
1	534826	535699	AT1G02540	protein_coding_gene	-	76	42	121	55	3.07522	3.07395	3.95448	3.61806	-0.148854	-0.234957
1	536482	537211	AT1G02550	protein_coding_gene	+	142	75	186	80	5.7458	5.48919	6.07879	5.26264	0.0488579	-0.0684787
1	537859	540109	AT1G02560	protein_coding_gene	+	1537	816	1751	923	62.1923	59.7224	57.2256	60.7177	-0.0641298	0.321449
1	541334	542240	AT1G02570	protein_coding_gene	+	139	90	139	63	5.62441	6.58703	4.54275	4.14433	0.530758	0.240212
1	543109	544007	AT1G02575	protein_coding_gene	+	113	86	142	67	4.57237	6.29427	4.64079	4.40746	0.409443	-0.0159411
1	544782	549202	AT1G02580	protein_coding_gene	+	236	135	275	140	9.54937	9.88054	8.98745	9.20961	0.108598	0.0922967
1	552137	552761	AT1G02590	protein_coding_gene	-	83	51	89	42	3.35846	3.73265	2.90867	2.76288	0.269814	0.12713
1	552639	552711	AT1G02600	tRNA	+	20	13	24	9	0.809268	0.951459	0.78436	0.592047	0.205982	0.0139526
1	553049	555994	AT1G02610	protein_coding_gene	-	809	444	847	380	32.7349	32.496	27.6814	24.9975	0.700773	0.460135
1	557091	557986	AT1G02620	protein_coding_gene	+	396	252	552	268	16.0235	18.4437	18.0403	17.6298	0.0958201	-0.244446
1	560609	562424	AT1G02630	protein_coding_gene	-	169	87	204	89	6.83832	6.36746	6.66706	5.85468	0.103737	0.0329533
1	564204	567769	AT1G02640	protein_coding_gene	+	1181	683	1395	656	47.7873	49.9882	45.5909	43.1536	0.501092	0.160732
1	568703	570418	AT1G02650	protein_coding_gene	+	1830	996	2108	1098	74.048	72.8964	68.8929	72.2297	0.0391346	0.304942
1	571954	574981	AT1G02660	protein_coding_gene	-	2400	1121	2305	1120	97.1122	82.0451	75.3312	73.6769	0.474347	1.1752
1	576045	580299	AT1G02670	protein_coding_gene	+	790	521	1086	537	31.9661	38.1316	35.4923	35.3254	0.231554	-0.303682
1	580624	582310	AT1G02680	protein_coding_gene	+	1020	561	1255	632	41.2727	41.0591	41.0155	41.5748	-0.0401152	0.0200499
1	582412	582922	AT1G02681	pseudogene	+	67	44	112	48	2.71105	3.22032	3.66034	3.15758	0.0175674	-0.266676
1	584259	587219	AT1G02690	protein_coding_gene	+	966	551	1264	607	39.0877	40.3272	41.3096	39.9303	0.0313336	-0.175242
1	588328	589480	AT1G02700	protein_coding_gene	+	295	180	322	185	11.9367	13.1741	10.5235	12.1698	0.141077	0.210961
1	589705	589996	AT1G02710	protein_coding_gene	-	107	78	159	79	4.32959	5.70876	5.19638	5.19685	0.109639	-0.198792
1	591825	594236	AT1G02720	protein_coding_gene	+	2343	1177	2868	1529	94.8058	86.1437	93.731	100.582	-0.747704	0.0553505
1	594572	598657	AT1G02730	protein_coding_gene	-	1296	739	1747	872	52.4406	54.0868	57.0948	57.3627	-0.219447	-0.314526
1	599415	602038	AT1G02740	protein_coding_gene	-	1076	602	1279	736	43.5386	44.0599	41.7998	48.4163	-0.320417	0.133102
1	602496	604292	AT1G02750	protein_coding_gene	+	1131	654	1391	724	45.7641	47.8657	45.4602	47.6269	0.0172837	0.0225025
1	604401	604474	AT1G02760	tRNA	+	22	15	38	9	0.890195	1.09784	1.2419	0.592047	0.278332	-0.170905
1	604872	606693	AT1G02770	protein_coding_gene	-	264	142	301	139	10.6823	10.3929	9.83718	9.14383	0.199919	0.131958
1	607807	609465	AT1G02780	protein_coding_gene	-	1310	748	1693	852	53.0071	54.7455	55.33	56.0471	-0.0874396	-0.15782
1	610390	612324	AT1G02790	protein_coding_gene	-	149	102	172	64	6.02905	7.4653	5.62124	4.21011	0.680414	0.084496
1	613215	616191	AT1G02800	protein_coding_gene	-	688	373	628	279	27.8388	27.2996	20.5241	18.3534	0.940806	0.745901
1	618264	620480	AT1G02810	protein_coding_gene	+	741	415	995	470	29.9834	30.3735	32.5182	30.918	-0.0491784	-0.226768
1	620677	621289	AT1G02813	protein_coding_gene	+	176	111	282	135	7.12156	8.124	9.21622	8.8807	-0.129787	-0.367198
1	621460	622469	AT1G02816	protein_coding_gene	+	1406	791	1675	902	56.8916	57.8926	54.7418	59.3362	-0.0942803	0.143882
1	623764	624475	AT1G02820	protein_coding_gene	-	418	174	472	220	16.9137	12.7349	15.4257	14.4723	-0.23564	0.185066
1	625144	625608	AT1G02830	protein_coding_gene	-	86	78	150	59	3.47985	5.70876	4.90225	3.88119	0.419225	-0.348665
1	626740	629819	AT1G02840	protein_coding_gene	+	1423	802	1802	899	57.5794	58.6977	58.8923	59.1389	-0.0287373	-0.0860222
1	630504	633259	AT1G02850	protein_coding_gene	+	522	317	900	356	21.1219	23.201	29.4135	23.4187	-0.0225523	-0.827563
1	635143	637262	AT1G02860	protein_coding_gene	+	1055	585	1253	594	42.6889	42.8157	40.9501	39.0751	0.292362	0.134448
1	637213	638677	AT1G02870	protein_coding_gene	-	1247	622	1580	805	50.4579	45.5237	51.637	52.9553	-0.529915	-0.0825184
1	642751	644903	AT1G02880	protein_coding_gene	-	1244	660	1625	796	50.3365	48.3049	53.1077	52.3632	-0.286075	-0.19268
1	645091	651907	AT1G02890	protein_coding_gene	-	2458	1338	3100	1590	99.4591	97.9271	101.313	104.595	-0.331352	-0.0925244
1	653764	654343	AT1G02900	protein_coding_gene	-	256	158	301	158	10.3586	11.5639	9.83718	10.3937	0.176645	0.0820559
1	655576	658148	AT1G02910	protein_coding_gene	-	1641	860	1997	992	66.4005	62.9427	65.2652	65.2567	-0.144519	0.0699567
1	658656	659771	AT1G02920	protein_coding_gene	-	195	109	168	62	7.89037	7.97762	5.49052	4.07854	0.804928	0.465794
1	661176	662456	AT1G02930	protein_coding_gene	-	252	133	198	91	10.1968	9.73416	6.47097	5.98625	0.67328	0.64943
1	663078	664128	AT1G02940	protein_coding_gene	-	103	82	148	61	4.16773	6.00151	4.83688	4.01276	0.446611	-0.157789
1	665151	666452	AT1G02950	protein_coding_gene	-	79	43	111	51	3.19661	3.14713	3.62766	3.35493	-0.0576306	-0.116736
1	665353	666367	AT1G02952	other_RNA	+	69	36	97	46	2.79198	2.63481	3.17012	3.02602	-0.116335	-0.109562
1	666871	669837	AT1G02960	protein_coding_gene	-	1117	617	1377	703	45.1976	45.1577	45.0026	46.2454	-0.0804492	0.0145186
1	671660	672814	AT1G02965	protein_coding_gene	-	434	251	548	281	17.5611	18.3705	17.9095	18.485	-0.0133398	-0.0413676
1	673305	676378	AT1G02970	protein_coding_gene	+	769	473	1054	510	31.1164	34.6185	34.4465	33.5493	0.0915704	-0.290906
1	677868	681310	AT1G02980	protein_coding_gene	+	300	212	481	192	12.139	15.5161	15.7199	12.6303	0.385131	-0.480719
1	681395	687315	AT1G02990	protein_coding_gene	-	1220	667	1699	782	49.3654	48.8172	55.5261	51.4423	-0.185398	-0.425536
1	687889	692560	AT1G03000	protein_coding_gene	-	2085	1097	2551	1331	84.3662	80.2885	83.3709	87.5571	-0.39681	0.0543427
1	693479	696382	AT1G03010	protein_coding_gene	+	308	205	397	168	12.4627	15.0038	12.9746	11.0515	0.549086	-0.0717698
1	698206	698515	AT1G03020	protein_coding_gene	-	45	46	74	37	1.82085	3.3667	2.41844	2.43397	0.274739	-0.205744
1	699120	699246	AT1G03022	protein_coding_gene	+	44	33	55	26	1.78039	2.41524	1.79749	1.71036	0.246299	-0.00639264
1	701477	703864	AT1G03030	protein_coding_gene	+	1222	663	1526	760	49.4463	48.5244	49.8722	49.995	-0.10477	-0.0302191
1	703905	706631	AT1G03040	protein_coding_gene	-	2130	1113	2756	1410	86.1871	81.4596	90.0706	92.754	-0.605392	-0.206855
1	707725	710041	AT1G03050	protein_coding_gene	+	418	295	399	155	16.9137	21.5908	13.04	10.1964	1.45342	0.501537
1	710017	711803	AT1G03055	protein_coding_gene	-	558	300	629	305	22.5786	21.9568	20.5568	20.0638	0.20654	0.217737
1	712472	726891	AT1G03060	protein_coding_gene	-	2534	1467	3228	1569	102.534	107.369	105.496	103.213	0.202475	-0.14522
1	729900	731557	AT1G03070	protein_coding_gene	+	264	230	346	231	10.6823	16.8335	11.3078	15.1959	0.204679	-0.0943296
1	731610	738056	AT1G03080	protein_coding_gene	-	1390	833	1746	800	56.2441	60.9666	57.0622	52.6264	0.553707	-0.0543401
1	739678	744184	AT1G03090	protein_coding_gene	+	2496	1430	2774	1405	100.997	104.661	90.6589	92.4251	0.616577	0.528214
1	743884	746479	AT1G03100	protein_coding_gene	-	737	457	1004	477	29.8215	33.4475	32.8124	31.3785	0.181728	-0.267299
1	747196	748057	AT1G03103	protein_coding_gene	+	106	84	144	48	4.28912	6.14789	4.70616	3.15758	0.702535	-0.0983484
1	748101	749034	AT1G03106	protein_coding_gene	-	206	118	267	125	8.33546	8.63632	8.726	8.22287	0.0712074	-0.0668601
1	749245	751963	AT1G03110	protein_coding_gene	+	870	498	1130	527	35.2032	36.4482	36.9303	34.6676	0.149314	-0.143801
1	752270	753140	AT1G03120	protein_coding_gene	+	877	420	974	488	35.4864	30.7395	31.8319	32.1021	-0.121553	0.315069
1	753306	754198	AT1G03130	protein_coding_gene	-	1940	988	2143	1096	78.499	72.3109	70.0368	72.0981	0.0125204	0.49117
1	754370	756303	AT1G03140	protein_coding_gene	-	2646	1338	3004	1625	107.066	97.9271	98.1757	106.897	-0.443303	0.438916
1	756413	758612	AT1G03150	protein_coding_gene	+	928	553	1172	613	37.55	40.4736	38.3029	40.325	0.0116943	-0.0611236
1	761281	766158	AT1G03160	protein_coding_gene	+	2846	1555	3476	1847	115.159	113.809	113.601	121.501	-0.354617	0.0728142
1	769631	770684	AT1G03170	protein_coding_gene	+	174	91	231	79	7.04063	6.66021	7.54946	5.19685	0.301078	-0.0942089
1	773410	775344	AT1G03180	protein_coding_gene	+	958	546	1274	643	38.7639	39.9613	41.6364	42.2984	-0.182231	-0.226559
1	775526	780062	AT1G03190	protein_coding_gene	+	1616	920	2138	1043	65.3889	67.334	69.8734	68.6116	-0.0774815	-0.27269
1	780601	781285	AT1G03200	protein_coding_gene	+	41	36	97	45	1.659	2.63481	3.17012	2.96023	-0.097323	-0.492461
1	782947	784240	AT1G03210	protein_coding_gene	+	784	446	964	519	31.7233	32.6424	31.5051	34.1414	-0.12971	0.0194044
1	787121	788651	AT1G03220	protein_coding_gene	+	2569	1240	2920	1555	103.951	90.7546	95.4304	102.293	-0.587456	0.426763
1	790090	791592	AT1G03230	protein_coding_gene	+	2141	1143	2597	1348	86.6322	83.6552	84.8742	88.6754	-0.27044	0.0949187
1	792221	792986	AT1G03240	protein_coding_gene	-	60	37	83	36	2.4278	2.708	2.71258	2.36819	0.106709	-0.0888487
1	793352	795376	AT1G03250	protein_coding_gene	-	1298	758	1676	885	52.5215	55.4774	54.7744	58.2179	-0.181752	-0.153803
1	795531	798463	AT1G03260	protein_coding_gene	-	1697	849	2122	1069	68.6664	62.1376	69.3505	70.322	-0.503079	-0.0411722
1	799190	802436	AT1G03270	protein_coding_gene	+	1297	648	1546	774	52.481	47.4266	50.5258	50.916	-0.248849	0.136228
1	803034	807066	AT1G03280	protein_coding_gene	+	1081	637	1407	682	43.7409	46.6215	45.9831	44.864	0.129936	-0.167388
1	807360	810868	AT1G03290	protein_coding_gene	+	1102	680	1378	629	44.5907	49.7686	45.0353	41.3775	0.622156	-0.0332098
1	811032	813086	AT1G03300	protein_coding_gene	-	1273	636	1497	755	51.5099	46.5483	48.9244	49.6661	-0.224788	0.182442
1	813470	816749	AT1G03310	protein_coding_gene	+	1212	697	1392	680	49.0417	51.0129	45.4929	44.7324	0.454099	0.258136
1	817026	817767	AT1G03320	protein_coding_gene	+	151	95	184	79	6.10998	6.95297	6.01342	5.19685	0.357188	0.0196082
1	817982	819563	AT1G03330	protein_coding_gene	-	849	474	1031	499	34.3534	34.6917	33.6948	32.8257	0.160592	0.0564602
1	819661	821317	AT1G03340	protein_coding_gene	+	502	261	570	295	20.3126	19.1024	18.6285	19.406	-0.0345948	0.190875
1	822637	824393	AT1G03350	protein_coding_gene	-	2296	1200	2874	1467	92.904	87.827	93.9271	96.5036	-0.452018	-0.0529252
1	824536	826358	AT1G03360	protein_coding_gene	+	1272	645	1742	852	51.4695	47.207	56.9314	56.0471	-0.615724	-0.37107
1	826568	830383	AT1G03365	protein_coding_gene	+	1323	774	1621	786	53.5331	56.6484	52.9769	51.7054	0.335867	0.0381048
1	830626	835361	AT1G03370	protein_coding_gene	+	2189	1155	2673	1351	88.5744	84.5335	87.358	88.8728	-0.233026	0.0648455
1	835784	840940	AT1G03380	protein_coding_gene	+	1676	942	2072	1100	67.8167	68.9442	67.7164	72.3613	-0.203277	0.00609248
1	841032	842418	AT1G03390	protein_coding_gene	-	154	90	176	85	6.23137	6.58703	5.75197	5.59155	0.201874	0.0979439
1	842746	844190	AT1G03400	protein_coding_gene	-	1239	601	1272	634	50.1342	43.9867	41.5711	41.7064	0.174197	0.632987
1	844435	847683	AT1G03410	protein_coding_gene	-	2354	1247	2759	1428	95.2509	91.2669	90.1687	93.9381	-0.138794	0.263937
1	846663	847739	AT1G03420	transposable_element_gene	+	1982	1041	2357	1258	80.1985	76.1899	77.0306	82.755	-0.368291	0.17865
1	847872	849500	AT1G03430	protein_coding_gene	+	1038	569	1173	605	42.001	41.6446	38.3356	39.7987	0.144645	0.289247
1	852365	854032	AT1G03440	protein_coding_gene	+	3079	1560	3367	1810	124.587	114.175	110.039	119.067	-0.226514	0.671895
1	854409	859701	AT1G03445	protein_coding_gene	-	514	278	718	293	20.7982	20.3466	23.4654	19.2744	0.120457	-0.283608
1	860787	864125	AT1G03457	protein_coding_gene	-	787	501	852	466	31.8447	36.6678	27.8448	30.6549	0.518709	0.366298
1	865914	867733	AT1G03470	protein_coding_gene	-	769	418	1005	420	31.1164	30.5931	32.8451	27.6288	0.274786	-0.152856
1	869050	871211	AT1G03475	protein_coding_gene	-	2337	1248	2913	1443	94.563	91.3401	95.2016	94.9248	-0.185736	-0.032782
1	871873	872906	AT1G03490	protein_coding_gene	+	139	63	201	75	5.62441	4.61092	6.56901	4.93372	-0.0738935	-0.191423
1	873183	874935	AT1G03495	protein_coding_gene	+	105	42	135	62	4.24866	3.07395	4.41202	4.07854	-0.266273	-0.0392541
1	875357	875471	AT1G03502	snoRNA	-	132	67	115	45	5.34117	4.90367	3.75839	2.96023	0.493891	0.372441
1	875517	875604	AT1G03506	snoRNA	-	234	107	207	119	9.46844	7.83124	6.7651	7.82817	0.000548449	0.476102
1	876257	877547	AT1G03510	protein_coding_gene	-	907	514	1165	646	36.7003	37.6192	38.0741	42.4958	-0.385428	-0.112344
1	877647	877719	AT1G03515	tRNA	+	115	62	124	64	4.65329	4.53773	4.05252	4.21011	0.0783394	0.144061
1	877861	880158	AT1G03520	protein_coding_gene	-	1263	738	1636	791	51.1053	54.0136	53.4672	52.0343	0.135913	-0.163329
1	880495	883391	AT1G03530	protein_coding_gene	-	1212	683	1614	773	49.0417	49.9882	52.7482	50.8502	-0.0607008	-0.259819
1	883781	885611	AT1G03540	protein_coding_gene	+	1113	620	1479	753	45.0358	45.3773	48.3362	49.5346	-0.301813	-0.241551
1	885940	887906	AT1G03545	other_RNA	+	235	154	284	141	9.5089	11.2711	9.28159	9.2754	0.311697	0.0370809
1	885622	887956	AT1G03550	protein_coding_gene	-	278	190	321	169	11.2488	13.9059	10.4908	11.1173	0.394803	0.114976
1	890155	892410	AT1G03560	protein_coding_gene	-	1426	720	1645	839	57.7008	52.6962	53.7613	55.1919	-0.16991	0.263896
1	892513	892585	AT1G03570	tRNA	+	156	83	176	77	6.31229	6.0747	5.75197	5.06529	0.214071	0.114101
1	892846	894052	AT1G03580	pseudogene	+	253	185	355	164	10.2372	13.54	11.602	10.7884	0.395103	-0.206599
1	894253	897518	AT1G03590	protein_coding_gene	-	1226	730	1518	773	49.6081	53.4281	49.6107	50.8502	0.178518	-0.000184295
1	898875	899655	AT1G03600	protein_coding_gene	+	1778	855	2037	1069	71.9439	62.5767	66.5725	70.322	-0.475274	0.32278
1	900886	903003	AT1G03610	protein_coding_gene	+	2012	1065	2198	1084	81.4124	77.9465	71.8343	71.3087	0.38428	0.547372
1	904318	906186	AT1G03620	protein_coding_gene	-	213	126	283	121	8.61871	9.22184	9.24891	7.95974	0.215447	-0.105438
1	907641	909376	AT1G03630	protein_coding_gene	+	2243	1113	2509	1369	90.7594	81.4596	81.9983	90.0569	-0.464336	0.471486
1	909810	909883	AT1G03640	tRNA	-	21	13	30	11	0.849732	0.951459	0.980449	0.723613	0.124774	-0.0683675
1	910022	911193	AT1G03650	protein_coding_gene	-	587	297	861	447	23.752	21.7372	28.1389	29.405	-0.760321	-0.431006
1	911435	911759	AT1G03660	protein_coding_gene	-	91	38	122	51	3.68217	2.78119	3.98716	3.35493	-0.163957	-0.0778894
1	914221	916222	AT1G03670	protein_coding_gene	-	297	187	338	154	12.0176	13.6864	11.0464	10.1306	0.516654	0.143034
1	916818	918064	AT1G03680	protein_coding_gene	-	1546	804	1777	925	62.5564	58.8441	58.0753	60.8492	-0.129602	0.288548
1	918298	920507	AT1G03687	protein_coding_gene	+	1110	575	1327	675	44.9144	42.0838	43.3685	44.4035	-0.176394	0.11634
1	920949	921901	AT1G03700	protein_coding_gene	+	76	46	113	57	3.07522	3.3667	3.69303	3.74963	-0.101538	-0.168094
1	923425	924726	AT1G03710	protein_coding_gene	+	353	207	596	264	14.2836	15.1502	19.4783	17.3667	-0.275017	-0.634055
1	924995	926373	AT1G03720	protein_coding_gene	-	112	68	160	81	4.5319	4.97686	5.22906	5.32842	-0.0774484	-0.157888
1	930827	931895	AT1G03730	protein_coding_gene	-	1203	708	1520	801	48.6775	51.8179	49.6761	52.6922	-0.0604684	-0.0712024
1	933511	937043	AT1G03740	protein_coding_gene	+	1466	752	1791	861	59.3194	55.0383	58.5328	56.6391	-0.10712	0.0512313
1	937206	937287	AT1G03743	snoRNA	-	199	125	242	108	8.05222	9.14865	7.90896	7.10456	0.359235	0.0253562
1	937400	937485	AT1G03746	snoRNA	-	199	121	226	124	8.05222	8.85589	7.38605	8.15709	0.119823	0.119914
1	937919	941162	AT1G03750	protein_coding_gene	+	1416	741	1846	874	57.2962	54.2332	60.3303	57.4943	-0.218182	-0.197835
1	941061	943377	AT1G03760	protein_coding_gene	-	958	598	1312	654	38.7639	43.7671	42.8783	43.0221	0.0565527	-0.322084
1	944571	947483	AT1G03770	protein_coding_gene	+	843	498	1192	504	34.1107	36.4482	38.9565	33.1546	0.279231	-0.401083
1	947519	951827	AT1G03780	protein_coding_gene	-	873	515	1148	521	35.3246	37.6924	37.5185	34.2729	0.285108	-0.18179
1	954524	956097	AT1G03790	protein_coding_gene	+	323	206	489	233	13.0697	15.077	15.9813	15.3274	-0.0321188	-0.382463
1	957260	957998	AT1G03800	protein_coding_gene	-	853	437	1060	542	34.5153	31.9837	34.6425	35.6544	-0.315717	-0.0108203
1	958758	959609	AT1G03810	protein_coding_gene	+	61	44	90	34	2.46827	3.22032	2.94135	2.23662	0.298992	-0.143964
1	959868	960728	AT1G03820	protein_coding_gene	-	163	85	217	102	6.59554	6.22108	7.09192	6.70986	-0.0961309	-0.0948878
1	962015	966757	AT1G03830	protein_coding_gene	-	1173	728	1548	804	47.4636	53.2817	50.5912	52.8895	0.026916	-0.223366
1	967502	970130	AT1G03840	protein_coding_gene	-	362	227	514	239	14.6478	16.6139	16.7984	15.7221	0.110907	-0.271342
1	976096	977761	AT1G03850	protein_coding_gene	-	519	288	676	335	21.0005	21.0785	22.0928	22.0373	-0.103259	-0.117666
1	979307	981885	AT1G03860	protein_coding_gene	-	1053	599	1390	655	42.608	43.8403	45.4275	43.0878	0.0570692	-0.212513
1	982505	983540	AT1G03870	protein_coding_gene	-	1646	762	1860	956	66.6028	55.7702	60.7879	62.8885	-0.462286	0.364395
1	985750	988146	AT1G03880	protein_coding_gene	+	232	147	304	162	9.38751	10.7588	9.93522	10.6568	0.0155808	-0.0881139
1	989197	991020	AT1G03890	protein_coding_gene	+	260	161	335	152	10.5205	11.7835	10.9484	9.99901	0.270583	-0.0652993
1	991138	993118	AT1G03900	protein_coding_gene	+	1730	932	2134	1099	70.0017	68.2123	69.7426	72.2955	-0.2436	0.0154965
1	993399	995784	AT1G03905	protein_coding_gene	+	730	428	1054	507	29.5383	31.325	34.4465	33.352	-0.178245	-0.434196
1	996114	1000437	AT1G03910	protein_coding_gene	+	1625	841	1985	1011	65.753	61.5521	64.8731	66.5066	-0.309642	0.0544432
1	1001320	1004383	AT1G03920	protein_coding_gene	+	331	186	391	194	13.3934	13.6132	12.7785	12.7619	0.117226	0.0849919
1	1004768	1008370	AT1G03930	protein_coding_gene	+	1370	822	1798	865	55.4349	60.1615	58.7616	56.9023	0.213026	-0.220152
1	1008809	1008896	AT1G03935	snoRNA	+	186	129	279	127	7.52619	9.4414	9.11818	8.35444	0.182283	-0.276241
1	1009541	1011056	AT1G03940	protein_coding_gene	-	111	81	185	79	4.49144	5.92832	6.0461	5.19685	0.155154	-0.339581
1	1011171	1013365	AT1G03950	protein_coding_gene	-	910	517	1217	596	36.8217	37.8388	39.7736	39.2066	-0.110196	-0.238539
1	1013714	1017929	AT1G03960	protein_coding_gene	+	1641	989	2163	1064	66.4005	72.3841	70.6904	69.9931	0.141698	-0.259111
1	1018099	1019247	AT1G03970	protein_coding_gene	+	2104	1070	2459	1381	85.135	78.3124	80.3642	90.8463	-0.681901	0.262258
1	1018569	1022108	AT1G03980	protein_coding_gene	-	1903	1028	2376	1258	77.0019	75.2385	77.6516	82.755	-0.422964	-0.036943
1	1022250	1023719	AT1G03982	protein_coding_gene	-	107	85	180	54	4.32959	6.22108	5.8827	3.55228	0.60946	-0.344662
1	1024846	1027616	AT1G03990	protein_coding_gene	+	656	387	807	433	26.544	28.3242	26.3741	28.484	-0.014993	0.0165159
1	1028105	1029119	AT1G04000	protein_coding_gene	-	1221	622	1512	802	49.4058	45.5237	49.4147	52.7579	-0.516343	-0.000627614
1	1031199	1036237	AT1G04010	protein_coding_gene	-	1366	765	1748	912	55.273	55.9897	57.1275	59.9941	-0.262956	-0.123692
1	1036536	1040224	AT1G04020	protein_coding_gene	+	811	507	1146	557	32.8158	37.1069	37.4532	36.6411	0.0383542	-0.391389
1	1040382	1042892	AT1G04030	protein_coding_gene	+	1067	614	1388	667	43.1745	44.9382	45.3621	43.8772	0.0796032	-0.164414
1	1042361	1043864	AT1G04040	protein_coding_gene	-	714	389	846	431	28.8909	28.4706	27.6487	28.3525	0.0110814	0.116823
1	1045597	1049297	AT1G04050	protein_coding_gene	-	593	359	865	408	23.9948	26.2749	28.2696	26.8394	-0.0547741	-0.41847
1	1050552	1051186	AT1G04070	protein_coding_gene	-	978	557	1173	634	39.5732	40.7664	38.3356	41.7064	-0.0731943	0.0991521
1	1051311	1056827	AT1G04080	protein_coding_gene	+	1451	772	1825	847	58.7124	56.502	59.644	55.7182	0.0523237	-0.0605507
1	1057150	1059419	AT1G04090	protein_coding_gene	+	520	322	636	369	21.041	23.5669	20.7855	24.2739	-0.0722796	0.0279294
1	1059505	1061191	AT1G04100	protein_coding_gene	+	1132	627	1408	732	45.8046	45.8896	46.0158	48.1531	-0.165058	-0.0155833
1	1061456	1063784	AT1G04110	protein_coding_gene	-	460	286	605	270	18.6132	20.9321	19.7724	17.7614	0.360734	-0.132318
1	1064449	1071047	AT1G04120	protein_coding_gene	-	2037	1197	2560	1319	82.424	87.6074	83.665	86.7677	0.0449652	-0.0680934
1	1073426	1075568	AT1G04130	protein_coding_gene	+	1286	751	1624	865	52.0359	54.9651	53.075	56.9023	-0.129516	-0.071664
1	1075542	1080630	AT1G04140	protein_coding_gene	-	1723	966	2201	1112	69.7185	70.7007	71.9323	73.1507	-0.144442	-0.131533
1	1081207	1084246	AT1G04150	protein_coding_gene	-	640	411	925	473	25.8966	30.0808	30.2305	31.1153	-0.0935205	-0.40936
1	1086494	1096146	AT1G04160	protein_coding_gene	+	1561	921	2156	1013	63.1634	67.4072	70.4616	66.6381	0.0469719	-0.446603
1	1096945	1099898	AT1G04170	protein_coding_gene	+	993	598	1262	603	40.1802	43.7671	41.2442	39.6671	0.317488	-0.0833848
1	1100443	1100608	AT1G04171	protein_coding_gene	-	50	22	46	21	2.02317	1.61016	1.50336	1.38144	0.0935738	0.196268
1	1104622	1105988	AT1G04180	protein_coding_gene	+	373	209	545	294	15.0929	15.2965	17.8115	19.3402	-0.48667	-0.335415
1	1106427	1108715	AT1G04190	protein_coding_gene	-	1011	562	1235	594	40.9085	41.1323	40.3618	39.0751	0.162442	0.0428797
1	1109481	1114107	AT1G04200	protein_coding_gene	+	1537	920	2055	967	62.1923	67.334	67.1608	63.6121	0.230011	-0.308961
1	1114404	1119739	AT1G04210	protein_coding_gene	+	2809	1502	3024	1559	113.662	109.93	98.8293	102.556	0.357782	0.719933
1	1119698	1122526	AT1G04220	protein_coding_gene	-	208	164	388	144	8.41639	12.003	12.6805	9.47275	0.386755	-0.659865
1	1125517	1128168	AT1G04230	protein_coding_gene	+	1167	621	1452	738	47.2208	45.4505	47.4538	48.5478	-0.22593	-0.0169289
1	1128187	1129551	AT1G04240	protein_coding_gene	-	798	441	890	448	32.2898	32.2764	29.0867	29.4708	0.252536	0.289206
1	1136257	1138613	AT1G04250	protein_coding_gene	+	655	341	811	444	26.5035	24.9575	26.5048	29.2076	-0.40866	-0.000124351
1	1140527	1141365	AT1G04260	protein_coding_gene	-	1479	740	1555	868	59.8454	54.16	50.82	57.0996	-0.197081	0.607168
1	1141603	1143053	AT1G04270	protein_coding_gene	-	1286	681	1671	849	52.0359	49.8418	54.611	55.8497	-0.413393	-0.176333
1	1143435	1146654	AT1G04280	protein_coding_gene	-	872	474	946	456	35.2841	34.6917	30.9168	29.997	0.413009	0.379751
1	1147522	1148533	AT1G04290	protein_coding_gene	-	1032	501	1162	637	41.7582	36.6678	37.9761	41.9037	-0.417918	0.299589
1	1147780	1148435	AT1G04295	other_RNA	+	985	482	1124	622	39.8565	35.2772	36.7342	40.917	-0.45718	0.252325
1	1148596	1154652	AT1G04300	protein_coding_gene	-	1833	1047	2311	1153	74.1694	76.6291	75.5273	75.8478	0.0447413	-0.0784757
1	1154763	1157711	AT1G04310	protein_coding_gene	-	1687	1027	2198	1063	68.2618	75.1653	71.8343	69.9273	0.307538	-0.213441
1	1159022	1159093	AT1G04320	tRNA	+	12	2	24	8	0.485561	0.146378	0.78436	0.526264	-0.342846	-0.188819
1	1161310	1161982	AT1G04330	protein_coding_gene	-	127	77	185	66	5.13885	5.63557	6.0461	4.34168	0.290266	-0.191979
1	1163096	1164851	AT1G04340	protein_coding_gene	-	998	522	1168	626	40.3825	38.2047	38.1722	41.1801	-0.236176	0.176359
1	1165164	1166768	AT1G04350	protein_coding_gene	+	1372	673	1495	748	55.5158	49.2563	48.8591	49.2057	0.00361004	0.460967
1	1167456	1168878	AT1G04360	protein_coding_gene	-	708	373	791	374	28.6481	27.2996	25.8512	24.6028	0.264775	0.267986
1	1175176	1175578	AT1G04370	protein_coding_gene	+	62	34	77	22	2.50873	2.48843	2.51649	1.44723	0.37447	-0.00244626
1	1176920	1178407	AT1G04380	protein_coding_gene	-	241	144	268	124	9.75168	10.5392	8.75868	8.15709	0.390358	0.163261
1	1179362	1183704	AT1G04390	protein_coding_gene	-	1292	663	1604	766	52.2787	48.5244	52.4214	50.3897	-0.132626	-0.00985667
1	1185549	1188517	AT1G04400	protein_coding_gene	-	1619	932	2032	1010	65.5103	68.2123	66.4091	66.4408	0.107952	-0.0553371
1	1189077	1191412	AT1G04410	protein_coding_gene	-	1579	875	1729	857	63.8917	64.0405	56.5066	56.376	0.494137	0.476145
1	1191607	1193884	AT1G04420	protein_coding_gene	+	1497	736	1712	946	60.5737	53.8672	55.951	62.2307	-0.549213	0.302874
1	1194186	1196889	AT1G04425	other_RNA	+	135	84	170	78	5.46256	6.14789	5.55588	5.13107	0.214307	-0.0198793
1	1198117	1201527	AT1G04430	protein_coding_gene	+	1661	829	1771	878	67.2097	60.6738	57.8792	57.7574	0.189509	0.590316
1	1202254	1205803	AT1G04440	protein_coding_gene	+	1515	886	1787	857	61.3021	64.8456	58.4021	56.376	0.544282	0.187437
1	1207343	1207862	AT1G04445	protein_coding_gene	+	262	129	294	162	10.6014	9.4414	9.6084	10.6568	-0.191795	0.156239
1	1208520	1209874	AT1G04450	protein_coding_gene	+	128	78	173	70	5.17932	5.70876	5.65392	4.60481	0.243419	-0.101987
1	1210318	1210549	AT1G04457	pseudogene	-	45	28	72	36	1.82085	2.0493	2.35308	2.36819	-0.107355	-0.184585
1	1211048	1214662	AT1G04470	protein_coding_gene	-	461	338	669	339	18.6536	24.7379	21.864	22.3004	0.251393	-0.356913
1	1216094	1217467	AT1G04480	protein_coding_gene	+	1458	807	1860	928	58.9957	59.0637	60.7879	61.0466	-0.127943	-0.115794
1	1217947	1220137	AT1G04490	protein_coding_gene	-	240	143	300	122	9.71122	10.4661	9.80449	8.02552	0.402193	-0.01493
1	1221432	1224366	AT1G04500	protein_coding_gene	-	214	163	341	157	8.65917	11.9298	11.1444	10.3279	0.24025	-0.395682
1	1224551	1224680	AT1G04501	protein_coding_gene	+	9	12	22	16	0.364171	0.87827	0.718996	1.05253	-0.0887669	-0.244471
1	1226574	1230827	AT1G04510	protein_coding_gene	+	1579	828	1904	958	63.8917	60.6006	62.2259	63.0201	-0.153877	0.104893
1	1231577	1234032	AT1G04520	protein_coding_gene	+	1464	783	1812	909	59.2384	57.3071	59.2191	59.7967	-0.162686	0.00125337
1	1234175	1236034	AT1G04530	protein_coding_gene	-	1264	705	1595	828	51.1458	51.5984	52.1272	54.4683	-0.197063	-0.0682928
1	1237255	1239061	AT1G04540	protein_coding_gene	+	1230	737	1358	701	49.77	53.9404	44.3817	46.1139	0.553696	0.392828
1	1240374	1242121	AT1G04550	protein_coding_gene	+	1812	924	1094	639	73.3197	67.6268	35.7537	42.0353	1.74009	2.58325
1	1242557	1244244	AT1G04555	protein_coding_gene	+	934	537	1087	572	37.7928	39.3026	35.525	37.6279	0.135023	0.187306
1	1244946	1246059	AT1G04560	protein_coding_gene	+	113	81	153	61	4.57237	5.92832	5.00029	4.01276	0.431627	-0.0978242
1	1246727	1248775	AT1G04570	protein_coding_gene	-	665	364	630	309	26.9082	26.6409	20.5894	20.3269	0.652938	0.64975
1	1252121	1257510	AT1G04580	protein_coding_gene	-	656	392	926	371	26.544	28.6902	30.2632	24.4055	0.416129	-0.349114
1	1258576	1261426	AT1G04590	protein_coding_gene	-	932	551	1306	648	37.7119	40.3272	42.6822	42.6274	-0.17859	-0.392162
1	1262122	1272376	AT1G04600	protein_coding_gene	+	1031	608	1390	629	41.7178	44.499	45.4275	41.3775	0.238225	-0.281062
1	1279387	1281618	AT1G04610	protein_coding_gene	+	502	304	481	207	20.3126	22.2495	15.7199	13.6171	1.02681	0.542124
1	1282740	1286584	AT1G04620	protein_coding_gene	-	1093	646	1435	766	44.2265	47.2802	46.8982	50.3897	-0.222513	-0.197922
1	1287830	1289820	AT1G04625	protein_coding_gene	-	260	146	314	145	10.5205	10.6856	10.262	9.53853	0.180436	0.0400886
1	1289733	1291112	AT1G04630	protein_coding_gene	-	1260	650	1502	767	50.9839	47.573	49.0878	50.4555	-0.20589	0.13403
1	1291313	1291995	AT1G04635	protein_coding_gene	+	1264	657	1567	809	51.1458	48.0853	51.2121	53.2184	-0.36074	-0.0046399
1	1292079	1293357	AT1G04640	protein_coding_gene	+	614	362	883	472	24.8445	26.4945	28.8579	31.0496	-0.424934	-0.387525
1	1293769	1294263	AT1G04645	protein_coding_gene	-	50	39	74	32	2.02317	2.85438	2.41844	2.10505	0.23861	-0.132752
1	1294892	1299002	AT1G04650	protein_coding_gene	-	874	525	1274	611	35.365	38.4243	41.6364	40.1934	-0.141091	-0.505779
1	1300485	1301773	AT1G04660	protein_coding_gene	-	111	58	158	73	4.49144	4.24497	5.1637	4.80216	-0.131049	-0.153076
1	1301860	1302724	AT1G04670	protein_coding_gene	+	86	37	102	48	3.47985	2.708	3.33353	3.15758	-0.131359	0.0396414
1	1303528	1307884	AT1G04680	protein_coding_gene	-	947	495	947	448	38.3189	36.2286	30.9495	29.4708	0.590325	0.626993
1	1310429	1310579	AT1G04684	protein_coding_gene	-	14	13	17	7	0.566488	0.951459	0.555588	0.460481	0.29684	0.00727607
1	1313563	1315750	AT1G04690	protein_coding_gene	+	1674	936	2031	1058	67.7358	68.5051	66.3764	69.5984	-0.0657851	0.0830005
1	1316253	1320919	AT1G04700	protein_coding_gene	+	523	338	734	362	21.1624	24.7379	23.9883	23.8134	0.0938242	-0.297531
1	1321903	1324782	AT1G04710	protein_coding_gene	+	778	496	1059	552	31.4805	36.3018	34.6099	36.3122	-0.000860006	-0.272263
1	1324922	1324960	AT1G04720	tRNA	+	17	12	26	8	0.687878	0.87827	0.849723	0.526264	0.21172	-0.09242
1	1325295	1331086	AT1G04730	protein_coding_gene	-	1133	647	1574	734	45.845	47.3534	51.4409	48.2847	-0.0673385	-0.401335
1	1331465	1333567	AT1G04750	protein_coding_gene	-	1488	806	1769	946	60.2096	58.9905	57.8138	62.2307	-0.208117	0.155941
1	1334759	1336070	AT1G04760	protein_coding_gene	+	542	325	701	332	21.9312	23.7865	22.9098	21.8399	0.203816	-0.103349
1	1336370	1337849	AT1G04770	protein_coding_gene	-	1795	939	2626	1294	72.6318	68.7246	85.822	85.1232	-0.936189	-0.741586
1	1339891	1340327	AT1G04778	protein_coding_gene	+	114	67	183	84	4.61283	4.90367	5.98074	5.52577	-0.136271	-0.297806
1	1340668	1343584	AT1G04780	protein_coding_gene	-	1960	1066	2404	1168	79.3083	78.0197	78.5667	76.8345	0.0673448	0.0417354
1	1345035	1348451	AT1G04790	protein_coding_gene	+	783	452	1044	491	31.6829	33.0815	34.1196	32.2994	0.0683934	-0.21245
1	1348451	1349286	AT1G04800	protein_coding_gene	-	101	64	155	62	4.0868	4.68411	5.06566	4.07854	0.144739	-0.229116
1	1350179	1355442	AT1G04810	protein_coding_gene	+	1259	744	1662	817	50.9434	54.4527	54.3169	53.7447	0.0481341	-0.232533
1	1356190	1358386	AT1G04820	protein_coding_gene	-	1185	593	1453	725	47.9491	43.4012	47.4864	47.6926	-0.318029	0.033492
1	1358573	1362019	AT1G04830	protein_coding_gene	-	2032	1065	2446	1241	82.2217	77.9465	79.9393	81.6367	-0.206571	0.126737
1	1362866	1364962	AT1G04840	protein_coding_gene	-	1054	520	1301	698	42.6484	38.0584	42.5188	45.9165	-0.607025	0.0099312
1	1365117	1368844	AT1G04850	protein_coding_gene	-	1703	856	2112	1058	68.9092	62.6499	69.0236	69.5984	-0.427393	-0.00689055
1	1369053	1373101	AT1G04860	protein_coding_gene	-	1359	749	1890	907	54.9898	54.8187	61.7683	59.6651	-0.320357	-0.443773
1	1373233	1375762	AT1G04870	protein_coding_gene	-	1070	592	1436	805	43.2959	43.328	46.9308	52.9553	-0.694638	-0.270651
1	1375960	1379185	AT1G04880	protein_coding_gene	-	390	215	520	213	15.7807	15.7357	16.9945	14.0118	0.223591	-0.149936
1	1380381	1382599	AT1G04890	protein_coding_gene	-	144	100	193	80	5.82673	7.31892	6.30756	5.26264	0.411306	-0.0976228
1	1383840	1387895	AT1G04900	protein_coding_gene	+	908	511	1218	581	36.7408	37.3997	39.8062	38.2199	-0.0666977	-0.247802
1	1387870	1391187	AT1G04910	protein_coding_gene	-	1596	848	1913	961	64.5796	62.0644	62.52	63.2174	-0.0728412	0.129185
1	1391501	1395864	AT1G04920	protein_coding_gene	-	571	358	738	343	23.1046	26.2017	24.1191	22.5636	0.368651	-0.10439
1	1396290	1399053	AT1G04930	protein_coding_gene	-	1804	967	2227	1209	72.996	70.7739	72.782	79.5316	-0.505325	0.0125311
1	1399181	1400770	AT1G04940	protein_coding_gene	+	922	508	1155	629	37.3073	37.1801	37.7473	41.3775	-0.334984	-0.0359159
1	1399173	1403112	AT1G04945	protein_coding_gene	+	1687	962	2222	1160	68.2618	70.408	72.6186	76.3082	-0.344512	-0.259587
1	1403084	1407501	AT1G04950	protein_coding_gene	-	1410	798	1854	927	57.0534	58.405	60.5918	60.9808	-0.166707	-0.230701
1	1407800	1410868	AT1G04960	protein_coding_gene	-	846	515	1173	495	34.232	37.6924	38.3356	32.5626	0.433054	-0.340757
1	1411169	1413627	AT1G04970	protein_coding_gene	+	1675	944	2125	1096	67.7762	69.0906	69.4485	72.0981	-0.178987	-0.100945
1	1413643	1416144	AT1G04980	protein_coding_gene	-	651	395	1014	484	26.3417	28.9097	33.1392	31.839	-0.265825	-0.62425
1	1416342	1418482	AT1G04985	protein_coding_gene	-	1333	657	1518	802	53.9377	48.0853	49.6107	52.7579	-0.32911	0.300742
1	1419079	1421789	AT1G04990	protein_coding_gene	-	969	581	1224	638	39.209	42.5229	40.0023	41.9695	0.0425699	-0.0630272
1	1425592	1428782	AT1G05000	protein_coding_gene	+	1203	717	1593	832	48.6775	52.4766	52.0619	54.7314	-0.153993	-0.238466
1	1431189	1432858	AT1G05010	protein_coding_gene	-	1484	797	1942	1031	60.0477	58.3318	63.4678	67.8222	-0.597902	-0.21762
1	1435253	1437667	AT1G05020	protein_coding_gene	-	1346	779	1670	876	54.4638	57.0144	54.5784	57.6259	-0.0403849	-0.00775999
1	1438151	1441417	AT1G05030	protein_coding_gene	-	1327	728	1621	875	53.6949	53.2817	52.9769	57.5601	-0.287404	0.0491571
1	1447368	1448448	AT1G05040	protein_coding_gene	-	179	113	266	100	7.24295	8.27038	8.69332	6.5783	0.311007	-0.25717
1	1448717	1450887	AT1G05055	protein_coding_gene	-	1423	825	1785	943	57.5794	60.3811	58.3367	62.0333	-0.105599	-0.0497377
1	1451029	1452872	AT1G05060	protein_coding_gene	-	1170	568	1461	743	47.3422	41.5715	47.7479	48.8767	-0.543598	-0.0294182
1	1453215	1454260	AT1G05061	pseudogene	-	496	327	810	345	20.0699	23.9329	26.4721	22.6951	0.128183	-0.665169
1	1454968	1455220	AT1G05065	protein_coding_gene	-	309	171	402	213	12.5032	12.5153	13.138	14.0118	-0.205526	-0.0886553
1	1457062	1458744	AT1G05070	protein_coding_gene	-	1531	795	1759	923	61.9495	58.1854	57.487	60.7177	-0.164219	0.28878
1	1459090	1460579	AT1G05080	protein_coding_gene	+	220	137	278	131	8.90195	10.0269	9.0855	8.61757	0.230961	-0.0306022
1	1460987	1461670	AT1G05085	protein_coding_gene	+	81	57	116	44	3.27754	4.17178	3.79107	2.89445	0.341186	-0.136671
1	1463201	1465622	AT1G05090	protein_coding_gene	+	40	19	52	21	1.61854	1.39059	1.69945	1.38144	0.00388695	-0.0314107
1	1469609	1470881	AT1G05100	protein_coding_gene	+	707	412	957	530	28.6076	30.1539	31.2763	34.865	-0.413396	-0.243915
1	1471405	1476078	AT1G05120	protein_coding_gene	-	1037	653	1390	668	41.9606	47.7925	45.4275	43.943	0.284261	-0.262295
1	1477499	1478821	AT1G05135	pseudogene	-	654	387	833	414	26.4631	28.3242	27.2238	27.2341	0.103415	-0.0734172
1	1478922	1479063	AT1G05136	protein_coding_gene	+	57	46	92	35	2.30641	3.3667	3.00671	2.3024	0.31749	-0.215299
1	1482547	1484056	AT1G05140	protein_coding_gene	+	2101	1087	2611	1372	85.0136	79.5566	85.3318	90.2542	-0.58077	-0.0172366
1	1484066	1486960	AT1G05150	protein_coding_gene	-	2343	1260	2974	1561	94.8058	92.2184	97.1952	102.687	-0.53043	-0.121938
1	1487377	1490947	AT1G05160	protein_coding_gene	-	917	505	1171	597	37.1049	36.9605	38.2702	39.2724	-0.187254	-0.0949088
1	1491110	1494248	AT1G05170	protein_coding_gene	-	1665	877	2060	995	67.3716	64.1869	67.3242	65.454	-0.0786944	0.00288728
1	1498113	1501824	AT1G05180	protein_coding_gene	-	1215	719	1608	865	49.163	52.623	52.5521	56.9023	-0.289186	-0.237645
1	1502343	1503830	AT1G05190	protein_coding_gene	-	1211	609	1436	719	49.0012	44.5722	46.9308	47.2979	-0.201108	0.149476
1	1504959	1509152	AT1G05200	protein_coding_gene	+	2004	1031	2399	1262	81.0887	75.458	78.4033	83.0181	-0.424768	0.150363
1	1509102	1510281	AT1G05205	protein_coding_gene	-	774	442	957	509	31.3187	32.3496	31.2763	33.4835	-0.098823	0.0037846
1	1510403	1511683	AT1G05210	protein_coding_gene	+	975	592	1192	697	39.4518	43.328	38.9565	45.8507	-0.188916	0.0395529
1	1511906	1513573	AT1G05220	protein_coding_gene	+	400	227	493	252	16.1854	16.6139	16.1121	16.5773	0.00449662	0.00912185
1	1512895	1518805	AT1G05230	protein_coding_gene	-	777	475	971	473	31.4401	34.7649	31.7339	31.1153	0.318061	-0.0261385
1	1521136	1522681	AT1G05240	protein_coding_gene	+	8	5	10	1	0.323707	0.365946	0.326816	0.065783	0.348453	-0.00272583
1	1525600	1527234	AT1G05250	protein_coding_gene	-	6	3	10	8	0.24278	0.219568	0.326816	0.526264	-0.25686	-0.0789511
1	1529766	1531439	AT1G05260	protein_coding_gene	+	227	113	309	143	9.18519	8.27038	10.0986	9.40696	-0.191251	-0.147125
1	1531640	1534410	AT1G05270	protein_coding_gene	-	1736	936	2183	1017	70.2445	68.5051	71.344	66.9013	0.0974591	-0.0653416
1	1535443	1537525	AT1G05280	protein_coding_gene	-	187	125	324	152	7.56666	9.14865	10.5889	9.99901	-0.137448	-0.503296
1	1539151	1540562	AT1G05290	protein_coding_gene	-	73	54	150	48	2.95383	3.95222	4.90225	3.15758	0.211059	-0.495431
1	1541347	1542432	AT1G05291	protein_coding_gene	-	60	36	76	32	2.4278	2.63481	2.48381	2.10505	0.172329	-0.0178678
1	1545105	1547849	AT1G05300	protein_coding_gene	-	841	459	1189	558	34.0297	33.5938	38.8585	36.7069	-0.262603	-0.400156
1	1550542	1552517	AT1G05310	protein_coding_gene	-	320	172	421	199	12.9483	12.5885	13.759	13.0908	-0.0700894	-0.110935
1	1553602	1557733	AT1G05320	protein_coding_gene	+	654	414	801	425	26.4631	30.3003	26.178	27.9578	0.217063	0.027783
1	1558169	1558583	AT1G05330	protein_coding_gene	+	106	60	138	71	4.28912	4.39135	4.51007	4.67059	-0.0655999	-0.0526724
1	1558843	1559903	AT1G05340	protein_coding_gene	-	111	75	161	81	4.49144	5.48919	5.26175	5.32842	0.0345646	-0.174548
1	1560677	1564123	AT1G05350	protein_coding_gene	-	1146	677	1486	731	46.3711	49.5491	48.5649	48.0873	0.104606	-0.159223
1	1564597	1567465	AT1G05360	protein_coding_gene	+	993	553	1293	661	40.1802	40.4736	42.2574	43.4825	-0.232241	-0.161784
1	1569191	1572280	AT1G05370	protein_coding_gene	-	620	324	802	354	25.0873	23.7133	26.2107	23.2872	0.0439516	-0.110913
1	1576862	1582614	AT1G05380	protein_coding_gene	+	2168	1163	2725	1390	87.7247	85.119	89.0575	91.4383	-0.336342	-0.0708821
1	1582670	1583718	AT1G05385	protein_coding_gene	-	915	506	1005	585	37.024	37.0337	32.8451	38.483	-0.117936	0.353676
1	1583771	1583845	AT1G05390	tRNA	-	76	53	93	39	3.07522	3.87903	3.03939	2.56554	0.367795	0.0102448
1	1584072	1585421	AT1G05400	protein_coding_gene	+	325	188	551	282	13.1506	13.7596	18.0076	18.5508	-0.597675	-0.617158
1	1585370	1587778	AT1G05410	protein_coding_gene	-	945	562	1169	570	38.2379	41.1323	38.2048	37.4963	0.290027	0.00267534
1	1590072	1590753	AT1G05420	protein_coding_gene	+	420	275	644	324	16.9946	20.127	21.047	21.3137	-0.130359	-0.465244
1	1594056	1595818	AT1G05430	protein_coding_gene	-	949	527	1064	555	38.3998	38.5707	34.7733	36.5095	0.168218	0.299869
1	1596006	1597848	AT1G05440	protein_coding_gene	-	419	276	584	262	16.9542	20.2002	19.0861	17.2351	0.342943	-0.251218
1	1599910	1601214	AT1G05450	protein_coding_gene	+	119	60	147	54	4.81515	4.39135	4.8042	3.55228	0.210806	0.0024951
1	1601147	1605027	AT1G05460	protein_coding_gene	-	1012	629	1402	694	40.949	46.036	45.8197	45.6534	0.0282546	-0.369884
1	1607356	1611703	AT1G05470	protein_coding_gene	-	1679	923	1950	944	67.9381	67.5536	63.7292	62.0991	0.338801	0.259398
1	1618601	1623452	AT1G05490	protein_coding_gene	-	923	532	1241	554	37.3477	38.9366	40.5579	36.4438	0.203056	-0.257231
1	1624954	1629224	AT1G05500	protein_coding_gene	+	1315	730	1623	789	53.2094	53.4281	53.0423	51.9028	0.105096	0.0114611
1	1629445	1630863	AT1G05510	protein_coding_gene	+	98	78	134	63	3.96541	5.70876	4.37934	4.14433	0.353538	-0.101353
1	1630899	1635711	AT1G05520	protein_coding_gene	-	2787	1528	3317	1746	112.772	111.833	108.405	114.857	-0.142023	0.207621
1	1636495	1637863	AT1G05530	protein_coding_gene	-	286	181	354	140	11.5725	13.2472	11.5693	9.20961	0.604941	0.000475218
1	1639285	1640811	AT1G05540	protein_coding_gene	+	561	261	583	271	22.7	19.1024	19.0534	17.8272	0.148402	0.399429
1	1640958	1643917	AT1G05550	protein_coding_gene	-	441	259	584	267	17.8444	18.956	19.0861	17.5641	0.1629	-0.144503
1	1645497	1647147	AT1G05560	protein_coding_gene	-	2216	1135	2618	1264	89.6669	83.0697	85.5606	83.1497	-0.00438492	0.219367
1	1645874	1647162	AT1G05562	other_RNA	+	2166	1100	2547	1224	87.6438	80.5081	83.2402	80.5183	-0.0005713	0.23822
1	1647705	1659437	AT1G05570	protein_coding_gene	-	1745	1059	2441	1117	70.6087	77.5073	79.7759	73.4796	0.231803	-0.52884
1	1661690	1662187	AT1G05575	protein_coding_gene	-	347	180	370	167	14.0408	13.1741	12.0922	10.9858	0.315131	0.269721
1	1662369	1664398	AT1G05577	protein_coding_gene	-	303	212	395	148	12.2604	15.5161	12.9093	9.73588	0.818812	-0.0914571
1	1665432	1668904	AT1G05580	protein_coding_gene	-	512	301	674	280	20.7173	22.0299	22.0274	18.4192	0.401844	-0.141716
1	1669349	1671876	AT1G05590	protein_coding_gene	+	1058	636	1329	661	42.8103	46.5483	43.4339	43.4825	0.228504	-0.0474834
1	1671935	1673856	AT1G05600	protein_coding_gene	+	991	530	1189	606	40.0992	38.7903	38.8585	39.8645	-0.0856491	0.0987393
1	1673860	1675934	AT1G05610	protein_coding_gene	-	187	112	208	106	7.56666	8.19719	6.79778	6.97299	0.22243	0.1435
1	1677506	1678270	AT1G05615	protein_coding_gene	-	100	48	128	75	4.04634	3.51308	4.18325	4.93372	-0.346877	-0.0337477
1	1679157	1681710	AT1G05620	protein_coding_gene	+	582	358	799	370	23.5497	26.2017	26.1126	24.3397	0.185234	-0.257248
1	1682317	1687363	AT1G05630	protein_coding_gene	+	2649	1361	3208	1597	107.188	99.6105	104.843	105.055	-0.269149	0.11387
1	1687435	1689501	AT1G05640	protein_coding_gene	-	579	307	695	318	23.4283	22.4691	22.7137	20.919	0.166428	0.0743867
1	1690263	1692126	AT1G05650	protein_coding_gene	-	168	107	183	86	6.79785	7.83124	5.98074	5.65733	0.41992	0.161714
1	1694285	1696058	AT1G05660	protein_coding_gene	-	191	97	233	110	7.72851	7.09935	7.61482	7.23613	-0.0255442	0.0205231
1	1697586	1701025	AT1G05670	protein_coding_gene	-	1455	802	1911	954	58.8743	58.6977	62.4546	62.7569	-0.260485	-0.229867
1	1701115	1702749	AT1G05675	protein_coding_gene	-	530	287	592	251	21.4456	21.0053	19.3475	16.5115	0.519716	0.232357
1	1703091	1704691	AT1G05680	protein_coding_gene	-	305	186	436	158	12.3413	13.6132	14.2492	10.3937	0.465678	-0.261787
1	1707010	1709347	AT1G05690	protein_coding_gene	+	697	421	835	437	28.203	30.8126	27.2892	28.7472	0.189276	0.0867453
1	1709795	1713245	AT1G05700	protein_coding_gene	+	575	310	632	276	23.2665	22.6886	20.6548	18.1561	0.502263	0.278777
1	1714949	1717276	AT1G05710	protein_coding_gene	+	792	481	911	448	32.047	35.204	29.773	29.4708	0.504597	0.204547
1	1717446	1718909	AT1G05720	protein_coding_gene	-	775	490	1021	524	31.3591	35.8627	33.368	34.4703	0.117408	-0.176577
1	1718554	1720303	AT1G05730	protein_coding_gene	+	863	508	1176	560	34.9199	37.1801	38.4336	36.8385	0.0280794	-0.290177
1	1720673	1721309	AT1G05740	protein_coding_gene	+	95	45	136	39	3.84402	3.29351	4.4447	2.56554	0.213075	-0.147628
1	1721508	1724734	AT1G05750	protein_coding_gene	+	1421	825	1792	883	57.4985	60.3811	58.5655	58.0864	0.149085	-0.0700335
1	1723733	1724486	AT1G05760	protein_coding_gene	-	64	51	105	45	2.58966	3.73265	3.43157	2.96023	0.211473	-0.243209
1	1725387	1726283	AT1G05770	protein_coding_gene	-	113	72	155	87	4.57237	5.26962	5.06566	5.72312	-0.0967384	-0.112392
1	1726607	1728404	AT1G05780	protein_coding_gene	+	657	383	857	410	26.5845	28.0315	28.0082	26.971	0.101111	-0.136262
1	1730248	1732626	AT1G05785	protein_coding_gene	+	625	342	760	353	25.2896	25.0307	24.8381	23.2214	0.184212	0.045101
1	1732870	1737489	AT1G05790	protein_coding_gene	+	1807	941	2159	1113	73.1174	68.871	70.5597	73.2164	-0.257804	0.15089
1	1741203	1742619	AT1G05800	protein_coding_gene	+	165	99	213	88	6.67646	7.24573	6.96119	5.7889	0.285776	-0.0545216
1	1744772	1747693	AT1G05805	protein_coding_gene	+	1530	832	1961	1022	61.909	60.8934	64.0887	67.2302	-0.39598	-0.137314
1	1748313	1749460	AT1G05810	protein_coding_gene	+	570	297	670	364	23.0641	21.7372	21.8967	23.945	-0.231047	0.123123
1	1749681	1753990	AT1G05820	protein_coding_gene	+	611	372	920	377	24.7231	27.2264	30.0671	24.8002	0.237912	-0.511111
1	1754243	1761817	AT1G05830	protein_coding_gene	+	2590	1509	3322	1636	104.8	110.442	108.568	107.621	0.13511	-0.182419
1	1762223	1762814	AT1G05835	protein_coding_gene	+	294	128	316	157	11.8962	9.36821	10.3274	10.3279	-0.152955	0.235466
1	1762733	1766281	AT1G05840	protein_coding_gene	-	2014	1072	2406	1308	81.4933	78.4588	78.632	86.0441	-0.4183	0.159894
1	1766502	1768695	AT1G05850	protein_coding_gene	-	1372	762	1696	832	55.5158	55.7702	55.4281	54.7314	0.0698726	0.00588947
1	1769013	1771115	AT1G05860	protein_coding_gene	+	2285	1193	2831	1515	92.4589	87.3147	92.5217	99.6612	-0.638812	-0.0032673
1	1771456	1773293	AT1G05870	protein_coding_gene	-	2250	1171	2428	1361	91.0427	85.7045	79.351	89.5306	-0.204388	0.633709
1	1775642	1778553	AT1G05880	protein_coding_gene	+	212	146	340	107	8.57824	10.6856	11.1118	7.03878	0.615817	-0.404567
1	1779255	1784529	AT1G05890	protein_coding_gene	+	1763	988	2181	1140	71.337	72.3109	71.2787	74.9926	-0.156244	0.00345345
1	1784802	1786292	AT1G05894	protein_coding_gene	+	196	111	269	111	7.93083	8.124	8.79136	7.30191	0.148058	-0.148851
1	1786855	1789676	AT1G05900	protein_coding_gene	+	1208	608	1466	726	48.8798	44.499	47.9113	47.7584	-0.239989	0.0696107
1	1790223	1796647	AT1G05910	protein_coding_gene	+	1438	799	1809	841	58.1864	58.4781	59.1211	55.3235	0.209126	-0.0610244
1	1796777	1798254	AT1G05920	protein_coding_gene	+	207	108	250	110	8.37593	7.90443	8.17041	7.23613	0.121477	0.0357261
1	1798900	1799062	AT1G05925	protein_coding_gene	-	44	20	47	15	1.78039	1.46378	1.53604	0.986744	0.216519	0.0949429
1	1799417	1800933	AT1G05930	protein_coding_gene	+	214	123	284	136	8.65917	9.00227	9.28159	8.94648	0.0093109	-0.103923
1	1801161	1803984	AT1G05940	protein_coding_gene	-	2444	1292	2854	1497	98.8926	94.5604	93.2734	98.4771	-0.199345	0.286658
1	1804400	1807471	AT1G05950	protein_coding_gene	-	739	438	863	439	29.9025	32.0569	28.2043	28.8787	0.287985	0.157546
1	1807972	1815474	AT1G05960	protein_coding_gene	-	1526	937	1991	932	61.7472	68.5783	65.0692	61.3097	0.451147	-0.208609
1	1816055	1817282	AT1G05970	protein_coding_gene	-	1014	563	1302	679	41.0299	41.2055	42.5515	44.6666	-0.264158	-0.117693
1	1817399	1817471	AT1G05980	tRNA	+	101	58	122	57	4.0868	4.24497	3.98716	3.74963	0.123937	0.024797
1	1818446	1819040	AT1G05990	protein_coding_gene	+	62	47	115	54	2.50873	3.43989	3.75839	3.55228	-0.0300549	-0.354759
1	1820307	1821894	AT1G06000	protein_coding_gene	-	2593	1355	3526	1946	104.922	99.1713	115.235	128.014	-1.35583	-0.491653
1	1820976	1821918	AT1G06002	other_RNA	+	2026	1074	2796	1507	81.9789	78.6052	91.3779	99.1349	-1.0907	-0.504959
1	1822617	1823997	AT1G06010	protein_coding_gene	+	778	461	1053	500	31.4805	33.7402	34.4138	32.8915	0.0735229	-0.255574
1	1824547	1826101	AT1G06020	protein_coding_gene	+	335	167	421	193	13.5552	12.2226	13.759	12.6961	-0.0670779	-0.0275644
1	1826879	1828161	AT1G06030	protein_coding_gene	+	295	168	377	188	11.9367	12.2958	12.321	12.3672	-0.0101684	-0.0551715
1	1828412	1829890	AT1G06040	protein_coding_gene	-	2919	1511	3226	1662	118.113	110.589	105.431	109.331	0.059963	0.600007
1	1830604	1832555	AT1G06050	protein_coding_gene	-	940	594	1187	599	38.0356	43.4744	38.7931	39.404	0.31625	-0.0611104
1	1832942	1834861	AT1G06060	protein_coding_gene	+	910	506	1125	589	36.8217	37.0337	36.7669	38.7462	-0.139108	0.00452145
1	1834828	1837648	AT1G06070	protein_coding_gene	-	1393	756	1622	811	56.3655	55.331	53.0096	53.35	0.134375	0.226927
1	1843567	1846302	AT1G06080	protein_coding_gene	+	229	112	267	129	9.26612	8.19719	8.726	8.486	-0.0500012	0.0900501
1	1847882	1849693	AT1G06090	protein_coding_gene	+	86	63	150	66	3.47985	4.61092	4.90225	4.34168	0.0636361	-0.348665
1	1851529	1853019	AT1G06100	protein_coding_gene	+	120	71	179	41	4.85561	5.19643	5.85001	2.6971	0.637283	-0.215136
1	1853076	1855031	AT1G06110	protein_coding_gene	-	1263	626	1362	688	51.1053	45.8164	44.5124	45.2587	0.041326	0.477035
1	1855942	1857718	AT1G06120	protein_coding_gene	+	139	64	158	70	5.62441	4.68411	5.1637	4.60481	0.0183984	0.0992071
1	1857766	1860730	AT1G06130	protein_coding_gene	-	908	568	1032	532	36.7408	41.5715	33.7275	34.9965	0.531806	0.253882
1	1862196	1862742	AT1G06135	protein_coding_gene	+	43	21	49	22	1.73993	1.53697	1.6014	1.44723	0.0367403	0.0535982
1	1863543	1863750	AT1G06137	protein_coding_gene	-	43	25	57	26	1.73993	1.82973	1.86285	1.71036	0.0448687	-0.0458012
1	1864795	1866472	AT1G06140	protein_coding_gene	+	817	503	1248	602	33.0586	36.8142	40.7867	39.6013	-0.225493	-0.636785
1	1874884	1877528	AT1G06148	protein_coding_gene	-	250	133	306	158	10.1159	9.73416	10.0006	10.3937	-0.103966	0.0181729
1	1868988	1873718	AT1G06149	protein_coding_gene	-	2115	1149	2478	1200	85.5801	84.0944	80.9851	78.9396	0.285504	0.251779
1	1867014	1873718	AT1G06150	protein_coding_gene	-	3194	1814	3999	1955	129.24	132.765	130.694	128.606	0.181932	-0.0637602
1	1883003	1883934	AT1G06160	protein_coding_gene	+	669	311	798	325	27.07	22.7618	26.08	21.3795	0.147143	0.0960324
1	1884980	1886897	AT1G06170	protein_coding_gene	-	235	124	313	143	9.5089	9.07546	10.2294	9.40696	-0.0545273	-0.114686
1	1889407	1891158	AT1G06180	protein_coding_gene	+	606	334	823	413	24.5208	24.4452	26.897	27.1684	-0.268121	-0.23438
1	1892272	1894148	AT1G06190	protein_coding_gene	-	1081	617	1473	724	43.7409	45.1577	48.1401	47.6269	-0.181272	-0.32461
1	1894335	1896935	AT1G06200	protein_coding_gene	-	1048	589	1359	669	42.4057	43.1084	44.4144	44.0088	-0.0682124	-0.152447
1	1897202	1899208	AT1G06210	protein_coding_gene	+	879	503	1071	568	35.5673	36.8142	35.002	37.3647	-0.0452021	0.0475835
1	1899963	1904873	AT1G06220	protein_coding_gene	+	1294	704	1644	853	52.3597	51.5252	53.7286	56.1129	-0.312748	-0.0939842
1	1905974	1906226	AT1G06225	protein_coding_gene	+	42	24	48	24	1.69946	1.75654	1.56872	1.57879	0.0688458	0.0511495
1	1906962	1910848	AT1G06230	protein_coding_gene	+	2185	1195	2853	1400	88.4126	87.4611	93.2407	92.0961	-0.244612	-0.253329
1	1911121	1913205	AT1G06240	protein_coding_gene	+	2037	1055	2404	1241	82.424	77.2146	78.5667	81.6367	-0.248118	0.21498
1	1913255	1914895	AT1G06250	protein_coding_gene	-	217	133	294	108	8.78056	9.73416	9.6084	7.10456	0.454524	-0.136542
1	1916429	1917585	AT1G06260	protein_coding_gene	+	348	182	458	248	14.0813	13.3204	14.9682	16.3142	-0.389364	-0.116374
1	1914942	1917661	AT1G06265	other_RNA	-	474	273	659	331	19.1797	19.9806	21.5372	21.7742	-0.196308	-0.261361
1	1918087	1919760	AT1G06270	protein_coding_gene	-	1026	568	1304	638	41.5155	41.5715	42.6169	41.9695	-0.0307967	-0.0849103
1	1920306	1920949	AT1G06280	protein_coding_gene	-	76	38	79	34	3.07522	2.78119	2.58185	2.23662	0.172156	0.146817
1	1922351	1926278	AT1G06290	protein_coding_gene	+	1933	1027	2357	1297	78.2158	75.1653	77.0306	85.3205	-0.567118	0.0672582
1	1926790	1930258	AT1G06310	protein_coding_gene	+	560	364	829	370	22.6595	26.6409	27.0931	24.3397	0.227951	-0.444901
1	1930522	1931449	AT1G06320	protein_coding_gene	+	257	144	374	165	10.3991	10.5392	12.2229	10.8542	-0.0481498	-0.271368
1	1931670	1932266	AT1G06330	protein_coding_gene	-	90	63	129	52	3.64171	4.61092	4.21593	3.42071	0.297788	-0.144948
1	1933283	1934014	AT1G06340	protein_coding_gene	-	122	81	121	62	4.93654	5.92832	3.95448	4.07854	0.415274	0.233244
1	1935292	1936819	AT1G06350	protein_coding_gene	-	123	61	174	63	4.977	4.46454	5.68661	4.14433	0.0771838	-0.153742
1	1938962	1940459	AT1G06360	protein_coding_gene	-	342	179	396	175	13.8385	13.1009	12.9419	11.512	0.226575	0.122522
1	1942842	1944934	AT1G06370	pseudogene	-	810	517	1142	560	32.7754	37.8388	37.3224	36.8385	0.081856	-0.384232
1	1945123	1946076	AT1G06380	protein_coding_gene	+	1317	711	1566	815	53.2903	52.0375	51.1795	53.6131	-0.108395	0.146039
1	1946787	1950860	AT1G06390	protein_coding_gene	+	1474	810	1823	892	59.6431	59.2832	59.5786	58.6784	0.0393776	0.00417236
1	1950843	1952785	AT1G06400	protein_coding_gene	-	1254	781	1581	840	50.7411	57.1607	51.6697	55.2577	0.126921	-0.0648826
1	1954849	1958756	AT1G06410	protein_coding_gene	+	1390	788	1640	782	56.2441	57.6731	53.5979	51.4423	0.421952	0.178551
1	1958922	1959947	AT1G06420	protein_coding_gene	+	259	159	367	142	10.48	11.6371	11.9942	9.34118	0.354982	-0.225973
1	1960057	1963011	AT1G06430	protein_coding_gene	-	1323	711	1594	795	53.5331	52.0375	52.0945	52.2975	-0.0179954	0.0989763
1	1963379	1965051	AT1G06440	protein_coding_gene	-	663	392	897	436	26.8272	28.6902	29.3154	28.6814	0.000820155	-0.234871
1	1965839	1967219	AT1G06450	protein_coding_gene	+	798	486	785	365	32.2898	35.5699	25.6551	24.0108	1.06397	0.617326
1	1967086	1969561	AT1G06460	protein_coding_gene	-	1634	848	1909	1081	66.1172	62.0644	62.3893	71.1114	-0.554659	0.232562
1	1969728	1973767	AT1G06470	protein_coding_gene	+	1329	793	1713	818	53.7759	58.039	55.9837	53.8105	0.282773	-0.149019
1	1973833	1974386	AT1G06475	protein_coding_gene	-	207	155	332	175	8.37593	11.3443	10.8503	11.512	-0.0248032	-0.399861
1	1978083	1978157	AT1G06480	tRNA	+	23	8	43	13	0.930658	0.585513	1.40531	0.855178	-0.15957	-0.220752
1	1978761	1989409	AT1G06490	protein_coding_gene	+	1545	947	2136	1035	62.516	69.3101	69.808	68.0854	0.073886	-0.448414
1	1989478	1990730	AT1G06500	protein_coding_gene	+	756	421	936	498	30.5903	30.8126	30.59	32.7599	-0.172714	2.88e-05
1	1992332	1993840	AT1G06510	protein_coding_gene	+	1022	581	1282	701	41.3536	42.5229	41.8979	46.1139	-0.269759	-0.0421794
1	1990633	1992228	AT1G06515	protein_coding_gene	-	1071	602	1258	671	43.3363	44.0599	41.1135	44.1404	-0.00605981	0.17105
1	1993977	1996112	AT1G06520	protein_coding_gene	-	418	273	360	155	16.9137	19.9806	11.7654	10.1964	1.2768	0.682556
1	2001593	2002596	AT1G06530	protein_coding_gene	+	2314	1210	2794	1494	93.6323	88.5589	91.3125	98.2797	-0.50304	0.120622
1	2002876	2003393	AT1G06540	protein_coding_gene	-	125	94	153	76	5.05793	6.87978	5.00029	4.9995	0.386977	0.0128502
1	2003626	2007190	AT1G06550	protein_coding_gene	-	959	534	1228	615	38.8044	39.083	40.1331	40.4565	-0.108903	-0.105747
1	2007614	2012006	AT1G06560	protein_coding_gene	+	1502	838	1902	973	60.776	61.3325	62.1605	64.0068	-0.168918	-0.0882933
1	2011884	2013545	AT1G06570	protein_coding_gene	-	2737	1326	3002	1466	110.748	97.0488	98.1103	96.4378	0.0310612	0.61864
1	2014002	2016054	AT1G06580	protein_coding_gene	-	1158	640	1409	749	46.8566	46.8411	46.0484	49.2714	-0.175308	0.0592903
1	2016307	2024662	AT1G06590	protein_coding_gene	-	1801	975	2383	1178	72.8746	71.3594	77.8804	77.4923	-0.355521	-0.288323
1	2025355	2025428	AT1G06610	tRNA	+	32	19	53	25	1.29483	1.39059	1.73213	1.64457	-0.103175	-0.178197
1	2025600	2027271	AT1G06620	protein_coding_gene	+	556	291	667	356	22.4977	21.298	21.7987	23.4187	-0.22431	0.0742662
1	2027738	2031388	AT1G06630	protein_coding_gene	+	1842	936	2128	1177	74.5336	68.5051	69.5465	77.4265	-0.522457	0.293828
1	2032337	2034018	AT1G06640	protein_coding_gene	+	642	351	827	417	25.9775	25.6894	27.0277	27.4315	-0.169037	-0.102005
1	2034155	2035626	AT1G06645	protein_coding_gene	+	1496	770	1632	832	60.5333	56.3557	53.3364	54.7314	0.108972	0.477132
1	2035838	2037366	AT1G06650	protein_coding_gene	+	1876	838	2055	1111	75.9094	61.3325	67.1608	73.0849	-0.71746	0.51743
1	2037310	2040246	AT1G06660	protein_coding_gene	-	633	377	778	378	25.6133	27.5923	25.4263	24.866	0.266261	0.0185105
1	2040432	2047612	AT1G06670	protein_coding_gene	+	2049	1168	2492	1174	82.9095	85.485	81.4427	77.2292	0.457793	0.0809082
1	2047824	2049418	AT1G06680	protein_coding_gene	+	4159	1912	4343	2202	168.287	139.938	141.936	144.854	-0.206007	1.05885
1	2049601	2052154	AT1G06690	protein_coding_gene	-	1742	978	2162	1044	70.4873	71.579	70.6577	68.6774	0.173255	-0.0101453
1	2052480	2055548	AT1G06700	protein_coding_gene	-	1333	706	1550	789	53.9377	51.6716	50.6566	51.9028	-0.0160637	0.226889
1	2056574	2060242	AT1G06710	protein_coding_gene	-	1359	799	1795	829	54.9898	58.4781	58.6636	54.5341	0.262382	-0.243705
1	2060443	2067323	AT1G06720	protein_coding_gene	-	1718	977	2297	1105	69.5161	71.5058	75.0697	72.6902	-0.0697415	-0.326646
1	2067528	2070446	AT1G06730	protein_coding_gene	+	2335	1168	2767	1450	94.4821	85.485	90.4301	95.3853	-0.520732	0.210714
1	2070736	2073535	AT1G06740	transposable_element_gene	+	1057	595	1366	648	42.7698	43.5476	44.6431	42.6274	0.0700943	-0.141687
1	2072978	2076505	AT1G06750	protein_coding_gene	+	727	375	964	482	29.4169	27.4459	31.5051	31.7074	-0.392044	-0.189206
1	2076503	2077698	AT1G06760	protein_coding_gene	-	2750	1361	3290	1760	111.274	99.6105	107.523	115.778	-0.779515	0.179356
1	2078910	2081939	AT1G06770	protein_coding_gene	-	1181	698	1486	726	47.7873	51.086	48.5649	47.7584	0.236703	-0.0560189
1	2083310	2087131	AT1G06780	protein_coding_gene	+	1328	763	1733	875	53.7354	55.8433	56.6373	57.5601	-0.113997	-0.195331
1	2087231	2089786	AT1G06790	protein_coding_gene	+	936	518	1165	596	37.8738	37.912	38.0741	39.2066	-0.104249	-0.0162573
1	2089416	2091686	AT1G06800	protein_coding_gene	-	2404	1209	2850	1562	97.274	88.4857	93.1427	102.753	-0.73003	0.211714
1	2091737	2092528	AT1G06810	protein_coding_gene	-	123	73	176	68	4.977	5.34281	5.75197	4.47324	0.196448	-0.167407
1	2092945	2096232	AT1G06820	protein_coding_gene	-	1289	635	1485	757	52.1573	46.4751	48.5322	49.7977	-0.239482	0.255495
1	2097150	2097655	AT1G06830	protein_coding_gene	+	87	59	130	51	3.52032	4.31816	4.24861	3.35493	0.246372	-0.184966
1	2097746	2103479	AT1G06840	protein_coding_gene	-	1656	918	2118	1010	67.0074	67.1877	69.2197	66.4408	0.045686	-0.134034
1	2105047	2106749	AT1G06850	protein_coding_gene	+	1790	1037	2247	1234	72.4295	75.8972	73.4357	81.1762	-0.297884	-0.0589081
1	2107397	2107468	AT1G06860	tRNA	-	24	10	37	16	0.971122	0.731892	1.20922	1.05253	-0.170421	-0.114191
1	2108592	2110986	AT1G06870	protein_coding_gene	+	2714	1387	3348	1666	109.818	101.513	109.418	109.594	-0.39335	0.0190809
1	2111147	2111218	AT1G06880	tRNA	-	25	14	31	12	1.01159	1.02465	1.01313	0.789396	0.12377	-0.000768137
1	2111362	2114601	AT1G06890	protein_coding_gene	-	1775	994	2266	1186	71.8226	72.75	74.0566	78.0186	-0.30345	-0.130796
1	2114926	2120745	AT1G06900	protein_coding_gene	-	1801	1041	2293	1196	72.8746	76.1899	74.939	78.6764	-0.141289	-0.12007
1	2120990	2123748	AT1G06910	protein_coding_gene	+	1711	975	2122	1067	69.2329	71.3594	69.3505	70.1904	0.0694797	-0.00706111
1	2124853	2125801	AT1G06920	protein_coding_gene	-	141	71	187	69	5.70534	5.19643	6.11147	4.53902	0.14907	-0.0835527
1	2126748	2128060	AT1G06923	protein_coding_gene	+	185	116	248	123	7.48573	8.48994	8.10505	8.0913	0.0692291	-0.11093
1	2127703	2128611	AT1G06925	protein_coding_gene	-	109	65	180	72	4.41051	4.7573	5.8827	4.73637	0.0048017	-0.325305
1	2128842	2129883	AT1G06930	protein_coding_gene	+	167	94	241	96	6.75739	6.87978	7.87628	6.31516	0.109935	-0.206973
1	2130141	2135665	AT1G06950	protein_coding_gene	-	3024	1674	3810	1923	122.361	122.519	124.517	126.501	-0.178435	-0.097015
1	2135850	2137732	AT1G06960	protein_coding_gene	+	694	427	850	374	28.0816	31.2518	27.7794	24.6028	0.630205	0.0285916
1	2138108	2140818	AT1G06970	protein_coding_gene	+	395	227	511	222	15.983	16.6139	16.7003	14.6038	0.254526	-0.0887223
1	2143030	2143821	AT1G06980	protein_coding_gene	-	724	375	756	417	29.2955	27.4459	24.7073	27.4315	0.00137888	0.441886
1	2148386	2150152	AT1G06990	protein_coding_gene	+	154	87	199	83	6.23137	6.36746	6.50365	5.45999	0.186721	-0.0539547
1	2150193	2152325	AT1G07000	protein_coding_gene	-	1471	824	1722	913	59.5217	60.3079	56.2778	60.0598	0.0159862	0.213177
1	2152851	2155269	AT1G07010	protein_coding_gene	+	2184	1084	2479	1280	88.3721	79.3371	81.0178	84.2022	-0.26904	0.399654
1	2155212	2156008	AT1G07020	protein_coding_gene	-	962	556	1162	600	38.9258	40.6932	37.9761	39.4698	0.0966231	0.0765816
1	2157657	2158158	AT1G07025	protein_coding_gene	-	56	36	86	36	2.26595	2.63481	2.81062	2.36819	0.0843185	-0.171183
1	2158419	2160809	AT1G07030	protein_coding_gene	-	2602	1405	3093	1668	105.286	102.831	101.084	109.726	-0.334465	0.206816
1	2160937	2163308	AT1G07040	protein_coding_gene	-	1342	734	1645	828	54.3019	53.7209	53.7613	54.4683	-0.0508125	0.0367719
1	2164187	2165239	AT1G07050	protein_coding_gene	-	448	247	718	404	18.1276	18.0777	23.4654	26.5763	-0.903431	-0.586459
1	2165516	2165746	AT1G07051	miRNA	+	59	34	78	47	2.38734	2.48843	2.54917	3.0918	-0.180875	-0.0515092
1	2167106	2168397	AT1G07060	protein_coding_gene	-	346	199	510	240	14.0003	14.5646	16.6676	15.7879	-0.157035	-0.340899
1	2168563	2169851	AT1G07070	protein_coding_gene	+	849	440	1043	547	34.3534	32.2032	34.087	35.9833	-0.323817	0.0227768
1	2169981	2172194	AT1G07080	protein_coding_gene	+	1768	946	2095	1111	71.5393	69.237	68.4681	73.0849	-0.228094	0.183549
1	2173951	2174894	AT1G07090	protein_coding_gene	-	1404	810	1843	1098	56.8106	59.2832	60.2323	72.2297	-0.799245	-0.223663
1	2177884	2177958	AT1G07100	tRNA	+	28	10	33	13	1.13298	0.731892	1.07849	0.855178	-0.0692519	0.0259074
1	2178103	2184148	AT1G07110	protein_coding_gene	-	2308	1231	2745	1442	93.3896	90.0959	89.7111	94.859	-0.247675	0.192232
1	2184346	2186539	AT1G07119	other_RNA	+	784	477	1100	531	31.7233	34.9112	35.9498	34.9308	-0.00165128	-0.363471
1	2184758	2186580	AT1G07120	protein_coding_gene	-	491	313	670	331	19.8675	22.9082	21.8967	21.7742	0.119973	-0.22209
1	2187620	2188417	AT1G07128	other_RNA	-	874	478	1039	585	35.365	34.9844	33.9562	38.483	-0.288706	0.119652
1	2187775	2188733	AT1G07130	protein_coding_gene	+	887	478	1041	583	35.891	34.9844	34.0216	38.3515	-0.278093	0.15811
1	2189927	2190659	AT1G07135	protein_coding_gene	-	857	409	822	428	34.6771	29.9344	26.8643	28.1551	0.165093	0.705651
1	2191722	2193793	AT1G07140	protein_coding_gene	-	1801	1014	2205	1157	72.8746	74.2138	72.063	76.1109	-0.109411	0.0476677
1	2193940	2195798	AT1G07150	protein_coding_gene	-	1977	997	2170	1179	79.9962	72.9696	70.9192	77.5581	-0.264483	0.522705
1	2197907	2199748	AT1G07160	protein_coding_gene	-	504	284	653	310	20.3936	20.7857	21.3411	20.3927	0.0433068	-0.103722
1	2200122	2201265	AT1G07170	protein_coding_gene	+	700	434	929	479	28.3244	31.7641	30.3613	31.51	0.0225847	-0.188038
1	2202329	2202774	AT1G07175	protein_coding_gene	+	39	28	75	35	1.57807	2.0493	2.45112	2.3024	-0.0858308	-0.309393
1	2204319	2206934	AT1G07180	protein_coding_gene	+	1040	437	1098	491	42.0819	31.9837	35.8844	32.2994	-0.0278485	0.496697
1	2208012	2208177	AT1G07190	protein_coding_gene	+	50	22	41	31	2.02317	1.61016	1.33995	2.03927	-0.159109	0.264821
1	2208718	2212546	AT1G07200	protein_coding_gene	-	3157	1611	3790	1924	127.743	117.908	123.863	126.566	-0.39164	0.172949
1	2215222	2216982	AT1G07210	protein_coding_gene	+	1248	667	1597	786	50.4983	48.8172	52.1926	51.7054	-0.203718	-0.118226
1	2216924	2219474	AT1G07220	protein_coding_gene	-	1302	757	1562	838	52.6834	55.4042	51.0487	55.1261	0.0187034	0.113491
1	2220252	2222982	AT1G07230	protein_coding_gene	-	2400	1382	2924	1540	97.1122	101.147	95.5611	101.306	-0.00786794	0.0790141
1	2223690	2225452	AT1G07240	protein_coding_gene	+	1612	845	1950	1023	65.227	61.8449	63.7292	67.296	-0.339262	0.093267
1	2225899	2227566	AT1G07250	protein_coding_gene	+	2817	1505	3399	1858	113.985	110.15	111.085	122.225	-0.560307	0.136713
1	2227593	2229319	AT1G07260	protein_coding_gene	-	1676	977	2153	1157	67.8167	71.5058	70.3636	76.1109	-0.268044	-0.153212
1	2229756	2232897	AT1G07270	protein_coding_gene	-	770	436	1124	517	31.1568	31.9105	36.7342	34.0098	-0.182855	-0.479042
1	2238086	2241217	AT1G07280	protein_coding_gene	+	3082	1621	3458	1862	124.708	118.64	113.013	122.488	-0.175241	0.536521
1	2242255	2244428	AT1G07290	protein_coding_gene	-	680	382	888	442	27.5151	27.9583	29.0213	29.0761	-0.104665	-0.141657
1	2245757	2246492	AT1G07300	protein_coding_gene	-	125	84	147	84	5.05793	6.14789	4.8042	5.52577	0.128799	0.0571344
1	2247508	2248961	AT1G07310	protein_coding_gene	-	2823	1486	3472	1955	114.228	108.759	113.471	128.606	-0.911681	0.0354984
1	2249132	2250529	AT1G07320	protein_coding_gene	+	2935	1510	3370	1783	118.76	110.516	110.137	117.291	-0.317455	0.403087
1	2251130	2253585	AT1G07330	protein_coding_gene	+	335	210	423	204	13.5552	15.3697	13.8243	13.4197	0.25713	-0.0363647
1	2254821	2256850	AT1G07340	protein_coding_gene	+	254	133	310	144	10.2777	9.73416	10.1313	9.47275	0.0421789	0.0229143
1	2257424	2260101	AT1G07350	protein_coding_gene	-	986	581	1256	646	39.8969	42.5229	41.0481	42.4958	0.00207959	-0.0904816
1	2260388	2262865	AT1G07360	protein_coding_gene	-	1219	656	1516	708	49.3249	48.0121	49.5454	46.5743	0.104537	-0.0156789
1	2263139	2264551	AT1G07370	protein_coding_gene	+	699	397	1065	460	28.2839	29.0561	34.806	30.2602	-0.110552	-0.581394
1	2264828	2268306	AT1G07380	protein_coding_gene	-	796	432	1018	463	32.2089	31.6177	33.2699	30.4575	0.104132	-0.0927216
1	2269892	2274820	AT1G07390	protein_coding_gene	+	885	543	1226	519	35.8101	39.7417	40.0677	34.1414	0.461043	-0.345749
1	2274942	2275758	AT1G07400	protein_coding_gene	+	761	391	944	498	30.7927	28.617	30.8515	32.7599	-0.374145	-0.00529721
1	2276052	2277154	AT1G07410	protein_coding_gene	+	434	278	609	374	17.5611	20.3466	19.9031	24.6028	-0.449404	-0.270692
1	2277806	2280297	AT1G07420	protein_coding_gene	+	1133	644	1581	800	45.845	47.1338	51.6697	52.6264	-0.388995	-0.417266
1	2280834	2282828	AT1G07430	protein_coding_gene	-	795	423	982	516	32.1684	30.959	32.0934	33.944	-0.262066	0.00661877
1	2286148	2287730	AT1G07440	protein_coding_gene	-	818	413	654	349	33.0991	30.2271	21.3738	22.9583	0.706443	1.13
1	2287925	2289336	AT1G07450	protein_coding_gene	-	346	160	238	113	14.0003	11.7103	7.77823	7.43347	0.695587	0.952755
1	2290200	2290977	AT1G07460	protein_coding_gene	+	101	78	158	69	4.0868	5.70876	5.1637	4.53902	0.258802	-0.250793
1	2291456	2294588	AT1G07470	protein_coding_gene	+	564	301	679	368	22.8214	22.0299	22.1908	24.2081	-0.226569	0.0664559
1	2294565	2295489	AT1G07473	protein_coding_gene	-	106	68	151	62	4.28912	4.97686	4.93493	4.07854	0.211348	-0.15045
1	2295750	2296497	AT1G07476	protein_coding_gene	+	98	57	121	44	3.96541	4.17178	3.95448	2.89445	0.341186	0.00274758
1	2296022	2299470	AT1G07480	protein_coding_gene	-	580	336	763	369	23.4688	24.5916	24.9361	24.2739	0.0321318	-0.149147
1	2301374	2302121	AT1G07485	protein_coding_gene	+	591	298	653	339	23.9139	21.8104	21.3411	22.3004	-0.0521746	0.270537
1	2301379	2302021	AT1G07490	protein_coding_gene	-	584	292	644	334	23.6306	21.3712	21.047	21.9715	-0.0644739	0.273436
1	2304765	2305031	AT1G07500	protein_coding_gene	-	110	80	192	104	4.45098	5.85513	6.27488	6.84143	-0.195874	-0.395237
1	2305377	2309544	AT1G07510	protein_coding_gene	+	1272	702	1439	705	51.4695	51.3788	47.0289	46.377	0.357836	0.316461
1	2309563	2311805	AT1G07520	protein_coding_gene	-	1477	773	1729	828	59.7645	56.5752	56.5066	54.4683	0.141387	0.213663
1	2313581	2316469	AT1G07530	protein_coding_gene	-	2091	1055	2364	1271	84.609	77.2146	77.2594	83.6101	-0.356676	0.408581
1	2318432	2321048	AT1G07540	protein_coding_gene	-	337	193	392	169	13.6362	14.1255	12.8112	11.1173	0.424127	0.113444
1	2322652	2326561	AT1G07550	protein_coding_gene	-	350	224	544	202	14.1622	16.3944	17.7788	13.2882	0.403704	-0.453224
1	2327319	2331096	AT1G07560	protein_coding_gene	+	504	299	609	248	20.3936	21.8836	19.9031	16.3142	0.638906	0.0546313
1	2331169	2333738	AT1G07570	protein_coding_gene	-	1098	587	1256	568	44.4288	42.962	41.0481	37.3647	0.441875	0.258612
1	2334821	2334894	AT1G07580	tRNA	+	11	6	19	6	0.445098	0.439135	0.620951	0.394698	0.0344229	-0.120848
1	2336522	2339391	AT1G07590	protein_coding_gene	-	1318	751	1824	961	53.3308	54.9651	59.6113	63.2174	-0.537096	-0.418045
1	2338903	2339321	AT1G07600	protein_coding_gene	-	310	162	457	231	12.5437	11.8566	14.9355	15.1959	-0.454839	-0.322946
1	2341541	2342123	AT1G07610	protein_coding_gene	+	154	111	231	105	6.23137	8.124	7.54946	6.90721	0.222106	-0.251358
1	2342197	2344271	AT1G07615	protein_coding_gene	-	1301	688	1636	885	52.6429	50.3542	53.4672	58.2179	-0.534001	-0.0565825
1	2344389	2346842	AT1G07620	protein_coding_gene	-	601	333	732	320	24.3185	24.372	23.923	21.0505	0.348713	0.0402694
1	2349096	2351692	AT1G07630	protein_coding_gene	+	2944	1536	3546	1884	119.124	112.419	115.889	123.935	-0.529852	0.149226
1	2354353	2356227	AT1G07640	protein_coding_gene	-	432	255	592	283	17.4802	18.6632	19.3475	18.6166	0.00540389	-0.217651
1	2367436	2368385	AT1G07645	protein_coding_gene	-	142	84	159	64	5.7458	6.14789	5.19638	4.21011	0.427639	0.117483
1	2359548	2366561	AT1G07650	protein_coding_gene	-	1319	753	1650	797	53.3712	55.1114	53.9247	52.429	0.18292	-0.0377828
1	2368836	2369734	AT1G07660	protein_coding_gene	+	677	352	782	412	27.3937	25.7626	25.557	27.1026	-0.130328	0.178504
1	2370051	2374545	AT1G07670	protein_coding_gene	-	947	589	1166	610	38.3189	43.1084	38.1068	40.1276	0.231065	0.0171517
1	2376011	2377186	AT1G07680	protein_coding_gene	+	151	88	182	94	6.10998	6.44065	5.94806	6.1836	0.0511588	0.032972
1	2378075	2379000	AT1G07690	protein_coding_gene	+	93	62	116	60	3.7631	4.53773	3.79107	3.94698	0.143494	-0.00719684
1	2379646	2381362	AT1G07700	protein_coding_gene	+	1011	535	1135	519	40.9085	39.1562	37.0937	34.1414	0.414432	0.305519
1	2382250	2382331	AT1G07702	snoRNA	-	162	82	229	95	6.55507	6.00151	7.4841	6.24938	-0.0500778	-0.17542
1	2381614	2386092	AT1G07705	protein_coding_gene	+	1140	635	1456	636	46.1283	46.4751	47.5845	41.838	0.34904	-0.106369
1	2386274	2387986	AT1G07710	protein_coding_gene	-	202	117	250	102	8.17361	8.56313	8.17041	6.70986	0.335943	0.000559285
1	2390654	2392453	AT1G07720	protein_coding_gene	-	1275	685	1441	757	51.5909	50.1346	47.0943	49.7977	0.0238293	0.320152
1	2394800	2397272	AT1G07725	protein_coding_gene	-	2537	1319	3106	1661	102.656	96.5365	101.509	109.265	-0.627714	0.0567366
1	2395450	2397345	AT1G07728	other_RNA	+	2501	1306	3051	1646	101.199	95.5851	99.7117	108.279	-0.628946	0.0741963
1	2397526	2398696	AT1G07730	protein_coding_gene	-	207	119	267	154	8.37593	8.70951	8.726	10.1306	-0.231668	-0.059861
1	2397441	2400508	AT1G07740	protein_coding_gene	-	1802	933	2366	1236	72.9151	68.2855	77.3248	81.3077	-0.753576	-0.254419
1	2400588	2402873	AT1G07745	protein_coding_gene	-	1254	669	1539	740	50.7411	48.9636	50.2971	48.6794	0.0203347	0.0312385
1	2403557	2403845	AT1G07747	protein_coding_gene	+	57	32	72	26	2.30641	2.34205	2.35308	1.71036	0.222571	-0.0152863
1	2404036	2405943	AT1G07750	protein_coding_gene	-	876	500	939	487	35.4459	36.5946	30.6881	32.0363	0.389284	0.413969
1	2406833	2406905	AT1G07760	tRNA	-	19	11	33	8	0.768805	0.805081	1.07849	0.526264	0.171823	-0.161691
1	2408202	2409580	AT1G07770	protein_coding_gene	-	292	175	390	205	11.8153	12.8081	12.7458	13.4855	-0.0934205	-0.13279
1	2410055	2412677	AT1G07780	protein_coding_gene	-	178	82	194	111	7.20249	6.00151	6.34024	7.30191	-0.252406	0.165762
1	2412979	2413708	AT1G07790	protein_coding_gene	+	1440	688	1692	961	58.2673	50.3542	55.2973	63.2174	-0.854873	0.197084
1	2414285	2414967	AT1G07795	protein_coding_gene	+	219	135	302	146	8.86149	9.88054	9.86986	9.60431	0.0442499	-0.164808
1	2415040	2415970	AT1G07800	transposable_element_gene	+	130	64	146	83	5.26024	4.68411	4.77152	5.45999	-0.172381	0.109141
1	2416264	2420757	AT1G07810	protein_coding_gene	+	1053	664	1352	678	42.608	48.5976	44.1856	44.6008	0.292812	-0.119746
1	2421215	2421947	AT1G07820	protein_coding_gene	-	773	402	966	482	31.2782	29.422	31.5705	31.7074	-0.206722	-0.0260674
1	2422240	2423655	AT1G07830	protein_coding_gene	+	1087	614	1332	685	43.9837	44.9382	43.532	45.0613	-0.00918097	0.0341481
1	2424053	2426676	AT1G07840	protein_coding_gene	+	955	477	1167	610	38.6426	34.9112	38.1395	40.1276	-0.426062	0.0405968
1	2426744	2428719	AT1G07850	protein_coding_gene	+	333	193	392	166	13.4743	14.1255	12.8112	10.92	0.453854	0.0914634
1	2428910	2429431	AT1G07860	protein_coding_gene	-	206	113	247	97	8.33546	8.27038	8.07237	6.38095	0.349773	0.0459291
1	2428772	2432057	AT1G07870	protein_coding_gene	-	1597	916	1988	962	64.6201	67.0413	64.9711	63.2832	0.2328	-0.0218052
1	2434029	2435763	AT1G07880	protein_coding_gene	-	263	167	367	164	10.6419	12.2226	11.9942	10.7884	0.211512	-0.20107
1	2436466	2436959	AT1G07885	protein_coding_gene	-	170	95	224	100	6.87878	6.95297	7.32069	6.5783	0.0720299	-0.0829343
1	2437329	2439665	AT1G07890	protein_coding_gene	+	3405	1887	4710	2429	137.778	138.108	153.931	159.787	-0.888746	-0.668991
1	2442621	2443632	AT1G07900	protein_coding_gene	+	134	105	255	90	5.4221	7.68486	8.33382	5.92047	0.338958	-0.558296
1	2443970	2444123	AT1G07901	protein_coding_gene	-	331	196	444	259	13.3934	14.3451	14.5107	17.0378	-0.340196	-0.149587
1	2445469	2454645	AT1G07910	protein_coding_gene	+	1899	1098	2455	1149	76.84	80.3617	80.2334	75.5846	0.270528	-0.191468
1	2454845	2457321	AT1G07920	protein_coding_gene	+	825	491	1140	590	33.3823	35.9359	37.2571	38.8119	-0.235269	-0.326114
1	2458243	2460790	AT1G07930	protein_coding_gene	+	1150	665	1409	791	46.5329	48.6708	46.0484	52.0343	-0.237036	0.0356044
1	2462952	2465504	AT1G07940	protein_coding_gene	-	748	463	1101	549	30.2666	33.8866	35.9825	36.1148	-0.188344	-0.497029
1	2465769	2467022	AT1G07950	protein_coding_gene	-	1165	567	1512	739	47.1399	41.4983	49.4147	48.6136	-0.530431	-0.163707
1	2467160	2469154	AT1G07960	protein_coding_gene	+	947	494	1205	587	38.3189	36.1555	39.3814	38.6146	-0.201124	-0.0852366
1	2469285	2472628	AT1G07970	protein_coding_gene	-	1525	839	1843	917	61.7067	61.4057	60.2323	60.323	0.0693933	0.094416
1	2473164	2474927	AT1G07980	protein_coding_gene	-	1323	681	1685	870	53.5331	49.8418	55.0686	57.2312	-0.505254	-0.104189
1	2475404	2476155	AT1G07985	protein_coding_gene	+	226	116	299	156	9.14473	8.48994	9.77181	10.2621	-0.289707	-0.101964
1	2477156	2483138	AT1G07990	protein_coding_gene	+	1744	989	2178	1102	70.5682	72.3841	71.1806	72.4928	-0.00638753	-0.0363736
1	2483239	2485109	AT1G08000	protein_coding_gene	-	1218	707	1565	765	49.2844	51.7447	51.1468	50.324	0.0994435	-0.13141
1	2485343	2485511	AT1G08005	protein_coding_gene	+	80	47	102	36	3.23707	3.43989	3.33353	2.36819	0.315803	-0.0266084
1	2485905	2488027	AT1G08010	protein_coding_gene	-	1452	753	1711	907	58.7529	55.1114	55.9183	59.6651	-0.300613	0.187189
1	2489500	2493250	AT1G08030	protein_coding_gene	-	1733	956	2057	1089	70.1231	69.9688	67.2261	71.6376	-0.0991639	0.174798
1	2494122	2494315	AT1G08032	protein_coding_gene	+	15	11	23	4	0.606951	0.805081	0.751678	0.263132	0.384299	-0.0879229
1	2494401	2495149	AT1G08035	protein_coding_gene	+	94	53	129	56	3.80356	3.87903	4.21593	3.68385	0.0501896	-0.103002
1	2495341	2498764	AT1G08040	protein_coding_gene	-	1034	604	1359	655	41.8392	44.2063	44.4144	43.0878	0.0846461	-0.196089
1	2498835	2501427	AT1G08050	protein_coding_gene	-	771	422	965	483	31.1973	30.8858	31.5378	31.7732	-0.0792672	-0.0303981
1	2501741	2511084	AT1G08060	protein_coding_gene	-	1934	1241	2506	1175	78.2562	90.8278	81.9002	77.295	0.738604	-0.203618
1	2511646	2513454	AT1G08065	protein_coding_gene	-	131	82	151	64	5.30071	6.00151	4.93493	4.21011	0.397943	0.0808565
1	2514191	2516605	AT1G08070	protein_coding_gene	-	1024	581	1591	770	41.4345	42.5229	51.9965	50.6529	-0.596124	-0.773894
1	2516990	2518546	AT1G08080	protein_coding_gene	-	108	64	158	56	4.37005	4.68411	5.1637	3.68385	0.244945	-0.181912
1	2524075	2526164	AT1G08090	protein_coding_gene	+	243	120	316	138	9.83261	8.7827	10.3274	9.07805	-0.0494178	-0.0779281
1	2527169	2529120	AT1G08100	protein_coding_gene	-	164	95	244	100	6.636	6.95297	7.97432	6.5783	0.0720299	-0.247841
1	2531694	2534786	AT1G08105	transposable_element_gene	-	13	8	19	6	0.526024	0.585513	0.620951	0.394698	0.136939	-0.0627293
1	2535327	2537931	AT1G08110	protein_coding_gene	+	1471	770	1761	883	59.5217	56.3557	57.5524	58.0864	-0.114399	0.128701
1	2538075	2538237	AT1G08115	snRNA	-	27	18	53	18	1.09251	1.31741	1.73213	1.18409	0.0596222	-0.27087
1	2538614	2539661	AT1G08120	protein_coding_gene	+	170	87	241	100	6.87878	6.36746	7.87628	6.5783	-0.0414366	-0.183728
1	2539613	2542334	AT1G08125	protein_coding_gene	-	862	486	1028	520	34.8795	35.5699	33.5967	34.2071	0.115367	0.109615
1	2542701	2547946	AT1G08130	protein_coding_gene	-	1644	982	2350	1127	66.5219	71.8718	76.8019	74.1374	-0.132586	-0.607575
1	2548818	2551473	AT1G08135	protein_coding_gene	-	214	134	300	126	8.65917	9.80735	9.80449	8.28865	0.252667	-0.188566
1	2552035	2555161	AT1G08140	protein_coding_gene	-	256	151	306	141	10.3586	11.0516	10.0006	9.2754	0.278836	0.0561131
1	2556342	2559074	AT1G08150	protein_coding_gene	-	319	187	438	168	12.9078	13.6864	14.3146	11.0515	0.375125	-0.190712
1	2559486	2560403	AT1G08160	protein_coding_gene	-	145	74	209	91	5.86719	5.416	6.83046	5.98625	-0.119451	-0.191286
1	2561626	2562148	AT1G08165	protein_coding_gene	-	106	61	136	44	4.28912	4.46454	4.4447	2.89445	0.411637	-0.0372272
1	2562940	2563672	AT1G08170	protein_coding_gene	-	185	110	246	132	7.48573	8.05081	8.03969	8.68335	-0.109358	-0.0994274
1	2564571	2565121	AT1G08180	protein_coding_gene	-	775	408	915	463	31.3591	29.8612	29.9037	30.4575	-0.0542937	0.131495
1	2567474	2573393	AT1G08190	protein_coding_gene	+	2159	1169	2697	1364	87.3605	85.5581	88.1424	89.728	-0.22272	-0.0417342
1	2573847	2576714	AT1G08200	protein_coding_gene	-	2052	1140	2501	1354	83.0309	83.4357	81.7368	89.0701	-0.303385	0.0712899
1	2577019	2580669	AT1G08210	protein_coding_gene	-	1623	809	1851	909	65.6721	59.21	60.4937	59.7967	-0.0380272	0.326062
1	2581021	2583323	AT1G08220	protein_coding_gene	-	1024	581	1389	726	41.4345	42.5229	45.3948	47.7584	-0.389788	-0.300601
1	2583653	2586744	AT1G08230	protein_coding_gene	-	554	321	773	350	22.4167	23.4937	25.2629	23.024	0.0486958	-0.291592
1	2588524	2588596	AT1G08240	tRNA	+	25	17	27	9	1.01159	1.24422	0.882404	0.592047	0.345999	0.0664121
1	2588856	2590301	AT1G08250	protein_coding_gene	-	3299	1573	3706	1958	133.489	115.127	121.118	128.803	-0.619438	0.548365
1	2590943	2606892	AT1G08260	protein_coding_gene	+	1778	1121	2574	1123	71.9439	82.0451	84.1226	73.8743	0.462859	-0.689857
1	2606268	2607507	AT1G08270	protein_coding_gene	-	574	313	832	400	23.226	22.9082	27.1911	26.3132	-0.343385	-0.395176
1	2608407	2609853	AT1G08280	protein_coding_gene	+	1433	724	1717	898	57.9841	52.989	56.1144	59.0731	-0.406551	0.123773
1	2609995	2613242	AT1G08290	protein_coding_gene	-	316	171	471	217	12.7864	12.5153	15.3931	14.2749	-0.24051	-0.347586
1	2614773	2618823	AT1G08300	protein_coding_gene	+	1429	770	2013	1005	57.8222	56.3557	65.7882	66.1119	-0.62388	-0.506898
1	2618646	2620452	AT1G08310	protein_coding_gene	+	379	208	500	240	15.3356	15.2233	16.3408	15.7879	-0.0716894	-0.126305
1	2620334	2621545	AT1G08315	protein_coding_gene	-	2020	1052	2351	1265	81.7361	76.995	76.8346	83.2154	-0.34757	0.27527
1	2621903	2627848	AT1G08320	protein_coding_gene	-	502	331	853	409	20.3126	24.2256	27.8774	26.9052	-0.265073	-0.772956
1	2631067	2632871	AT1G08340	protein_coding_gene	+	360	198	479	229	14.5668	14.4915	15.6545	15.0643	-0.0745107	-0.139926
1	2632809	2635852	AT1G08350	protein_coding_gene	-	1014	562	1346	633	41.0299	41.1323	43.9895	41.6406	-0.0395059	-0.226999
1	2636010	2637915	AT1G08360	protein_coding_gene	+	915	509	1147	629	37.024	37.2533	37.4858	41.3775	-0.328986	-0.037832
1	2638180	2640554	AT1G08370	protein_coding_gene	+	1790	912	1969	984	72.4295	66.7485	64.3502	64.7304	0.124455	0.488697
1	2640812	2641828	AT1G08380	protein_coding_gene	-	1621	780	1702	853	65.5912	57.0876	55.6242	56.1129	0.0647786	0.640678
1	2642213	2643285	AT1G08390	protein_coding_gene	+	1109	588	1251	620	44.8739	43.0352	40.8847	40.7854	0.173777	0.304683
1	2643329	2646035	AT1G08400	protein_coding_gene	-	1563	837	2048	1011	63.2443	61.2593	66.932	66.5066	-0.328322	-0.228569
1	2646188	2649379	AT1G08410	protein_coding_gene	+	1127	640	1523	735	45.6023	46.8411	49.7741	48.3505	-0.109397	-0.302135
1	2649536	2657120	AT1G08420	protein_coding_gene	+	2787	1492	3307	1748	112.772	109.198	108.078	114.989	-0.273478	0.223327
1	2658715	2661029	AT1G08430	protein_coding_gene	+	450	265	604	282	18.2085	19.3951	19.7397	18.5508	0.096927	-0.175794
1	2663026	2665343	AT1G08440	protein_coding_gene	+	163	103	248	98	6.59554	7.53848	8.10505	6.44673	0.206589	-0.278759
1	2667797	2671892	AT1G08450	protein_coding_gene	-	1069	636	1342	668	43.2554	46.5483	43.8588	43.943	0.19368	-0.0457126
1	2672450	2674628	AT1G08460	protein_coding_gene	+	2348	1146	2665	1400	95.0081	83.8748	87.0966	92.0961	-0.438355	0.414654
1	2675812	2679781	AT1G08465	protein_coding_gene	+	499	282	604	339	20.1912	20.6393	19.7397	22.3004	-0.179278	0.0505268
1	2682126	2684100	AT1G08470	protein_coding_gene	-	1564	867	1984	1051	63.2848	63.455	64.8404	69.1379	-0.349054	-0.0971799
1	2684233	2685621	AT1G08480	protein_coding_gene	+	1161	637	1414	710	46.978	46.6215	46.2118	46.7059	-0.00617751	0.0561218
1	2685658	2688595	AT1G08490	protein_coding_gene	-	1493	818	1913	913	60.4119	59.8687	62.52	60.0598	-0.012339	-0.134451
1	2689015	2690045	AT1G08500	protein_coding_gene	+	156	110	213	110	6.31229	8.05081	6.96119	7.23613	0.14739	-0.125979
1	2691079	2694377	AT1G08510	protein_coding_gene	-	1690	978	1969	1080	68.3832	71.579	64.3502	71.0456	0.031583	0.247556
1	2696411	2700959	AT1G08520	protein_coding_gene	+	2491	1383	3107	1545	100.794	101.221	101.542	101.635	-0.0205561	-0.0371595
1	2701225	2703091	AT1G08530	protein_coding_gene	+	1237	688	1530	814	50.0532	50.3542	50.0029	53.5473	-0.221538	0.00355728
1	2703335	2706845	AT1G08540	protein_coding_gene	+	1644	935	2046	1003	66.5219	68.4319	66.8667	65.9803	0.14953	-0.0211102
1	2706923	2709531	AT1G08550	protein_coding_gene	+	1437	733	1717	835	58.1459	53.6477	56.1144	54.9288	-0.0869381	0.134394
1	2709631	2710912	AT1G08560	protein_coding_gene	-	465	291	629	296	18.8155	21.298	20.5568	19.4718	0.2023	-0.196274
1	2712882	2714734	AT1G08570	protein_coding_gene	+	2281	1102	2606	1324	92.297	80.6545	85.1684	87.0966	-0.351775	0.378464
1	2715078	2716404	AT1G08580	protein_coding_gene	-	914	512	1130	579	36.9836	37.4729	36.9303	38.0883	-0.0500669	0.00438363
1	2718777	2722221	AT1G08590	protein_coding_gene	+	2251	1135	2683	1472	91.0831	83.0697	87.6849	96.8325	-0.726093	0.179729
1	2718874	2721676	AT1G08592	other_RNA	-	1957	993	2339	1290	79.1869	72.6768	76.4424	84.86	-0.686878	0.155569
1	2723823	2733613	AT1G08600	protein_coding_gene	+	1640	1081	2272	1102	66.36	79.1175	74.2527	72.4928	0.38053	-0.470836
1	2733656	2735819	AT1G08610	protein_coding_gene	-	759	435	1086	512	30.7117	31.8373	35.4923	33.6809	-0.161068	-0.415722
1	2736773	2743758	AT1G08620	protein_coding_gene	+	1040	649	1493	696	42.0819	47.4998	48.7937	45.7849	0.125551	-0.498189
1	2743760	2747967	AT1G08630	protein_coding_gene	-	330	197	493	170	13.3529	14.4183	16.1121	11.1831	0.453025	-0.359816
1	2748397	2751278	AT1G08640	protein_coding_gene	-	1399	745	1643	866	56.6083	54.5259	53.6959	56.968	-0.16355	0.196098
1	2752153	2753703	AT1G08650	protein_coding_gene	+	2032	1081	2654	1330	82.2217	79.1175	86.7371	87.4913	-0.458879	-0.245659
1	2757040	2759794	AT1G08660	protein_coding_gene	-	1318	708	1608	819	53.3308	51.8179	52.5521	53.8762	-0.141576	0.0535106
1	2760345	2761573	AT1G08670	protein_coding_gene	-	109	70	179	98	4.41051	5.12324	5.85001	6.44673	-0.275583	-0.318558
1	2762583	2768967	AT1G08680	protein_coding_gene	+	1652	1030	2124	1037	66.8456	75.3848	69.4158	68.2169	0.423091	-0.155702
1	2769055	2769483	AT1G08695	protein_coding_gene	-	24	30	43	10	0.971122	2.19568	1.40531	0.65783	0.670714	-0.200003
1	2769814	2771477	AT1G08700	protein_coding_gene	-	1931	1013	2459	1232	78.1349	74.1406	80.3642	81.0446	-0.391982	-0.125215
1	2771632	2773460	AT1G08710	protein_coding_gene	+	1410	811	1761	867	57.0534	59.3564	57.5524	57.0338	0.152237	-0.0329576
1	2774029	2779297	AT1G08720	protein_coding_gene	+	2259	1262	2765	1345	91.4068	92.3647	90.3648	88.4781	0.204379	0.0546552
1	2779962	2788447	AT1G08730	protein_coding_gene	+	981	579	1363	638	39.6946	42.3765	44.5451	41.9695	0.0313366	-0.373845
1	2790289	2793641	AT1G08735	transposable_element_gene	+	0	0	0	0	0	0	0	0	0	0
1	2795642	2800081	AT1G08740	transposable_element_gene	-	0	0	0	0	0	0	0	0	0	0
1	2801066	2804537	AT1G08750	protein_coding_gene	+	1243	728	1601	795	50.296	53.2817	52.3233	52.2975	0.0677349	-0.141517
1	2805370	2808621	AT1G08760	protein_coding_gene	+	1582	922	2104	1098	64.0131	67.4804	68.7622	72.2297	-0.284159	-0.291477
1	2808882	2809747	AT1G08770	protein_coding_gene	+	1331	715	1618	877	53.8568	52.3303	52.8789	57.6917	-0.361537	0.0669311
1	2809777	2811191	AT1G08780	protein_coding_gene	-	720	426	989	473	29.1337	31.1786	32.3221	31.1153	0.0056664	-0.287697
1	2811988	2812646	AT1G08790	protein_coding_gene	+	70	61	105	54	2.83244	4.46454	3.43157	3.55228	0.228196	-0.169465
1	2813060	2818008	AT1G08800	protein_coding_gene	-	888	566	1229	560	35.9315	41.4251	40.1657	36.8385	0.366762	-0.343355
1	2819064	2820395	AT1G08810	protein_coding_gene	-	306	191	366	195	12.3818	13.9791	11.9615	12.8277	0.157293	0.0602411
1	2821551	2825275	AT1G08820	protein_coding_gene	-	1486	911	1931	1025	60.1286	66.6753	63.1083	67.4275	-0.0459303	-0.189805
1	2827060	2829315	AT1G08830	protein_coding_gene	+	1286	736	1601	889	52.0359	53.8672	52.3233	58.4811	-0.307861	-0.0198911
1	2829104	2838469	AT1G08840	protein_coding_gene	-	1078	654	1506	686	43.6196	47.8657	49.2186	45.1271	0.200834	-0.411084
1	2838788	2840994	AT1G08845	protein_coding_gene	+	1239	697	1541	848	50.1342	51.0129	50.3624	55.784	-0.326537	-0.0160998
1	2842152	2846138	AT1G08860	protein_coding_gene	+	392	263	547	234	15.8617	19.2488	17.8769	15.3932	0.463922	-0.245434
1	2846535	2846608	AT1G08870	tRNA	-	56	44	103	34	2.26595	3.22032	3.36621	2.23662	0.298992	-0.329416
1	2846948	2847800	AT1G08880	protein_coding_gene	-	1778	938	2285	1208	71.9439	68.6514	74.6776	79.4658	-0.628743	-0.15964
1	2848347	2852270	AT1G08890	protein_coding_gene	+	579	355	656	356	23.4283	25.9822	21.4392	23.4187	0.257979	0.210036
1	2852453	2855779	AT1G08900	protein_coding_gene	+	979	507	1119	537	39.6137	37.1069	36.5708	35.3254	0.148023	0.246563
1	2856226	2861170	AT1G08910	protein_coding_gene	+	1096	706	1496	722	44.3479	51.6716	48.8917	47.4953	0.29661	-0.332841
1	2867258	2870656	AT1G08920	protein_coding_gene	+	1091	655	1053	541	44.1456	47.9389	34.4138	35.5886	0.958176	0.777889
1	2873464	2877270	AT1G08930	protein_coding_gene	+	2252	1099	2215	1155	91.1236	80.4349	72.3898	75.9793	0.251939	1.03765
1	2877691	2879169	AT1G08940	protein_coding_gene	+	392	240	639	340	15.8617	17.5654	20.8836	22.3662	-0.538183	-0.587185
1	2879302	2879374	AT1G08950	tRNA	+	20	16	23	17	0.809268	1.17103	0.751678	1.11831	0.024638	0.0325998
1	2879641	2882231	AT1G08960	protein_coding_gene	+	2112	1096	2629	1276	85.4587	80.2153	85.9201	83.9391	-0.205525	-0.0249179
1	2882523	2884337	AT1G08970	protein_coding_gene	+	1022	560	1158	627	41.3536	40.9859	37.8453	41.2459	-0.0202723	0.27882
1	2884410	2886620	AT1G08980	protein_coding_gene	+	1444	722	1475	753	58.4292	52.8426	48.2054	49.5346	0.23121	0.700884
1	2887284	2887706	AT1G08985	protein_coding_gene	+	24	20	37	16	0.971122	1.46378	1.20922	1.05253	0.183942	-0.114191
1	2888752	2890959	AT1G08990	protein_coding_gene	+	500	263	630	289	20.2317	19.2488	20.5894	19.0113	0.0271479	-0.0395916
1	2891036	2895182	AT1G09000	protein_coding_gene	+	1019	573	1276	602	41.2322	41.9374	41.7018	39.6013	0.182949	-0.0364599
1	2895165	2899384	AT1G09010	protein_coding_gene	-	1631	885	1998	979	65.9958	64.7724	65.2979	64.4015	0.0230757	0.043068
1	2899913	2904815	AT1G09020	protein_coding_gene	-	1853	1069	2476	1194	74.9787	78.2392	80.9198	78.5449	-0.0172595	-0.336517
1	2907123	2907279	AT1G09026	protein_coding_gene	+	26	17	43	14	1.05205	1.24422	1.40531	0.920961	0.155777	-0.159764
1	2908610	2909030	AT1G09030	protein_coding_gene	-	95	53	105	45	3.84402	3.87903	3.43157	2.96023	0.248992	0.108168
1	2911316	2915369	AT1G09040	protein_coding_gene	+	778	421	991	520	31.4805	30.8126	32.3875	34.2071	-0.297773	-0.080251
1	2918030	2920889	AT1G09050	protein_coding_gene	+	247	136	329	161	9.99446	9.95373	10.7523	10.5911	-0.0994375	-0.117662
1	2921063	2925762	AT1G09060	protein_coding_gene	-	1222	671	1479	675	49.4463	49.1099	48.3362	44.4035	0.344253	0.0793848
1	2927702	2928968	AT1G09070	protein_coding_gene	+	3121	1440	3106	1568	126.286	105.392	101.509	103.148	0.109916	1.16254
1	2929216	2931841	AT1G09080	protein_coding_gene	-	367	204	446	212	14.8501	14.9306	14.576	13.946	0.12958	0.0357245
1	2932738	2936586	AT1G09090	protein_coding_gene	+	295	214	427	174	11.9367	15.6625	13.9551	11.4462	0.574357	-0.280694
1	2936527	2939326	AT1G09100	protein_coding_gene	-	792	520	1060	499	32.047	38.0584	34.6425	32.8257	0.439775	-0.224783
1	2939416	2939488	AT1G09110	tRNA	+	97	62	124	60	3.92495	4.53773	4.05252	3.94698	0.143494	-0.0319393
1	2939569	2942288	AT1G09130	protein_coding_gene	-	1849	1007	2379	1223	74.8169	73.7015	77.7496	80.4526	-0.384577	-0.167902
1	2942563	2945961	AT1G09140	protein_coding_gene	-	1516	917	1942	1078	61.3425	67.1145	63.4678	70.914	-0.228705	-0.134518
1	2946228	2949159	AT1G09150	protein_coding_gene	+	1105	663	1332	662	44.7121	48.5244	43.532	43.5483	0.366832	0.0888336
1	2949675	2950989	AT1G09155	protein_coding_gene	-	289	158	321	166	11.6939	11.5639	10.4908	10.92	0.0960339	0.180687
1	2951664	2952396	AT1G09157	protein_coding_gene	-	152	86	196	74	6.15044	6.29427	6.4056	4.86794	0.302498	-0.0509214
1	2952770	2955689	AT1G09160	protein_coding_gene	-	1727	930	2057	986	69.8803	68.0659	67.2261	64.862	0.196513	0.160289
1	2956588	2962207	AT1G09170	protein_coding_gene	-	511	288	689	296	20.6768	21.0785	22.5177	19.4718	0.178449	-0.198102
1	2964151	2964604	AT1G09176	protein_coding_gene	+	122	85	210	86	4.93654	6.22108	6.86315	5.65733	0.115694	-0.397929
1	2965022	2965972	AT1G09180	protein_coding_gene	+	304	190	374	182	12.3009	13.9059	12.2229	11.9725	0.268937	0.0111291
1	2966119	2967718	AT1G09190	protein_coding_gene	-	948	583	1472	736	38.3593	42.6693	48.1074	48.4163	-0.426006	-0.742459
1	2967939	2971498	AT1G09195	protein_coding_gene	-	1194	723	1627	795	48.3133	52.9158	53.173	52.2975	0.042625	-0.341207
1	2971592	2972199	AT1G09200	protein_coding_gene	-	1001	517	1310	689	40.5039	37.8388	42.813	45.3245	-0.581019	-0.178896
1	2972841	2976750	AT1G09210	protein_coding_gene	-	1540	926	2098	1019	62.3137	67.7732	68.5661	67.0328	0.0450881	-0.386565
1	2977791	2979466	AT1G09220	protein_coding_gene	-	530	293	804	424	21.4456	21.4444	26.276	27.892	-0.650472	-0.495076
1	2979519	2982624	AT1G09230	protein_coding_gene	-	1329	624	1566	769	53.7759	45.67	51.1795	50.5871	-0.354499	0.179222
1	2984880	2986130	AT1G09240	protein_coding_gene	+	286	166	323	166	11.5725	12.1494	10.5562	10.92	0.181061	0.152817
1	2986938	2987393	AT1G09245	protein_coding_gene	-	23	16	39	11	0.930658	1.17103	1.27458	0.723613	0.231486	-0.164268
1	2989377	2990357	AT1G09250	protein_coding_gene	+	1931	959	2456	1244	78.1349	70.1884	80.2661	81.834	-0.668362	-0.119744
1	2993403	2993820	AT1G09260	protein_coding_gene	+	34	15	37	10	1.37576	1.09784	1.20922	0.65783	0.236711	0.0732804
1	2994368	2998222	AT1G09270	protein_coding_gene	+	1858	1012	2360	1171	75.181	74.0674	77.1287	77.0318	-0.170534	-0.111595
1	2998099	3001315	AT1G09280	protein_coding_gene	-	1333	692	1573	836	53.9377	50.6469	51.4082	54.9946	-0.299167	0.174278
1	3001516	3003762	AT1G09290	protein_coding_gene	-	1197	644	1346	753	48.4347	47.1338	43.9895	49.5346	-0.172672	0.327047
1	3003494	3008213	AT1G09300	protein_coding_gene	+	1738	971	2170	1080	70.3254	71.0667	70.9192	71.0456	0.00125099	-0.0353275
1	3009054	3009880	AT1G09310	protein_coding_gene	+	524	223	513	254	21.2028	16.3212	16.7657	16.7089	-0.0477	0.510061
1	3009940	3012363	AT1G09320	protein_coding_gene	-	1690	871	2216	1110	68.3832	63.7478	72.4225	73.0191	-0.560901	-0.240731
1	3012761	3015091	AT1G09330	protein_coding_gene	-	999	584	1277	724	40.4229	42.7425	41.7345	47.6269	-0.363449	-0.102317
1	3015327	3018234	AT1G09340	protein_coding_gene	+	2273	1140	2657	1435	91.9733	83.4357	86.8351	94.3985	-0.581579	0.271736
1	3019818	3021441	AT1G09350	protein_coding_gene	+	385	213	475	229	15.5784	15.5893	15.5238	15.0643	0.0670527	0.00692681
1	3021801	3022368	AT1G09360	protein_coding_gene	+	63	25	61	21	2.5492	1.82973	1.99358	1.38144	0.177327	0.184678
1	3024895	3025435	AT1G09370	protein_coding_gene	+	76	41	90	40	3.07522	3.00076	2.94135	2.63132	0.110135	0.0385944
1	3026134	3029549	AT1G09380	protein_coding_gene	-	224	122	260	114	9.0638	8.92908	8.49723	7.49926	0.249679	0.0956147
1	3031202	3033582	AT1G09390	protein_coding_gene	+	639	370	670	342	25.8561	27.08	21.8967	22.4978	0.460663	0.4055
1	3033511	3035036	AT1G09400	protein_coding_gene	-	197	129	307	135	7.97129	9.4414	10.0333	8.8807	0.0926364	-0.344185
1	3035442	3037560	AT1G09410	protein_coding_gene	+	437	239	597	291	17.6825	17.4922	19.5109	19.1428	-0.192884	-0.212062
1	3037753	3038408	AT1G09415	protein_coding_gene	-	473	225	532	284	19.1392	16.4676	17.3866	18.6824	-0.264285	0.205108
1	3038461	3041873	AT1G09420	protein_coding_gene	-	1149	655	1476	717	46.4925	47.9389	48.2381	47.1664	0.0560144	-0.126828
1	3038630	3039326	AT1G09421	other_RNA	+	310	195	407	219	12.5437	14.2719	13.3014	14.4065	-0.01777	-0.10541
1	3041995	3045402	AT1G09430	protein_coding_gene	+	1282	711	1492	750	51.8741	52.0375	48.761	49.3372	0.189657	0.219458
1	3045512	3047893	AT1G09440	protein_coding_gene	-	765	426	854	413	30.9545	31.1786	27.9101	27.1684	0.371451	0.280674
1	3049023	3053112	AT1G09450	protein_coding_gene	+	675	443	914	442	27.3128	32.4228	29.871	29.0761	0.30188	-0.239274
1	3053900	3055360	AT1G09460	protein_coding_gene	+	482	243	642	260	19.5034	17.785	20.9816	17.1036	0.0815767	-0.164308
1	3055230	3057443	AT1G09470	protein_coding_gene	-	489	344	713	324	19.7866	25.1771	23.302	21.3137	0.401002	-0.379002
1	3057974	3060661	AT1G09480	protein_coding_gene	+	381	203	480	217	15.4166	14.8574	15.6872	14.2749	0.0763159	-0.034313
1	3060991	3061729	AT1G09483	protein_coding_gene	-	106	68	143	64	4.28912	4.97686	4.67348	4.21011	0.179033	-0.0908028
1	3062429	3063731	AT1G09486	pseudogene	-	117	54	209	93	4.73422	3.95222	6.83046	6.11782	-0.485404	-0.43769
1	3064123	3065937	AT1G09490	protein_coding_gene	+	794	471	1016	529	32.1279	34.4721	33.2046	34.7992	-0.0277888	-0.094187
1	3066698	3068598	AT1G09500	protein_coding_gene	+	294	180	462	213	11.8962	13.1741	15.0989	14.0118	-0.113622	-0.43664
1	3069384	3070910	AT1G09510	protein_coding_gene	+	196	120	252	120	7.93083	8.7827	8.23578	7.89396	0.153944	-0.0536313
1	3070945	3072050	AT1G09520	protein_coding_gene	-	2003	1099	2217	1254	81.0482	80.4349	72.4552	82.4918	-0.113951	0.490616
1	3076581	3079539	AT1G09530	protein_coding_gene	+	1189	665	1458	687	48.111	48.6708	47.6498	45.1929	0.25388	0.0333227
1	3086158	3087912	AT1G09540	protein_coding_gene	+	426	261	385	169	17.2374	19.1024	12.5824	11.1173	1.03636	0.604624
1	3089732	3092327	AT1G09550	protein_coding_gene	-	204	129	308	118	8.25454	9.4414	10.0659	7.76239	0.28658	-0.299617
1	3093838	3094864	AT1G09560	protein_coding_gene	+	1239	615	1405	805	50.1342	45.0113	45.9177	52.9553	-0.567989	0.304288
1	3095255	3100357	AT1G09570	protein_coding_gene	-	1670	927	2052	935	67.5739	67.8464	67.0627	61.5071	0.394246	0.0311502
1	3101670	3102925	AT1G09575	protein_coding_gene	-	1230	701	1580	758	49.77	51.3056	51.637	49.8635	0.101385	-0.131104
1	3104587	3106290	AT1G09580	protein_coding_gene	+	1100	705	1455	738	44.5098	51.5984	47.5518	48.5478	0.215573	-0.224218
1	3106501	3107772	AT1G09590	protein_coding_gene	+	1028	568	1295	671	41.5964	41.5715	42.3227	44.1404	-0.196229	-0.0560662
1	3108616	3111318	AT1G09600	protein_coding_gene	+	555	317	724	328	22.4572	23.201	23.6615	21.5768	0.171654	-0.125408
1	3111693	3112873	AT1G09610	protein_coding_gene	+	121	71	175	83	4.89607	5.19643	5.71929	5.45999	-0.057093	-0.178796
1	3112777	3116699	AT1G09620	protein_coding_gene	-	1854	1051	2318	1195	75.0192	76.9218	75.7561	78.6106	-0.0957554	-0.042435
1	3117136	3117567	AT1G09625	protein_coding_gene	-	56	38	72	37	2.26595	2.78119	2.35308	2.43397	0.107571	-0.0286671
1	3118202	3119708	AT1G09630	protein_coding_gene	-	919	512	1135	565	37.1859	37.4729	37.0937	37.1674	0.0250028	0.00756509
1	3119877	3122526	AT1G09640	protein_coding_gene	+	1217	687	1567	774	49.244	50.281	51.2121	50.916	-0.0446386	-0.138861
1	3122955	3124578	AT1G09645	protein_coding_gene	+	977	573	1247	571	39.5328	41.9374	40.754	37.5621	0.347119	-0.0963793
1	3125806	3127284	AT1G09650	protein_coding_gene	+	573	336	705	339	23.1855	24.5916	23.0406	22.3004	0.236656	0.0150776
1	3127770	3131094	AT1G09660	protein_coding_gene	-	1566	898	1876	957	63.3657	65.7239	61.3108	62.9543	0.172652	0.130138
1	3133094	3133674	AT1G09665	protein_coding_gene	+	99	56	144	61	4.00588	4.09859	4.70616	4.01276	0.0213108	-0.167899
1	3134106	3135930	AT1G09680	protein_coding_gene	-	1126	610	1517	806	45.5618	44.6454	49.5781	53.0211	-0.599836	-0.29122
1	3136187	3137475	AT1G09690	protein_coding_gene	-	1059	607	1282	671	42.8508	44.4258	41.8979	44.1404	0.0214486	0.0731922
1	3137766	3140353	AT1G09700	protein_coding_gene	-	1180	596	1532	717	47.7468	43.6207	50.0683	47.1664	-0.263178	-0.165987
1	3140867	3144370	AT1G09710	protein_coding_gene	+	1400	747	1633	825	56.6488	54.6723	53.3691	54.2709	0.0271914	0.22112
1	3144437	3147303	AT1G09720	protein_coding_gene	-	360	194	469	188	14.5668	14.1987	15.3277	12.3672	0.251414	-0.0984082
1	3147666	3154380	AT1G09730	protein_coding_gene	-	1503	882	1958	953	60.8165	64.5529	63.9907	62.6912	0.116704	-0.200922
1	3154531	3156275	AT1G09740	protein_coding_gene	+	1086	577	1452	786	43.9433	42.2302	47.4538	51.7054	-0.692174	-0.259697
1	3157500	3159148	AT1G09750	protein_coding_gene	+	2729	1262	3093	1586	110.425	92.3647	101.084	104.332	-0.603635	0.454243
1	3159124	3161692	AT1G09760	protein_coding_gene	-	1199	661	1520	763	48.5156	48.378	49.6761	50.1924	-0.129227	-0.0828113
1	3161840	3165360	AT1G09770	protein_coding_gene	+	1903	986	2259	1175	77.0019	72.1645	73.8278	77.295	-0.296786	0.182758
1	3165369	3167869	AT1G09780	protein_coding_gene	-	1957	1183	2537	1332	79.1869	86.5828	82.9133	87.6229	-0.0557231	-0.206974
1	3168481	3170819	AT1G09790	protein_coding_gene	-	308	168	394	150	12.4627	12.2958	12.8766	9.86744	0.365285	-0.0581343
1	3172107	3173463	AT1G09794	protein_coding_gene	+	743	450	886	487	30.0643	32.9351	28.9559	32.0363	0.0788515	0.102021
1	3173533	3176910	AT1G09795	protein_coding_gene	+	1983	996	2350	1220	80.2389	72.8964	76.8019	80.2552	-0.420587	0.193952
1	3176882	3180421	AT1G09800	protein_coding_gene	-	1119	568	1406	691	45.2786	41.5715	45.9504	45.456	-0.294516	-0.0497377
1	3180935	3184224	AT1G09810	protein_coding_gene	-	924	526	1206	572	37.3882	38.4975	39.4141	37.6279	0.0704811	-0.163474
1	3187816	3188580	AT1G09812	protein_coding_gene	+	217	135	283	146	8.78056	9.88054	9.24891	9.60431	0.0442499	-0.0780004
1	3189368	3190242	AT1G09815	protein_coding_gene	+	793	410	1036	544	32.0875	30.0076	33.8582	35.7859	-0.504218	-0.154197
1	3190287	3192414	AT1G09820	protein_coding_gene	-	1055	600	1395	714	42.6889	43.9135	45.5909	46.969	-0.226669	-0.218429
1	3192680	3195025	AT1G09830	protein_coding_gene	-	1415	788	1841	915	57.2557	57.6731	60.1669	60.1914	-0.164034	-0.189982
1	3195823	3200291	AT1G09840	protein_coding_gene	-	1171	712	1382	688	47.3827	52.1107	45.166	45.2587	0.491317	0.162938
1	3201798	3204150	AT1G09850	protein_coding_gene	+	1450	830	1851	961	58.6719	60.747	60.4937	63.2174	-0.156902	-0.11801
1	3204015	3205309	AT1G09860	protein_coding_gene	-	155	94	221	84	6.27183	6.87978	7.22264	5.52577	0.272239	-0.183136
1	3205740	3208598	AT1G09870	protein_coding_gene	+	1029	580	1166	596	41.6369	42.4497	38.1068	39.2066	0.253824	0.279592
1	3208827	3211653	AT1G09880	protein_coding_gene	-	224	128	314	141	9.0638	9.36821	10.262	9.2754	0.0152002	-0.192826
1	3214236	3217538	AT1G09890	protein_coding_gene	-	280	188	373	162	11.3298	13.7596	12.1903	10.6568	0.444907	-0.125484
1	3218132	3219929	AT1G09900	protein_coding_gene	+	1167	650	1537	784	47.2208	47.573	50.2317	51.5738	-0.284177	-0.215693
1	3220034	3224541	AT1G09910	protein_coding_gene	-	879	520	1136	603	35.5673	38.0584	37.1264	39.6671	-0.129038	-0.129304
1	3224683	3227070	AT1G09920	protein_coding_gene	-	1395	744	1689	801	56.4465	54.4527	55.1993	52.6922	0.120274	0.0834627
1	3227489	3230043	AT1G09930	protein_coding_gene	-	433	262	602	256	17.5207	19.1756	19.6744	16.8404	0.275281	-0.249809
1	3230449	3233109	AT1G09932	protein_coding_gene	-	183	132	271	111	7.4048	9.66097	8.85673	7.30191	0.406006	-0.254848
1	3234059	3235530	AT1G09935	protein_coding_gene	-	83	63	118	58	3.35846	4.61092	3.85643	3.81541	0.193997	-0.13117
1	3236994	3239554	AT1G09940	protein_coding_gene	-	1595	925	1828	956	64.5391	67.7	59.7421	62.8885	0.297772	0.304328
1	3240605	3241632	AT1G09950	protein_coding_gene	-	902	450	1003	539	36.498	32.9351	32.7797	35.457	-0.215666	0.316002
1	3244212	3247200	AT1G09960	protein_coding_gene	+	1184	695	1611	767	47.9087	50.8665	52.6501	50.4555	0.0288681	-0.334431
1	3252239	3255693	AT1G09970	protein_coding_gene	+	4043	2097	4651	2616	163.594	153.478	152.002	172.088	-0.729629	0.461448
1	3256244	3261614	AT1G09980	protein_coding_gene	-	1494	879	1820	943	60.4523	64.3333	59.4806	62.0333	0.144679	0.0627437
1	3262264	3263612	AT1G09995	protein_coding_gene	-	549	325	734	389	22.2144	23.7865	23.9883	25.5896	-0.181475	-0.184571
1	3263876	3264788	AT1G10000	protein_coding_gene	-	1554	777	1779	925	62.8801	56.868	58.1407	60.8492	-0.259506	0.304698
1	3265975	3268726	AT1G10010	protein_coding_gene	+	330	197	422	193	13.3529	14.4183	13.7917	12.6961	0.233979	-0.0595462
1	3269603	3271987	AT1G10020	protein_coding_gene	-	3103	1600	3653	1829	125.558	117.103	119.386	120.317	-0.147513	0.278873
1	3273824	3275837	AT1G10030	protein_coding_gene	+	774	457	948	507	31.3187	33.4475	30.9822	33.352	0.00826158	0.0301439
1	3275890	3278697	AT1G10040	protein_coding_gene	-	689	467	989	480	27.8793	34.1793	32.3221	31.5758	0.227074	-0.405173
1	3279269	3283482	AT1G10050	protein_coding_gene	+	990	568	1180	611	40.0588	41.5715	38.5643	40.1934	0.107767	0.119181
1	3284238	3287107	AT1G10060	protein_coding_gene	+	451	299	540	254	18.249	21.8836	17.6481	16.7089	0.590338	0.0709218
1	3288086	3290471	AT1G10070	protein_coding_gene	+	349	197	391	174	14.1217	14.4183	12.7785	11.4462	0.413911	0.183183
1	3290310	3296198	AT1G10090	protein_coding_gene	-	1362	840	1823	851	55.1112	61.4789	59.5786	55.9813	0.358783	-0.295031
1	3297323	3300443	AT1G10095	protein_coding_gene	-	1201	736	1648	750	48.5966	53.8672	53.8594	49.3372	0.315384	-0.36777
1	3300696	3301489	AT1G10100	protein_coding_gene	-	224	123	301	133	9.0638	9.00227	9.83718	8.74913	0.0424846	-0.125812
1	3302741	3304092	AT1G10110	protein_coding_gene	+	451	286	605	290	18.249	20.9321	19.7724	19.0771	0.207432	-0.174732
1	3304038	3306824	AT1G10120	protein_coding_gene	-	1863	874	2207	1044	75.3833	63.9673	72.1284	68.6774	-0.289225	0.189514
1	3310929	3322213	AT1G10130	protein_coding_gene	+	2056	1198	2621	1245	83.1928	87.6806	85.6586	81.8998	0.313944	-0.134186
1	3322801	3323548	AT1G10140	protein_coding_gene	-	1041	498	1165	551	42.1224	36.4482	38.0741	36.2464	0.0167359	0.319755
1	3325823	3327614	AT1G10150	protein_coding_gene	+	2482	1199	2719	1330	100.43	87.7538	88.8614	87.4913	0.0140204	0.594854
1	3327636	3328448	AT1G10155	protein_coding_gene	-	107	75	147	59	4.32959	5.48919	4.8042	3.88119	0.372827	-0.111083
1	3328970	3333470	AT1G10160	transposable_element_gene	+	2143	1170	2824	1386	86.7131	85.6313	92.293	91.1752	-0.29485	-0.294937
1	3333594	3337491	AT1G10170	protein_coding_gene	-	1021	565	1215	594	41.3131	41.3519	39.7082	39.0751	0.179537	0.126086
1	3338302	3341608	AT1G10180	protein_coding_gene	-	1375	760	1734	823	55.6372	55.6238	56.67	54.1394	0.100188	-0.068912
1	3343685	3345632	AT1G10190	protein_coding_gene	-	59	40	86	27	2.38734	2.92757	2.81062	1.77614	0.378294	-0.131388
1	3346389	3347885	AT1G10200	protein_coding_gene	-	1288	739	1581	860	52.1169	54.0868	51.6697	56.5733	-0.167153	0.0310391
1	3349218	3351180	AT1G10210	protein_coding_gene	+	791	452	981	532	32.0066	33.0815	32.0607	34.9965	-0.164134	-0.0047825
1	3352158	3354856	AT1G10220	protein_coding_gene	+	813	427	759	329	32.8968	31.2518	24.8054	21.6426	0.938169	0.75507
1	3355570	3356359	AT1G10230	protein_coding_gene	+	1258	673	1622	800	50.903	49.2563	53.0096	52.6264	-0.236119	-0.146139
1	3356679	3359838	AT1G10240	protein_coding_gene	-	1036	549	1327	627	41.9201	40.1809	43.3685	41.2459	-0.0834612	-0.110907
1	3360086	3360508	AT1G10250	protein_coding_gene	-	87	48	120	52	3.52032	3.51308	3.9218	3.42071	0.0248041	-0.104102
1	3360525	3361247	AT1G10260	transposable_element_gene	-	50	27	100	36	2.02317	1.97611	3.26816	2.36819	-0.13315	-0.385425
1	3363503	3366488	AT1G10270	protein_coding_gene	+	2078	1128	2862	1327	84.083	82.5574	93.5349	87.294	-0.257016	-0.501666
1	3366492	3369095	AT1G10280	protein_coding_gene	-	2054	1113	2488	1307	83.1119	81.4596	81.3119	85.9783	-0.246956	0.0992568
1	3370557	3377463	AT1G10290	protein_coding_gene	+	2429	1318	3049	1571	98.2856	96.4633	99.6463	103.345	-0.344301	-0.0683905
1	3378141	3380226	AT1G10300	protein_coding_gene	+	278	175	418	175	11.2488	12.8081	13.6609	11.512	0.185905	-0.342142
1	3381600	3383914	AT1G10310	protein_coding_gene	-	1222	609	1457	709	49.4463	44.5722	47.6172	46.6401	-0.153115	0.131287
1	3384163	3388373	AT1G10320	protein_coding_gene	-	1832	1026	2337	1191	74.129	75.0921	76.377	78.3475	-0.185843	-0.129576
1	3388746	3390150	AT1G10330	protein_coding_gene	+	1224	677	1459	735	49.5272	49.5491	47.6825	48.3505	0.0856594	0.132304
1	3390321	3392571	AT1G10340	protein_coding_gene	-	334	209	457	209	13.5148	15.2965	14.9355	13.7486	0.203163	-0.188404
1	3393406	3395055	AT1G10350	protein_coding_gene	-	2309	1171	2783	1490	93.43	85.7045	90.953	98.0166	-0.64266	0.128991
1	3395557	3396849	AT1G10360	protein_coding_gene	-	1041	538	1246	611	42.1224	39.3758	40.7213	40.1934	-0.0648136	0.108851
1	3397080	3398358	AT1G10370	protein_coding_gene	-	824	446	988	487	33.3419	32.6424	32.2895	32.0363	0.0532883	0.0918582
1	3400605	3402324	AT1G10380	protein_coding_gene	+	304	160	393	159	12.3009	11.7103	12.8439	10.4595	0.187913	-0.0765763
1	3403223	3405856	AT1G10385	protein_coding_gene	+	378	243	517	256	15.2952	17.785	16.8964	16.8404	0.113513	-0.19962
1	3407023	3412843	AT1G10390	protein_coding_gene	-	1804	944	2325	1131	72.996	69.0906	75.9848	74.4005	-0.3135	-0.173158
1	3414851	3416358	AT1G10400	protein_coding_gene	-	245	159	327	114	9.91354	11.6371	10.6869	7.49926	0.672839	-0.120505
1	3416679	3419639	AT1G10410	protein_coding_gene	-	1214	754	1773	911	49.1226	55.1846	57.9446	59.9283	-0.312699	-0.603382
1	3424185	3427457	AT1G10417	protein_coding_gene	-	794	466	1043	508	32.1279	34.1062	34.087	33.4177	0.0592393	-0.170251
1	3428030	3428425	AT1G10419	pseudogene	+	48	34	60	33	1.94224	2.48843	1.9609	2.17084	0.1041	-0.00667689
1	3428477	3430633	AT1G10430	protein_coding_gene	-	2035	1108	2460	1247	82.343	81.0936	80.3969	82.0314	-0.0519173	0.107878
1	3431184	3431256	AT1G10440	tRNA	-	17	10	28	7	0.687878	0.731892	0.915086	0.460481	0.176919	-0.127217
1	3431779	3438370	AT1G10450	protein_coding_gene	+	1831	1010	2299	1125	74.0885	73.9211	75.1351	74.0058	-0.00492808	-0.0605827
1	3438554	3439013	AT1G10455	protein_coding_gene	+	60	26	69	33	2.4278	1.90292	2.25503	2.17084	-0.0939132	0.0564645
1	3439321	3440320	AT1G10460	protein_coding_gene	-	531	283	722	363	21.4861	20.7125	23.5961	23.8792	-0.335534	-0.22228
1	3442326	3443957	AT1G10470	protein_coding_gene	-	1699	876	2278	1222	68.7473	64.1137	74.4488	80.3868	-0.958763	-0.33697
1	3449690	3451226	AT1G10480	protein_coding_gene	+	169	101	286	114	6.83832	7.39211	9.34695	7.49926	-0.0196344	-0.442261
1	3453227	3460620	AT1G10490	protein_coding_gene	+	1178	631	1601	708	47.6659	46.1824	52.3233	46.5743	-0.0287782	-0.329436
1	3459999	3461485	AT1G10500	protein_coding_gene	-	1223	619	1393	714	49.4868	45.3041	45.5255	46.969	-0.122564	0.287421
1	3461634	3465786	AT1G10510	protein_coding_gene	+	1949	1072	2385	1214	78.8632	78.4588	77.9457	79.8605	-0.0787741	0.0518072
1	3465963	3469248	AT1G10520	protein_coding_gene	+	580	342	811	405	23.4688	25.0307	26.5048	26.6421	-0.15853	-0.303824
1	3469579	3471488	AT1G10522	protein_coding_gene	+	1017	579	1480	709	41.1513	42.3765	48.3688	46.6401	-0.319631	-0.539844
1	3471455	3472672	AT1G10530	protein_coding_gene	-	511	271	537	258	20.6768	19.8343	17.55	16.972	0.333859	0.357898
1	3474514	3474765	AT1G10538	pseudogene	+	141	80	184	71	5.70534	5.85513	6.01342	4.67059	0.258584	-0.0636426
1	3474863	3477927	AT1G10540	protein_coding_gene	-	514	292	701	321	20.7982	21.3712	22.9098	21.1163	0.0276529	-0.225918
1	3479152	3480988	AT1G10550	protein_coding_gene	-	268	146	330	192	10.8442	10.6856	10.7849	12.6303	-0.285031	0.0090087
1	3484579	3486965	AT1G10560	protein_coding_gene	+	1516	900	1830	990	61.3425	65.8703	59.8074	65.1251	0.046035	0.0986221
1	3487583	3491277	AT1G10570	protein_coding_gene	+	1247	760	1568	831	50.4579	55.6238	51.2448	54.6656	0.064513	-0.0551782
1	3491280	3493737	AT1G10580	protein_coding_gene	-	2359	1197	2829	1498	95.4532	87.6074	92.4564	98.5429	-0.566992	0.154591
1	3493939	3495144	AT1G10585	protein_coding_gene	-	114	91	196	82	4.61283	6.66021	6.4056	5.3942	0.258197	-0.383179
1	3496927	3499439	AT1G10586	protein_coding_gene	-	102	59	155	72	4.12727	4.31816	5.06566	4.73637	-0.0983024	-0.219133
1	3501144	3501904	AT1G10588	protein_coding_gene	+	68	39	76	29	2.75151	2.85438	2.48381	1.90771	0.308293	0.082759
1	3502003	3503457	AT1G10590	protein_coding_gene	-	856	519	1040	525	34.6367	37.9852	33.9889	34.5361	0.286474	0.0552925
1	3503703	3505502	AT1G10600	protein_coding_gene	+	1109	638	1411	765	44.8739	46.6947	46.1138	50.324	-0.260587	-0.0919143
1	3506185	3509006	AT1G10610	protein_coding_gene	+	317	199	439	180	12.8269	14.5646	14.3472	11.8409	0.3753	-0.206309
1	3509000	3511975	AT1G10620	protein_coding_gene	-	250	137	366	145	10.1159	10.0269	11.9615	9.53853	0.0780798	-0.277995
1	3512794	3514729	AT1G10630	protein_coding_gene	-	776	464	959	479	31.3996	33.9598	31.3417	31.51	0.214121	0.00516955
1	3515364	3517888	AT1G10640	protein_coding_gene	-	823	427	1058	437	33.3014	31.2518	34.5772	28.7472	0.228692	-0.109501
1	3524017	3526346	AT1G10650	protein_coding_gene	-	1157	652	1200	618	46.8162	47.7193	39.218	40.6539	0.53188	0.579808
1	3527708	3527831	AT1G10652	protein_coding_gene	+	35	16	43	13	1.41622	1.17103	1.40531	0.855178	0.157381	0.00459212
1	3530466	3531842	AT1G10657	protein_coding_gene	+	526	277	708	352	21.2838	20.2734	23.1386	23.1556	-0.309427	-0.196828
1	3532423	3535131	AT1G10660	protein_coding_gene	+	1388	742	1616	830	56.1632	54.3064	52.8135	54.5999	-0.0198862	0.22692
1	3535382	3538439	AT1G10670	protein_coding_gene	+	1033	644	1334	690	41.7987	47.1338	43.5973	45.3902	0.12818	-0.137635
1	3538469	3543782	AT1G10680	protein_coding_gene	-	488	260	607	241	19.7461	19.0292	19.8378	15.8537	0.380576	-0.0102965
1	3544990	3545471	AT1G10682	other_RNA	-	79	49	144	48	3.19661	3.58627	4.70616	3.15758	0.116786	-0.381461
1	3549991	3550632	AT1G10690	protein_coding_gene	-	917	506	813	363	37.1049	37.0337	26.5702	23.8792	1.1989	0.936756
1	3554103	3556503	AT1G10700	protein_coding_gene	+	1713	886	2053	1040	69.3138	64.8456	67.0954	68.4143	-0.218615	0.134313
1	3557113	3557457	AT1G10705	pseudogene	+	34	20	32	16	1.37576	1.46378	1.04581	1.05253	0.183942	0.150276
1	3558357	3561634	AT1G10710	protein_coding_gene	+	576	330	758	320	23.3069	24.1524	24.7727	21.0505	0.326424	-0.149492
1	3562179	3562554	AT1G10717	protein_coding_gene	+	46	30	56	16	1.86132	2.19568	1.83017	1.05253	0.455854	0.0114623
1	3562951	3564759	AT1G10720	protein_coding_gene	+	1756	973	2228	1130	71.0538	71.2131	72.8147	74.3347	-0.182977	-0.103815
1	3565462	3567779	AT1G10730	protein_coding_gene	+	1032	649	1330	695	41.7582	47.4998	43.4666	45.7192	0.130414	-0.130858
1	3567904	3570838	AT1G10740	protein_coding_gene	-	1978	1039	2307	1257	80.0366	76.0436	75.3966	82.6892	-0.373064	0.2632
1	3572709	3573066	AT1G10745	protein_coding_gene	+	25	16	31	10	1.01159	1.17103	1.01313	0.65783	0.271073	-0.000768137
1	3574311	3574830	AT1G10747	protein_coding_gene	+	36	36	62	17	1.45668	2.63481	2.02626	1.11831	0.565708	-0.216537
1	3574806	3578474	AT1G10750	protein_coding_gene	-	706	419	806	337	28.5672	30.6663	26.3414	22.1689	0.829331	0.212438
1	3581033	3590928	AT1G10760	protein_coding_gene	-	1985	1095	2409	1205	80.3199	80.1421	78.7301	79.2685	0.0489305	0.0891379
1	3591632	3592411	AT1G10770	protein_coding_gene	-	308	174	384	221	12.4627	12.7349	12.5498	14.538	-0.244276	-0.0123036
1	3592745	3595077	AT1G10780	protein_coding_gene	-	888	539	1230	599	35.9315	39.449	40.1984	39.404	0.00358106	-0.345933
1	3596359	3597847	AT1G10790	protein_coding_gene	+	400	195	557	250	16.1854	14.2719	18.2037	16.4457	-0.277519	-0.243473
1	3598157	3598591	AT1G10800	protein_coding_gene	-	61	39	89	39	2.46827	2.85438	2.90867	2.56554	0.0877615	-0.134409
1	3599270	3600877	AT1G10810	protein_coding_gene	+	137	75	183	80	5.54349	5.48919	5.98074	5.26264	0.0488579	-0.0910942
1	3600909	3605076	AT1G10820	protein_coding_gene	-	1672	1056	2268	1104	67.6548	77.2878	74.122	72.6244	0.269352	-0.384157
1	3605575	3607493	AT1G10830	protein_coding_gene	-	1632	804	1900	957	66.0363	58.8441	62.0951	62.9543	-0.263384	0.246225
1	3607630	3610520	AT1G10840	protein_coding_gene	-	1576	871	1955	1043	63.7703	63.7478	63.8926	68.6116	-0.298994	-0.00765267
1	3611746	3614613	AT1G10850	protein_coding_gene	+	2862	1479	3291	1725	115.806	108.247	107.555	113.476	-0.248321	0.390446
1	3614512	3616159	AT1G10865	protein_coding_gene	-	611	393	828	367	24.7231	28.7633	27.0604	24.1423	0.449661	-0.229724
1	3616609	3623758	AT1G10870	protein_coding_gene	-	1482	906	2020	1017	59.9668	66.3094	66.0169	66.9013	-0.0362618	-0.381258
1	3624034	3627082	AT1G10880	protein_coding_gene	-	377	215	490	226	15.2547	15.7357	16.014	14.8669	0.111053	-0.0960231
1	3627725	3630765	AT1G10890	protein_coding_gene	+	1144	626	1439	726	46.2901	45.8164	47.0289	47.7584	-0.141964	-0.0540752
1	3632233	3637141	AT1G10900	protein_coding_gene	-	1165	693	1446	724	47.1399	50.7201	47.2577	47.6269	0.220582	-0.0085723
1	3639877	3644162	AT1G10910	protein_coding_gene	+	1542	791	1986	918	62.3946	57.8926	64.9058	60.3888	-0.162299	-0.157386
1	3644419	3647768	AT1G10920	protein_coding_gene	-	1169	622	1391	665	47.3017	45.5237	45.4602	43.7457	0.133072	0.135209
1	3647893	3655590	AT1G10930	protein_coding_gene	-	1878	1068	2288	1162	75.9903	78.166	74.7756	76.4398	0.0981701	0.0699518
1	3655776	3658608	AT1G10940	protein_coding_gene	-	1329	762	1651	851	53.7759	55.7702	53.9574	55.9813	-0.0141237	-0.0123664
1	3659208	3663984	AT1G10950	protein_coding_gene	+	1633	929	2157	1081	66.0768	67.9927	70.4943	71.1114	-0.186985	-0.267328
1	3664385	3665039	AT1G10960	protein_coding_gene	+	1754	887	2079	1190	70.9728	64.9188	67.9451	78.2817	-0.790476	0.181653
1	3665086	3667139	AT1G10970	protein_coding_gene	-	1350	781	1678	918	54.6256	57.1607	54.8398	60.3888	-0.210548	-0.0144763
1	3667247	3669902	AT1G10980	protein_coding_gene	-	418	263	496	245	16.9137	19.2488	16.2101	16.1168	0.372763	0.0864512
1	3670277	3671187	AT1G10990	protein_coding_gene	-	419	226	538	263	16.9542	16.5408	17.5827	17.3009	-0.0924048	-0.075632
1	3671755	3675979	AT1G11000	protein_coding_gene	-	811	475	1047	478	32.8158	34.7649	34.2177	31.4443	0.288655	-0.121078
1	3676606	3676644	AT1G11010	tRNA	+	115	59	132	55	4.65329	4.31816	4.31398	3.61806	0.175898	0.0801375
1	3676690	3678524	AT1G11020	protein_coding_gene	+	1682	933	2098	1050	68.0595	68.2855	68.5661	69.0721	-0.0474591	-0.0306489
1	3678774	3678848	AT1G11030	tRNA	-	26	10	27	19	1.05205	0.731892	0.882404	1.24988	-0.262472	0.0863304
1	3679224	3680924	AT1G11040	protein_coding_gene	-	215	127	280	118	8.69963	9.29503	9.15086	7.76239	0.262668	-0.0755249
1	3681887	3684169	AT1G11050	protein_coding_gene	+	2440	1211	2481	1274	98.7307	88.6321	81.0832	83.8075	0.259819	0.931715
1	3683918	3684095	AT1G11055	pseudogene	-	39	27	50	20	1.57807	1.97611	1.63408	1.31566	0.258719	-0.0220985
1	3684567	3689847	AT1G11060	protein_coding_gene	+	2423	1300	3084	1544	98.0428	95.1459	100.79	101.569	-0.323862	-0.137773
1	3690211	3693648	AT1G11070	protein_coding_gene	-	289	190	453	202	11.6939	13.9059	14.8048	13.2882	0.0837747	-0.42806
1	3694671	3698013	AT1G11080	protein_coding_gene	-	235	131	298	141	9.5089	9.58778	9.73913	9.2754	0.0508606	-0.0371073
1	3702607	3703779	AT1G11090	protein_coding_gene	+	1683	826	2020	1086	68.0999	60.4543	66.0169	71.4403	-0.677002	0.127188
1	3703671	3709302	AT1G11100	protein_coding_gene	-	1052	632	1418	706	42.5675	46.2556	46.3426	46.4428	-0.0137494	-0.28316
1	3710207	3712503	AT1G11110	protein_coding_gene	+	320	181	438	191	12.9483	13.2472	14.3146	12.5645	0.0950256	-0.185085
1	3712998	3713735	AT1G11112	protein_coding_gene	-	382	216	512	249	15.457	15.8089	16.733	16.38	-0.0711801	-0.159057
1	3715183	3717320	AT1G11120	protein_coding_gene	+	849	462	1187	569	34.3534	33.8134	38.7931	37.4305	-0.303119	-0.367231
1	3718782	3719711	AT1G11125	protein_coding_gene	+	568	312	831	427	22.9832	22.835	27.1584	28.0893	-0.521336	-0.417295
1	3722856	3727450	AT1G11130	protein_coding_gene	+	1059	554	1346	687	42.8508	40.5468	43.9895	45.1929	-0.354929	-0.0864091
1	3727531	3728166	AT1G11145	protein_coding_gene	-	116	67	132	61	4.69376	4.90367	4.31398	4.01276	0.211237	0.0894961
1	3728970	3731624	AT1G11150	transposable_element_gene	+	904	531	1119	584	36.5789	38.8635	36.5708	38.4172	0.0358908	0.000674811
1	3733138	3739842	AT1G11160	protein_coding_gene	+	1025	628	1410	660	41.475	45.9628	46.0811	43.4168	0.190448	-0.348199
1	3740764	3744675	AT1G11170	protein_coding_gene	+	629	377	875	358	25.4515	27.5923	28.5964	23.5503	0.399974	-0.302617
1	3744857	3745655	AT1G11175	other_RNA	+	982	561	1223	623	39.7351	41.0591	39.9697	40.9828	0.0059598	-0.0185798
1	3745773	3748521	AT1G11180	protein_coding_gene	+	921	562	1164	595	37.2668	41.1323	38.0414	39.1409	0.157182	-0.0631199
1	3749509	3750035	AT1G11185	other_RNA	+	103	71	125	56	4.16773	5.19643	4.08521	3.68385	0.360234	0.020313
1	3750065	3752780	AT1G11190	protein_coding_gene	-	162	101	239	107	6.55507	7.39211	7.81091	7.03878	0.0657736	-0.234514
1	3753364	3755641	AT1G11200	protein_coding_gene	+	812	464	1065	530	32.8563	33.9598	34.806	34.865	-0.0771548	-0.167616
1	3755676	3756998	AT1G11210	protein_coding_gene	-	764	388	1064	596	30.914	28.3974	34.7733	39.2066	-0.9326	-0.336846
1	3759861	3761165	AT1G11220	protein_coding_gene	-	624	366	871	430	25.2492	26.7872	28.4657	28.2867	-0.142883	-0.310472
1	3763267	3764483	AT1G11230	protein_coding_gene	-	141	93	235	96	5.70534	6.80659	7.68019	6.31516	0.0959458	-0.382729
1	3766753	3768294	AT1G11240	protein_coding_gene	-	1061	582	1399	740	42.9317	42.5961	45.7216	48.6794	-0.450493	-0.20955
1	3768723	3769706	AT1G11250	protein_coding_gene	+	145	85	228	91	5.86719	6.22108	7.45142	5.98625	0.0475279	-0.307499
1	3777327	3780337	AT1G11260	protein_coding_gene	+	2353	1117	2136	1093	95.2104	81.7523	69.808	71.9008	0.562266	1.40246
1	3781234	3785293	AT1G11265	transposable_element_gene	+	0	0	0	0	0	0	0	0	0	0
1	3780428	3786990	AT1G11270	protein_coding_gene	-	766	415	946	497	30.995	30.3735	30.9168	32.6941	-0.206662	0.00702183
1	3787333	3790876	AT1G11280	protein_coding_gene	-	1022	589	1212	588	41.3536	43.1084	39.6102	38.6804	0.346345	0.137017
1	3791453	3793883	AT1G11290	protein_coding_gene	-	1472	795	1765	876	59.5621	58.1854	57.6831	57.6259	0.0367643	0.122712
1	3794237	3800719	AT1G11300	protein_coding_gene	+	1236	751	1524	781	50.0128	54.9651	49.8068	51.3765	0.246103	0.0145759
1	3800737	3804185	AT1G11310	protein_coding_gene	-	2546	1333	2902	1460	103.02	97.5612	94.8421	96.0431	0.0771464	0.411176
1	3807127	3808875	AT1G11320	protein_coding_gene	+	1106	589	1335	671	44.7525	43.1084	43.63	44.1404	-0.0781212	0.0844327
1	3810092	3813607	AT1G11330	protein_coding_gene	+	1028	612	1100	508	41.5964	44.7918	35.9498	33.4177	0.911857	0.45371
1	3814115	3817420	AT1G11340	protein_coding_gene	-	552	366	703	278	22.3358	26.7872	22.9752	18.2877	0.899231	-0.067168
1	3817590	3820805	AT1G11350	protein_coding_gene	-	942	500	1119	527	38.1165	36.5946	36.5708	34.6676	0.161424	0.126482
1	3821442	3823088	AT1G11360	protein_coding_gene	-	1893	940	2320	1150	76.5972	68.7978	75.8214	75.6504	-0.403279	0.0444353
1	3824509	3825196	AT1G11362	protein_coding_gene	-	68	48	88	30	2.75151	3.51308	2.87598	1.97349	0.469512	-0.0371047
1	3828097	3830945	AT1G11370	protein_coding_gene	-	487	295	682	313	19.7057	21.5908	22.2889	20.5901	0.108963	-0.282002
1	3832622	3834191	AT1G11380	protein_coding_gene	+	1384	755	1818	865	56.0014	55.2578	59.4152	56.9023	-0.109798	-0.224722
1	3834458	3837629	AT1G11390	protein_coding_gene	-	1477	845	1910	1002	59.7645	61.8449	62.4219	65.9145	-0.254626	-0.170008
1	3837820	3840207	AT1G11400	protein_coding_gene	+	822	463	1035	489	33.2609	33.8866	33.8255	32.1679	0.149546	-0.0487412
1	3841285	3844432	AT1G11410	protein_coding_gene	+	1017	492	1006	485	41.1513	36.0091	32.8777	31.9047	0.352328	0.681016
1	3844580	3846872	AT1G11420	protein_coding_gene	-	494	305	700	339	19.9889	22.3227	22.8772	22.3004	0.00235782	-0.312109
1	3847242	3849162	AT1G11430	protein_coding_gene	+	1978	999	2455	1243	80.0366	73.116	80.2334	81.7682	-0.49179	-0.0109929
1	3849359	3850662	AT1G11440	protein_coding_gene	+	831	440	971	523	33.6251	32.2032	31.7339	34.4045	-0.190744	0.165432
1	3853242	3855385	AT1G11450	protein_coding_gene	+	112	74	179	87	4.5319	5.416	5.85001	5.72312	-0.065074	-0.289854
1	3857004	3859268	AT1G11460	protein_coding_gene	+	73	47	123	37	2.95383	3.43989	4.01984	2.43397	0.294576	-0.286284
1	3859661	3860604	AT1G11470	protein_coding_gene	-	173	102	222	103	7.00017	7.4653	7.25533	6.77564	0.129262	-0.0477877
1	3862398	3864030	AT1G11475	protein_coding_gene	+	611	354	651	359	24.7231	25.909	21.2758	23.6161	0.230447	0.359673
1	3864152	3866969	AT1G11480	protein_coding_gene	-	1680	899	2093	1102	67.9785	65.7971	68.4027	72.4928	-0.402733	-0.0256822
1	3867404	3868870	AT1G11482	pseudogene	-	215	131	270	141	8.69963	9.58778	8.82404	9.2754	0.0508606	-0.0210152
1	3868883	3870065	AT1G11490	protein_coding_gene	-	171	94	181	129	6.91924	6.87978	5.91538	8.486	-0.29014	0.19829
1	3870832	3871570	AT1G11500	protein_coding_gene	+	83	43	116	43	3.35846	3.14713	3.79107	2.82867	0.0921522	-0.114456
1	3871777	3872836	AT1G11510	protein_coding_gene	-	149	69	191	87	6.02905	5.05005	6.24219	5.72312	-0.145072	-0.0430263
1	3873028	3873619	AT1G11520	protein_coding_gene	+	98	45	131	53	3.96541	3.29351	4.2813	3.4865	-0.0524126	-0.0777944
1	3874436	3875484	AT1G11530	protein_coding_gene	+	479	292	498	247	19.382	21.3712	16.2755	16.2484	0.591974	0.368211
1	3875441	3877155	AT1G11540	protein_coding_gene	-	392	248	539	243	15.8617	18.1509	17.6154	15.9853	0.262232	-0.214402
1	3878549	3880361	AT1G11545	protein_coding_gene	-	764	519	950	504	30.914	37.9852	31.0476	33.1546	0.405208	-0.0119939
1	3881528	3881608	AT1G11550	tRNA	+	31	10	32	9	1.25437	0.731892	1.04581	0.592047	0.086061	0.0973349
1	3881787	3882819	AT1G11560	protein_coding_gene	+	253	135	356	183	10.2372	9.88054	11.6347	12.0383	-0.32629	-0.211393
1	3883279	3883956	AT1G11570	protein_coding_gene	+	74	28	91	42	2.99429	2.0493	2.97403	2.76288	-0.230656	0.00586484
1	3884355	3884952	AT1G11572	protein_coding_gene	+	132	72	152	57	5.34117	5.26962	4.96761	3.74963	0.35917	0.0822836
1	3888689	3890811	AT1G11580	protein_coding_gene	+	519	350	770	364	21.0005	25.6162	25.1649	23.945	0.167883	-0.433828
1	3892579	3894677	AT1G11590	protein_coding_gene	+	47	29	55	22	1.90178	2.12249	1.79749	1.44723	0.253869	0.0383453
1	3895178	3896934	AT1G11592	other_RNA	-	838	453	969	495	33.9083	33.1547	31.6685	32.5626	0.0516496	0.195608
1	3898001	3898609	AT1G11593	protein_coding_gene	+	10	13	16	6	0.404634	0.951459	0.522906	0.394698	0.347178	-0.0870141
1	3898630	3899699	AT1G11595	pseudogene	+	14	12	22	5	0.566488	0.87827	0.718996	0.328915	0.36365	-0.0952826
1	3902011	3903782	AT1G11600	protein_coding_gene	+	363	246	492	219	14.6882	18.0045	16.0794	14.4065	0.44759	-0.177388
1	3905578	3906818	AT1G11608	protein_coding_gene	+	226	120	274	147	9.14473	8.7827	8.95477	9.6701	-0.146115	0.0315733
1	3906861	3909338	AT1G11610	protein_coding_gene	-	218	113	250	117	8.82102	8.27038	8.17041	7.69661	0.10155	0.111628
1	3910832	3911924	AT1G11620	protein_coding_gene	+	87	68	152	69	3.52032	4.97686	4.96761	4.53902	0.10039	-0.352563
1	3912901	3914407	AT1G11630	protein_coding_gene	-	1493	824	1961	1016	60.4119	60.3079	64.0887	66.8355	-0.409483	-0.233035
1	3914628	3914700	AT1G11640	tRNA	-	118	66	141	81	4.77468	4.83049	4.60811	5.32842	-0.1105	0.0384533
1	3914773	3918176	AT1G11650	protein_coding_gene	+	2300	1210	2827	1356	93.0658	88.5589	92.391	89.2017	-0.034091	0.0350397
1	3919271	3919774	AT1G11655	protein_coding_gene	+	88	49	107	54	3.56078	3.58627	3.49694	3.55228	0.00899555	0.0169933
1	3920542	3924555	AT1G11660	protein_coding_gene	+	900	524	1229	612	36.4171	38.3511	40.1657	40.2592	-0.152183	-0.302989
1	3928161	3931576	AT1G11670	protein_coding_gene	-	999	529	1218	611	40.4229	38.7171	39.8062	40.1934	-0.117521	0.0486853
1	3938500	3940754	AT1G11680	protein_coding_gene	+	1274	697	1440	759	51.5504	51.0129	47.0616	49.9293	0.0762639	0.319716
1	3941102	3941300	AT1G11684	protein_coding_gene	-	48	38	42	20	1.94224	2.78119	1.37263	1.31566	0.520668	0.222051
1	3941468	3942212	AT1G11690	protein_coding_gene	+	86	64	130	42	3.47985	4.68411	4.24861	2.76288	0.502087	-0.19578
1	3945736	3946613	AT1G11700	protein_coding_gene	+	1272	655	1370	798	51.4695	47.9389	44.7739	52.4948	-0.321537	0.482895
1	3948713	3951359	AT1G11710	protein_coding_gene	+	1385	709	1539	785	56.0418	51.8911	50.2971	51.6396	0.0174779	0.394067
1	3951552	3957044	AT1G11720	protein_coding_gene	+	1184	735	1517	751	47.9087	53.794	49.5781	49.403	0.305715	-0.119559
1	3957472	3960113	AT1G11730	protein_coding_gene	+	317	186	422	189	12.8269	13.6132	13.7917	12.433	0.163562	-0.132245
1	3961347	3961464	AT1G11735	miRNA	-	121	54	161	81	4.89607	3.95222	5.26175	5.32842	-0.320319	-0.0811423
1	3963053	3966824	AT1G11740	protein_coding_gene	-	643	409	792	384	26.018	29.9344	25.8839	25.2607	0.445233	0.013163
1	3967475	3969877	AT1G11750	protein_coding_gene	+	1077	621	1371	702	43.5791	45.4505	44.8065	46.1796	-0.0538633	-0.0923221
1	3969680	3971840	AT1G11755	protein_coding_gene	-	959	519	1183	621	38.8044	37.9852	38.6624	40.8512	-0.228284	0.0114101
1	3972031	3973286	AT1G11760	protein_coding_gene	-	722	404	875	417	29.2146	29.5684	28.5964	27.4315	0.200177	0.0574877
1	3973874	3974509	AT1G11765	protein_coding_gene	+	43	28	68	33	1.73993	2.0493	2.22235	2.17084	-0.0418398	-0.171693
1	3975678	3977379	AT1G11770	protein_coding_gene	+	244	145	300	119	9.87307	10.6124	9.80449	7.82817	0.459785	0.0109317
1	3976838	3979195	AT1G11780	protein_coding_gene	-	1022	511	1251	585	41.3536	37.3997	40.8847	38.483	-0.0879426	0.0365594
1	3979861	3980956	AT1G11785	protein_coding_gene	-	45	23	103	48	1.82085	1.68335	3.36621	3.15758	-0.479518	-0.485333
1	3981247	3985215	AT1G11790	protein_coding_gene	+	1624	864	1990	993	65.7126	63.2354	65.0365	65.3225	-0.130161	0.0418101
1	3985224	3987290	AT1G11800	protein_coding_gene	-	1124	691	1431	770	45.4809	50.5737	46.7674	50.6529	-0.00556348	-0.0947211
1	3987754	3988030	AT1G11803	pseudogene	-	20	21	38	18	0.809268	1.53697	1.2419	1.18409	0.151587	-0.214813
1	3988345	3989398	AT1G11806	pseudogene	+	60	31	93	34	2.4278	2.26886	3.03939	2.23662	0.0107414	-0.185244
1	3989762	3991066	AT1G11810	protein_coding_gene	+	142	80	178	85	5.7458	5.85513	5.81733	5.59155	0.0550922	-0.014874
1	3991026	3993598	AT1G11820	protein_coding_gene	-	1822	1001	2131	1094	73.7243	73.2624	69.6446	71.9666	0.076033	0.240954
1	3995168	3997907	AT1G11840	protein_coding_gene	+	789	482	1027	506	31.9256	35.2772	33.5641	33.2862	0.170042	-0.143172
1	3999198	3999876	AT1G11850	protein_coding_gene	+	187	104	281	146	7.56666	7.61167	9.18354	9.60431	-0.340156	-0.27968
1	4001112	4003442	AT1G11860	protein_coding_gene	+	2435	1152	2645	1381	98.5284	84.3139	86.443	90.8463	-0.349069	0.628677
1	4003845	4006739	AT1G11870	protein_coding_gene	+	1563	849	1947	976	63.2443	62.1376	63.6312	64.2042	-0.130009	-0.0242852
1	4007704	4010433	AT1G11880	protein_coding_gene	-	1636	889	1943	937	66.1981	65.0652	63.5004	61.6386	0.215271	0.167508
1	4010778	4013125	AT1G11890	protein_coding_gene	+	906	494	1065	563	36.6599	36.1555	34.806	37.0358	-0.0727647	0.155081
1	4013120	4014681	AT1G11900	protein_coding_gene	-	761	450	984	534	30.7927	32.9351	32.1587	35.1281	-0.187983	-0.121755
1	4014846	4016540	AT1G11905	protein_coding_gene	+	1393	759	1778	931	56.3655	55.5506	58.108	61.2439	-0.372624	-0.11516
1	4016783	4020983	AT1G11910	protein_coding_gene	-	1659	911	2150	1138	67.1288	66.6753	70.2655	74.861	-0.486729	-0.189238
1	4021824	4023292	AT1G11915	protein_coding_gene	+	141	89	221	95	5.70534	6.51384	7.22264	6.24938	0.0523456	-0.298912
1	4023666	4025097	AT1G11920	protein_coding_gene	-	101	69	158	53	4.0868	5.05005	5.1637	3.4865	0.380016	-0.250793
1	4025929	4026732	AT1G11925	protein_coding_gene	-	44	24	63	21	1.78039	1.75654	2.05894	1.38144	0.149998	-0.100589
1	4028691	4030584	AT1G11930	protein_coding_gene	+	1181	743	1530	845	47.7873	54.3796	50.0029	55.5866	-0.0813927	-0.158439
1	4031573	4034078	AT1G11940	protein_coding_gene	-	1315	715	1601	817	53.2094	52.3303	52.3233	53.7447	-0.0971106	0.0609907
1	4034586	4038758	AT1G11950	protein_coding_gene	-	761	498	1169	505	30.7927	36.4482	38.2048	33.2204	0.273522	-0.631894
1	4039710	4043880	AT1G11960	protein_coding_gene	-	1039	602	1312	617	42.0415	44.0599	42.8783	40.5881	0.266884	-0.0642134
1	4044369	4044669	AT1G11970	protein_coding_gene	+	36	29	45	14	1.45668	2.12249	1.47067	0.920961	0.497208	-0.00578236
1	4045618	4045855	AT1G11980	protein_coding_gene	+	29	21	47	23	1.17344	1.53697	1.53604	1.51301	0.00970307	-0.156116
1	4046245	4049060	AT1G11990	protein_coding_gene	-	271	167	345	167	10.9656	12.2226	11.2752	10.9858	0.181606	-0.0464193
1	4049895	4053835	AT1G12000	protein_coding_gene	-	1212	701	1542	800	49.0417	51.3056	50.3951	52.6264	-0.0916099	-0.0959758
1	4056206	4057933	AT1G12010	protein_coding_gene	+	298	175	400	191	12.0581	12.8081	13.0727	12.5645	0.0341911	-0.143136
1	4058286	4058416	AT1G12013	snoRNA	+	261	142	394	191	10.561	10.3929	12.8766	12.5645	-0.320854	-0.338632
1	4058486	4058576	AT1G12015	snoRNA	+	183	114	284	157	7.4048	8.34357	9.28159	10.3279	-0.325186	-0.325393
1	4062461	4063337	AT1G12020	protein_coding_gene	-	1426	800	1839	989	57.7008	58.5513	60.1015	65.0593	-0.414053	-0.156413
1	4064666	4066341	AT1G12030	protein_coding_gene	-	410	249	635	326	16.59	18.2241	20.7528	21.4452	-0.361931	-0.482447
1	4070123	4072567	AT1G12040	protein_coding_gene	+	350	210	462	228	14.1622	15.3697	15.0989	14.9985	0.0476326	-0.122464
1	4072751	4076207	AT1G12050	protein_coding_gene	+	1462	797	1806	888	59.1575	58.3318	59.0231	58.4153	-0.00546431	0.00874558
1	4076333	4076981	AT1G12060	protein_coding_gene	+	1272	656	1459	844	51.4695	48.0121	47.6825	55.5208	-0.522153	0.268969
1	4077497	4078095	AT1G12064	protein_coding_gene	-	98	73	150	71	3.96541	5.34281	4.90225	4.67059	0.150297	-0.222767
1	4078912	4080106	AT1G12070	protein_coding_gene	-	255	122	315	163	10.3182	8.92908	10.2947	10.7226	-0.286385	0.00365246
1	4084161	4085045	AT1G12080	protein_coding_gene	+	204	123	266	134	8.25454	9.00227	8.69332	8.81492	0.0313855	-0.0753725
1	4089846	4090725	AT1G12090	protein_coding_gene	-	864	379	881	482	34.9604	27.7387	28.7925	31.7074	-0.364177	0.546864
1	4095245	4095845	AT1G12100	protein_coding_gene	+	180	100	234	99	7.28341	7.31892	7.64751	6.51251	0.153387	-0.0666322
1	4105232	4109545	AT1G12110	protein_coding_gene	+	2100	1171	2597	1427	84.9732	85.7045	84.8742	93.8723	-0.431097	0.00536762
1	4114770	4117594	AT1G12120	protein_coding_gene	-	936	509	1137	574	37.8738	37.2533	37.159	37.7594	-0.0413221	0.0583447
1	4118593	4120871	AT1G12130	protein_coding_gene	+	362	248	498	225	14.6478	18.1509	16.2755	14.8012	0.413161	-0.207047
1	4121368	4124595	AT1G12140	protein_coding_gene	+	1558	853	1900	995	63.042	62.4304	62.0951	65.454	-0.189079	0.0598528
1	4123529	4125648	AT1G12150	protein_coding_gene	-	254	150	310	143	10.2777	10.9784	10.1313	9.40696	0.246286	0.0229143
1	4126065	4128310	AT1G12160	protein_coding_gene	+	581	332	819	440	23.5092	24.2988	26.7663	28.9445	-0.450628	-0.32498
1	4128606	4129701	AT1G12170	protein_coding_gene	-	90	49	97	53	3.64171	3.58627	3.17012	3.4865	0.0265285	0.127843
1	4130420	4131137	AT1G12180	protein_coding_gene	+	125	74	181	76	5.05793	5.416	5.91538	4.9995	0.0912726	-0.183172
1	4132966	4134094	AT1G12190	protein_coding_gene	-	83	49	130	46	3.35846	3.58627	4.24861	3.02602	0.1542	-0.228606
1	4137532	4140028	AT1G12200	protein_coding_gene	+	483	293	668	350	19.5438	21.4444	21.8313	23.024	-0.167524	-0.251562
1	4140947	4143605	AT1G12210	protein_coding_gene	+	394	261	568	284	15.9426	19.1024	18.5632	18.6824	0.0483167	-0.315684
1	4143865	4144114	AT1G12211	protein_coding_gene	-	43	18	44	19	1.73993	1.31741	1.43799	1.24988	0.0298041	0.1199
1	4144571	4147911	AT1G12220	protein_coding_gene	+	1189	571	1571	741	48.111	41.791	51.3429	48.7452	-0.517177	-0.229185
1	4147961	4151056	AT1G12230	protein_coding_gene	+	1440	698	1556	716	58.2673	51.086	50.8526	47.1006	0.284462	0.502199
1	4153651	4157644	AT1G12240	protein_coding_gene	+	2334	1234	2576	1404	94.4416	90.3154	84.1879	92.3593	-0.10693	0.542709
1	4157653	4159046	AT1G12244	protein_coding_gene	+	1204	672	1506	705	48.7179	49.1831	49.2186	46.377	0.203003	-0.0357697
1	4159264	4161455	AT1G12250	protein_coding_gene	+	1704	894	2055	1049	68.9497	65.4311	67.1608	69.0063	-0.218054	0.108425
1	4162831	4165852	AT1G12260	protein_coding_gene	-	193	113	241	95	7.80944	8.27038	7.87628	6.24938	0.37595	-0.0119333
1	4172074	4174775	AT1G12270	protein_coding_gene	+	1949	1081	2609	1308	78.8632	79.1175	85.2664	86.0441	-0.381195	-0.353487
1	4174874	4177559	AT1G12280	protein_coding_gene	-	1210	620	1294	675	48.9607	45.3773	42.2901	44.4035	0.0726716	0.494114
1	4178358	4182593	AT1G12290	protein_coding_gene	-	1187	657	1524	686	48.0301	48.0853	49.8068	45.1271	0.216684	-0.127022
1	4182131	4182299	AT1G12294	miRNA	-	462	255	512	270	18.6941	18.6632	16.733	17.7614	0.10567	0.233068
1	4183065	4186124	AT1G12300	protein_coding_gene	-	979	550	1179	648	39.6137	40.254	38.5317	42.6274	-0.184355	0.0865523
1	4187164	4188056	AT1G12310	protein_coding_gene	-	1664	863	2120	1082	67.3311	63.1623	69.2851	71.1772	-0.489187	-0.118213
1	4189354	4190342	AT1G12320	protein_coding_gene	+	378	238	477	253	15.2952	17.419	15.5891	16.6431	0.0940161	-0.0374052
1	4194657	4196749	AT1G12330	protein_coding_gene	+	2531	1306	3107	1614	102.413	95.5851	101.542	106.174	-0.527301	0.0431268
1	4197395	4198310	AT1G12340	protein_coding_gene	+	99	51	106	51	4.00588	3.73265	3.46425	3.35493	0.100359	0.140218
1	4198412	4200802	AT1G12350	protein_coding_gene	+	802	456	1013	499	32.4517	33.3743	33.1065	32.8257	0.0476748	-0.05719
1	4200875	4206404	AT1G12360	protein_coding_gene	+	1552	902	2044	980	62.7992	66.0166	66.8013	64.4673	0.0959089	-0.24861
1	4206373	4208951	AT1G12370	protein_coding_gene	-	848	490	1156	554	34.313	35.8627	37.78	36.4438	-0.0483197	-0.288815
1	4214261	4217132	AT1G12380	protein_coding_gene	-	2429	1343	3115	1640	98.2856	98.2931	101.803	107.884	-0.472439	-0.175853
1	4220099	4221774	AT1G12390	protein_coding_gene	+	824	466	1063	577	33.3419	34.1062	34.7406	37.9568	-0.320859	-0.119875
1	4221862	4222837	AT1G12400	protein_coding_gene	+	391	225	491	249	15.8212	16.4676	16.0467	16.38	0.0108087	-0.0282453
1	4223029	4225124	AT1G12410	protein_coding_gene	+	1108	629	1404	683	44.8335	46.036	45.885	44.9298	0.082016	-0.0780698
1	4225320	4225482	AT1G12411	protein_coding_gene	-	31	21	48	22	1.25437	1.53697	1.56872	1.44723	0.0367403	-0.1325
1	4226361	4229138	AT1G12420	protein_coding_gene	-	859	471	1137	641	34.7581	34.4721	37.159	42.1669	-0.622308	-0.200223
1	4231026	4231146	AT1G12423	protein_coding_gene	-	23	18	20	15	0.930658	1.31741	0.653633	0.986744	0.154433	0.156231
1	4233872	4238764	AT1G12430	protein_coding_gene	-	1571	878	1859	940	63.568	64.2601	60.7552	61.836	0.152654	0.178395
1	4241591	4243008	AT1G12440	protein_coding_gene	-	1266	689	1582	773	51.2267	50.4273	51.7024	50.8502	-0.0297135	-0.0331541
1	4244307	4245993	AT1G12450	protein_coding_gene	+	1236	695	1535	802	50.0128	50.8665	50.1663	52.7579	-0.131392	-0.0108479
1	4246108	4246291	AT1G12451	protein_coding_gene	-	38	23	37	18	1.53761	1.68335	1.20922	1.18409	0.20928	0.140358
1	4247248	4250630	AT1G12460	protein_coding_gene	+	1557	841	1884	988	63.0015	61.5521	61.5722	64.9936	-0.216344	0.0905536
1	4251031	4257392	AT1G12470	protein_coding_gene	+	1416	775	1819	909	57.2962	56.7216	59.4479	59.7967	-0.201458	-0.140823
1	4257267	4259300	AT1G12480	protein_coding_gene	-	361	232	447	243	14.6073	16.9799	14.6087	15.9853	0.122509	-0.000183699
1	4260782	4261869	AT1G12490	protein_coding_gene	+	300	175	367	162	12.139	12.8081	11.9942	10.6568	0.31436	0.020851
1	4263149	4265044	AT1G12500	protein_coding_gene	-	2764	1484	3364	1740	111.841	108.613	109.941	114.462	-0.276965	0.0902062
1	4266987	4267061	AT1G12510	tRNA	-	34	15	13	6	1.37576	1.09784	0.424861	0.394698	0.419528	0.521112
1	4267105	4268926	AT1G12520	protein_coding_gene	-	1620	847	1839	994	65.5507	61.9912	60.1015	65.3883	-0.21285	0.343822
1	4268985	4270787	AT1G12530	protein_coding_gene	-	1028	581	1323	638	41.5964	42.5229	43.2378	41.9695	0.0425699	-0.126021
1	4272959	4274206	AT1G12540	protein_coding_gene	+	90	47	130	56	3.64171	3.43989	4.24861	3.68385	-0.0646404	-0.152891
1	4274593	4275981	AT1G12550	protein_coding_gene	+	1281	655	1332	715	51.8336	47.9389	43.532	47.0348	0.0655995	0.601683
1	4276518	4277899	AT1G12560	protein_coding_gene	+	129	86	164	98	5.21978	6.29427	5.35979	6.44673	-0.030203	-0.0304382
1	4277992	4280862	AT1G12570	protein_coding_gene	-	325	179	437	205	13.1506	13.1009	14.2819	13.4855	-0.0527505	-0.152761
1	4282898	4285829	AT1G12580	protein_coding_gene	+	1193	615	1386	676	48.2729	45.0113	45.2968	44.4693	0.0405201	0.21758
1	4285886	4285958	AT1G12590	tRNA	-	19	8	25	8	0.768805	0.585513	0.817041	0.526264	0.0397481	-0.0270881
1	4286203	4288878	AT1G12600	protein_coding_gene	-	205	137	319	109	8.295	10.0269	10.4254	7.17034	0.488781	-0.348742
1	4289943	4291017	AT1G12610	protein_coding_gene	-	343	167	308	172	13.879	12.2226	10.0659	11.3147	0.132354	0.552759
1	4294593	4297084	AT1G12620	protein_coding_gene	-	937	544	1290	602	37.9142	39.8149	42.1593	39.6013	0.016946	-0.335569
1	4298888	4299475	AT1G12630	protein_coding_gene	+	276	153	411	179	11.1679	11.1979	13.4322	11.7751	-0.085161	-0.32315
1	4303311	4305798	AT1G12640	protein_coding_gene	-	1749	879	1896	980	70.7705	64.3333	61.9644	64.4673	-0.00835002	0.540774
1	4305932	4308005	AT1G12650	protein_coding_gene	+	776	443	1013	520	31.3996	32.4228	33.1065	34.2071	-0.154584	-0.15029
1	4308942	4309583	AT1G12660	protein_coding_gene	+	37	26	65	20	1.49715	1.90292	2.12431	1.31566	0.232441	-0.233921
1	4310968	4311457	AT1G12663	protein_coding_gene	+	32	23	62	16	1.29483	1.68335	2.02626	1.05253	0.271513	-0.285563
1	4312330	4312935	AT1G12665	protein_coding_gene	+	41	21	43	19	1.659	1.53697	1.40531	1.24988	0.121768	0.102564
1	4313857	4314204	AT1G12667	pseudogene	+	24	14	35	12	0.971122	1.02465	1.14386	0.789396	0.12377	-0.0840576
1	4315465	4315987	AT1G12669	pseudogene	+	52	25	73	25	2.1041	1.82973	2.38576	1.64457	0.0702654	-0.0940399
1	4316700	4317005	AT1G12670	pseudogene	+	39	22	66	25	1.57807	1.61016	2.15699	1.64457	-0.0134879	-0.212455
1	4318308	4319090	AT1G12672	protein_coding_gene	+	62	49	91	46	2.50873	3.58627	2.97403	3.02602	0.1542	-0.14064
1	4319885	4322945	AT1G12680	protein_coding_gene	-	1686	906	2043	1012	68.2213	66.3094	66.7686	66.5724	-0.0161306	0.0884136
1	4323555	4326333	AT1G12700	protein_coding_gene	-	879	507	1122	602	35.5673	37.1069	36.6688	39.6013	-0.201416	-0.0916415
1	4326738	4328481	AT1G12710	protein_coding_gene	-	1575	841	2011	1022	63.7299	61.5521	65.7228	67.2302	-0.353887	-0.12386
1	4331061	4333220	AT1G12720	transposable_element_gene	+	123	61	140	56	4.977	4.46454	4.57543	3.68385	0.193611	0.0918934
1	4333382	4334033	AT1G12725	transposable_element_gene	-	28	23	52	16	1.13298	1.68335	1.69945	1.05253	0.271513	-0.239215
1	4334614	4337844	AT1G12730	protein_coding_gene	+	1221	696	1507	734	49.4058	50.9397	49.2512	48.2847	0.188484	0.011005
1	4342281	4344857	AT1G12740	protein_coding_gene	+	372	268	598	317	15.0524	19.6147	19.5436	20.8532	-0.137682	-0.541076
1	4344984	4348328	AT1G12750	protein_coding_gene	-	808	508	1081	534	32.6944	37.1801	35.3289	35.1281	0.170652	-0.225904
1	4348497	4350867	AT1G12760	protein_coding_gene	+	2632	1305	3144	1618	106.5	95.5119	102.751	106.437	-0.543805	0.183248
1	4351063	4353685	AT1G12770	protein_coding_gene	+	828	532	1165	560	33.5037	38.9366	38.0741	36.8385	0.170454	-0.382184
1	4353905	4355929	AT1G12775	protein_coding_gene	+	858	481	1105	543	34.7176	35.204	36.1132	35.7201	-0.0433382	-0.117263
1	4355925	4358328	AT1G12780	protein_coding_gene	-	1508	833	1769	845	61.0188	60.9666	57.8138	55.5866	0.352468	0.207914
1	4359150	4361272	AT1G12790	protein_coding_gene	-	831	497	1046	547	33.6251	36.375	34.185	35.9833	0.0325642	-0.0480792
1	4361550	4365331	AT1G12800	protein_coding_gene	-	2047	1148	2481	1274	82.8286	84.0212	81.0832	83.8075	0.0116631	0.0964031
1	4366596	4367119	AT1G12805	protein_coding_gene	+	89	60	138	37	3.60124	4.39135	4.51007	2.43397	0.535436	-0.225998
1	4367255	4368822	AT1G12810	protein_coding_gene	+	1252	649	1508	730	50.6602	47.4998	49.2839	48.0216	-0.0377511	0.0973464
1	4368759	4371293	AT1G12820	protein_coding_gene	-	3322	1719	4003	2077	134.419	125.812	130.825	136.631	-0.472332	0.156081
1	4374249	4375170	AT1G12830	protein_coding_gene	-	1627	843	2121	1098	65.834	61.6985	69.3178	72.2297	-0.643968	-0.211916
1	4375514	4378514	AT1G12840	protein_coding_gene	+	1575	896	1981	972	63.7299	65.5775	64.7423	63.941	0.10168	-0.0631633
1	4378938	4379516	AT1G12845	protein_coding_gene	-	264	160	352	168	10.6823	11.7103	11.5039	11.0515	0.0976416	-0.123361
1	4379706	4381612	AT1G12850	protein_coding_gene	-	2121	1128	2600	1360	85.8229	82.5574	84.9723	89.4648	-0.372475	0.0460238
1	4382159	4383611	AT1G12855	protein_coding_gene	+	267	166	379	147	10.8037	12.1494	12.3863	9.6701	0.375922	-0.232521
1	4384352	4386610	AT1G12860	protein_coding_gene	+	2798	1363	3041	1566	113.217	99.7568	99.3849	103.016	-0.161851	0.671133
1	4387128	4389110	AT1G12870	protein_coding_gene	-	188	134	306	116	7.60712	9.80735	10.0006	7.63082	0.369274	-0.404269
1	4389750	4391151	AT1G12880	protein_coding_gene	+	255	158	344	148	10.3182	11.5639	11.2425	9.73588	0.280335	-0.140791
1	4391733	4392393	AT1G12890	protein_coding_gene	+	127	78	167	49	5.13885	5.70876	5.45784	3.22337	0.593927	-0.0692971
1	4392449	4394400	AT1G12900	protein_coding_gene	-	3624	1702	3749	1952	146.639	124.568	122.523	128.408	-0.170738	1.04044
1	4394896	4396291	AT1G12910	protein_coding_gene	-	1851	937	2258	1117	74.8978	68.5783	73.7952	73.4796	-0.290823	0.0639393
1	4396347	4398193	AT1G12920	protein_coding_gene	-	1489	796	1825	832	60.25	58.2586	59.644	54.7314	0.234662	0.0391356
1	4398374	4405605	AT1G12930	protein_coding_gene	-	1973	1092	2498	1287	79.8343	79.9226	81.6388	84.6627	-0.261289	-0.100412
1	4406317	4406746	AT1G12935	transposable_element_gene	-	8	4	8	2	0.323707	0.292757	0.261453	0.131566	0.17835	0.0576279
1	4412886	4413057	AT1G12938	protein_coding_gene	+	14	4	13	6	0.566488	0.292757	0.424861	0.394698	-0.0871798	0.10084
1	4416404	4418590	AT1G12940	protein_coding_gene	+	640	392	846	418	25.8966	28.6902	27.6487	27.4973	0.112535	-0.169332
1	4419769	4422638	AT1G12950	protein_coding_gene	+	398	237	563	294	16.1044	17.3458	18.3998	19.3402	-0.232915	-0.276461
1	4422706	4423155	AT1G12960	protein_coding_gene	-	55	31	84	34	2.22549	2.26886	2.74526	2.23662	0.0107414	-0.165075
1	4423639	4425789	AT1G12970	protein_coding_gene	+	1743	946	2183	1197	70.5277	69.237	71.344	78.7422	-0.552806	-0.048461
1	4429717	4430965	AT1G12980	protein_coding_gene	+	312	191	415	234	12.6246	13.9791	13.5629	15.3932	-0.184551	-0.129673
1	4433639	4436075	AT1G12990	protein_coding_gene	+	2033	1080	2318	1210	82.2621	79.0443	75.7561	79.5974	-0.0310499	0.366051
1	4436104	4439476	AT1G13000	protein_coding_gene	-	1050	651	1403	666	42.4866	47.6462	45.8524	43.8115	0.283597	-0.253263
1	4440213	4440286	AT1G13010	tRNA	+	27	18	32	19	1.09251	1.31741	1.04581	1.24988	0.0298041	0.0225832
1	4440543	4443684	AT1G13020	protein_coding_gene	-	3010	1551	3618	1923	121.795	113.516	118.242	126.501	-0.592842	0.162149
1	4444042	4447406	AT1G13030	protein_coding_gene	-	1324	719	1730	812	53.5736	52.623	56.5392	53.4158	-0.0544366	-0.199863
1	4447646	4449200	AT1G13040	protein_coding_gene	+	1052	593	1333	641	42.5675	43.4012	43.5646	42.1669	0.0943544	-0.075973
1	4450237	4451742	AT1G13050	protein_coding_gene	+	204	138	288	115	8.25454	10.1001	9.41231	7.56504	0.427605	-0.194879
1	4452211	4454876	AT1G13060	protein_coding_gene	+	1042	595	1295	641	42.1629	43.5476	42.3227	42.1669	0.105455	-0.0122977
1	4455476	4457099	AT1G13070	pseudogene	+	191	111	216	98	7.72851	8.124	7.05924	6.44673	0.311222	0.123098
1	4459165	4460940	AT1G13080	protein_coding_gene	+	2089	1063	1613	829	84.5281	77.8001	52.7155	54.5341	1.43572	1.93337
1	4461805	4463543	AT1G13090	protein_coding_gene	+	1669	858	1819	975	67.5334	62.7963	59.4479	64.1384	-0.0842321	0.507625
1	4463923	4465538	AT1G13100	protein_coding_gene	+	744	447	801	393	30.1048	32.7156	26.178	25.8527	0.635196	0.370338
1	4467219	4469033	AT1G13110	protein_coding_gene	+	1378	756	1594	831	55.7586	55.331	52.0945	54.6656	0.0448605	0.249512
1	4469180	4473213	AT1G13120	protein_coding_gene	-	1402	787	1670	896	56.7297	57.5999	54.5784	58.9415	-0.0878804	0.144196
1	4474719	4477941	AT1G13130	protein_coding_gene	+	193	121	331	126	7.80944	8.85589	10.8176	8.28865	0.0968827	-0.494479
1	4478490	4480327	AT1G13140	protein_coding_gene	-	411	225	520	237	16.6305	16.4676	16.9945	15.5906	0.109536	-0.0443869
1	4480859	4481334	AT1G13145	pseudogene	+	794	454	993	493	32.1279	33.2279	32.4529	32.431	0.0695412	-0.0285903
1	4481874	4483696	AT1G13150	protein_coding_gene	-	179	140	267	144	7.24295	10.2465	8.726	9.47275	0.12323	-0.262707
1	4484583	4488577	AT1G13160	protein_coding_gene	+	1545	861	2022	1066	62.516	63.0159	66.0823	70.1246	-0.435791	-0.222397
1	4488532	4492587	AT1G13170	protein_coding_gene	-	1738	965	2143	1104	70.3254	70.6276	70.0368	72.6244	-0.117974	0.0172274
1	4495027	4498469	AT1G13180	protein_coding_gene	+	1433	770	1803	883	57.9841	56.3557	58.925	58.0864	-0.114399	-0.0615355
1	4498880	4501613	AT1G13190	protein_coding_gene	+	1342	794	1766	925	54.3019	58.1122	57.7158	60.8492	-0.177456	-0.228109
1	4501580	4503591	AT1G13195	protein_coding_gene	-	1000	567	1256	667	40.4634	41.4983	41.0481	43.8772	-0.182075	-0.0457971
1	4507220	4508528	AT1G13200	protein_coding_gene	-	114	76	174	63	4.61283	5.56238	5.68661	4.14433	0.322707	-0.236911
1	4508962	4513938	AT1G13210	protein_coding_gene	-	1885	1047	2151	1093	76.2735	76.6291	70.2982	71.9008	0.27437	0.349068
1	4515605	4520284	AT1G13220	protein_coding_gene	+	1306	737	1645	799	52.8452	53.9404	53.7613	52.5606	0.0945463	-0.0627388
1	4520630	4522544	AT1G13230	protein_coding_gene	+	226	139	296	135	9.14473	10.1733	9.67377	8.8807	0.20951	-0.0862424
1	4522708	4522782	AT1G13240	tRNA	-	19	9	19	3	0.768805	0.658703	0.620951	0.197349	0.367365	0.0888105
1	4525485	4526064	AT1G13245	protein_coding_gene	-	855	412	1063	517	34.5962	30.1539	34.7406	34.0098	-0.340531	-0.01226
1	4528622	4530063	AT1G13250	protein_coding_gene	-	1822	1040	2155	1222	73.7243	76.1167	70.4289	80.3868	-0.241377	0.194092
1	4542167	4543742	AT1G13260	protein_coding_gene	+	2341	1233	2629	1302	94.7248	90.2423	85.9201	85.6494	0.244895	0.463362
1	4544952	4547312	AT1G13270	protein_coding_gene	+	923	527	1222	588	37.3477	38.5707	39.937	38.6804	-0.00882439	-0.208292
1	4547453	4548875	AT1G13280	protein_coding_gene	+	1056	605	1358	710	42.7294	44.2795	44.3817	46.7059	-0.179891	-0.125187
1	4550152	4551620	AT1G13290	protein_coding_gene	-	177	88	193	79	7.16202	6.44065	6.30756	5.19685	0.258182	0.164711
1	4556891	4558708	AT1G13300	protein_coding_gene	+	357	229	535	269	14.4454	16.7603	17.4847	17.6956	-0.112679	-0.380753
1	4561067	4563061	AT1G13310	protein_coding_gene	-	128	78	182	77	5.17932	5.70876	5.94806	5.06529	0.138681	-0.163053
1	4563470	4567807	AT1G13320	protein_coding_gene	-	1008	564	1301	628	40.7871	41.2787	42.5188	41.3117	-0.00256804	-0.134166
1	4567934	4570598	AT1G13330	protein_coding_gene	+	641	370	822	428	25.937	27.08	26.8643	28.1551	-0.102294	-0.0902368
1	4569447	4571118	AT1G13340	protein_coding_gene	-	328	192	421	223	13.272	14.0523	13.759	14.6696	-0.0814488	-0.0662335
1	4572418	4576632	AT1G13350	protein_coding_gene	-	1568	903	1894	988	63.4466	66.0898	61.899	64.9936	0.0677062	0.0977451
1	4576872	4577967	AT1G13360	protein_coding_gene	-	1304	696	1603	891	52.7643	50.9397	52.3887	58.6126	-0.518685	0.0259007
1	4587779	4588613	AT1G13370	protein_coding_gene	-	187	112	281	145	7.56666	8.19719	9.18354	9.53853	-0.225378	-0.27968
1	4589070	4590423	AT1G13380	protein_coding_gene	-	924	498	990	566	37.3882	36.4482	32.3548	37.2332	-0.0646625	0.426458
1	4592480	4594391	AT1G13390	protein_coding_gene	-	1170	582	1519	796	47.3422	42.5961	49.6434	52.3632	-0.709676	-0.165242
1	4597626	4598911	AT1G13400	protein_coding_gene	+	105	39	186	64	4.24866	2.85438	6.07879	4.21011	-0.362365	-0.404292
1	4601260	4603298	AT1G13410	protein_coding_gene	+	549	333	812	418	22.2144	24.372	26.5375	27.4973	-0.306985	-0.438239
1	4604840	4606053	AT1G13420	protein_coding_gene	+	123	81	168	77	4.977	5.92832	5.49052	5.06529	0.184195	-0.112266
1	4606499	4607747	AT1G13430	protein_coding_gene	+	162	79	198	71	6.55507	5.78194	6.47097	4.67059	0.243413	0.0164783
1	4608195	4610647	AT1G13440	protein_coding_gene	-	3047	1668	3611	1929	123.292	122.08	118.013	126.895	-0.215822	0.240295
1	4612242	4612929	AT1G13448	other_RNA	+	122	71	167	69	4.93654	5.19643	5.45784	4.53902	0.14907	-0.114369
1	4612730	4615353	AT1G13450	protein_coding_gene	-	1441	821	1800	924	58.3078	60.0883	58.827	60.7835	-0.0447094	-0.0339209
1	4615812	4618329	AT1G13460	protein_coding_gene	+	877	562	1139	581	35.4864	41.1323	37.2244	38.2199	0.231224	-0.144133
1	4620227	4621580	AT1G13470	protein_coding_gene	-	90	51	108	45	3.64171	3.73265	3.52962	2.96023	0.211473	0.029598
1	4622633	4624070	AT1G13480	protein_coding_gene	-	135	103	190	91	5.46256	7.53848	6.20951	5.98625	0.298949	-0.154677
1	4624170	4624344	AT1G13485	protein_coding_gene	-	33	28	37	18	1.33529	2.0493	1.20922	1.18409	0.343376	0.0559028
1	4624714	4626064	AT1G13490	protein_coding_gene	-	138	85	196	85	5.58395	6.22108	6.4056	5.59155	0.129563	-0.167891
1	4627788	4629169	AT1G13500	protein_coding_gene	-	94	68	181	59	3.80356	4.97686	5.91538	3.88119	0.260814	-0.481883
1	4629202	4630821	AT1G13510	protein_coding_gene	-	207	155	308	157	8.37593	11.3443	10.0659	10.3279	0.154424	-0.278568
1	4631777	4633248	AT1G13520	protein_coding_gene	-	205	121	284	137	8.295	8.85589	9.28159	9.01227	-0.0261588	-0.166466
1	4633739	4635129	AT1G13530	protein_coding_gene	-	176	112	278	116	7.12156	8.19719	9.0855	7.63082	0.100679	-0.345591
1	4635462	4636805	AT1G13540	protein_coding_gene	-	301	136	356	175	12.1795	9.95373	11.6347	11.512	-0.237984	0.0789495
1	4636983	4638330	AT1G13550	protein_coding_gene	-	128	100	226	89	5.17932	7.31892	7.38605	5.85468	0.285704	-0.441918
1	4638513	4642104	AT1G13560	protein_coding_gene	-	1047	616	1344	647	42.3652	45.0845	43.9241	42.5616	0.190578	-0.118673
1	4642345	4644422	AT1G13570	protein_coding_gene	-	1035	533	1159	562	41.8796	39.0098	37.878	36.97	0.165487	0.316935
1	4644520	4647007	AT1G13580	protein_coding_gene	-	696	419	845	392	28.1625	30.6663	27.616	25.7869	0.459631	0.0517466
1	4647948	4648740	AT1G13590	protein_coding_gene	+	68	46	108	51	2.75151	3.3667	3.52962	3.35493	0.00321042	-0.219959
1	4650786	4651469	AT1G13600	protein_coding_gene	-	174	85	228	97	7.04063	6.22108	7.45142	6.38095	-0.0318444	-0.0763088
1	4658537	4659106	AT1G13605	protein_coding_gene	+	40	24	34	24	1.61854	1.75654	1.11118	1.57879	0.0688458	0.218094
1	4660777	4661218	AT1G13607	protein_coding_gene	+	29	22	44	19	1.17344	1.61016	1.43799	1.24988	0.150943	-0.115909
1	4661681	4662029	AT1G13608	protein_coding_gene	+	35	26	34	26	1.41622	1.90292	1.11118	1.71036	0.071657	0.135927
1	4662720	4663219	AT1G13609	protein_coding_gene	+	124	54	153	81	5.01746	3.95222	5.00029	5.32842	-0.320319	0.00383619
1	4663830	4666031	AT1G13610	protein_coding_gene	-	183	129	286	123	7.4048	9.4414	9.34695	8.0913	0.228165	-0.336101
1	4668442	4669471	AT1G13620	protein_coding_gene	+	61	46	79	26	2.46827	3.3667	2.58185	1.71036	0.527051	-0.0357414
1	4669783	4672957	AT1G13630	protein_coding_gene	-	1300	700	1609	849	52.6024	51.2324	52.5848	55.8497	-0.315585	0.00121802
1	4674151	4676170	AT1G13635	protein_coding_gene	+	139	83	152	60	5.62441	6.0747	4.96761	3.94698	0.477991	0.142771
1	4677026	4679812	AT1G13640	protein_coding_gene	-	1521	878	1896	881	61.5449	64.2601	61.9644	57.9548	0.403435	-0.0266945
1	4680431	4682196	AT1G13650	protein_coding_gene	-	604	272	626	310	24.4399	19.9075	20.4587	20.3927	-0.0540525	0.420542
1	4683170	4685640	AT1G13660	transposable_element_gene	+	5	1	3	1	0.202317	0.0731892	0.0980449	0.065783	0.0140531	0.136675
1	4688155	4688966	AT1G13670	protein_coding_gene	+	210	110	311	140	8.49732	8.05081	10.164	9.20961	-0.19734	-0.273086
1	4690408	4692841	AT1G13680	protein_coding_gene	+	115	72	175	81	4.65329	5.26962	5.71929	5.32842	-0.0127716	-0.234354
1	4693288	4694410	AT1G13690	protein_coding_gene	+	1158	677	1346	708	46.8566	49.5491	43.9895	46.5743	0.214571	0.212733
1	4694371	4696023	AT1G13700	protein_coding_gene	-	648	351	703	293	26.2203	25.6894	22.9752	19.2744	0.678208	0.32733
1	4702724	4704657	AT1G13710	protein_coding_gene	-	321	204	432	206	12.9888	14.9306	14.1185	13.5513	0.182805	-0.153464
1	4709634	4709706	AT1G13720	tRNA	+	27	15	35	15	1.09251	1.09784	1.14386	0.986744	0.0544274	-0.0242797
1	4709823	4712550	AT1G13730	protein_coding_gene	+	996	493	1257	616	40.3016	36.0823	41.0808	40.5223	-0.358862	-0.061082
1	4713673	4715407	AT1G13740	protein_coding_gene	+	1604	847	1932	1013	64.9033	61.9912	63.1409	66.6381	-0.289768	0.110132
1	4715393	4718235	AT1G13750	protein_coding_gene	-	559	335	742	339	22.619	24.5184	24.2498	22.3004	0.229271	-0.168458
1	4718672	4719354	AT1G13755	protein_coding_gene	-	60	38	72	32	2.4278	2.78119	2.35308	2.10505	0.216809	0.0241667
1	4720242	4721342	AT1G13760	protein_coding_gene	-	157	87	238	113	6.35276	6.36746	7.77823	7.43347	-0.203058	-0.268481
1	4721694	4724510	AT1G13770	protein_coding_gene	+	1344	740	1614	788	54.3828	54.16	52.7482	51.837	0.159557	0.111677
1	4724607	4726499	AT1G13780	protein_coding_gene	+	762	440	1020	489	30.8331	32.2032	33.3353	32.1679	0.00311716	-0.220913
1	4727437	4730425	AT1G13790	protein_coding_gene	+	453	257	606	278	18.3299	18.8096	19.8051	18.2877	0.0605979	-0.168943
1	4731055	4733707	AT1G13800	protein_coding_gene	-	790	431	1056	526	31.9661	31.5445	34.5118	34.6018	-0.265881	-0.220819
1	4734035	4735389	AT1G13810	protein_coding_gene	+	901	518	1087	539	36.4575	37.912	35.525	35.457	0.202692	0.0777265
1	4735546	4737808	AT1G13820	protein_coding_gene	+	1178	642	1348	649	47.6659	46.9874	44.0549	42.6931	0.32074	0.266666
1	4739872	4741038	AT1G13830	protein_coding_gene	-	304	213	376	225	12.3009	15.5893	12.2883	14.8012	0.1011	0.00179363
1	4741998	4742071	AT1G13840	tRNA	+	23	13	28	11	0.930658	0.951459	0.915086	0.723613	0.124774	0.00810509
1	4743094	4743167	AT1G13850	tRNA	+	24	13	27	14	0.971122	0.951459	0.882404	0.920961	0.0157604	0.0460913
1	4743204	4746956	AT1G13860	protein_coding_gene	-	897	572	1223	631	36.2957	41.8642	39.9697	41.509	0.027504	-0.297566
1	4747264	4748642	AT1G13870	protein_coding_gene	-	633	365	715	398	25.6133	26.714	23.3674	26.1816	0.0517658	0.226981
1	4748872	4751212	AT1G13880	protein_coding_gene	+	1404	781	1793	891	56.8106	57.1607	58.5982	58.6126	-0.0954153	-0.117663
1	4751580	4752844	AT1G13890	protein_coding_gene	+	131	97	210	82	5.30071	7.09935	6.86315	5.3942	0.341918	-0.317434
1	4753144	4755580	AT1G13900	protein_coding_gene	-	2184	1097	2728	1398	88.3721	80.2885	89.1555	91.9646	-0.62943	-0.0415775
1	4755783	4757991	AT1G13910	protein_coding_gene	+	1224	652	1503	766	49.5272	47.7193	49.1205	50.3897	-0.190655	0.0289547
1	4758187	4759754	AT1G13920	protein_coding_gene	+	477	279	587	283	19.301	20.4198	19.1841	18.6166	0.204132	0.013327
1	4761011	4762666	AT1G13930	protein_coding_gene	+	2146	968	2456	1325	86.8345	70.8471	80.2661	87.1624	-0.919009	0.359366
1	4762702	4766749	AT1G13940	protein_coding_gene	-	1698	903	2030	1011	68.7069	66.0898	66.3437	66.5066	-0.0255914	0.143794
1	4773575	4774867	AT1G13950	protein_coding_gene	+	576	299	647	339	23.3069	21.8836	21.145	22.3004	-0.0443454	0.229353
1	4776462	4779400	AT1G13960	protein_coding_gene	+	1683	922	2072	1090	68.0999	67.4804	67.7164	71.7034	-0.253141	0.0232719
1	4779522	4782542	AT1G13970	protein_coding_gene	-	454	275	616	289	18.3704	20.127	20.1319	19.0113	0.126123	-0.200789
1	4788462	4794654	AT1G13980	protein_coding_gene	+	1412	779	1824	942	57.1343	57.0144	59.6113	61.9675	-0.321161	-0.162111
1	4794755	4796597	AT1G13990	protein_coding_gene	+	855	510	1126	594	34.5962	37.3265	36.7995	39.0751	-0.141466	-0.184407
1	4797357	4800283	AT1G14000	protein_coding_gene	+	2070	1144	2397	1275	83.7593	83.7284	78.3379	83.8733	-0.00791214	0.301138
1	4800168	4801850	AT1G14010	protein_coding_gene	-	1227	674	1555	845	49.6486	49.3295	50.82	55.5866	-0.432146	-0.0826352
1	4802719	4805375	AT1G14020	protein_coding_gene	+	1548	871	1869	944	62.6374	63.7478	61.082	62.0991	0.103921	0.0988797
1	4805305	4807517	AT1G14030	protein_coding_gene	-	2272	1116	2481	1323	91.9329	81.6791	81.0832	87.0309	-0.291383	0.583544
1	4810487	4814543	AT1G14040	protein_coding_gene	+	946	592	1430	683	38.2784	43.328	46.7348	44.9298	-0.120567	-0.649329
1	4815682	4815988	AT1G14048	protein_coding_gene	-	52	26	57	36	2.1041	1.90292	1.86285	2.36819	-0.159428	0.0856867
1	4817143	4818020	AT1G14060	protein_coding_gene	-	990	590	1511	826	40.0588	43.1816	49.382	54.3367	-0.800073	-0.69803
1	4818547	4820150	AT1G14070	protein_coding_gene	+	777	470	1000	513	31.4401	34.3989	32.6816	33.7467	0.0558711	-0.109642
1	4820404	4820499	AT1G14071	miRNA	-	319	159	392	192	12.9078	11.6371	12.8112	12.6303	-0.142601	0.0134722
1	4822527	4824414	AT1G14080	protein_coding_gene	+	298	153	344	172	12.0581	11.1979	11.2425	11.3147	-0.0173956	0.119495
1	4824432	4827436	AT1G14090	pseudogene	-	942	534	1151	590	38.1165	39.083	37.6166	38.8119	0.0217178	0.0406237
1	4827960	4829587	AT1G14100	protein_coding_gene	+	251	146	318	149	10.1563	10.6856	10.3928	9.80166	0.138126	-0.0368833
1	4830296	4831915	AT1G14110	protein_coding_gene	+	110	64	141	47	4.45098	4.68411	4.60811	3.0918	0.405929	-0.0369179
1	4833517	4835089	AT1G14120	protein_coding_gene	-	225	142	310	201	9.10427	10.3929	10.1313	13.2224	-0.412462	-0.165644
1	4835723	4837616	AT1G14130	protein_coding_gene	-	746	419	889	481	30.1857	30.6663	29.054	31.6416	-0.0873742	0.103977
1	4837926	4839633	AT1G14140	protein_coding_gene	-	1640	827	2018	1027	66.36	60.5274	65.9516	67.5591	-0.439496	0.0251077
1	4839852	4840751	AT1G14150	protein_coding_gene	+	1040	506	1103	603	42.0819	37.0337	36.0479	39.6671	-0.21265	0.483073
1	4840696	4841848	AT1G14160	protein_coding_gene	-	197	122	231	108	7.97129	8.92908	7.54946	7.10456	0.322718	0.0757196
1	4843233	4845847	AT1G14170	protein_coding_gene	-	478	265	589	286	19.3415	19.3951	19.2495	18.8139	0.066488	0.0104744
1	4847161	4849207	AT1G14180	protein_coding_gene	+	746	420	868	462	30.1857	30.7395	28.3677	30.3917	0.0314479	0.168021
1	4849447	4849826	AT1G14182	pseudogene	-	55	24	84	34	2.22549	1.75654	2.74526	2.23662	-0.170188	-0.165075
1	4850273	4852096	AT1G14185	protein_coding_gene	+	327	211	419	209	13.2315	15.4429	13.6936	13.7486	0.221832	-0.06297
1	4852801	4854307	AT1G14190	protein_coding_gene	+	247	145	334	159	9.99446	10.6124	10.9157	10.4595	0.0235589	-0.142485
1	4854383	4855200	AT1G14200	protein_coding_gene	-	1243	639	1644	801	50.296	46.7679	53.7286	52.6922	-0.420231	-0.238013
1	4855532	4856930	AT1G14205	protein_coding_gene	+	703	345	757	393	28.4458	25.2503	24.74	25.8527	-0.0595912	0.359526
1	4856777	4857964	AT1G14210	protein_coding_gene	-	355	212	427	196	14.3645	15.5161	13.9551	12.8935	0.348302	0.0544067
1	4858641	4859601	AT1G14220	protein_coding_gene	-	120	69	116	78	4.85561	5.05005	3.79107	5.13107	-0.0179544	0.256477
1	4860514	4860649	AT1G14225	protein_coding_gene	-	21	14	25	10	0.849732	1.02465	0.817041	0.65783	0.201182	0.0179056
1	4861265	4864094	AT1G14230	protein_coding_gene	+	1539	906	1848	991	62.2732	66.3094	60.3957	65.1909	0.0689688	0.119871
1	4864901	4868000	AT1G14240	protein_coding_gene	+	214	139	284	142	8.65917	10.1733	9.28159	9.34118	0.133226	-0.103923
1	4868451	4871488	AT1G14250	protein_coding_gene	+	382	186	406	228	15.457	13.6132	13.2687	14.9985	-0.183186	0.288913
1	4872855	4874907	AT1G14260	protein_coding_gene	+	326	208	438	230	13.1911	15.2233	14.3146	15.1301	0.0119705	-0.151507
1	4874874	4877248	AT1G14270	protein_coding_gene	-	1424	714	1697	881	57.6199	52.2571	55.4608	57.9548	-0.383899	0.143579
1	4877626	4879149	AT1G14280	protein_coding_gene	+	2069	924	2120	1019	83.7188	67.6268	69.2851	67.0328	0.036193	0.826031
1	4880050	4881964	AT1G14290	protein_coding_gene	-	1152	656	1442	737	46.6139	48.0121	47.1269	48.482	-0.0338284	-0.0374723
1	4882375	4884791	AT1G14300	protein_coding_gene	-	818	443	1086	546	33.0991	32.4228	35.4923	35.9175	-0.299018	-0.20436
1	4885043	4886793	AT1G14310	protein_coding_gene	+	782	410	999	489	31.6424	30.0076	32.649	32.1679	-0.193757	-0.0887705
1	4886767	4887933	AT1G14315	protein_coding_gene	-	240	129	357	153	9.71122	9.4414	11.6673	10.0648	-0.0998191	-0.299467
1	4888213	4889661	AT1G14320	protein_coding_gene	+	975	604	1213	662	39.4518	44.2063	39.6428	43.5483	0.0496638	-0.0151869
1	4890117	4892251	AT1G14330	protein_coding_gene	-	1899	1020	2281	1190	76.84	74.653	74.5468	78.2817	-0.207502	0.131793
1	4897345	4898961	AT1G14340	protein_coding_gene	+	1010	523	1232	644	40.868	38.2779	40.2638	42.3642	-0.321864	0.0474367
1	4899144	4899979	AT1G14345	protein_coding_gene	+	2020	1046	2373	1227	81.7361	76.5559	77.5535	80.7157	-0.23457	0.234352
1	4907952	4911168	AT1G14350	protein_coding_gene	+	929	578	1072	475	37.5905	42.3033	35.0347	31.2469	0.914209	0.212096
1	4911092	4913152	AT1G14360	protein_coding_gene	-	1174	672	1487	790	47.504	49.1831	48.5976	51.9685	-0.195853	-0.0788806
1	4915575	4918138	AT1G14370	protein_coding_gene	+	901	545	1054	573	36.4575	39.8881	34.4465	37.6936	0.176188	0.168897
1	4918009	4921596	AT1G14380	protein_coding_gene	-	1017	620	1289	623	41.1513	45.3773	42.1266	40.9828	0.334487	-0.0755769
1	4924276	4926794	AT1G14390	protein_coding_gene	+	438	300	661	303	17.723	21.9568	21.6026	19.9322	0.22125	-0.43799
1	4927010	4928690	AT1G14400	protein_coding_gene	-	1087	639	1330	734	43.9837	46.7679	43.4666	48.2847	-0.110014	0.0391033
1	4929122	4930904	AT1G14410	protein_coding_gene	-	1360	705	1569	792	55.0302	51.5984	51.2775	52.1001	-0.0348399	0.257406
1	4931565	4933515	AT1G14420	protein_coding_gene	-	305	180	392	164	12.3413	13.1741	12.8112	10.7884	0.345037	-0.06625
1	4934119	4936100	AT1G14430	protein_coding_gene	+	2233	1193	2701	1432	90.3548	87.3147	88.2731	94.2012	-0.361498	0.110136
1	4938823	4940903	AT1G14440	protein_coding_gene	-	732	387	1046	508	29.6192	28.3242	34.185	33.4177	-0.458759	-0.40444
1	4946217	4947576	AT1G14450	protein_coding_gene	-	1127	634	1340	701	45.6023	46.4019	43.7934	46.1139	0.0211783	0.135286
1	4947818	4948400	AT1G14455	protein_coding_gene	-	106	52	123	63	4.28912	3.80584	4.01984	4.14433	-0.0849064	0.066065
1	4948747	4952927	AT1G14460	protein_coding_gene	-	1855	986	2274	1171	75.0596	72.1645	74.3181	77.0318	-0.281808	0.0429035
1	4954079	4955702	AT1G14470	protein_coding_gene	+	1102	593	1508	752	44.5907	43.4012	49.2839	49.4688	-0.445448	-0.342626
1	4956256	4958076	AT1G14480	protein_coding_gene	+	244	142	299	116	9.87307	10.3929	9.77181	7.63082	0.461402	0.0161548
1	4958513	4959325	AT1G14490	protein_coding_gene	-	1097	547	1283	690	44.3884	40.0345	41.9306	45.3902	-0.409948	0.187079
1	4960374	4961780	AT1G14500	protein_coding_gene	+	198	123	254	120	8.01176	9.00227	8.30114	7.89396	0.19076	-0.0506651
1	4961885	4964428	AT1G14510	protein_coding_gene	-	1473	815	1772	968	59.6026	59.6492	57.9119	63.6779	-0.256556	0.110287
1	4966809	4967493	AT1G14518	other_RNA	-	40	20	38	28	1.61854	1.46378	1.2419	1.84192	-0.147305	0.15781
1	4968141	4970311	AT1G14520	protein_coding_gene	-	633	360	432	199	25.6133	26.3481	14.1185	13.0908	1.51492	1.30351
1	4970857	4973726	AT1G14530	protein_coding_gene	-	876	523	1114	515	35.4459	38.2779	36.4074	33.8782	0.366416	-0.0802006
1	4974066	4975705	AT1G14540	protein_coding_gene	-	113	81	176	86	4.57237	5.92832	5.75197	5.65733	0.0562996	-0.260017
1	4978793	4978907	AT1G14549	protein_coding_gene	-	14	6	13	4	0.566488	0.439135	0.424861	0.263132	0.149709	0.10084
1	4979027	4980324	AT1G14550	protein_coding_gene	+	102	60	146	69	4.12727	4.39135	4.77152	4.53902	-0.0349437	-0.152813
1	4980671	4983284	AT1G14560	protein_coding_gene	+	1360	793	1676	837	55.0302	58.039	54.7744	55.0603	0.198069	0.0172614
1	4983534	4987375	AT1G14570	protein_coding_gene	+	1686	935	2009	1052	68.2213	68.4319	65.6574	69.2037	-0.0465184	0.156692
1	4989561	4992732	AT1G14580	protein_coding_gene	+	981	541	1194	608	39.6946	39.5953	39.0219	39.996	-0.0317592	0.0536156
1	4998815	5000643	AT1G14590	protein_coding_gene	-	1171	614	1446	711	47.3827	44.9382	47.2577	46.7717	-0.13539	0.00908529
1	5001010	5003370	AT1G14600	protein_coding_gene	-	589	282	728	329	23.833	20.6393	23.7922	21.6426	-0.109105	0.00417138
1	5008243	5014533	AT1G14610	protein_coding_gene	-	1277	791	1673	841	51.6718	57.8926	54.6764	55.3235	0.170746	-0.20604
1	5014752	5016604	AT1G14620	protein_coding_gene	-	1109	559	1313	652	44.8739	40.9127	42.911	42.8905	-0.152776	0.148151
1	5019954	5021537	AT1G14630	protein_coding_gene	+	185	102	264	123	7.48573	7.4653	8.62795	8.0913	-0.112252	-0.201332
1	5023655	5025955	AT1G14640	protein_coding_gene	+	927	529	1235	611	37.5096	38.7171	40.3618	40.1934	-0.117521	-0.22859
1	5026363	5026585	AT1G14642	protein_coding_gene	+	59	32	87	21	2.38734	2.34205	2.8433	1.38144	0.355029	-0.141107
1	5027661	5031779	AT1G14650	protein_coding_gene	+	1667	930	2107	1059	67.4525	68.0659	68.8602	69.6642	-0.0962976	-0.0852588
1	5031949	5036477	AT1G14660	protein_coding_gene	-	1147	653	1448	738	46.4115	47.7925	47.323	48.5478	-0.0544127	-0.0665721
1	5037611	5040528	AT1G14670	protein_coding_gene	+	1552	811	1965	985	62.7992	59.3564	64.2194	64.7962	-0.345298	-0.0891074
1	5040860	5041733	AT1G14680	protein_coding_gene	+	624	373	730	375	25.2492	27.2996	23.8576	24.6686	0.258148	0.140431
1	5042322	5044294	AT1G14685	protein_coding_gene	+	1591	892	1956	1060	64.3773	65.2847	63.9253	69.7299	-0.270548	0.028216
1	5045780	5046800	AT1G14686	protein_coding_gene	-	236	154	321	167	9.54937	11.2711	10.4908	10.9858	0.0427743	-0.148747
1	5047802	5048612	AT1G14687	protein_coding_gene	+	773	431	904	525	31.2782	31.5445	29.5442	34.5361	-0.260286	0.157235
1	5049525	5050983	AT1G14688	protein_coding_gene	-	144	102	232	80	5.82673	7.4653	7.58214	5.26264	0.438226	-0.339707
1	5051759	5055252	AT1G14690	protein_coding_gene	-	1763	899	1983	1003	71.337	65.7971	64.8077	65.9803	-0.0112873	0.3958
1	5058679	5061136	AT1G14700	protein_coding_gene	+	962	450	916	493	38.9258	32.9351	29.9364	32.431	0.0440913	0.767639
1	5061865	5065178	AT1G14710	protein_coding_gene	-	2296	1217	2625	1365	92.904	89.0712	85.7893	89.7937	-0.0382007	0.376419
1	5066635	5068645	AT1G14720	protein_coding_gene	-	1808	1030	2188	1096	73.1579	75.3848	71.5074	72.0981	0.191383	0.0970288
1	5073104	5074779	AT1G14730	protein_coding_gene	+	246	151	317	155	9.954	11.0516	10.3601	10.1964	0.131216	-0.0637122
1	5075212	5077791	AT1G14740	protein_coding_gene	-	3221	1712	3680	1942	130.333	125.3	120.268	127.751	-0.108935	0.449635
1	5079406	5082520	AT1G14750	protein_coding_gene	-	1255	655	1623	784	50.7816	47.9389	53.0423	51.5738	-0.2577	-0.156896
1	5083741	5084342	AT1G14755	protein_coding_gene	+	66	31	98	44	2.67059	2.26886	3.2028	2.89445	-0.195033	-0.155445
1	5084351	5085213	AT1G14760	protein_coding_gene	-	87	56	131	58	3.52032	4.09859	4.2813	3.81541	0.0711905	-0.192878
1	5086625	5088846	AT1G14770	protein_coding_gene	-	711	432	879	470	28.7695	31.6177	28.7272	30.918	0.062569	0.00394636
1	5090989	5094152	AT1G14780	protein_coding_gene	+	578	341	714	380	23.3879	24.9575	23.3347	24.9975	-0.00400347	0.00549894
1	5093960	5098032	AT1G14790	protein_coding_gene	-	659	430	995	453	26.6654	31.4713	32.5182	29.7997	0.151024	-0.538622
1	5099571	5102558	AT1G14800	protein_coding_gene	+	36	26	56	17	1.45668	1.90292	1.83017	1.11831	0.321961	-0.145907
1	5102423	5104695	AT1G14810	protein_coding_gene	-	2000	1139	2619	1358	80.9268	83.3625	85.5932	89.3333	-0.321322	-0.255727
1	5105017	5106954	AT1G14820	protein_coding_gene	-	894	469	1064	557	36.1743	34.3257	34.7733	36.6411	-0.194374	0.11762
1	5107420	5111670	AT1G14830	protein_coding_gene	-	1761	1029	2156	1083	71.2561	75.3117	70.4616	71.2429	0.237675	0.0471884
1	5111954	5115497	AT1G14840	protein_coding_gene	-	1515	815	1798	907	61.3021	59.6492	58.7616	59.6651	-0.00103372	0.163952
1	5116695	5123259	AT1G14850	protein_coding_gene	-	1795	996	2348	1167	72.6318	72.8964	76.7365	76.7687	-0.223836	-0.237507
1	5124741	5126151	AT1G14860	protein_coding_gene	+	551	307	588	310	22.2953	22.4691	19.2168	20.3927	0.224326	0.338096
1	5128374	5129523	AT1G14870	protein_coding_gene	-	217	124	269	144	8.78056	9.07546	8.79136	9.47275	-0.0652327	-0.00182221
1	5132534	5133716	AT1G14880	protein_coding_gene	-	78	49	100	42	3.15615	3.58627	3.26816	2.76288	0.231552	-0.031252
1	5137013	5137957	AT1G14890	protein_coding_gene	+	570	248	745	327	23.0641	18.1509	24.3478	21.511	-0.377609	-0.131837
1	5138333	5139432	AT1G14900	protein_coding_gene	-	1517	765	1894	1055	61.383	55.9897	61.899	69.401	-0.8481	-0.0328641
1	5139711	5143689	AT1G14910	protein_coding_gene	-	1729	957	2200	1009	69.9612	70.042	71.8996	66.375	0.222026	-0.115081
1	5149225	5151354	AT1G14920	protein_coding_gene	+	3705	1782	4233	2197	149.917	130.423	138.341	144.525	-0.601568	0.482195
1	5152262	5153084	AT1G14930	protein_coding_gene	-	134	97	197	74	5.4221	7.09935	6.43828	4.86794	0.45812	-0.208838
1	5154536	5155564	AT1G14940	protein_coding_gene	-	88	54	110	46	3.56078	3.95222	3.59498	3.02602	0.248473	-0.00904056
1	5157335	5158269	AT1G14950	protein_coding_gene	-	85	48	123	51	3.43939	3.51308	4.01984	3.35493	0.0426742	-0.150395
1	5159198	5160083	AT1G14960	protein_coding_gene	-	119	78	182	84	4.81515	5.70876	5.94806	5.52577	0.0386049	-0.24452
1	5161948	5164917	AT1G14970	protein_coding_gene	-	1405	817	1815	1016	56.8511	59.7956	59.3172	66.8355	-0.442539	-0.161799
1	5165627	5166745	AT1G14980	protein_coding_gene	-	1194	669	1634	861	48.3133	48.9636	53.4018	56.6391	-0.528501	-0.356876
1	5167030	5168264	AT1G14990	protein_coding_gene	-	881	502	1175	573	35.6483	36.741	38.4009	37.6936	-0.0780817	-0.226232
1	5168595	5170066	AT1G15000	protein_coding_gene	+	1753	982	2131	1080	70.9324	71.8718	69.6446	71.0456	0.0488669	0.0768019
1	5169939	5170435	AT1G15002	other_RNA	-	465	277	562	260	18.8155	20.2734	18.3671	17.1036	0.366953	0.0519984
1	5171206	5171742	AT1G15010	protein_coding_gene	+	166	87	211	99	6.71693	6.36746	6.89583	6.51251	-0.0285803	-0.0342874
1	5172080	5172923	AT1G15015	protein_coding_gene	+	60	44	71	30	2.4278	3.22032	2.3204	1.97349	0.389717	0.0348565
1	5173096	5176223	AT1G15020	protein_coding_gene	-	1416	726	1647	861	57.2962	53.1353	53.8267	56.6391	-0.236498	0.232759
1	5177528	5180049	AT1G15030	protein_coding_gene	+	2067	1164	2399	1207	83.6379	85.1922	78.4033	79.4	0.319292	0.290812
1	5179886	5181389	AT1G15040	protein_coding_gene	-	268	182	405	209	10.8442	13.3204	13.2361	13.7486	-0.0581993	-0.345088
1	5181856	5181964	AT1G15045	protein_coding_gene	+	38	19	35	13	1.53761	1.39059	1.14386	0.855178	0.254476	0.170491
1	5182255	5183243	AT1G15050	protein_coding_gene	-	126	87	188	97	5.09839	6.36746	6.14415	6.38095	-0.0026714	-0.220778
1	5183606	5186974	AT1G15060	protein_coding_gene	-	1700	894	2134	1043	68.7878	65.4311	69.7426	68.6116	-0.194263	-0.0573644
1	5187625	5189673	AT1G15080	protein_coding_gene	+	880	500	1127	593	35.6078	36.5946	36.8322	39.0093	-0.196396	-0.101728
1	5189686	5189760	AT1G15090	tRNA	-	29	16	29	14	1.17344	1.17103	0.947768	0.920961	0.122473	0.10972
1	5193425	5194203	AT1G15100	protein_coding_gene	-	1401	766	1964	1030	56.6892	56.0629	64.1868	67.7564	-0.743914	-0.482438
1	5199017	5202175	AT1G15110	protein_coding_gene	+	1693	961	2229	1200	68.5046	70.3348	72.8474	78.9396	-0.498209	-0.25832
1	5202647	5204193	AT1G15120	protein_coding_gene	+	804	467	1009	484	32.5326	34.1793	32.9758	31.839	0.203709	-0.0387201
1	5204624	5205912	AT1G15125	protein_coding_gene	+	730	336	908	385	29.5383	24.5916	29.6749	25.3264	-0.0735501	-0.0125565
1	5206001	5209915	AT1G15130	protein_coding_gene	-	2727	1434	3266	1622	110.344	104.953	106.738	106.7	-0.0848968	0.173041
1	5210205	5212349	AT1G15140	protein_coding_gene	-	2255	1156	2928	1459	91.245	84.6067	95.6919	95.9773	-0.598613	-0.229997
1	5212614	5214858	AT1G15150	protein_coding_gene	+	333	210	505	225	13.4743	15.3697	16.5042	14.8012	0.0731959	-0.391802
1	5215474	5217545	AT1G15160	protein_coding_gene	+	196	108	308	94	7.93083	7.90443	10.0659	6.1836	0.324798	-0.356515
1	5217718	5220113	AT1G15165	protein_coding_gene	-	1405	748	1617	817	56.8511	54.7455	52.8462	53.7447	0.0679441	0.270426
1	5220640	5222973	AT1G15170	protein_coding_gene	+	951	537	1109	568	38.4807	39.3026	36.2439	37.3647	0.156509	0.182987
1	5222912	5224121	AT1G15175	other_RNA	-	578	283	658	331	23.3879	20.7125	21.5045	21.7742	-0.115176	0.198802
1	5224384	5226702	AT1G15180	protein_coding_gene	+	1789	851	1853	1014	72.389	62.284	60.5591	66.7039	-0.275226	0.726203
1	5227052	5228202	AT1G15190	protein_coding_gene	+	861	433	1122	563	34.839	31.6909	36.6688	37.0358	-0.456237	-0.153021
1	5228299	5231184	AT1G15200	protein_coding_gene	-	1572	830	1897	1001	63.6085	60.747	61.9971	65.8487	-0.320687	0.10167
1	5231347	5236573	AT1G15210	protein_coding_gene	-	929	573	1234	590	37.5905	41.9374	40.3292	38.8119	0.245985	-0.219414
1	5238064	5240051	AT1G15215	protein_coding_gene	+	923	502	1064	583	37.3477	36.741	34.7733	38.3515	-0.131423	0.214392
1	5240028	5241538	AT1G15220	protein_coding_gene	-	1241	710	1599	777	50.2151	51.9643	52.258	51.1134	0.0592669	-0.142705
1	5242197	5243227	AT1G15230	protein_coding_gene	-	1673	881	1992	1014	67.6953	64.4797	65.1018	66.7039	-0.137324	0.159144
1	5243449	5248604	AT1G15240	protein_coding_gene	+	2047	1155	2594	1261	82.8286	84.5335	84.7762	82.9523	0.0863939	-0.106377
1	5248663	5249474	AT1G15250	protein_coding_gene	-	781	451	974	483	31.6019	33.0083	31.8319	31.7732	0.108517	-0.0204198
1	5249759	5250573	AT1G15260	protein_coding_gene	+	865	413	1023	480	35.0009	30.2271	33.4333	31.5758	-0.121316	0.133996
1	5250649	5252121	AT1G15270	protein_coding_gene	-	1103	665	1310	714	44.6311	48.6708	42.813	46.969	0.12305	0.137493
1	5252314	5256753	AT1G15280	protein_coding_gene	+	1711	981	2246	1138	69.2329	71.7986	73.403	74.861	-0.178821	-0.246923
1	5257045	5264942	AT1G15290	protein_coding_gene	-	3688	1876	4417	2194	149.229	137.303	144.355	144.328	-0.29602	0.201159
1	5265725	5268602	AT1G15300	transposable_element_gene	-	1085	612	1271	628	43.9028	44.7918	41.5384	41.3117	0.265248	0.180892
1	5269018	5272058	AT1G15310	protein_coding_gene	-	1169	610	1468	801	47.3017	44.6454	47.9767	52.6922	-0.577215	-0.0488932
1	5272255	5274074	AT1G15320	protein_coding_gene	-	393	235	550	253	15.9021	17.1995	17.9749	16.6431	0.0676284	-0.251936
1	5274345	5275602	AT1G15330	protein_coding_gene	+	268	153	345	150	10.8442	11.1979	11.2752	9.86744	0.205084	-0.0647992
1	5275676	5277689	AT1G15340	protein_coding_gene	-	1447	819	1786	888	58.5506	59.9419	58.3694	58.4153	0.0992294	0.0118453
1	5278259	5279877	AT1G15350	protein_coding_gene	-	898	527	1253	662	36.3361	38.5707	40.9501	43.5483	-0.388584	-0.37128
1	5283537	5284673	AT1G15360	protein_coding_gene	+	189	108	300	118	7.64759	7.90443	9.80449	7.76239	0.0253755	-0.365786
1	5287046	5288577	AT1G15370	protein_coding_gene	+	869	510	1077	511	35.1627	37.3265	35.1981	33.6151	0.311688	-0.00298654
1	5290744	5292535	AT1G15380	protein_coding_gene	+	200	115	255	98	8.09268	8.41675	8.33382	6.44673	0.362123	-0.0420716
1	5292755	5293265	AT1G15385	protein_coding_gene	-	53	29	52	18	2.14456	2.12249	1.69945	1.18409	0.368715	0.160804
1	5294628	5295797	AT1G15390	protein_coding_gene	+	1067	537	1383	697	43.1745	39.3026	45.1987	45.8507	-0.502139	-0.152272
1	5295772	5296902	AT1G15400	protein_coding_gene	-	1748	881	2078	1088	70.73	64.4797	67.9125	71.5719	-0.430093	0.169214
1	5297874	5298166	AT1G15405	other_RNA	-	249	141	330	164	10.0754	10.3197	10.7849	10.7884	-0.072146	-0.109868
1	5298323	5300927	AT1G15410	protein_coding_gene	+	1064	611	1365	719	43.0531	44.7186	44.6104	47.2979	-0.190155	-0.117621
1	5300741	5301412	AT1G15415	protein_coding_gene	-	92	45	131	64	3.72263	3.29351	4.2813	4.21011	-0.237051	-0.139716
1	5301612	5303390	AT1G15420	protein_coding_gene	-	1024	558	1348	670	41.4345	40.8396	44.0549	44.0746	-0.248286	-0.200417
1	5304316	5306012	AT1G15430	protein_coding_gene	+	936	517	1185	597	37.8738	37.8388	38.7278	39.2724	-0.115446	-0.0689969
1	5306060	5309514	AT1G15440	protein_coding_gene	-	1479	815	2114	971	59.8454	59.6492	69.089	63.8753	-0.268912	-0.575999
1	5309646	5309718	AT1G15450	tRNA	-	105	62	138	71	4.24866	4.53773	4.51007	4.67059	-0.0309603	-0.0624645
1	5310000	5314094	AT1G15460	protein_coding_gene	-	386	237	590	244	15.6189	17.3458	19.2822	16.051	0.158458	-0.439074
1	5315506	5317863	AT1G15470	protein_coding_gene	+	1119	656	1547	790	45.2786	48.0121	50.5585	51.9685	-0.279845	-0.381516
1	5318010	5320594	AT1G15480	protein_coding_gene	+	811	519	1165	619	32.8158	37.9852	38.0741	40.7197	-0.217983	-0.441913
1	5320614	5323895	AT1G15490	protein_coding_gene	-	1734	957	2224	1160	70.1636	70.042	72.684	76.3082	-0.366346	-0.149121
1	5326289	5328874	AT1G15500	protein_coding_gene	+	3200	1546	3843	2040	129.483	113.15	125.596	134.197	-0.947133	0.172113
1	5329110	5331711	AT1G15510	protein_coding_gene	+	1170	563	1557	799	47.3422	41.2055	50.8853	52.5606	-0.830717	-0.252829
1	5331857	5338326	AT1G15520	protein_coding_gene	-	1508	842	1915	980	61.0188	61.6253	62.5854	64.4673	-0.178976	-0.0996357
1	5339960	5341931	AT1G15530	protein_coding_gene	-	2725	1405	3387	1764	110.263	102.831	110.693	116.041	-0.631688	-0.0204522
1	5342586	5343705	AT1G15540	protein_coding_gene	+	131	76	203	72	5.30071	5.56238	6.63437	4.73637	0.182148	-0.273401
1	5344477	5346166	AT1G15550	protein_coding_gene	-	387	236	627	276	15.6593	17.2726	20.4914	18.1561	-0.10496	-0.569553
1	5352654	5354314	AT1G15560	transposable_element_gene	-	100	60	141	53	4.04634	4.39135	4.60811	3.4865	0.228339	-0.135099
1	5362008	5365549	AT1G15570	protein_coding_gene	+	997	537	1223	569	40.342	39.3026	39.9697	37.4305	0.15113	0.0293812
1	5365664	5366497	AT1G15580	protein_coding_gene	-	166	73	217	68	6.71693	5.34281	7.09192	4.47324	0.196448	-0.071362
1	5367296	5368670	AT1G15590	protein_coding_gene	+	92	45	145	47	3.72263	3.29351	4.73884	3.0918	0.0564525	-0.247475
1	5368922	5370344	AT1G15600	protein_coding_gene	+	98	62	143	64	3.96541	4.53773	4.67348	4.21011	0.0783394	-0.170487
1	5370676	5371859	AT1G15610	protein_coding_gene	+	173	101	198	94	7.00017	7.39211	6.47097	6.1836	0.232159	0.101974
1	5373503	5374575	AT1G15620	protein_coding_gene	+	172	99	244	109	6.95971	7.24573	7.97432	7.17034	0.0140395	-0.185759
1	5376792	5378027	AT1G15630	protein_coding_gene	+	123	94	200	76	4.977	6.87978	6.53633	4.9995	0.386977	-0.325706
1	5378885	5380139	AT1G15640	protein_coding_gene	+	179	119	312	132	7.24295	8.70951	10.1967	8.68335	0.0044356	-0.50195
1	5380906	5380988	AT1G15650	tRNA	+	94	37	85	62	3.80356	2.708	2.77794	4.07854	-0.37394	0.283557
1	5381169	5385254	AT1G15660	protein_coding_gene	+	1237	704	1599	851	50.0532	51.5252	52.258	55.9813	-0.303961	-0.154135
1	5389951	5391490	AT1G15670	protein_coding_gene	+	1663	901	2223	1157	67.2907	65.9434	72.6513	76.1109	-0.603598	-0.320485
1	5393406	5394639	AT1G15680	protein_coding_gene	+	140	101	201	81	5.66488	7.39211	6.56901	5.32842	0.410506	-0.182908
1	5398989	5402733	AT1G15690	protein_coding_gene	+	6658	3209	7652	4047	269.405	234.864	250.08	266.224	-0.991086	0.599657
1	5402568	5403818	AT1G15700	protein_coding_gene	-	1162	617	1466	723	47.0185	45.1577	47.9113	47.5611	-0.176505	-0.0647958
1	5404357	5405686	AT1G15710	protein_coding_gene	+	2119	1081	2612	1393	85.742	79.1175	85.3645	91.6357	-0.67785	0.020407
1	5406024	5407486	AT1G15720	protein_coding_gene	+	1107	675	1559	776	44.793	49.4027	50.9507	51.0476	-0.116054	-0.445218
1	5407400	5409987	AT1G15730	protein_coding_gene	-	1800	848	2050	1112	72.8341	62.0644	66.9974	73.1507	-0.674718	0.3491
1	5410907	5414919	AT1G15740	protein_coding_gene	+	1654	899	1800	909	66.9265	65.7971	58.827	59.7967	0.378706	0.510987
1	5414816	5421033	AT1G15750	protein_coding_gene	-	1776	1126	2367	1219	71.863	82.411	77.3575	80.1894	0.123196	-0.318103
1	5424241	5424576	AT1G15757	protein_coding_gene	-	26	12	26	14	1.05205	0.87827	0.849723	0.920961	-0.0225067	0.10389
1	5425713	5426322	AT1G15760	protein_coding_gene	+	584	383	747	379	23.6306	28.0315	24.4132	24.9317	0.301304	-0.0798356
1	5426891	5428280	AT1G15770	protein_coding_gene	-	229	129	350	151	9.26612	9.4414	11.4386	9.93323	-0.0790156	-0.338066
1	5428519	5429561	AT1G15772	protein_coding_gene	-	159	122	190	87	6.43368	8.92908	6.20951	5.72312	0.595853	0.0445811
1	5430182	5436412	AT1G15780	protein_coding_gene	-	1740	1011	2157	1087	70.4063	73.9943	70.4943	71.5061	0.145865	-0.00524065
1	5438252	5440087	AT1G15790	protein_coding_gene	-	363	245	612	276	14.6882	17.9313	20.0012	18.1561	-0.026455	-0.639745
1	5441081	5443684	AT1G15800	protein_coding_gene	-	1967	1030	2551	1313	79.5915	75.3848	83.3709	86.373	-0.611264	-0.209357
1	5444417	5446564	AT1G15810	protein_coding_gene	+	2688	1311	3015	1593	108.766	95.951	98.5352	104.792	-0.44135	0.502589
1	5446461	5447859	AT1G15820	protein_coding_gene	-	3999	1844	4417	2226	161.813	134.961	144.355	146.433	-0.48368	0.705806
1	5448148	5448529	AT1G15825	protein_coding_gene	-	996	507	1264	581	40.3016	37.1069	41.3096	38.2199	-0.0906803	-0.0789037
1	5448725	5450177	AT1G15830	protein_coding_gene	+	2162	1055	2325	1238	87.4819	77.2146	75.9848	81.4393	-0.23719	0.636248
1	5451431	5452374	AT1G15840	protein_coding_gene	+	384	229	520	270	15.538	16.7603	16.9945	17.7614	-0.12049	-0.180613
1	5453244	5454088	AT1G15850	protein_coding_gene	-	158	90	182	81	6.39322	6.58703	5.94806	5.32842	0.258183	0.0896172
1	5454784	5457022	AT1G15860	protein_coding_gene	+	1296	695	1668	859	52.4406	50.8665	54.513	56.5076	-0.385078	-0.141704
1	5457083	5458429	AT1G15870	protein_coding_gene	+	319	210	575	279	12.9078	15.3697	18.7919	18.3534	-0.363668	-0.742221
1	5458534	5460333	AT1G15880	protein_coding_gene	-	1226	700	1487	769	49.6081	51.2324	48.5976	50.5871	0.045222	0.0721064
1	5460476	5461281	AT1G15885	protein_coding_gene	+	887	472	1016	525	35.891	34.5453	33.2046	34.5361	0.000785738	0.228574
1	5461316	5464223	AT1G15890	protein_coding_gene	+	812	416	863	416	32.8563	30.4467	28.2043	27.3657	0.286628	0.421272
1	5464355	5464697	AT1G15900	protein_coding_gene	+	384	197	511	291	15.538	14.4183	16.7003	19.1428	-0.578114	-0.144782
1	5465335	5469125	AT1G15910	protein_coding_gene	+	1067	559	1262	645	43.1745	40.9127	41.2442	42.43	-0.117525	0.14856
1	5469388	5471149	AT1G15920	protein_coding_gene	+	1484	826	1805	946	60.0477	60.4543	58.9904	62.2307	-0.113409	0.0685263
1	5471399	5473014	AT1G15930	protein_coding_gene	+	768	447	966	521	31.0759	32.7156	31.5705	34.2729	-0.134556	-0.0441843
1	5473564	5478259	AT1G15940	protein_coding_gene	+	1149	739	1525	778	46.4925	54.0868	49.8395	51.1791	0.200413	-0.241172
1	5478753	5482180	AT1G15950	protein_coding_gene	+	1243	692	1542	789	50.296	50.6469	50.3951	51.9028	-0.0876926	-0.00698176
1	5481664	5485082	AT1G15960	protein_coding_gene	-	409	228	518	197	16.5495	16.6871	16.9291	12.9592	0.485094	-0.0463859
1	5486318	5488868	AT1G15970	protein_coding_gene	-	1643	824	1909	1023	66.4814	60.3079	62.3893	67.296	-0.437597	0.254924
1	5489297	5491363	AT1G15980	protein_coding_gene	+	1840	904	2010	1104	74.4527	66.163	65.6901	72.6244	-0.387929	0.523653
1	5491303	5493772	AT1G15990	protein_coding_gene	-	304	188	402	166	12.3009	13.7596	13.138	10.92	0.404851	-0.11738
1	5494532	5495359	AT1G16000	protein_coding_gene	+	590	328	775	376	23.8734	24.006	25.3283	24.7344	-0.0737716	-0.146678
1	5495372	5497723	AT1G16010	protein_coding_gene	-	1247	719	1607	771	50.4579	52.623	52.5194	50.7187	0.132469	-0.143657
1	5498164	5501358	AT1G16020	protein_coding_gene	+	1304	777	1594	799	52.7643	56.868	52.0945	52.5606	0.291219	0.0462481
1	5501395	5501959	AT1G16022	protein_coding_gene	-	84	49	134	62	3.39893	3.58627	4.37934	4.07854	-0.125796	-0.24907
1	5501504	5501959	AT1G16025	protein_coding_gene	+	82	47	127	55	3.318	3.43989	4.15057	3.61806	-0.0474263	-0.215757
1	5502205	5504535	AT1G16030	protein_coding_gene	-	2215	1179	2742	1482	89.6265	86.29	89.6131	97.4903	-0.584477	0.000706849
1	5504734	5506611	AT1G16040	protein_coding_gene	+	1079	562	1250	651	43.66	41.1323	40.8521	42.8247	-0.130611	0.216012
1	5508506	5511735	AT1G16060	protein_coding_gene	+	1123	710	1508	776	45.4404	51.9643	49.2839	51.0476	0.063869	-0.279301
1	5511872	5513896	AT1G16070	protein_coding_gene	-	503	287	609	267	20.3531	21.0053	19.9031	17.5641	0.392205	0.050149
1	5514316	5516027	AT1G16080	protein_coding_gene	+	1860	867	2249	1131	75.2619	63.455	73.501	74.4005	-0.659709	0.102091
1	5516258	5517822	AT1G16090	protein_coding_gene	+	223	116	306	94	9.02334	8.48994	10.0006	6.1836	0.427067	-0.158482
1	5518061	5518134	AT1G16100	tRNA	-	31	10	29	17	1.25437	0.731892	0.947768	1.11831	-0.201995	0.146451
1	5518372	5520891	AT1G16110	protein_coding_gene	+	766	424	833	440	30.995	31.0322	27.2238	28.9445	0.190647	0.349669
1	5522638	5524983	AT1G16120	protein_coding_gene	+	517	283	637	286	20.9196	20.7125	20.8182	18.8139	0.2136	0.0110956
1	5525490	5528212	AT1G16130	protein_coding_gene	+	845	437	750	330	34.1916	31.9837	24.5112	21.7084	0.996186	0.896475
1	5528964	5531255	AT1G16140	pseudogene	+	373	219	445	184	15.0929	16.0284	14.5433	12.1041	0.524462	0.0713799
1	5532414	5534877	AT1G16150	protein_coding_gene	+	388	211	479	218	15.6998	15.4429	15.6545	14.3407	0.142838	0.00571991
1	5535972	5538269	AT1G16160	protein_coding_gene	+	303	182	452	156	12.2604	13.3204	14.7721	10.2621	0.446259	-0.341962
1	5538731	5539821	AT1G16170	protein_coding_gene	-	894	522	1020	607	36.1743	38.2047	33.3353	39.9303	-0.13804	0.240835
1	5540426	5542902	AT1G16180	protein_coding_gene	+	1327	756	1707	915	53.6949	55.331	55.7876	60.1914	-0.31983	-0.141424
1	5543151	5546103	AT1G16190	protein_coding_gene	+	959	579	1141	653	38.8044	42.3765	37.2898	42.9563	-0.0443776	0.122785
1	5546127	5547552	AT1G16210	protein_coding_gene	-	1890	937	2377	1251	76.4759	68.5783	77.6843	82.2945	-0.790432	-0.0688212
1	5548652	5550553	AT1G16220	protein_coding_gene	+	646	337	753	352	26.1394	24.6648	24.6093	23.1556	0.154335	0.151893
1	5551040	5552097	AT1G16225	protein_coding_gene	-	102	82	167	80	4.12727	6.00151	5.45784	5.26264	0.155755	-0.304633
1	5553466	5554324	AT1G16230	protein_coding_gene	-	93	52	153	53	3.7631	3.80584	5.00029	3.4865	0.0836391	-0.296263
1	5555006	5556841	AT1G16240	protein_coding_gene	-	1207	676	1447	705	48.8393	49.4759	47.2903	46.377	0.223844	0.111717
1	5556988	5559520	AT1G16250	protein_coding_gene	+	1498	852	1944	928	60.6142	62.3572	63.5331	61.0466	0.0834245	-0.185255
1	5559578	5562113	AT1G16260	protein_coding_gene	-	1202	649	1376	674	48.637	47.4998	44.9699	44.3377	0.233351	0.268061
1	5563086	5568368	AT1G16270	protein_coding_gene	+	1054	568	1427	624	42.6484	41.5715	46.6367	41.0486	0.040677	-0.29853
1	5568481	5570487	AT1G16280	protein_coding_gene	-	1766	902	2241	1153	71.4584	66.0166	73.2396	75.8478	-0.583999	-0.104706
1	5570752	5573538	AT1G16290	protein_coding_gene	-	331	220	506	211	13.3934	16.1016	16.5369	13.8802	0.287068	-0.406862
1	5574309	5577622	AT1G16300	protein_coding_gene	+	882	511	1135	551	35.6887	37.3997	37.0937	36.2464	0.0950275	-0.116453
1	5578430	5580693	AT1G16310	protein_coding_gene	+	322	222	477	202	13.0292	16.248	15.5891	13.2882	0.385588	-0.338708
1	5580854	5582143	AT1G16320	protein_coding_gene	+	1988	999	2201	1174	80.4413	73.116	71.9323	77.2292	-0.237226	0.487614
1	5582386	5587391	AT1G16330	protein_coding_gene	-	641	389	877	384	25.937	28.4706	28.6618	25.2607	0.309786	-0.260829
1	5587789	5590651	AT1G16340	protein_coding_gene	-	735	465	940	516	29.7406	34.033	30.7207	33.944	0.0076294	-0.089135
1	5590950	5593007	AT1G16350	protein_coding_gene	+	1861	975	2374	1202	75.3024	71.3594	77.5862	79.0711	-0.444742	-0.130608
1	5593300	5595179	AT1G16360	protein_coding_gene	-	155	105	261	106	6.27183	7.68486	8.52991	6.97299	0.131516	-0.416239
1	5596693	5598447	AT1G16370	protein_coding_gene	+	313	181	351	168	12.665	13.2472	11.4713	11.0515	0.315291	0.171874
1	5598452	5601367	AT1G16380	protein_coding_gene	-	293	185	322	136	11.8558	13.54	10.5235	8.94648	0.688606	0.199229
1	5602872	5604663	AT1G16390	protein_coding_gene	+	552	289	638	344	22.3358	21.1517	20.8509	22.6293	-0.157936	0.159799
1	5605158	5607473	AT1G16400	protein_coding_gene	+	189	146	294	130	7.64759	10.6856	9.6084	8.55178	0.344543	-0.334316
1	5608806	5611426	AT1G16410	protein_coding_gene	+	204	135	252	125	8.25454	9.88054	8.23578	8.22287	0.275778	0.00326686
1	5612149	5613867	AT1G16420	protein_coding_gene	-	359	170	369	140	14.5264	12.4422	12.0595	9.20961	0.49261	0.338664
1	5614618	5615510	AT1G16430	protein_coding_gene	+	732	400	950	447	29.6192	29.2757	31.0476	29.405	-0.0119367	-0.12968
1	5615814	5617672	AT1G16440	protein_coding_gene	+	443	277	543	281	17.9253	20.2734	17.7461	18.485	0.203179	0.021211
1	5617810	5619334	AT1G16445	protein_coding_gene	+	682	417	935	482	27.596	30.5199	30.5573	31.7074	-0.106451	-0.274675
1	5619470	5619543	AT1G16450	tRNA	-	31	18	30	10	1.25437	1.31741	0.980449	0.65783	0.336716	0.129808
1	5619581	5622663	AT1G16460	protein_coding_gene	-	1200	632	1394	736	48.5561	46.2556	45.5582	48.4163	-0.157035	0.218538
1	5622785	5625643	AT1G16470	protein_coding_gene	+	1286	711	1654	831	52.0359	52.0375	54.0554	54.6656	-0.179919	-0.138646
1	5625698	5628656	AT1G16480	protein_coding_gene	-	755	401	1061	526	30.5499	29.3489	34.6752	34.6018	-0.464874	-0.361373
1	5629215	5630488	AT1G16489	other_RNA	+	568	341	691	384	22.9832	24.9575	22.583	25.2607	-0.0302491	0.0419223
1	5629654	5630995	AT1G16490	protein_coding_gene	-	336	212	414	222	13.5957	15.5161	13.5302	14.6038	0.117555	0.00889337
1	5639031	5640173	AT1G16500	protein_coding_gene	+	1073	620	1318	675	43.4172	45.3773	43.0744	44.4035	0.0726716	0.0260663
1	5644571	5645443	AT1G16510	protein_coding_gene	-	527	310	675	371	21.3242	22.6886	22.0601	24.4055	-0.17693	-0.079004
1	5647548	5647813	AT1G16515	protein_coding_gene	-	149	96	244	117	6.02905	7.02616	7.97432	7.69661	-0.123585	-0.368472
1	5648759	5651167	AT1G16520	protein_coding_gene	+	882	480	1112	579	35.6887	35.1308	36.342	38.0883	-0.24445	-0.0544274
1	5651369	5652883	AT1G16530	protein_coding_gene	-	180	104	287	121	7.28341	7.61167	9.37963	7.95974	-0.0623745	-0.363838
1	5659414	5665449	AT1G16540	protein_coding_gene	+	1315	790	1734	800	53.2094	57.8194	56.67	52.6264	0.349507	-0.23347
1	5665906	5668209	AT1G16550	pseudogene	+	829	440	1066	549	33.5442	32.2032	34.8386	36.1148	-0.334773	-0.110693
1	5668383	5670708	AT1G16560	protein_coding_gene	+	976	507	1143	559	39.4923	37.1069	37.3551	36.7727	0.0274965	0.172405
1	5670576	5673600	AT1G16570	protein_coding_gene	-	914	532	1178	603	36.9836	38.9366	38.499	39.6671	-0.0582612	-0.123344
1	5673794	5675131	AT1G16590	protein_coding_gene	+	564	298	704	346	22.8214	21.8104	23.0079	22.7609	-0.100681	-0.0194817
1	5675168	5675433	AT1G16600	pseudogene	+	32	20	34	19	1.29483	1.46378	1.11118	1.24988	0.0918906	0.0837823
1	5675703	5678852	AT1G16610	protein_coding_gene	-	1773	939	2233	1121	71.7416	68.7246	72.9781	73.7427	-0.297325	-0.0726799
1	5679818	5681188	AT1G16620	transposable_element_gene	+	0	0	0	0	0	0	0	0	0	0
1	5682117	5684867	AT1G16630	protein_coding_gene	-	832	495	1142	521	33.6656	36.2286	37.3224	34.2729	0.164715	-0.307007
1	5685502	5686368	AT1G16635	other_RNA	-	522	287	654	362	21.1219	21.0053	21.3738	23.8134	-0.296748	-0.0273234
1	5686602	5687715	AT1G16640	protein_coding_gene	+	372	225	553	270	15.0524	16.4676	18.073	17.7614	-0.156403	-0.371488
1	5687942	5691198	AT1G16650	protein_coding_gene	+	1049	645	1322	640	42.4461	47.207	43.2051	42.1011	0.382201	-0.0579928
1	5692023	5696458	AT1G16660	transposable_element_gene	+	199	144	340	121	8.05222	10.5392	11.1118	7.95974	0.425119	-0.495787
1	5697323	5699769	AT1G16670	protein_coding_gene	+	1230	718	1562	787	49.77	52.5498	51.0487	51.7712	0.053906	-0.0900541
1	5702752	5705838	AT1G16680	protein_coding_gene	+	806	444	1059	474	32.6135	32.496	34.6099	31.1811	0.11652	-0.172191
1	5705968	5709533	AT1G16690	protein_coding_gene	+	916	585	1232	611	37.0645	42.8157	40.2638	40.1934	0.203543	-0.257314
1	5709724	5711902	AT1G16700	protein_coding_gene	+	1246	666	1504	778	50.4174	48.744	49.1532	51.1791	-0.17227	0.0895879
1	5712087	5713752	AT1G16705	protein_coding_gene	+	192	112	261	119	7.76898	8.19719	8.52991	7.82817	0.065186	-0.133313
1	5714218	5722614	AT1G16710	protein_coding_gene	+	1613	1047	2223	1135	65.2675	76.6291	72.6513	74.6637	0.112989	-0.444744
1	5723087	5726478	AT1G16720	protein_coding_gene	+	2962	1407	3366	1716	119.853	102.977	110.006	112.884	-0.476901	0.459328
1	5726367	5727312	AT1G16730	protein_coding_gene	-	614	309	774	385	24.8445	22.6155	25.2956	25.3264	-0.276967	-0.0450433
1	5727689	5729080	AT1G16740	protein_coding_gene	+	979	548	1296	642	39.6137	40.1077	42.3554	42.2327	-0.165605	-0.214164
1	5729096	5731870	AT1G16750	protein_coding_gene	-	1061	606	1228	659	42.9317	44.3526	40.1331	43.351	0.0756323	0.217161
1	5734233	5737307	AT1G16760	protein_coding_gene	+	284	190	463	164	11.4916	13.9059	15.1316	10.7884	0.444496	-0.500008
1	5737877	5739377	AT1G16770	protein_coding_gene	+	788	450	1024	538	31.8852	32.9351	33.466	35.3912	-0.21014	-0.138286
1	5739298	5744214	AT1G16780	protein_coding_gene	-	1075	601	1434	634	43.4982	43.9867	46.8655	41.7064	0.174197	-0.250523
1	5744552	5745209	AT1G16790	protein_coding_gene	+	1140	609	1290	759	46.1283	44.5722	42.1593	49.9293	-0.389822	0.29876
1	5745522	5755263	AT1G16800	protein_coding_gene	-	1653	995	2343	1083	66.886	72.8232	76.5731	71.2429	0.093099	-0.572218
1	5755587	5756895	AT1G16810	protein_coding_gene	+	630	359	731	379	25.492	26.2749	23.8903	24.9317	0.132737	0.161187
1	5756834	5758464	AT1G16820	protein_coding_gene	-	443	238	572	316	17.9253	17.419	18.6939	20.7874	-0.385711	-0.0898174
1	5758854	5760501	AT1G16825	protein_coding_gene	+	977	582	1238	651	39.5328	42.5961	40.4599	42.8247	-0.0174902	-0.0733003
1	5760771	5762619	AT1G16830	protein_coding_gene	+	1136	608	1583	776	45.9664	44.499	51.735	51.0476	-0.474	-0.412853
1	5762693	5764073	AT1G16840	protein_coding_gene	-	1726	968	2122	1051	69.8399	70.8471	69.3505	69.1379	0.102153	0.029332
1	5764806	5765651	AT1G16850	protein_coding_gene	-	253	144	347	156	10.2372	10.5392	11.3405	10.2621	0.0429619	-0.168001
1	5767299	5770602	AT1G16858	protein_coding_gene	+	1715	961	2129	1068	69.3948	70.3348	69.5792	70.2562	0.00468702	-0.011065
1	5767299	5770602	AT1G16860	protein_coding_gene	+	1715	961	2129	1068	69.3948	70.3348	69.5792	70.2562	0.00468702	-0.011065
1	5770731	5773251	AT1G16870	protein_coding_gene	-	1593	797	1995	1032	64.4582	58.3318	65.1999	67.888	-0.601894	-0.0460572
1	5773591	5776308	AT1G16880	protein_coding_gene	+	2863	1410	3148	1660	115.847	103.197	102.882	109.2	-0.291287	0.620145
1	5776176	5778484	AT1G16890	protein_coding_gene	-	1304	712	1550	852	52.7643	52.1107	50.6566	56.0471	-0.267686	0.146562
1	5779020	5782433	AT1G16900	protein_coding_gene	-	1544	778	1822	906	62.4755	56.9412	59.546	59.5994	-0.174125	0.187542
1	5782454	5783840	AT1G16905	protein_coding_gene	-	290	152	367	151	11.7344	11.1248	11.9942	9.93323	0.183677	-0.0377097
1	5785002	5785927	AT1G16910	protein_coding_gene	+	224	152	303	146	9.0638	11.1248	9.90254	9.60431	0.236297	-0.136215
1	5786559	5787112	AT1G16916	protein_coding_gene	-	643	359	883	405	26.018	26.2749	28.8579	26.6421	-0.0356924	-0.271173
1	5787329	5789249	AT1G16920	protein_coding_gene	-	1589	849	1900	965	64.2964	62.1376	62.0951	63.4806	-0.0847275	0.138455
1	5789986	5791534	AT1G16930	protein_coding_gene	+	461	264	634	307	18.6536	19.3219	20.7202	20.1954	-0.0982527	-0.232955
1	5791982	5793491	AT1G16940	protein_coding_gene	+	97	61	160	68	3.92495	4.46454	5.22906	4.47324	-0.00205814	-0.305566
1	5796008	5796559	AT1G16950	protein_coding_gene	+	33	19	49	26	1.33529	1.39059	1.6014	1.71036	-0.128572	-0.109916
1	5799887	5800845	AT1G16960	protein_coding_gene	+	128	83	172	93	5.17932	6.0747	5.62124	6.11782	-0.00873085	-0.0951049
1	5800766	5805799	AT1G16970	protein_coding_gene	-	968	537	1204	599	39.1686	39.3026	39.3487	39.404	-0.00808253	-0.0143735
1	5807310	5811488	AT1G16980	protein_coding_gene	+	235	163	339	129	9.5089	11.9298	11.0791	8.486	0.540885	-0.244874
1	5812727	5816662	AT1G17000	protein_coding_gene	+	208	140	267	132	8.41639	10.2465	8.726	8.68335	0.25426	-0.0528788
1	5817566	5819352	AT1G17010	protein_coding_gene	+	122	66	155	67	4.93654	4.83049	5.06566	4.40746	0.0984418	-0.0288693
1	5820205	5822013	AT1G17020	protein_coding_gene	+	187	114	219	74	7.56666	8.34357	7.15728	4.86794	0.682182	0.0754465
1	5822367	5824455	AT1G17030	protein_coding_gene	+	506	291	502	252	20.4745	21.298	16.4062	16.5773	0.543457	0.474419
1	5824847	5828233	AT1G17040	protein_coding_gene	+	1217	665	1579	769	49.244	48.6708	51.6043	50.5871	-0.136015	-0.16621
1	5829079	5831343	AT1G17050	protein_coding_gene	+	1574	795	1749	927	63.6894	58.1854	57.1602	60.9808	-0.181086	0.420128
1	5832096	5835456	AT1G17060	protein_coding_gene	-	483	307	605	241	19.5438	22.4691	19.7724	15.8537	0.758486	-0.0257761
1	5837589	5840332	AT1G17070	protein_coding_gene	+	1418	784	1726	922	57.3771	57.3803	56.4085	60.6519	-0.212953	0.0642078
1	5840268	5841606	AT1G17080	protein_coding_gene	-	995	562	1307	629	40.2611	41.1323	42.7149	41.3775	-0.0190851	-0.190501
1	5842215	5844283	AT1G17090	protein_coding_gene	-	788	406	1034	567	31.8852	29.7148	33.7928	37.2989	-0.656157	-0.166464
1	5844675	5845661	AT1G17100	protein_coding_gene	+	1509	792	1836	970	61.0593	57.9658	60.0035	63.8095	-0.374554	0.0678515
1	5845659	5850934	AT1G17110	protein_coding_gene	-	1862	1021	2357	1114	75.3429	74.7261	77.0306	73.2822	0.0839253	-0.0966829
1	5851952	5853955	AT1G17120	protein_coding_gene	+	1697	880	2074	1123	68.6664	64.4065	67.7817	73.8743	-0.56965	0.0535535
1	5854147	5856697	AT1G17130	protein_coding_gene	+	1506	799	1881	963	60.9379	58.4781	61.4742	63.349	-0.312107	-0.034274
1	5856572	5858550	AT1G17140	protein_coding_gene	-	840	534	1060	518	33.9893	39.083	34.6425	34.0756	0.414213	-0.0557604
1	5860118	5862682	AT1G17145	protein_coding_gene	-	989	560	1275	563	40.0183	40.9859	41.6691	37.0358	0.316321	-0.129158
1	5863430	5864009	AT1G17147	protein_coding_gene	-	273	128	335	168	11.0465	9.36821	10.9484	11.0515	-0.263631	0.0147999
1	5865706	5867495	AT1G17150	protein_coding_gene	+	195	102	231	113	7.89037	7.4653	7.54946	7.43347	0.00582943	0.0613513
1	5867634	5869356	AT1G17160	protein_coding_gene	+	1765	915	2004	1012	71.4179	66.9681	65.494	66.5724	0.0242151	0.358075
1	5869845	5870840	AT1G17170	protein_coding_gene	+	368	237	531	260	14.8905	17.3458	17.354	17.1036	0.0291868	-0.306982
1	5872144	5873086	AT1G17180	protein_coding_gene	+	160	101	231	117	6.47415	7.39211	7.54946	7.69661	-0.055433	-0.203194
1	5875349	5876545	AT1G17190	protein_coding_gene	+	290	200	396	191	11.7344	14.6378	12.9419	12.5645	0.281292	-0.17194
1	5878399	5880041	AT1G17200	protein_coding_gene	+	508	294	596	276	20.5554	21.5176	19.4783	18.1561	0.377711	0.120389
1	5880129	5884756	AT1G17210	protein_coding_gene	-	2012	1100	2394	1206	81.4124	80.5081	78.2399	79.3343	0.0656525	0.177551
1	5885082	5890470	AT1G17220	protein_coding_gene	+	3189	1765	3712	1917	129.038	129.179	121.314	126.106	0.135999	0.345206
1	5891323	5895075	AT1G17230	protein_coding_gene	+	1073	605	1240	555	43.4172	44.2795	40.5252	36.5095	0.611968	0.223232
1	5892299	5893652	AT1G17232	other_RNA	-	303	191	379	154	12.2604	13.9791	12.3863	10.1306	0.556011	-0.0179364
1	5895350	5895710	AT1G17235	protein_coding_gene	+	373	233	477	267	15.0929	17.0531	15.5891	17.5641	-0.0614114	-0.0633571
1	5896415	5898717	AT1G17240	protein_coding_gene	-	787	437	1084	569	31.8447	31.9837	35.4269	37.4305	-0.462637	-0.308939
1	5901168	5903439	AT1G17250	protein_coding_gene	-	456	278	677	272	18.4513	20.3466	22.1255	17.893	0.280712	-0.408273
1	5899993	5903619	AT1G17255	other_RNA	+	1095	619	1481	679	44.3074	45.3041	48.4015	44.6666	0.0475221	-0.300737
1	5904057	5908898	AT1G17260	protein_coding_gene	+	419	240	631	233	16.9542	17.5654	20.6221	15.3274	0.276084	-0.423614
1	5909248	5911693	AT1G17270	protein_coding_gene	-	1475	837	1665	832	59.6835	61.2593	54.4149	54.7314	0.428766	0.348863
1	5912052	5915313	AT1G17275	transposable_element_gene	+	34	25	63	19	1.37576	1.82973	2.05894	1.24988	0.234696	-0.261976
1	5915643	5916212	AT1G17277	transposable_element_gene	-	15	12	23	4	0.606951	0.87827	0.751678	0.263132	0.424197	-0.0879229
1	5916870	5920089	AT1G17280	protein_coding_gene	-	972	538	1316	610	39.3304	39.3758	43.009	40.1276	-0.0596234	-0.28673
1	5920773	5921415	AT1G17285	protein_coding_gene	+	156	109	185	96	6.31229	7.97762	6.0461	6.31516	0.311469	0.0535448
1	5922629	5926400	AT1G17290	protein_coding_gene	+	1999	1076	2131	1082	80.8864	78.7516	69.6446	71.1772	0.437551	0.648351
1	5926993	5927784	AT1G17300	protein_coding_gene	+	98	56	137	52	3.96541	4.09859	4.47739	3.42071	0.174981	-0.124649
1	5928013	5928667	AT1G17310	protein_coding_gene	-	91	57	126	59	3.68217	4.17178	4.11789	3.88119	0.0724195	-0.11036
1	5929908	5931831	AT1G17330	protein_coding_gene	+	1121	601	1311	698	45.3595	43.9867	42.8456	45.9165	-0.143925	0.189287
1	5933869	5938761	AT1G17340	protein_coding_gene	+	1551	877	1801	977	62.7588	64.1869	58.8596	64.27	-0.0051812	0.250038
1	5940422	5941210	AT1G17345	protein_coding_gene	+	127	84	169	84	5.13885	6.14789	5.5232	5.52577	0.128799	-0.0832447
1	5941783	5944463	AT1G17350	protein_coding_gene	+	804	456	990	466	32.5326	33.3743	32.3548	30.6549	0.240363	0.0156035
1	5946763	5951473	AT1G17360	protein_coding_gene	+	1772	957	2033	1056	71.7012	70.042	66.4418	69.4668	0.0344373	0.316471
1	5951541	5955037	AT1G17370	protein_coding_gene	-	1635	923	1880	1014	66.1577	67.5536	61.4415	66.7039	0.0518533	0.295275
1	5955487	5957212	AT1G17380	protein_coding_gene	-	567	303	645	307	22.9428	22.1763	21.0797	20.1954	0.215248	0.1986
1	5958627	5959651	AT1G17390	transposable_element_gene	-	15	17	27	15	0.606951	1.24422	0.882404	0.986744	0.122094	-0.160293
1	5960480	5962481	AT1G17400	protein_coding_gene	-	129	94	222	79	5.21978	6.87978	7.25533	5.19685	0.343273	-0.408887
1	5968533	5969995	AT1G17410	protein_coding_gene	-	1049	587	1362	682	42.4461	42.962	44.5124	44.864	-0.143514	-0.156693
1	5977410	5981480	AT1G17420	protein_coding_gene	+	2049	927	1820	946	82.9095	67.8464	59.4806	62.2307	0.348248	1.3931
1	5982266	5984013	AT1G17430	protein_coding_gene	+	1103	636	1344	687	44.6311	46.5483	43.9241	45.1929	0.100067	0.053126
1	5983983	5987784	AT1G17440	protein_coding_gene	-	2870	1529	3724	1867	116.13	111.906	121.706	122.817	-0.503699	-0.255702
1	5988279	5996785	AT1G17450	protein_coding_gene	-	2175	1205	2885	1279	88.0079	88.193	94.2866	84.1364	0.21852	-0.328872
1	5997179	5998475	AT1G17455	protein_coding_gene	+	860	509	1007	537	34.7985	37.2533	32.9104	35.3254	0.160026	0.162268
1	5998813	6002716	AT1G17460	protein_coding_gene	+	701	415	906	443	28.3649	30.3735	29.6096	29.1419	0.112897	-0.115601
1	6002911	6006405	AT1G17470	protein_coding_gene	+	930	538	1195	588	37.631	39.3758	39.0546	38.6804	0.0556567	-0.114956
1	6006460	6008266	AT1G17480	protein_coding_gene	-	648	345	887	387	26.2203	25.2503	28.9886	25.458	-0.0206285	-0.263533
1	6008588	6009420	AT1G17490	protein_coding_gene	+	589	295	712	378	23.833	21.5908	23.2693	24.866	-0.339987	0.0580706
1	6009569	6013742	AT1G17495	transposable_element_gene	-	180	128	315	100	7.28341	9.36821	10.2947	6.5783	0.495935	-0.509758
1	6018756	6023503	AT1G17500	protein_coding_gene	+	702	409	898	399	28.4053	29.9344	29.3481	26.2474	0.34801	-0.0877267
1	6023503	6024309	AT1G17510	protein_coding_gene	-	688	391	986	516	27.8388	28.617	32.2241	33.944	-0.476666	-0.400377
1	6024635	6027385	AT1G17520	protein_coding_gene	-	1194	659	1488	726	48.3133	48.2317	48.6303	47.7584	0.0341547	-0.0227642
1	6027630	6028506	AT1G17530	protein_coding_gene	+	1762	963	2048	1102	71.2965	70.4812	66.932	72.4928	-0.118965	0.262529
1	6029276	6032754	AT1G17540	protein_coding_gene	-	379	202	521	218	15.3356	14.7842	17.0271	14.3407	0.0581147	-0.210322
1	6033108	6033908	AT1G17545	protein_coding_gene	+	131	81	169	67	5.30071	5.92832	5.5232	4.40746	0.33542	-0.0478221
1	6034361	6037289	AT1G17550	protein_coding_gene	+	1756	958	2143	1133	71.0538	70.1152	70.0368	74.5321	-0.259714	0.0605414
1	6037463	6038692	AT1G17560	protein_coding_gene	-	319	194	511	231	12.9078	14.1987	16.7003	15.1959	-0.130071	-0.493856
1	6038756	6038838	AT1G17570	tRNA	+	66	32	88	50	2.67059	2.34205	2.87598	3.28915	-0.283224	-0.0616804
1	6039302	6049556	AT1G17580	protein_coding_gene	+	1700	1035	2417	1090	68.7878	75.7508	78.9915	71.7034	0.235706	-0.593877
1	6050192	6052568	AT1G17590	protein_coding_gene	-	659	419	1059	499	26.6654	30.6663	34.6099	32.8257	-0.191659	-0.719161
1	6052935	6056664	AT1G17600	protein_coding_gene	-	917	437	1106	528	37.1049	31.9837	36.1459	34.7334	-0.238095	0.079237
1	6056894	6058357	AT1G17610	protein_coding_gene	+	578	250	520	242	23.3879	18.2973	16.9945	15.9195	0.287612	0.713666
1	6059440	6060667	AT1G17615	protein_coding_gene	+	166	66	195	80	6.71693	4.83049	6.37292	5.26264	-0.0962072	0.0672389
1	6062215	6063291	AT1G17620	protein_coding_gene	+	1791	953	2141	1136	72.47	69.7493	69.9714	74.7294	-0.293016	0.148038
1	6064524	6066720	AT1G17630	protein_coding_gene	+	937	517	1284	640	37.9142	37.8388	41.9632	42.1011	-0.33721	-0.320451
1	6067393	6069098	AT1G17640	protein_coding_gene	-	696	424	913	426	28.1625	31.0322	29.8383	28.0235	0.27693	-0.15561
1	6069476	6072012	AT1G17650	protein_coding_gene	-	1179	665	1520	743	47.7064	48.6708	49.6761	48.8767	-0.014744	-0.141148
1	6075819	6075891	AT1G17660	tRNA	+	23	12	32	13	0.930658	0.87827	1.04581	0.855178	0.012402	-0.0579434
1	6072252	6074484	AT1G17665	protein_coding_gene	-	1493	795	2073	1193	60.4119	58.1854	67.7491	78.4791	-1.23091	-0.458474
1	6075944	6076018	AT1G17670	tRNA	-	119	81	151	68	4.81515	5.92832	4.93493	4.47324	0.319811	-0.0271258
1	6076076	6082337	AT1G17680	protein_coding_gene	+	1228	733	1662	792	49.6891	53.6477	54.3169	52.1001	0.106416	-0.320952
1	6082754	6088340	AT1G17690	protein_coding_gene	-	1452	880	2054	955	58.7529	64.4065	67.1281	62.8227	0.0992854	-0.528132
1	6089516	6090323	AT1G17700	protein_coding_gene	+	87	64	175	57	3.52032	4.68411	5.71929	3.74963	0.227884	-0.515253
1	6090559	6092027	AT1G17710	protein_coding_gene	-	178	116	255	100	7.20249	8.48994	8.33382	6.5783	0.348932	-0.203091
1	6093207	6098383	AT1G17720	protein_coding_gene	-	1591	929	1984	978	64.3773	67.9927	64.8404	64.3357	0.224815	-0.028807
1	6099088	6100315	AT1G17730	protein_coding_gene	+	1451	785	1815	898	58.7124	57.4535	59.3172	59.0731	-0.106094	-0.0393628
1	6100960	6101983	AT1G17744	protein_coding_gene	-	463	281	663	331	18.7346	20.5662	21.6679	21.7742	-0.131286	-0.326539
1	6100963	6105265	AT1G17745	protein_coding_gene	+	912	545	1230	591	36.9026	39.8881	40.1984	38.8777	0.0805018	-0.265469
1	6106655	6110120	AT1G17750	protein_coding_gene	+	976	594	1294	633	39.4923	43.4744	42.2901	41.6406	0.140556	-0.218791
1	6110106	6116617	AT1G17760	protein_coding_gene	-	1517	805	1916	898	61.383	58.9173	62.618	59.0731	-0.010143	-0.0784257
1	6120740	6122822	AT1G17770	protein_coding_gene	+	265	157	359	186	10.7228	11.4907	11.7327	12.2356	-0.108153	-0.150735
1	6123700	6125269	AT1G17780	protein_coding_gene	+	981	499	1118	553	39.6946	36.5214	36.5381	36.378	0.0118778	0.255692
1	6125355	6127404	AT1G17790	protein_coding_gene	-	1787	954	2119	1094	72.3081	69.8225	69.2524	71.9666	-0.127326	0.181615
1	6128822	6129508	AT1G17800	protein_coding_gene	+	56	31	49	24	2.26595	2.26886	1.6014	1.57879	0.249775	0.239843
1	6130024	6131627	AT1G17810	protein_coding_gene	+	176	102	219	102	7.12156	7.4653	7.15728	6.70986	0.141929	-0.00668422
1	6131536	6135345	AT1G17820	protein_coding_gene	-	1666	918	2112	1053	67.412	67.1877	69.0236	69.2695	-0.126019	-0.0975627
1	6135802	6138432	AT1G17830	protein_coding_gene	-	479	284	571	254	19.382	20.7857	18.6612	16.7089	0.471488	0.0826329
1	6142563	6146521	AT1G17840	protein_coding_gene	+	1600	876	1854	968	64.7415	64.1137	60.5918	63.6779	0.0272604	0.262136
1	6145925	6148940	AT1G17850	protein_coding_gene	-	1396	717	1623	838	56.4869	52.4766	53.0423	55.1261	-0.180621	0.232763
1	6149300	6150038	AT1G17860	protein_coding_gene	+	567	276	765	332	22.9428	20.2002	25.0015	21.8399	-0.178858	-0.210286
1	6149938	6152222	AT1G17870	protein_coding_gene	-	605	421	823	452	24.4804	30.8126	26.897	29.7339	0.0980338	-0.238468
1	6152408	6153982	AT1G17880	protein_coding_gene	-	1337	780	1706	861	54.0996	57.0876	55.7549	56.6391	0.0297335	-0.111678
1	6154267	6155752	AT1G17890	protein_coding_gene	-	1043	527	1239	643	42.2033	38.5707	40.4926	42.2984	-0.293194	0.133033
1	6157367	6158130	AT1G17900	transposable_element_gene	-	17	10	22	8	0.687878	0.731892	0.718996	0.526264	0.130066	-0.0185523
1	6159125	6161615	AT1G17910	protein_coding_gene	+	289	159	341	177	11.6939	11.6371	11.1444	11.6436	-0.000953366	0.0813092
1	6161871	6165382	AT1G17920	protein_coding_gene	-	1010	547	1269	662	40.868	40.0345	41.473	43.5483	-0.271835	-0.0471421
1	6166219	6168839	AT1G17930	protein_coding_gene	-	1038	583	1238	613	42.001	42.6693	40.4599	40.325	0.18198	0.120012
1	6169340	6173222	AT1G17940	protein_coding_gene	-	1060	623	1304	673	42.8912	45.5969	42.6169	44.2719	0.0988287	0.0209791
1	6177616	6179289	AT1G17950	protein_coding_gene	+	135	73	176	71	5.46256	5.34281	5.75197	4.67059	0.150297	-0.0611143
1	6180895	6183806	AT1G17960	protein_coding_gene	-	398	184	470	186	16.1044	13.4668	15.3604	12.2356	0.171768	0.0938022
1	6184903	6187472	AT1G17970	protein_coding_gene	+	1492	773	1904	968	60.3714	56.5752	62.2259	63.6779	-0.458193	-0.118432
1	6187506	6191708	AT1G17980	protein_coding_gene	-	1056	574	1271	575	42.7294	42.0106	41.5384	37.8252	0.331338	0.0917431
1	6192070	6194093	AT1G17990	protein_coding_gene	-	0	0	0	0	0	0	0	0	0	0
1	6194542	6196229	AT1G18000	protein_coding_gene	-	0	0	0	0	0	0	0	0	0	0
1	6199897	6201484	AT1G18010	protein_coding_gene	+	0	0	0	0	0	0	0	0	0	0
1	6202248	6203918	AT1G18020	protein_coding_gene	+	0	0	0	0	0	0	0	0	0	0
1	6204342	6206988	AT1G18030	protein_coding_gene	+	1245	596	1418	696	50.3769	43.6207	46.3426	45.7849	-0.161857	0.290134
1	6206870	6209500	AT1G18040	protein_coding_gene	-	923	529	1205	596	37.3477	38.7171	39.3814	39.2066	-0.0392165	-0.16418
1	6209770	6211588	AT1G18050	protein_coding_gene	-	144	79	214	96	5.82673	5.78194	6.99387	6.31516	-0.108432	-0.230731
1	6211872	6213444	AT1G18060	protein_coding_gene	-	1011	546	1198	590	40.9085	39.9613	39.1526	38.8119	0.0915707	0.138771
1	6213724	6218340	AT1G18070	protein_coding_gene	-	1396	837	1833	950	56.4869	61.2593	59.9055	62.4938	-0.0784683	-0.224083
1	6220647	6220833	AT1G18075	miRNA	+	472	248	611	272	19.0987	18.1509	19.9685	17.893	0.0303814	-0.0984018
1	6222200	6224151	AT1G18080	protein_coding_gene	+	3316	1679	4125	2111	134.177	122.885	134.812	138.868	-0.698886	-0.0273825
1	6224500	6227822	AT1G18090	protein_coding_gene	+	931	517	1146	566	37.6714	37.8388	37.4532	37.2332	0.0494276	0.0178069
1	6227216	6230188	AT1G18100	protein_coding_gene	-	222	161	340	156	8.98288	11.7835	11.1118	10.2621	0.229246	-0.336286
1	6232091	6233926	AT1G18120	pseudogene	+	127	67	150	62	5.13885	4.90367	4.90225	4.07854	0.194884	0.0528021
1	6235894	6238799	AT1G18130	protein_coding_gene	+	180	127	269	110	7.28341	9.29503	8.79136	7.23613	0.35877	-0.266243
1	6238843	6241436	AT1G18140	protein_coding_gene	-	1336	772	1585	784	54.0591	56.502	51.8004	51.5738	0.335291	0.15524
1	6244297	6247812	AT1G18150	protein_coding_gene	-	1517	864	1881	948	61.383	63.2354	61.4742	62.3622	0.0550948	-0.00581686
1	6248792	6254039	AT1G18160	protein_coding_gene	+	2073	1151	2540	1284	83.8807	84.2407	83.0114	84.4653	-0.0122263	0.0475799
1	6254228	6255690	AT1G18170	protein_coding_gene	+	1365	706	1558	858	55.2326	51.6716	50.918	56.4418	-0.324481	0.296176
1	6255829	6257900	AT1G18180	protein_coding_gene	+	484	235	577	225	19.5843	17.1995	18.8573	14.8012	0.299994	0.0829138
1	6257850	6261457	AT1G18190	protein_coding_gene	-	1339	714	1670	872	54.1805	52.2571	54.5784	57.3627	-0.344914	-0.0269751
1	6262053	6262330	AT1G18191	pseudogene	-	65	41	67	32	2.63012	3.00076	2.18967	2.10505	0.281388	0.142012
1	6265415	6266937	AT1G18200	protein_coding_gene	-	249	151	354	195	10.0754	11.0516	11.5693	12.8277	-0.257185	-0.227192
1	6266608	6268828	AT1G18210	protein_coding_gene	-	1832	973	2405	1218	74.129	71.2131	78.5994	80.1236	-0.512398	-0.25581
1	6269669	6269807	AT1G18220	protein_coding_gene	-	38	13	43	18	1.53761	0.951459	1.40531	1.18409	-0.112733	0.0545458
1	6272665	6273307	AT1G18230	pseudogene	-	66	32	92	28	2.67059	2.34205	3.00671	1.84192	0.173202	-0.0997946
1	6274285	6275594	AT1G18240	transposable_element_gene	-	4	3	5	2	0.161854	0.219568	0.163408	0.131566	0.10586	-0.00192745
1	6276787	6278150	AT1G18250	protein_coding_gene	-	746	449	990	511	30.1857	32.8619	32.3548	33.6151	-0.065319	-0.193979
1	6278847	6282103	AT1G18260	protein_coding_gene	-	2369	1250	2822	1473	95.8578	91.4865	92.2276	96.8983	-0.278838	0.18718
1	6282251	6283293	AT1G18265	protein_coding_gene	-	645	352	748	414	26.0989	25.7626	24.4459	27.2341	-0.142948	0.164432
1	6283411	6293871	AT1G18270	protein_coding_gene	-	1699	999	2031	920	68.7473	73.116	66.3764	60.5203	0.771308	0.144229
1	6294332	6295364	AT1G18280	protein_coding_gene	+	248	135	300	128	10.0349	9.88054	9.80449	8.42022	0.241571	0.0365823
1	6297363	6298328	AT1G18290	protein_coding_gene	+	285	158	381	231	11.5321	11.5639	12.4517	15.1959	-0.497615	-0.132807
1	6299686	6301086	AT1G18300	protein_coding_gene	+	1393	706	1352	709	56.3655	51.6716	44.1856	46.6401	0.358936	0.860474
1	6301199	6303956	AT1G18310	protein_coding_gene	-	479	256	637	284	19.382	18.7364	20.8182	18.6824	0.00624997	-0.160201
1	6304359	6305689	AT1G18320	protein_coding_gene	+	335	205	511	267	13.5552	15.0038	16.7003	17.5641	-0.317477	-0.404858
1	6305965	6308013	AT1G18330	protein_coding_gene	-	758	442	1018	529	30.6713	32.3496	33.2699	34.7992	-0.211411	-0.229843
1	6309040	6311326	AT1G18335	protein_coding_gene	-	887	474	1019	510	35.891	34.6917	33.3026	33.5493	0.0977868	0.220073
1	6311482	6313931	AT1G18340	protein_coding_gene	-	1159	611	1323	664	46.8971	44.7186	43.2378	43.6799	0.0781196	0.272598
1	6315650	6316738	AT1G18350	protein_coding_gene	+	590	289	721	373	23.8734	21.1517	23.5635	24.537	-0.354393	0.0318211
1	6316694	6319427	AT1G18360	protein_coding_gene	-	1336	702	1798	853	54.0591	51.3788	58.7616	56.1129	-0.322951	-0.313121
1	6319649	6324222	AT1G18370	protein_coding_gene	-	767	487	1141	476	31.0354	35.6431	37.2898	31.3127	0.374412	-0.535588
1	6326365	6326699	AT1G18382	other_RNA	-	329	214	476	236	13.3125	15.6625	15.5565	15.5248	0.0174359	-0.295544
1	6325641	6330098	AT1G18390	protein_coding_gene	+	1575	948	1955	988	63.7299	69.3833	63.8926	64.9936	0.267807	-0.0101866
1	6331397	6333743	AT1G18400	protein_coding_gene	+	507	268	821	392	20.515	19.6147	26.8316	25.7869	-0.649234	-0.650583
1	6336527	6342460	AT1G18410	protein_coding_gene	-	912	576	1224	560	36.9026	42.157	40.0023	36.8385	0.42337	-0.249986
1	6343095	6345662	AT1G18415	other_RNA	-	1833	957	2139	1127	74.1694	70.042	69.906	74.1374	-0.241195	0.251185
1	6343329	6345689	AT1G18420	protein_coding_gene	+	1816	948	2121	1111	73.4816	69.3833	69.3178	73.0849	-0.219303	0.246409
1	6345763	6345835	AT1G18430	tRNA	+	202	118	262	151	8.17361	8.63632	8.56259	9.93323	-0.21294	-0.0672381
1	6345973	6347910	AT1G18440	protein_coding_gene	+	1638	846	1886	971	66.2791	61.918	61.6376	63.8753	-0.123398	0.290235
1	6348106	6351975	AT1G18450	protein_coding_gene	+	1424	818	1888	973	57.6199	59.8687	61.7029	64.0068	-0.262937	-0.264345
1	6352469	6356113	AT1G18460	protein_coding_gene	+	1824	953	1975	1006	73.8053	69.7493	64.5463	66.1777	0.216638	0.556931
[truncated: 31,604 more rows]
