# Supplementary material for: H3K27me3 demethylases alter HSP22 and HSP17.6C expression in response to recurring heat in Arabidopsis
Source: Nat Commun. 2021 Jun 9;12:3480. doi: 10.1038/s41467-021-23766-w (PMC8190089; doi:10.1038/s41467-021-23766-w)
Supplement: Supplementary file 9 — Supplementary Data 7 [file 41467_2021_23766_MOESM9_ESM.xlsx]

## Sheet: Sheet1
Supplementary Data 7. Summary of RNA-seq results in JMJ30-induced jmjq mutants prior to acclimation or heat shock.
		Gene description						q-value(FDR)			Sample
Gene name	gene_id	AGI..blast.subject.	Type	Short.description	gene.alias	NormalizationGroup	NA.	q_value(all)	pER::JMJ30_jmjq_before_ACC_1	pER::JMJ30_jmjq_before_ACC_2	pER::JMJ30_jmjq_before_ACC_3	pER::JMJ30_jmjq_before_HS_1	pER::JMJ30_jmjq_before_HS_2	pER::JMJ30_jmjq_before_HS_3
AT1G01010	AT1G01010	AT1G01010.1	protein_coding	NAC domain containing protein 1	ANAC001, NAC001	data	31	0.0763017	7.88336	6.3365	6.18383	7.37228	7.79396	10.8934
AT1G01020	AT1G01020	AT1G01020.1	protein_coding	Arv1-like protein	ARV1	data	32	0.160493	21.2995	17.6847	19.0942	20.2127	22.2001	20.3213
AT1G01030	AT1G01030	AT1G01030.1	protein_coding	AP2/B3-like transcriptional factor family protein	NGA3	data	33	0.12283	3.69644	3.09731	1.50811	3.32951	3.93363	4.60693
AT1G01040	AT1G01040	AT1G01040.1	protein_coding	dicer-like 1	ASU1, ATDCL1, CAF, DCL1, EMB60, EMB76, SIN1, SUS1	data	34	0.915038	4.54622	5.72116	6.08654	5.92119	5.0652	4.39153
AT1G01050	AT1G01050	AT1G01050.1	protein_coding	pyrophosphorylase 1	AtPPa1, PPa1	data	35	0.0557777	195.873	185.371	183.001	137.154	145.433	141.136
AT1G01060	AT1G01060	AT1G01060.1	protein_coding	Homeodomain-like superfamily protein	LHY, LHY1	data	36	0.198446	18.4805	16.3756	19.9777	21.4824	18.7028	19.0011
AT1G01070	AT1G01070	AT1G01070.1	protein_coding	nodulin MtN21 /EamA-like transporter family protein	UMAMIT28	data	37	0.282179	3.07267	2.1993	3.36412	4.76441	3.08642	2.917
AT1G01080	AT1G01080	AT1G01080.1	protein_coding	RNA-binding (RRM/RBD/RNP motifs) family protein	NA	data	38	0.16372	66.7868	70.1592	56.6	42.8513	51.4454	51.9496
AT1G01090	AT1G01090	AT1G01090.1	protein_coding	pyruvate dehydrogenase E1 alpha	PDH-E1 ALPHA	data	39	0.00753593	170.782	171.7	157.014	182.392	197.216	184.185
AT1G01100	AT1G01100	AT1G01100.1	protein_coding	60S acidic ribosomal protein family	NA	data	40	4.0879e-07	513.777	542.762	543.83	739.959	745.832	679.125
AT1G01110	AT1G01110	AT1G01110.1	protein_coding	IQ-domain 18	IQD18	data	41	0.777931	1.96524	2.95585	2.71716	2.97609	2.84667	1.94413
AT1G01120	AT1G01120	AT1G01120.1	protein_coding	3-ketoacyl-CoA synthase 1	KCS1	data	42	5.804e-26	22.5186	26.5921	24.1907	73.6209	82.9272	58.2136
AT1G01130	AT1G01130	AT1G01130.1	protein_coding		NA	data	43	0.114429	4.70931	2.0603	3.25331	5.52862	3.9101	4.59306
AT1G01140	AT1G01140	AT1G01140.1	protein_coding	CBL-interacting protein kinase 9	CIPK9, PKS6, SnRK3.12	data	44	2.08794e-13	27.6129	25.2745	30.0876	58.1068	46.6153	59.1886
AT1G01160	AT1G01160	AT1G01160.1	protein_coding	GRF1-interacting factor 2	GIF2	data	46	0.992994	20.9441	24.9088	24.6036	22.5143	22.4976	17.3318
AT1G01170	AT1G01170	AT1G01170.1	protein_coding	Protein of unknown function (DUF1138)	NA	data	47	0.000422541	154.472	136.729	151.168	76.9524	84.6091	108.236
AT1G01180	AT1G01180	AT1G01180.1	protein_coding	S-adenosyl-L-methionine-dependent methyltransferases superfamily protein	NA	data	48	0.41403	6.76738	7.22585	6.83677	7.12877	6.41867	8.63772
AT1G01200	AT1G01200	AT1G01200.1	protein_coding	RAB GTPase homolog A3	ATRAB-A3, ATRABA3, RABA3	data	50	1	1.84494	1.91727	1.51702	1.90125	0.606566	2.22949
AT1G01210	AT1G01210	AT1G01210.1	protein_coding	DNA-directed RNA polymerase, subunit M, archaeal	NA	data	51	0.00861662	20.0986	20.9518	20.4917	24.2743	23.5369	27.2523
AT1G01220	AT1G01220	AT1G01220.1	protein_coding	L-fucokinase/GDP-L-fucose pyrophosphorylase	AtFKGP, FKGP	data	52	0.0194292	7.8476	10.1458	6.88534	4.16454	4.58165	5.07743
AT1G01225	AT1G01225	NA	NA	NA	NA	data	NA	0.307996	7.03674	4.6061	3.90576	2.48044	4.45031	3.18971
AT1G01230	AT1G01230	AT1G01230.1	protein_coding	ORMDL family protein	NA	data	53	2.38185e-05	25.9141	26.6458	25.4708	35.2079	37.9976	34.1196
AT1G01240	AT1G01240	AT1G01240.1	protein_coding		NA	data	54	0.385475	13.4391	7.94076	13.6121	9.02064	4.64814	10.8604
AT1G01250	AT1G01250	AT1G01250.1	protein_coding	Integrase-type DNA-binding superfamily protein	NA	data	55	0.821363	2.95872	1.0223	3.15754	1.05934	3.08291	1.38556
AT1G01260	AT1G01260	AT1G01260.1	protein_coding	basic helix-loop-helix (bHLH) DNA-binding superfamily protein	JAM2	data	56	1	7.02545	4.41224	5.86516	3.90756	5.56093	5.98739
AT1G01290	AT1G01290	AT1G01290.1	protein_coding	cofactor of nitrate reductase and xanthine dehydrogenase 3	CNX3	data	58	0.428617	6.28363	4.2666	4.88297	2.71193	5.06511	3.0396
AT1G01300	AT1G01300	AT1G01300.1	protein_coding	Eukaryotic aspartyl protease family protein	NA	data	59	2.16966e-11	22.3557	16.8278	13.9957	39.8416	43.6221	31.6067
AT1G01310	AT1G01310	AT1G01310.1	protein_coding	CAP (Cysteine-rich secretory proteins, Antigen 5, and Pathogenesis-related 1 protein) superfamily protein	NA	data	60	0.502066	0.860542	0.77698	1.08685	1.43009	1.23838	0.833843
AT1G01320	AT1G01320	AT1G01320.1	protein_coding	Tetratricopeptide repeat (TPR)-like superfamily protein	NA	data	61	6.44794e-06	74.2573	74.3042	56.0316	36.4371	36.1698	40.7168
AT1G01340	AT1G01340	AT1G01340.1	protein_coding	cyclic nucleotide gated channel 10	ACBK1, ATCNGC10, CNGC10	data	62	0.193361	5.30147	3.68335	5.43945	2.48259	3.20842	3.47328
AT1G01350	AT1G01350	AT1G01350.1	protein_coding	Zinc finger (CCCH-type/C3HC4-type RING finger) family protein	NA	data	63	0.162846	18.9312	21.7183	23.13	14.4004	14.8135	17.2463
AT1G01360	AT1G01360	AT1G01360.1	protein_coding	regulatory component of ABA receptor 1	PYL9, RCAR1	data	64	0.228664	21.1753	20.2165	20.9693	16.0172	14.5432	16.5341
AT1G01370	AT1G01370	AT1G01370.1	protein_coding	Histone superfamily protein	CENH3, HTR12	data	65	0.688332	5.53251	6.49416	5.53372	6.30072	5.55726	5.56168
AT1G01380	AT1G01380	AT1G01380.1	protein_coding	Homeodomain-like superfamily protein	ETC1	data	66	0.664505	2.70572	3.69597	2.93231	2.0134	2.96715	1.93943
AT1G01390	AT1G01390	AT1G01390.1	protein_coding	UDP-Glycosyltransferase superfamily protein	NA	data	67	0.0299946	2.96238	3.55708	2.2833	0.943038	0.731706	1.94898
AT1G01420	AT1G01420	AT1G01420.1	protein_coding	UDP-glucosyl transferase 72B3	UGT72B3	data	70	0.471936	5.16285	4.14131	5.42665	4.50577	3.68999	8.79672
AT1G01430	AT1G01430	AT1G01430.1	protein_coding	TRICHOME BIREFRINGENCE-LIKE 25	TBL25	data	71	0.0161712	11.6457	10.7156	14.2128	15.3275	14.0751	18.1142
AT1G01440	AT1G01440	AT1G01440.1	protein_coding	Protein of unknown function (DUF3133)	NA	data	72	0.937899	1.73016	1.91207	2.06025	1.77724	1.97351	1.6625
AT1G01448	AT1G01448	NA	NA	NA	NA	data	NA	0.737117	4.55765	2.04511	5.43689	3.32223	2.20946	3.75527
AT1G01470	AT1G01470	AT1G01470.1	protein_coding	Late embryogenesis abundant protein	LEA14, LSR3	data	75	5.79289e-28	163.172	145.728	207.456	457.639	475.156	503.901
AT1G01480	AT1G01480	AT1G01480.1	protein_coding	1-amino-cyclopropane-1-carboxylate synthase 2	ACS2, AT-ACC2	data	76	1	0.614585	0.43992	0.760613	0.114088	0.741996	0.976921
AT1G01490	AT1G01490	AT1G01490.1	protein_coding	Heavy metal transport/detoxification superfamily protein	NA	data	77	0.0787655	92.1057	84.7677	81.2299	98.9529	77.8325	106.641
AT1G01500	AT1G01500	AT1G01500.1	protein_coding	Erythronate-4-phosphate dehydrogenase family protein	NA	data	78	0.693142	8.59511	10.0062	14.5563	8.17937	9.00755	9.59146
AT1G01510	AT1G01510	AT1G01510.1	protein_coding	NAD(P)-binding Rossmann-fold superfamily protein	AN, DOQ	data	79	0.7034	11.7847	16.5348	16.0705	15.4533	15.2033	12.4989
AT1G01520	AT1G01520	AT1G01520.1	protein_coding	Homeodomain-like superfamily protein	ASG4	data	80	0.958006	0.364715	0.586954	0.97797	1.191	0.615671	0.272432
AT1G01540	AT1G01540	AT1G01540.1	protein_coding	Protein kinase superfamily protein	NA	data	82	0.930366	30.1602	33.1958	25.7053	27.0751	26.5453	27.5506
AT1G01550	AT1G01550	AT1G01550.1	protein_coding	Protein of unknown function (DUF793)	BPS1	data	83	0.349464	141.024	126.208	144.208	143.605	139.123	126.553
AT1G01560	AT1G01560	AT1G01560.1	protein_coding	MAP kinase 11	ATMPK11, MPK11	data	84	0.13151	0	0	1.08966	1.07246	1.11443	0.837453
AT1G01570	AT1G01570	AT1G01570.1	protein_coding	Protein of unknown function (DUF604)	NA	data	85	0.0127817	1.97723	2.07611	1.30542	0.351305	0.240796	0.975451
AT1G01580	AT1G01580	AT1G01580.1	protein_coding	ferric reduction oxidase 2	ATFRO2, FRD1, FRO2	data	86	0.111788	11.071	12.2876	6.06508	3.40991	8.90777	3.15546
AT1G01600	AT1G01600	AT1G01600.1	protein_coding	cytochrome P450, family 86, subfamily A, polypeptide 4	CYP86A4	data	88	0.0385354	6.87692	7.95943	4.64014	9.63603	9.15161	7.36496
AT1G01610	AT1G01610	AT1G01610.1	protein_coding	glycerol-3-phosphate acyltransferase 4	ATGPAT4, GPAT4	data	89	5.2612e-18	35.5689	24.5019	26.9482	67.7566	60.663	64.3325
AT1G01620	AT1G01620	AT1G01620.1	protein_coding	plasma membrane intrinsic protein 1C	PIP1;3, PIP1C, TMP-B	data	90	2.31247e-45	111.483	110.247	125.01	401.302	420.466	334.249
AT1G01630	AT1G01630	AT1G01630.1	protein_coding	Sec14p-like phosphatidylinositol transfer family protein	NA	data	91	0.0783074	47.0499	43.7688	49.2389	33.0775	38.6424	28.8137
AT1G01640	AT1G01640	AT1G01640.1	protein_coding	BTB/POZ domain-containing protein	NA	data	92	0.919466	9.11425	5.28112	6.72189	7.24262	5.16832	5.54201
AT1G01650	AT1G01650	AT1G01650.1	protein_coding	SIGNAL PEPTIDE PEPTIDASE-LIKE 4	ATSPPL4, SPPL4	data	93	3.71734e-05	13.2825	12.4946	13.5474	19.035	22.0458	17.9706
AT1G01690	AT1G01690	AT1G01690.1	protein_coding	putative recombination initiation defects 3	ATPRD3, PRD3	data	97	0.872668	4.23523	3.68913	3.0367	2.48364	3.58474	2.91663
AT1G01700	AT1G01700	AT1G01700.1	protein_coding	RHO guanyl-nucleotide exchange factor 2	ATROPGEF2, ROPGEF2	data	98	0.492939	0.988391	0.143658	0.324287	0.593661	0.494162	1.25965
AT1G01710	AT1G01710	AT1G01710.1	protein_coding	Acyl-CoA thioesterase family protein	NA	data	99	0.0293488	23.1341	19.7296	22.1207	13.6484	13.9702	15.9752
AT1G01720	AT1G01720	AT1G01720.1	protein_coding	NAC (No Apical Meristem) domain transcriptional regulator superfamily protein	ANAC002, ATAF1	data	100	0.188897	114.119	105.368	135.12	95.4352	83.2735	92.0329
AT1G01725	AT1G01725	NA	NA	NA	NA	data	NA	0.371496	18.3196	20.1717	23.5623	15.4024	16.1613	16.6745
AT1G01730	AT1G01730	AT1G01730.1	protein_coding		NA	data	101	0.95845	30.451	26.4679	31.6388	28.1528	25.7852	26.5462
AT1G01740	AT1G01740	AT1G01740.1	protein_coding	Protein kinase protein with tetratricopeptide repeat domain	BSK4	data	102	0.690702	1.3578	0.885272	1.0843	0.951551	0.865225	0.413214
AT1G01750	AT1G01750	AT1G01750.1	protein_coding	actin depolymerizing factor 11	ADF11	data	103	0.242484	9.9383	24.8984	10.8542	6.72012	12.7253	9.00447
AT1G01770	AT1G01770	AT1G01770.1	protein_coding		NA	data	105	0.875193	5.90646	5.45296	5.97279	5.58328	2.94099	8.2967
AT1G01780	AT1G01780	AT1G01780.1	protein_coding	GATA type zinc finger transcription factor family protein	PLIM2b	data	106	0.278022	14.5383	14.3274	9.95102	9.48405	10.2401	8.4121
AT1G01790	AT1G01790	AT1G01790.1	protein_coding	K+ efflux antiporter 1	ATKEA1, KEA1	data	107	0.250925	26.1145	33.275	23.3094	20.9518	16.2372	23.685
AT1G01800	AT1G01800	AT1G01800.1	protein_coding	NAD(P)-binding Rossmann-fold superfamily protein	NA	data	108	0.00769447	83.2652	80.9135	78.8741	49.5316	56.2182	60.9396
AT1G01810	AT1G01810	AT1G01810.1	protein_coding		NA	data	109	1.39649e-06	8.98343	4.42662	7.51576	1.64227	1.83309	1.92579
AT1G01820	AT1G01820	AT1G01820.1	protein_coding	peroxin 11c	PEX11C	data	110	0.152812	60.5131	60.0719	56.4501	43.9346	48.0857	43.3003
AT1G01830	AT1G01830	AT1G01830.1	protein_coding	ARM repeat superfamily protein	NA	data	111	0.102973	6.90113	6.05122	6.08379	3.42801	4.31409	4.2278
AT1G01840	AT1G01840	AT1G01840.1	protein_coding		NA	data	112	0.53836	6.48589	6.46165	8.00984	3.55074	6.29924	6.02427
AT1G01860	AT1G01860	AT1G01860.1	protein_coding	Ribosomal RNA adenine dimethylase family protein	PFC1	data	113	0.00559631	6.68319	8.15897	7.31506	2.45422	4.68732	3.68733
AT1G01880	AT1G01880	AT1G01880.1	protein_coding	5'-3' exonuclease family protein	NA	data	114	0.971889	0.609642	1.92421	1.03634	1.06799	0.986356	0.830802
AT1G01900	AT1G01900	AT1G01900.1	protein_coding	subtilase family protein	ATSBT1.1, SBTI1.1	data	115	0.324381	2.94792	3.09265	2.37996	3.68527	3.21043	3.05679
AT1G01910	AT1G01910	AT1G01910.1	protein_coding	P-loop containing nucleoside triphosphate hydrolases superfamily protein	NA	data	116	0.0395314	32.1356	30.8736	35.2158	23.4833	23.9258	21.0945
AT1G01920	AT1G01920	AT1G01920.1	protein_coding	SET domain-containing protein	NA	data	117	0.47827	13.0611	11.0635	9.08863	12.5132	11.9951	9.58937
AT1G01930	AT1G01930	AT1G01930.1	protein_coding	zinc finger protein-related	NA	data	118	0.00283369	9.61583	7.9697	11.3216	4.25173	5.29566	5.2668
AT1G01940	AT1G01940	AT1G01940.1	protein_coding	Cyclophilin-like peptidyl-prolyl cis-trans isomerase family protein	NA	data	119	8.32553e-14	102.093	101.288	114.815	48.4446	46.3249	50.2401
AT1G01950	AT1G01950	AT1G01950.1	protein_coding	armadillo repeat kinesin 2	ARK2, AtKINUb	data	120	0.757833	7.62999	8.2676	7.16396	7.69086	8.65768	5.96928
AT1G01960	AT1G01960	AT1G01960.1	protein_coding	SEC7-like guanine nucleotide exchange family protein	EDA10	data	121	0.839572	13.3617	11.861	9.22559	10.0916	11.8919	10.4215
AT1G01970	AT1G01970	AT1G01970.1	protein_coding	Tetratricopeptide repeat (TPR)-like superfamily protein	NA	data	122	6.08262e-06	24.4174	23.6564	22.4018	9.07676	10.6878	14.296
AT1G01990	AT1G01990	AT1G01990.1	protein_coding		NA	data	124	8.76147e-05	10.0542	10.8923	10.6139	14.3816	16.3323	16.7239
AT1G02000	AT1G02000	AT1G02000.1	protein_coding	UDP-D-glucuronate 4-epimerase 2	GAE2	data	125	0.0183034	15.151	14.023	15.4354	10.1895	9.48432	8.58314
AT1G02010	AT1G02010	AT1G02010.1	protein_coding	secretory 1A	SEC1A	data	126	0.409396	3.07964	3.1003	2.60549	2.73394	0.974152	1.94123
AT1G02020	AT1G02020	AT1G02020.1	protein_coding	nitroreductase family protein	NA	data	127	0.0731087	8.36812	9.45195	10.5499	5.68333	6.53561	5.96189
AT1G02030	AT1G02030	AT1G02030.1	protein_coding	C2H2-like zinc finger protein	NA	data	128	0.386146	0.37046	0.742875	0.217176	0.237871	0.122792	0.138415
AT1G02050	AT1G02050	AT1G02050.1	protein_coding	Chalcone and stilbene synthase family protein	LAP6, PSKA	data	130	0.248343	1.72689	1.47748	1.08473	0.109589	0.861978	1.11217
AT1G02065	AT1G02065	NA	NA	squamosa promoter binding protein-like 8	SPL8	data	NA	4.79196e-06	1.34512	1.35437	1.62345	4.53434	3.4704	4.75507
AT1G02070	AT1G02070	AT1G02070.1	protein_coding		NA	data	132	0.083366	0.491154	0.589755	0.214167	1.07342	0.742676	1.11821
AT1G02080	AT1G02080	AT1G02080.1	protein_coding	transcription regulators	NA	data	133	0.934357	20.4315	21.1027	21.0314	18.7646	18.6505	19.7685
AT1G02090	AT1G02090	AT1G02090.1	protein_coding	Proteasome component (PCI) domain protein	ATCSN7, COP15, CSN7, FUS5	data	134	1	59.146	61.9875	57.909	52.2624	58.25	50.3145
AT1G02100	AT1G02100	AT1G02100.1	protein_coding	Leucine carboxyl methyltransferase	SBI1	data	135	0.470999	24.8947	23.9166	21.7144	18.6487	20.5058	17.2563
AT1G02110	AT1G02110	AT1G02110.1	protein_coding	Protein of unknown function (DUF630 and DUF632)	NA	data	136	0.882308	9.8498	7.65604	8.46551	7.71318	8.14984	6.23574
AT1G02120	AT1G02120	AT1G02120.1	protein_coding	GRAM domain family protein	VAD1	data	137	0.895507	27.6607	30.8636	28.2458	24.0985	22.9488	28.3994
AT1G02130	AT1G02130	AT1G02130.1	protein_coding	RAS 5	ARA-5, ARA5, ATRAB1B, ATRABD2A, RA-5, RABD2A	data	138	0.460605	59.3216	53.0573	61.485	43.3869	48.8785	49.3315
AT1G02140	AT1G02140	AT1G02140.1	protein_coding	mago nashi family protein	HAP1, MAGO, MEE63	data	139	0.0515078	161.399	169.851	159.251	174.234	174.361	174.649
AT1G02145	AT1G02145	NA	NA	homolog of asparagine-linked glycosylation 12, EMS-MUTAGENIZED BRI1(BRASSINOSTEROID INSENSITIVE 1) SUPPRESSOR 4	ALG12, EBS4	data	NA	0.836574	9.71003	12.4641	8.70881	9.6921	8.05307	8.04902
AT1G02150	AT1G02150	AT1G02150.1	protein_coding	Tetratricopeptide repeat (TPR)-like superfamily protein	NA	data	140	0.0560746	53.4376	58.9525	52.38	41.1866	39.05	40.0204
AT1G02160	AT1G02160	AT1G02160.1	protein_coding	Cox19 family protein (CHCH motif)	NA	data	141	0.862164	32.3528	38.0594	29.9992	25.7182	34.815	32.5345
AT1G02170	AT1G02170	AT1G02170.1	protein_coding	metacaspase 1	ATMC1, AtMCP1b, ATMCPB1, LOL3, MC1, MCP1b	data	142	0.614006	38.4925	37.2786	44.9839	37.9893	36.4208	42.4597
AT1G02180	AT1G02180	AT1G02180.1	protein_coding	ferredoxin-related	NA	data	143	0.655457	2.83318	3.98313	3.03373	4.2815	3.4567	2.63178
AT1G02205	AT1G02205	AT1G02205.1	protein_coding	Fatty acid hydroxylase superfamily	CER1, CER22	data	145	0.00594785	4.91775	3.07805	2.1734	6.30989	6.31602	5.15087
AT1G02220	AT1G02220	AT1G02220.1	protein_coding	NAC domain containing protein 3	ANAC003, NAC003	data	147	0.579838	1.35112	1.77138	1.19109	1.3046	1.48182	2.37296
AT1G02260	AT1G02260	AT1G02260.1	protein_coding	Divalent ion symporter	NA	data	150	0.229426	4.77558	4.27835	3.68811	2.84122	2.08305	3.1912
AT1G02270	AT1G02270	AT1G02270.1	protein_coding	Calcium-binding endonuclease/exonuclease/phosphatase family	NA	data	151	0.157508	20.8129	17.242	26.2253	13.0261	17.2908	14.8562
AT1G02280	AT1G02280	AT1G02280.1	protein_coding	translocon at the outer envelope membrane of chloroplasts 33	ATTOC33, PPI1, TOC33	data	152	0.0976544	86.0359	88.7409	85.4796	92.9063	103.755	81.8993
AT1G02290	AT1G02290	AT1G02290.1	protein_coding		NA	data	153	0.0832533	8.63364	7.53545	7.06407	5.46038	3.06246	5.55993
AT1G02300	AT1G02300	AT1G02300.1	protein_coding	Cysteine proteinases superfamily protein	NA	data	154	1	5.62901	3.83375	6.81243	4.27522	5.24904	5.1482
AT1G02305	AT1G02305	NA	NA	NA	NA	data	NA	0.0686535	62.5235	63.1624	70.7672	39.479	51.1111	50.7957
AT1G02310	AT1G02310	AT1G02310.1	protein_coding	Glycosyl hydrolase superfamily protein	MAN1	data	155	0.301617	1.84721	1.91105	2.71595	1.65659	3.21928	3.76938
AT1G02330	AT1G02330	AT1G02330.1	protein_coding		NA	data	157	0.136691	29.6791	26.1043	27.3708	19.6733	20.2166	21.805
AT1G02335	AT1G02335	AT1G02335.1	protein_coding	germin-like protein subfamily 2 member 2 precursor	GL22, PDGLP2	data	158	0.00172523	4.55396	2.63675	2.15466	4.87651	7.94021	5.80271
AT1G02340	AT1G02340	AT1G02340.1	protein_coding	basic helix-loop-helix (bHLH) DNA-binding superfamily protein	FBI1, HFR1, REP1, RSF1	data	159	0.092867	9.45976	8.37839	11.184	10.8118	12.494	11.2731
AT1G02350	AT1G02350	AT1G02350.1	protein_coding	protoporphyrinogen oxidase-related	NA	data	160	0.604307	1.11088	0.14172	1.19813	0.593301	0.118554	0.695729
AT1G02360	AT1G02360	AT1G02360.1	protein_coding	Chitinase family protein	NA	data	161	2.89104e-11	8.46722	5.07942	5.26091	17.8655	19.8319	13.5021
AT1G02370	AT1G02370	AT1G02370.1	protein_coding	Tetratricopeptide repeat (TPR)-like superfamily protein	NA	data	162	0.0978546	3.68423	3.52972	4.6702	4.90793	4.44869	6.56043
AT1G02380	AT1G02380	AT1G02380.1	protein_coding		NA	data	163	0.759713	1.47452	1.77053	1.73752	0.944416	1.35645	1.38851
AT1G02390	AT1G02390	AT1G02390.1	protein_coding	glycerol-3-phosphate acyltransferase 2	ATGPAT2, GPAT2	data	164	0.677374	0.861242	1.18316	1.08747	0.951426	0.740432	0.272544
AT1G02400	AT1G02400	AT1G02400.1	protein_coding	gibberellin 2-oxidase 6	ATGA2OX4, ATGA2OX6, DTA1, GA2OX6	data	165	6.37397e-21	4.24623	4.11215	7.26847	29.3336	44.9388	21.9461
AT1G02405	AT1G02405	NA	NA	NA	NA	data	NA	1	0.368474	0.591468	0.434242	0.235954	0.24546	0.838781
AT1G02410	AT1G02410	AT1G02410.1	protein_coding	cytochrome c oxidase assembly protein CtaG / Cox11 family	NA	data	166	0.0243145	26.2315	23.4072	22.8885	17.798	15.2589	15.6714
AT1G02430	AT1G02430	AT1G02430.1	protein_coding	ADP-ribosylation factor D1B	ARFD1B, ATARFD1B	data	168	0.114587	0.852111	1.48067	0.953596	0.351825	0.739987	0
AT1G02450	AT1G02450	NA	NA	, NIM1-interacting 1	NIMIN-1, NIMIN1	data	NA	1	0.614827	0.738255	0.213784	0.473826	0.492915	0.415105
AT1G02470	AT1G02470	AT1G02470.1	protein_coding	Polyketide cyclase/dehydrase and lipid transport superfamily protein	NA	data	169	0.548668	1.71282	2.35472	2.60404	2.61253	2.84244	2.0799
AT1G02475	AT1G02475	NA	NA	NA	NA	data	NA	0.079359	105.01	107.731	126.295	72.1104	76.4068	96.1078
AT1G02500	AT1G02500	AT1G02500.1	protein_coding	S-adenosylmethionine synthetase 1	AtSAM1, MAT1, METK1, SAM-1, SAM1	data	171	0.00371628	322.135	300.275	281.401	349.496	347.31	334.19
AT1G02520	AT1G02520	AT1G02520.1	protein_coding	P-glycoprotein 11	ABCB11, MDR8, PGP11	data	173	0.847037	1.22968	0.58241	1.52168	0.588173	1.11301	0.778246
AT1G02560	AT1G02560	AT1G02560.1	protein_coding	nuclear encoded CLP protease 5	CLPP5, NCLPP1, NCLPP5	data	177	0.231385	299.462	290.158	285.685	225.314	218.514	250.724
AT1G02570	AT1G02570	AT1G02570.1	protein_coding		NA	data	178	0.311652	0.245483	0.893833	0.325817	0.117197	0.121919	0.277953
AT1G02610	AT1G02610	AT1G02610.1	protein_coding	RING/FYVE/PHD zinc finger superfamily protein	NA	data	181	8.00835e-05	3.40623	4.30315	6.28835	11.1633	7.54904	10.1803
AT1G02640	AT1G02640	AT1G02640.1	protein_coding	beta-xylosidase 2	ATBXL2, BXL2	data	184	6.01778e-26	4.48375	4.1917	3.97022	23.3831	16.5961	18.286
AT1G02660	AT1G02660	AT1G02660.1	protein_coding	alpha/beta-Hydrolases superfamily protein	NA	data	186	2.44559e-07	2.4237	2.76124	5.27229	9.52074	8.79232	10.0515
AT1G02670	AT1G02670	AT1G02670.1	protein_coding	P-loop containing nucleoside triphosphate hydrolases superfamily protein	NA	data	187	0.874263	0.615886	0.738036	0.542943	0.834351	0.861733	0.27578
AT1G02680	AT1G02680	AT1G02680.1	protein_coding	TBP-associated factor 13	TAF13	data	188	0.399382	16.8688	15.8726	17.3556	12.2137	14.4274	12.355
AT1G02690	AT1G02690	AT1G02690.1	protein_coding	importin alpha isoform 6	IMPA-6	data	189	0.561533	15.4987	12.3512	16.0701	14.2461	14.0721	15.5814
AT1G02700	AT1G02700	AT1G02700.1	protein_coding		NA	data	190	3.2317e-16	10.3592	8.56728	17.4474	0.895164	1.18055	1.6118
AT1G02720	AT1G02720	AT1G02720.1	protein_coding	galacturonosyltransferase 5	GATL5	data	192	0.335024	5.28972	4.26533	3.0221	6.06628	5.81203	3.18174
AT1G02730	AT1G02730	AT1G02730.1	protein_coding	cellulose synthase-like D5	ATCSLD5, CSLD5, CSLD5, SOS6	data	193	0.0253083	8.37552	6.33138	4.75776	8.32684	11.3849	7.79708
AT1G02740	AT1G02740	AT1G02740.1	protein_coding	MRG family protein	NA	data	194	0.00113829	9.12295	10.0483	9.98227	13.1648	16.8754	12.4586
AT1G02750	AT1G02750	AT1G02750.1	protein_coding	Drought-responsive family protein	NA	data	195	9.15597e-07	37.2053	39.3156	41.1107	21.9002	18.3894	21.6059
AT1G02770	AT1G02770	AT1G02770.1	protein_coding	Protein of unknown function (DUF626)	NA	data	196	0.615136	0.862173	0.439168	1.08829	0.233318	0.616705	0.554644
AT1G02780	AT1G02780	AT1G02780.1	protein_coding	Ribosomal protein L19e family protein	emb2386	data	197	0.00225192	1035.93	1125.79	1051.75	1259.18	1296.88	1171.93
AT1G02810	AT1G02810	AT1G02810.1	protein_coding	Plant invertase/pectin methylesterase inhibitor superfamily	NA	data	200	0.754632	2.59365	1.32458	1.08189	1.54449	2.72867	1.16613
AT1G02816	AT1G02816	NA	NA	NA	NA	data	NA	0.749902	18.2504	19.1708	19.5451	19.3693	14.7904	20.1037
AT1G02820	AT1G02820	AT1G02820.1	protein_coding	Late embryogenesis abundant 3 (LEA3) family protein	AtLEA3, LEA3	data	201	0.00232673	15.2223	12.1399	18.9784	20.31	19.1312	34.3739
AT1G02840	AT1G02840	AT1G02840.1	protein_coding	RNA-binding (RRM/RBD/RNP motifs) family protein	At-SR34, ATSRP34, SR1, SR34, SRP34	data	203	2.14319e-05	89.1888	85.5078	82.3259	110.494	117.016	104.684
AT1G02850	AT1G02850	AT1G02850.1	protein_coding	beta glucosidase 11	BGLU11	data	204	0.156623	32.6971	23.5378	43.8114	19.7545	14.3447	30.5382
AT1G02860	AT1G02860	AT1G02860.1	protein_coding	SPX (SYG1/Pho81/XPR1) domain-containing protein	BAH1, NLA	data	205	0.944533	19.565	21.5555	17.4721	17.596	18.3361	15.1239
AT1G02870	AT1G02870	AT1G02870.1	protein_coding		NA	data	206	0.349076	44.7094	43.5947	37.7053	44.2906	42.5296	39.467
AT1G02880	AT1G02880	AT1G02880.1	protein_coding	thiamin pyrophosphokinase1	TPK1	data	207	0.000440002	16.3885	20.0228	19.9256	26.027	26.2802	24.3949
AT1G02890	AT1G02890	AT1G02890.1	protein_coding	AAA-type ATPase family protein	NA	data	208	0.197942	30.834	39.9805	33.0924	26.4746	21.8503	28.7546
AT1G02900	AT1G02900	AT1G02900.1	protein_coding	rapid alkalinization factor 1	ATRALF1, RALF1, RALFL1	data	209	1.20529e-45	10.4919	12.1511	9.57752	61.9471	59.394	45.0431
AT1G02910	AT1G02910	AT1G02910.1	protein_coding	tetratricopeptide repeat (TPR)-containing protein	LPA1	data	210	0.00651363	44.7406	43.7125	41.1331	28.5804	29.0338	29.6868
AT1G02920	AT1G02920	AT1G02920.1	protein_coding	glutathione S-transferase 7	ATGST11, ATGSTF7, ATGSTF8, GST11, GSTF7	data	211	1.1151e-05	13.607	14.5728	16.0173	29.0394	20.5081	64.6966
AT1G02930	AT1G02930	AT1G02930.1	protein_coding	glutathione S-transferase 6	ATGST1, ATGSTF3, ATGSTF6, ERD11, GST1, GSTF6	data	212	0.998171	141.895	80.1878	141.324	69.0443	59.134	192.825
AT1G02940	AT1G02940	AT1G02940.1	protein_coding	glutathione S-transferase (class phi) 5	ATGSTF5, GSTF5	data	213	0.0950247	0.864859	0.442393	0.981245	0.116076	0.120753	0.417162
AT1G02950	AT1G02950	AT1G02950.1	protein_coding	glutathione S-transferase F4	ATGSTF4, GST31, GSTF4	data	214	2.38185e-05	5.76848	4.39314	5.63233	9.76409	8.41219	11.1687
AT1G02960	AT1G02960	AT1G02960.1	protein_coding		NA	data	215	0.906827	8.98054	10.7804	7.4771	8.07219	8.52206	8.62686
AT1G02970	AT1G02970	AT1G02970.1	protein_coding	WEE1 kinase homolog	ATWEE1, WEE1	data	216	0.595721	2.70351	3.6948	2.49272	3.68894	3.46357	2.42594
AT1G02980	AT1G02980	AT1G02980.1	protein_coding	cullin 2	ATCUL2, CUL2	data	217	8.90311e-17	9.38878	6.95196	8.38622	1.27631	1.20306	0.653511
AT1G02990	AT1G02990	AT1G02990.1	protein_coding		NA	data	218	0.608461	3.1996	2.50073	2.27361	2.84978	2.09195	3.76334
AT1G03000	AT1G03000	AT1G03000.1	protein_coding	peroxin 6	PEX6	data	219	0.00854667	10.608	8.86295	9.02336	5.80887	4.42228	5.68753
AT1G03030	AT1G03030	AT1G03030.1	protein_coding	P-loop containing nucleoside triphosphate hydrolases superfamily protein	NA	data	222	0.830572	19.2243	12.8622	16.6291	16.4055	14.4485	15.022
AT1G03040	AT1G03040	AT1G03040.1	protein_coding	basic helix-loop-helix (bHLH) DNA-binding superfamily protein	NA	data	223	0.106221	23.2357	20.3047	23.6971	26.7534	25.712	22.0976
AT1G03050	AT1G03050	AT1G03050.1	protein_coding	ENTH/ANTH/VHS superfamily protein	NA	data	224	1	0.493147	0.145081	0.544149	0.476169	0	0.558375
AT1G03055	AT1G03055	NA	NA	A. thaliana homolog of rice D27, DWARF27	AtD27, D27	data	NA	0.0753655	11.2121	9.29034	10.3218	6.03031	7.89388	6.09054
AT1G03060	AT1G03060	AT1G03060.1	protein_coding	Beige/BEACH domain ;WD domain, G-beta repeat protein	SPI	data	225	1	8.24326	8.25887	5.73524	6.04211	7.28283	6.66366
AT1G03070	AT1G03070	AT1G03070.1	protein_coding	Bax inhibitor-1 family protein	AtLFG4, LFG4	data	226	1.39451e-61	436.066	416.543	485.556	57.4846	38.4184	63.6287
AT1G03080	AT1G03080	AT1G03080.1	protein_coding	kinase interacting (KIP1-like) family protein	NET1D	data	227	0.00647846	7.9801	7.64483	6.37852	10.7012	9.26242	10.3003
AT1G03090	AT1G03090	AT1G03090.1	protein_coding	methylcrotonyl-CoA carboxylase alpha chain, mitochondrial / 3-methylcrotonyl-CoA carboxylase 1 (MCCA)	MCCA	data	228	2.63855e-10	13.6649	10.7542	15.46	37.7198	22.4997	36.7882
AT1G03100	AT1G03100	AT1G03100.1	protein_coding	Pentatricopeptide repeat (PPR) superfamily protein	NA	data	229	0.369433	0.145167	0.165368	0	0.274384	0.142076	0.465087
AT1G03106	AT1G03106	NA	NA	NA	NA	data	NA	0.216152	0.61613	1.18689	0.43375	0.475084	0.244899	0
AT1G03110	AT1G03110	AT1G03110.1	protein_coding	Transducin/WD40 repeat-like superfamily protein	AtTRM82, TRM82	data	230	0.115664	13.8714	15.4624	17.4506	19.2369	18.9498	15.2087
AT1G03120	AT1G03120	AT1G03120.1	protein_coding	responsive to abscisic acid 28	ATRAB28, RAB28	data	231	0.31344	1.11157	0.589613	0.542289	0.593966	0.119246	0.260888
AT1G03130	AT1G03130	AT1G03130.1	protein_coding	photosystem I subunit D-2	PSAD-2	data	232	0.000615967	711.938	818.087	818.117	932.09	927.243	995.753
AT1G03140	AT1G03140	AT1G03140.1	protein_coding	splicing factor Prp18 family protein	NA	data	233	0.0757958	44.9582	42.2035	48.1663	34.2982	28.558	34.8838
AT1G03150	AT1G03150	AT1G03150.1	protein_coding	Acyl-CoA N-acyltransferases (NAT) superfamily protein	NA	data	234	0.959997	36.3081	36.2726	35.6884	33.003	33.7317	28.583
AT1G03160	AT1G03160	AT1G03160.1	protein_coding	FZO-like	FZL	data	235	0.0269391	12.5826	11.6841	8.35717	6.5172	4.78517	7.50181
AT1G03170	AT1G03170	AT1G03170.1	protein_coding	Protein of unknown function (DUF3049)	FAF2, FTM5	data	236	0.198927	0.985286	1.18308	0.868593	0.352192	0.366382	0.553518
AT1G03180	AT1G03180	AT1G03180.1	protein_coding		NA	data	237	0.617641	4.05405	6.20911	4.35508	1.39915	5.06948	4.04645
AT1G03190	AT1G03190	AT1G03190.1	protein_coding	RAD3-like DNA-binding helicase protein	ATXPD, UVH6	data	238	0.465345	6.77919	4.86164	5.53865	4.98555	3.44363	4.1628
AT1G03200	AT1G03200	AT1G03200.1	protein_coding		NA	data	239	0.578332	0.990756	0.146498	0.206023	0.357474	0	0.278666
AT1G03210	AT1G03210	AT1G03210.1	protein_coding	Phenazine biosynthesis PhzC/PhzF protein	NA	data	240	0.77978	9.21557	10.9211	10.3199	8.78325	11.0046	9.38902
AT1G03220	AT1G03220	AT1G03220.1	protein_coding	Eukaryotic aspartyl protease family protein	NA	data	241	1.20905e-36	139.464	143.412	135.702	318.136	359.762	332.441
AT1G03230	AT1G03230	AT1G03230.1	protein_coding	Eukaryotic aspartyl protease family protein	NA	data	242	2.05675e-07	8.18798	12.684	13.0223	25.8441	24.3784	18.3895
AT1G03250	AT1G03250	AT1G03250.1	protein_coding		NA	data	244	0.335593	27.4739	25.6232	32.1696	23.2685	18.7271	23.8906
AT1G03260	AT1G03260	AT1G03260.1	protein_coding	SNARE associated Golgi protein family	NA	data	245	0.989383	8.61681	6.17404	7.37745	6.0433	5.91278	8.35132
AT1G03270	AT1G03270	AT1G03270.1	protein_coding	CBS domain-containing protein with a domain of unknown function (DUF21)	NA	data	246	0.897728	1.23003	2.07305	1.52198	0.948011	0.736879	2.23586
AT1G03280	AT1G03280	AT1G03280.1	protein_coding	Transcription factor TFIIE, alpha subunit	NA	data	247	0.236332	19.9644	18.308	15.8483	15.5586	12.948	11.2228
AT1G03290	AT1G03290	AT1G03290.1	protein_coding		NA	data	248	0.434879	9.69915	5.33668	7.73751	4.86065	4.17636	7.37483
AT1G03310	AT1G03310	AT1G03310.1	protein_coding	debranching enzyme 1	AtBE2, ATISA2, BE2, DBE1, ISA2	data	250	4.05223e-07	22.3383	21.756	18.4749	8.62714	6.23213	11.103
AT1G03330	AT1G03330	AT1G03330.1	protein_coding	Small nuclear ribonucleoprotein family protein	LSM2	data	252	0.711243	55.7392	62.8442	62.003	56.6495	53.575	60.2549
AT1G03340	AT1G03340	AT1G03340.1	protein_coding		NA	data	253	0.229604	1.23226	1.62866	1.52395	0.231161	1.11311	0.83316
AT1G03350	AT1G03350	AT1G03350.1	protein_coding	BSD domain-containing protein	NA	data	254	0.874829	28.9031	28.147	31.8246	28.2664	25.042	23.7313
AT1G03360	AT1G03360	AT1G03360.1	protein_coding	ribosomal RNA processing 4	ATRRP4, RRP4	data	255	4.44719e-05	10.2942	11.1806	9.75665	14.6397	20.7247	15.3657
AT1G03365	AT1G03365	NA	NA	NA	NA	data	NA	0.915929	7.27196	5.60236	5.75425	5.46375	5.9332	5.98545
AT1G03370	AT1G03370	AT1G03370.1	protein_coding	C2 calcium/lipid-binding and GRAM domain containing protein	NA	data	256	0.048287	6.37315	7.95062	8.57237	9.86861	9.51822	9.61204
AT1G03380	AT1G03380	AT1G03380.1	protein_coding	homolog of yeast autophagy 18 (ATG18) G	ATATG18G, ATG18G	data	257	0.0573096	9.99651	8.26138	7.40447	3.04827	4.79169	6.80936
AT1G03400	AT1G03400	AT1G03400.1	protein_coding	2-oxoglutarate (2OG) and Fe(II)-dependent oxygenase superfamily protein	NA	data	259	0.00722523	17.3074	15.3455	17.2871	10.4813	10.5944	9.83308
AT1G03410	AT1G03410	AT1G03410.1	protein_coding	2-oxoglutarate (2OG) and Fe(II)-dependent oxygenase superfamily protein	2A6	data	260	0.92623	4.05415	5.21376	6.67244	6.09796	5.09701	3.82032
AT1G03420	AT1G03420	AT1G03420.1	transposable_element_gene	transposable element gene	Sadhu4-2	data	261	3.40901e-10	7.45905	8.61074	6.54062	17.0622	16.316	14.4151
AT1G03430	AT1G03430	AT1G03430.1	protein_coding	histidine-containing phosphotransfer factor 5	AHP5	data	262	0.0856523	15.1173	15.7722	13.4954	17.7149	13.9383	20.2688
AT1G03440	AT1G03440	AT1G03440.1	protein_coding	Leucine-rich repeat (LRR) family protein	NA	data	263	0.729881	6.7814	4.71528	4.99247	2.5934	3.57052	6.69472
AT1G03445	AT1G03445	AT1G03445.1	protein_coding	Serine/threonine protein phosphatase family protein	BSU1	data	264	0.00103654	2.95971	4.59703	2.17154	0.820627	0.978351	0.962301
AT1G03457	AT1G03457	AT1G03457.1	protein_coding	RNA-binding (RRM/RBD/RNP motifs) family protein	AtBRN2, BRN2	data	265	0.39424	4.54702	6.05594	4.22731	5.82849	6.09946	4.44584
AT1G03470	AT1G03470	AT1G03470.1	protein_coding	Kinase interacting (KIP1-like) family protein	NET3A	data	266	0.112835	8.26134	9.47127	6.40654	5.09969	5.42981	4.99645
AT1G03475	AT1G03475	AT1G03475.1	protein_coding	Coproporphyrinogen III oxidase	ATCPO-I, HEMF1, LIN2	data	267	0.972388	161.479	172.716	130.505	131.578	134.51	152.81
AT1G03495	AT1G03495	AT1G03495.1	protein_coding	HXXXD-type acyl-transferase family protein	NA	data	269	0.00133618	18.9821	10.8218	14.9144	6.22766	8.82346	7.13418
AT1G03502	AT1G03502	NA	NA	NA	NA	data	NA	0.607738	0.987832	0.590053	0.761428	0.35465	0.742926	0.275355
AT1G03510	AT1G03510	AT1G03510.1	protein_coding	Tetratricopeptide repeat (TPR)-like superfamily protein	NA	data	270	0.0347294	1.11112	0.58907	0.773836	0	0.492779	0
AT1G03520	AT1G03520	AT1G03520.1	protein_coding	Core-2/I-branching beta-1,6-N-acetylglucosaminyltransferase family protein	NA	data	271	0.508209	3.56114	4.7559	4.34178	3.69499	6.02046	4.17691
AT1G03530	AT1G03530	AT1G03530.1	protein_coding	nuclear assembly factor 1	ATNAF1, NAF1	data	272	0.0108745	3.80675	3.37879	4.55939	6.50978	5.68125	5.69161
AT1G03540	AT1G03540	AT1G03540.1	protein_coding	Pentatricopeptide repeat (PPR-like) superfamily protein	NA	data	273	0.26438	0.37065	0	0.107935	0.238055	0.247646	0.69229
AT1G03550	AT1G03550	AT1G03550.1	protein_coding	Secretory carrier membrane protein (SCAMP) family protein	AtSCAMP4, SCAMP4	data	274	0.901954	3.93367	2.4776	2.91855	3.6856	2.71212	2.49508
AT1G03560	AT1G03560	AT1G03560.1	protein_coding	Pentatricopeptide repeat (PPR-like) superfamily protein	NA	data	275	0.162113	1.84727	1.77105	2.50376	1.06467	0.608914	1.389
AT1G03590	AT1G03590	AT1G03590.1	protein_coding	Protein phosphatase 2C family protein	NA	data	276	4.77042e-07	9.69023	9.10219	9.41783	15.4682	18.5871	15.1876
AT1G03600	AT1G03600	AT1G03600.1	protein_coding	photosystem II family protein	PSB27	data	277	1.79456e-11	271.781	313.858	281.942	436.92	442.819	465.823
AT1G03610	AT1G03610	AT1G03610.1	protein_coding	Protein of unknown function (DUF789)	NA	data	278	0.912313	24.5951	24.7713	30.7455	22.0742	22.0847	25.739
AT1G03620	AT1G03620	AT1G03620.1	protein_coding	ELMO/CED-12 family protein	NA	data	279	0.821172	1.86173	0.88086	0.42789	1.54718	0.861534	0.971145
AT1G03630	AT1G03630	AT1G03630.1	protein_coding	protochlorophyllide oxidoreductase C	POR C, PORC	data	280	1.68065e-08	182.226	180.143	162.86	100.896	95.8357	97.9714
AT1G03650	AT1G03650	AT1G03650.1	protein_coding	Acyl-CoA N-acyltransferases (NAT) superfamily protein	NA	data	281	1	5.91156	4.86448	4.55606	4.39106	4.3336	4.94959
AT1G03660	AT1G03660	AT1G03660.1	protein_coding	Ankyrin-repeat containing protein	NA	data	282	0.901954	0.98628	1.03526	1.08829	0.353152	0.86603	1.25726
AT1G03680	AT1G03680	NA	NA	thioredoxin M-type 1, ARABIDOPSIS THIOREDOXIN M-TYPE 1, thioredoxin M-type 1, THIOREDOXIN M-TYPE 1	ATHM1, ATM1, THM1, TRX-M1	data	NA	0.641971	408.044	430.963	378.841	328.061	332.953	368.658
AT1G03687	AT1G03687	AT1G03687.1	protein_coding	DTW domain-containing protein	NA	data	284	0.746173	10.3531	9.88477	7.14776	8.78758	8.39364	9.18049
AT1G03700	AT1G03700	AT1G03700.1	protein_coding	Uncharacterised protein family (UPF0497)	NA	data	285	4.2939e-05	2.32043	1.89213	0.404483	8.11244	2.95413	8.81036
AT1G03710	AT1G03710	AT1G03710.1	protein_coding	Cystatin/monellin superfamily protein	NA	data	286	0.0382594	1.09343	2.80316	1.8392	4.05165	3.71623	2.36224
AT1G03730	AT1G03730	AT1G03730.1	protein_coding		NA	data	288	0.455168	11.1752	11.3339	14.7762	14.0356	15.5959	9.69959
AT1G03740	AT1G03740	AT1G03740.1	protein_coding	Protein kinase superfamily protein	NA	data	289	0.0293484	9.08757	11.657	9.60098	12.1373	12.62	12.9581
AT1G03750	AT1G03750	AT1G03750.1	protein_coding	switch 2	CHR9	data	290	0.10108	2.51392	1.92329	3.22821	1.83539	1.07659	0.769513
AT1G03760	AT1G03760	AT1G03760.1	protein_coding	Prefoldin chaperone subunit family protein	NA	data	291	0.188642	6.22406	5.73745	5.56897	6.84143	6.70567	6.87588
AT1G03770	AT1G03770	AT1G03770.1	protein_coding	RING 1B	ATRING1B, RING1B	data	292	0.495574	1.8427	1.76556	2.39032	2.61811	3.18109	1.38382
AT1G03780	AT1G03780	AT1G03780.1	protein_coding	targeting protein for XKLP2	AtTPX2, TPX2	data	293	0.835753	3.68986	4.96411	3.2058	3.20931	4.57526	3.62145
AT1G03790	AT1G03790	AT1G03790.1	protein_coding	Zinc finger C-x8-C-x5-C-x3-H type family protein	AtTZF4, SOM, TZF4	data	294	0.48271	0.61613	0.143732	0	0.355249	0.494224	0.557103
AT1G03800	AT1G03800	AT1G03800.1	protein_coding	ERF domain protein 10	ATERF10, ERF10	data	295	0.0559026	1.607	1.03548	0.541408	0.113663	0.118242	0.554855
AT1G03820	AT1G03820	AT1G03820.1	protein_coding		NA	data	297	8.03969e-10	18.1512	13.8969	14.4697	3.98498	6.38945	5.23504
AT1G03830	AT1G03830	AT1G03830.1	protein_coding	guanylate-binding family protein	NA	data	298	0.706835	1.8475	2.06936	1.8475	2.02356	1.48177	0.686635
AT1G03840	AT1G03840	AT1G03840.1	protein_coding	C2H2 and C2HC zinc fingers superfamily protein	MGP	data	299	0.0693862	2.71348	2.51311	2.17329	1.78122	0.73102	0.824026
AT1G03850	AT1G03850	AT1G03850.1	protein_coding	Glutaredoxin family protein	ATGRXS13, GRXS13	data	300	2.14486e-32	18.0271	15.1413	17.4238	58.3899	65.2301	48.3756
AT1G03860	AT1G03860	AT1G03860.1	protein_coding	prohibitin 2	ATPHB2, PHB2	data	301	0.798122	112.886	107.586	119.966	106.315	101.902	107.73
AT1G03870	AT1G03870	AT1G03870.1	protein_coding	FASCICLIN-like arabinoogalactan 9	FLA9	data	302	1.24259e-10	58.7397	81.2226	44.6712	195.126	197.004	107.401
AT1G03900	AT1G03900	AT1G03900.1	protein_coding	non-intrinsic ABC protein 4	ABCI18, ATNAP4, NAP4	data	305	0.00412268	74.9356	78.0574	74.1557	88.1739	96.5694	82.2055
AT1G03905	AT1G03905	NA	NA	ATP-binding cassette I19	ABCI19	data	NA	0.779255	8.36512	8.93125	7.81203	8.37312	6.03396	6.26344
AT1G03910	AT1G03910	AT1G03910.1	protein_coding		CTN	data	306	2.14449e-06	29.0524	22.1359	28.7133	12.4078	10.1651	14.6904
AT1G03920	AT1G03920	AT1G03920.1	protein_coding	Protein kinase family protein	NA	data	307	0.722398	1.1089	1.48053	0.211705	1.07072	0.490547	0.131389
AT1G03930	AT1G03930	AT1G03930.1	protein_coding	dual specificity kinase 1	ADK1, CKL9ALPHA, CKL9BETA	data	308	0.36361	17.8453	17.5488	14.49	13.6527	12.7031	11.9711
AT1G03940	AT1G03940	AT1G03940.1	protein_coding	HXXXD-type acyl-transferase family protein	NA	data	309	0.0010718	7.54578	5.54071	7.27572	2.61844	3.86958	1.2718
AT1G03950	AT1G03950	AT1G03950.1	protein_coding	vacuolar protein sorting-associated protein 2.3	VPS2.3	data	310	0.901838	21.3307	19.4135	20.9006	17.9312	16.4047	19.408
AT1G03960	AT1G03960	AT1G03960.1	protein_coding	Calcium-binding EF hand family protein	NA	data	311	0.50773	4.17505	4.42754	4.01645	2.72152	2.83116	3.75345
AT1G03970	AT1G03970	AT1G03970.1	protein_coding	G-box binding factor 4	GBF4	data	312	2.29007e-14	22.3439	21.4424	25.3081	7.33233	7.94812	8.01362
AT1G03980	AT1G03980	AT1G03980.1	protein_coding	phytochelatin synthase 2	ATPCS2, PCS2	data	313	0.953565	0.705717	0.275146	0.821258	0.893527	0	0.512395
AT1G04000	AT1G04000	AT1G04000.1	protein_coding		NA	data	315	0.979154	19.7382	13.8652	9.96071	15.1041	12.2221	10.6856
AT1G04010	AT1G04010	AT1G04010.1	protein_coding	phospholipid sterol acyl transferase 1	ATPSAT1, ERP1, PSAT1	data	316	0.138061	3.4564	3.25168	2.82494	1.41646	1.72285	2.22309
AT1G04020	AT1G04020	AT1G04020.1	protein_coding	breast cancer associated RING 1	ATBARD1, BARD1, ROW1	data	317	0.575955	5.407	6.93953	5.8607	6.30056	4.6857	8.0895
AT1G04030	AT1G04030	AT1G04030.1	protein_coding		NA	data	318	0.889709	1.92016	2.15662	1.99252	1.55686	1.64327	1.68934
AT1G04040	AT1G04040	AT1G04040.1	protein_coding	HAD superfamily, subfamily IIIB acid phosphatase	NA	data	319	5.42187e-07	56.3615	86.3113	56.4094	132.293	150.393	92.0165
AT1G04050	AT1G04050	AT1G04050.1	protein_coding	homolog of SU(var)3-9 1	SDG13, SUVR1	data	320	0.957731	0.985289	0.586999	0.759187	0.472029	0.615709	1.25614
AT1G04070	AT1G04070	AT1G04070.1	protein_coding	translocase of outer membrane 22-I	ATTOM22-I, TOM22-I	data	321	0.324736	22.0275	22.8745	21.9219	15.3972	21.0041	14.4018
AT1G04080	AT1G04080	AT1G04080.1	protein_coding	Tetratricopeptide repeat (TPR)-like superfamily protein	PRP39	data	322	0.35778	44.7463	42.1457	47.8887	46.9134	42.0493	46.4098
AT1G04090	AT1G04090	AT1G04090.1	protein_coding	Plant protein of unknown function (DUF946)	NA	data	323	0.648021	0.122618	0.5943	0.54573	0.238231	0.123166	0.279359
AT1G04100	AT1G04100	AT1G04100.1	protein_coding	indoleacetic acid-induced protein 10	IAA10	data	324	0.418581	5.43103	4.12505	5.21669	3.91629	2.95211	3.75067
AT1G04110	AT1G04110	AT1G04110.1	protein_coding	Subtilase family protein	AtSDD1, SDD1	data	325	0.341686	0.612511	0.288408	0.321151	0.351754	0.739913	1.16428
AT1G04120	AT1G04120	AT1G04120.1	protein_coding	multidrug resistance-associated protein 5	ABCC5, ATABCC5, ATMRP5, MRP5, MRP5	data	326	0.516358	6.99284	10.334	8.33093	9.86779	6.65014	10.3067
AT1G04130	AT1G04130	AT1G04130.1	protein_coding	Tetratricopeptide repeat (TPR)-like superfamily protein	AtTPR2, TPR2	data	327	4.12096e-09	31.1211	25.5378	32.2022	12.2674	14.3823	12.2676
AT1G04140	AT1G04140	AT1G04140.1	protein_coding	Transducin family protein / WD-40 repeat family protein	NA	data	328	0.800902	32.1361	29.7967	31.1747	24.1992	26.1714	29.3606
AT1G04160	AT1G04160	AT1G04160.1	protein_coding	myosin XI B	ATXIB, XI-8, XI-B, XIB	data	330	0.196635	1.72918	0.884141	1.41498	0.231635	0.988941	0.55267
AT1G04170	AT1G04170	AT1G04170.1	protein_coding	eukaryotic translation initiation factor 2 gamma subunit	EIF2 GAMMA	data	331	0.522272	71.6398	83.3482	71.3957	71.8289	76.2137	71.0387
AT1G04190	AT1G04190	AT1G04190.1	protein_coding	Tetratricopeptide repeat (TPR)-like superfamily protein	TPR3	data	333	0.827868	30.1561	27.4311	24.8033	26.0129	27.9336	22.6275
AT1G04200	AT1G04200	AT1G04200.1	protein_coding		NA	data	334	1	9.72996	9.00534	6.17606	6.88204	8.00826	7.21298
AT1G04210	AT1G04210	AT1G04210.1	protein_coding	Leucine-rich repeat protein kinase family protein	NA	data	335	0.982686	10.3295	10.9159	11.1203	7.57957	11.6547	9.32936
AT1G04220	AT1G04220	AT1G04220.1	protein_coding	3-ketoacyl-CoA synthase 2	KCS2	data	336	4.55781e-11	4.59872	5.76036	3.78492	12.7401	10.542	14.2651
AT1G04230	AT1G04230	AT1G04230.1	protein_coding	Protein of unknown function (DUF2361)	NA	data	337	0.419738	10.9884	7.22004	8.58304	6.16542	7.90976	5.68407
AT1G04240	AT1G04240	AT1G04240.1	protein_coding	AUX/IAA transcriptional regulator family protein	IAA3, SHY2	data	338	1.46821e-11	16.6741	14.8057	12.5002	33.4761	33.8374	24.9221
AT1G04250	AT1G04250	AT1G04250.1	protein_coding	AUX/IAA transcriptional regulator family protein	AXR3, IAA17	data	339	0.61402	102.093	119.438	98.0112	100.465	108.699	95.8925
AT1G04260	AT1G04260	AT1G04260.1	protein_coding	CAMV movement protein interacting protein 7	MPI7, MPIP7, PRA1.D	data	340	0.00196165	13.741	14.5861	13.2011	17.9702	20.3933	16.8246
AT1G04270	AT1G04270	AT1G04270.1	protein_coding	cytosolic ribosomal protein S15	RPS15	data	341	0.00156063	560.374	601.647	574.373	708.979	716.755	625.499
AT1G04280	AT1G04280	AT1G04280.1	protein_coding	P-loop containing nucleoside triphosphate hydrolases superfamily protein	NA	data	342	0.965041	26.5942	23.8978	21.4839	23.7709	20.1161	19.3071
AT1G04290	AT1G04290	AT1G04290.1	protein_coding	Thioesterase superfamily protein	NA	data	343	0.00935352	66.1843	59.4751	60.5415	38.8099	43.904	45.1462
AT1G04295	AT1G04295	NA	NA	NA	NA	data	NA	0.68017	0	0.43825	0.755011	0	0.339186	0.220739
AT1G04300	AT1G04300	AT1G04300.1	protein_coding	TRAF-like superfamily protein	NA	data	344	0.452168	12.1856	12.8436	12.2741	9.60906	10.3702	9.0702
AT1G04310	AT1G04310	AT1G04310.1	protein_coding	ethylene response sensor 2	ERS2	data	345	0.30015	3.08624	1.91754	2.39249	1.18247	1.97808	1.24609
AT1G04330	AT1G04330	AT1G04330.1	protein_coding		NA	data	346	0.000140552	2.83887	2.2166	2.94028	0.943618	0.23366	0.544433
AT1G04340	AT1G04340	AT1G04340.1	protein_coding	HR-like lesion-inducing protein-related	NA	data	347	0.313496	39.3393	44.2563	38.0576	43.2924	41.1359	38.6562
AT1G04350	AT1G04350	AT1G04350.1	protein_coding	2-oxoglutarate (2OG) and Fe(II)-dependent oxygenase superfamily protein	NA	data	348	5.35629e-24	92.735	77.7965	73.0911	27.2919	26.5514	28.8137
AT1G04360	AT1G04360	AT1G04360.1	protein_coding	RING/U-box superfamily protein	NA	data	349	0.402994	0.489355	0.28955	0.650215	1.19151	0.865531	0.273036
AT1G04370	AT1G04370	AT1G04370.1	protein_coding	Ethylene-responsive element binding factor 14	ATERF14, ERF14	data	350	0.378302	0.121936	0.146415	0.216903	0.237572	0.371806	0.559633
AT1G04390	AT1G04390	AT1G04390.1	protein_coding	BTB/POZ domain-containing protein	NA	data	352	0.142536	2.21817	2.06738	2.61191	1.54263	1.35545	0.684767
AT1G04400	AT1G04400	AT1G04400.1	protein_coding	cryptochrome 2	AT-PHH1, ATCRY2, CRY2, FHA, PHH1	data	353	0.600285	71.983	72.8758	65.6513	70.1495	56.3532	76.4608
AT1G04410	AT1G04410	AT1G04410.1	protein_coding	Lactate/malate dehydrogenase family protein	c-NAD-MDH1	data	354	0.00191686	607.057	627.635	678.892	750.743	764.068	729.051
AT1G04420	AT1G04420	AT1G04420.1	protein_coding	NAD(P)-linked oxidoreductase superfamily protein	NA	data	355	0.268321	58.7673	54.4542	47.6376	41.5467	36.8266	46.5679
AT1G04425	AT1G04425	NA	NA	NA	NA	data	NA	0.0111752	10.433	9.27431	6.26194	13.9289	11.0008	11.1343
AT1G04430	AT1G04430	AT1G04430.1	protein_coding	S-adenosyl-L-methionine-dependent methyltransferases superfamily protein	NA	data	356	1.45398e-09	47.3988	41.933	51.5695	86.3609	92.4793	67.3917
AT1G04440	AT1G04440	AT1G04440.1	protein_coding	casein kinase like 13	CKL13	data	357	0.816829	35.0956	27.2389	33.5538	26.2179	27.6481	28.4972
AT1G04480	AT1G04480	AT1G04480.1	protein_coding	Ribosomal protein L14p/L23e family protein	NA	data	360	3.16698e-06	361.837	434.389	388.023	531.097	545.196	514.252
AT1G04490	AT1G04490	AT1G04490.1	protein_coding	Protein of unknown function (DUF3527)	NA	data	361	1	0.493885	0.294989	0.107166	0.476881	0	0.278165
AT1G04510	AT1G04510	AT1G04510.1	protein_coding	MOS4-associated complex 3A	MAC3A	data	363	0.93665	28.3839	29.2314	24.8406	22.1855	25.529	24.3954
AT1G04520	AT1G04520	AT1G04520.1	protein_coding	plasmodesmata-located protein 2	PDLP2	data	364	0.428117	10.8144	12.3879	10.9548	11.4727	12.9808	10.6977
AT1G04530	AT1G04530	AT1G04530.1	protein_coding	Tetratricopeptide repeat (TPR)-like superfamily protein	TPR4	data	365	0.901365	49.4464	46.7418	44.7105	44.3971	39.2358	45.2001
AT1G04550	AT1G04550	AT1G04550.1	protein_coding	AUX/IAA transcriptional regulator family protein	BDL, IAA12	data	367	0.95155	18.1617	10.1467	10.8007	12.7119	12.4499	10.6936
AT1G04555	AT1G04555	NA	NA	NA	NA	data	NA	0.0168172	9.0015	7.08302	8.37303	4.97673	4.9279	4.00912
AT1G04570	AT1G04570	AT1G04570.1	protein_coding	Major facilitator superfamily protein	NA	data	369	1.00868e-09	9.13164	7.21842	10.7678	1.88123	1.8199	2.86928
AT1G04590	AT1G04590	AT1G04590.1	protein_coding		NA	data	371	0.650693	12.9097	9.38847	10.7462	10.6929	12.6196	9.44743
AT1G04610	AT1G04610	AT1G04610.1	protein_coding	YUCCA 3	YUC3	data	373	0.621082	1.11101	0.439913	0.322974	1.43226	0.617328	0.414824
AT1G04620	AT1G04620	AT1G04620.1	protein_coding	coenzyme F420 hydrogenase family / dehydrogenase, beta subunit family	HCAR	data	374	2.97404e-11	34.027	39.8193	29.5605	12.0043	14.7331	14.6361
AT1G04630	AT1G04630	AT1G04630.1	protein_coding	GRIM-19 protein	MEE4	data	375	0.000188407	67.4492	60.5961	62.7091	74.3735	82.9111	83.2633
AT1G04635	AT1G04635	NA	NA	, EMBRYO DEFECTIVE 1687, A. thaliana homolog of yeast POP5	AtPOP5, EMB1687, POP5	data	NA	0.430064	4.41418	5.59838	6.29837	5.70022	8.54779	4.15491
AT1G04640	AT1G04640	AT1G04640.1	protein_coding	lipoyltransferase 2	LIP2	data	376	0.00246197	50.7905	56.9602	57.4074	29.0894	33.8567	40.7118
AT1G04650	AT1G04650	AT1G04650.1	protein_coding		NA	data	377	1	0.49041	0.439839	0.541736	0.353692	0.243279	0.555276
AT1G04660	AT1G04660	AT1G04660.1	protein_coding	glycine-rich protein	NA	data	378	0.384778	0.367482	0.292232	0.761593	0.954002	0.992437	0.416088
AT1G04680	AT1G04680	AT1G04680.1	protein_coding	Pectin lyase-like superfamily protein	NA	data	380	0.248512	24.5977	25.1902	17.528	27.8264	28.3242	17.735
AT1G04690	AT1G04690	AT1G04690.1	protein_coding	potassium channel beta subunit 1	KAB1, KV-BETA1	data	381	0.0508415	99.5351	95.0193	88.9107	98.9077	107.302	99.1598
AT1G04700	AT1G04700	AT1G04700.1	protein_coding	PB1 domain-containing protein tyrosine kinase	NA	data	382	0.922127	0.491961	0.292679	0.324287	0.475024	0.369499	0.41651
AT1G04710	AT1G04710	AT1G04710.1	protein_coding	peroxisomal 3-ketoacyl-CoA thiolase 4	KAT1, PKT4	data	383	0.000665354	25.0524	20.3506	24.6793	13.0081	13.8788	14.0327
AT1G04730	AT1G04730	AT1G04730.1	protein_coding	P-loop containing nucleoside triphosphate hydrolases superfamily protein	CTF18	data	384	0.986361	0.979874	2.77112	0.863822	1.18581	1.47667	1.67157
AT1G04750	AT1G04750	AT1G04750.1	protein_coding	vesicle-associated membrane protein 721	AT VAMP7B, ATVAMP721, VAMP721, VAMP7B	data	385	0.105978	96.8934	96.075	94.9341	101.711	100.592	98.6602
AT1G04760	AT1G04760	AT1G04760.1	protein_coding	vesicle-associated membrane protein 726	ATVAMP726, VAMP726	data	386	1	0.489357	1.03466	0.540808	0.708583	0.242221	0.694607
AT1G04770	AT1G04770	AT1G04770.1	protein_coding	Tetratricopeptide repeat (TPR)-like superfamily protein	NA	data	387	0.845556	38.066	37.3447	33.7775	29.6696	28.5014	35.9132
AT1G04778	AT1G04778	NA	NA	NA	NA	data	NA	0.202538	0.8636	0.887948	0.433094	0.474365	0	0.275214
AT1G04780	AT1G04780	AT1G04780.1	protein_coding	Ankyrin repeat family protein	NA	data	388	0.186746	16.1058	13.1248	12.9948	10.1947	11.1203	8.86319
AT1G04790	AT1G04790	AT1G04790.1	protein_coding	RING/U-box superfamily protein	NA	data	389	0.401431	8.0041	9.46192	6.83731	6.53019	6.16997	5.12816
AT1G04800	AT1G04800	AT1G04800.1	protein_coding	glycine-rich protein	NA	data	390	2.42476e-14	40.9615	29.3676	34.4121	73.5866	62.4283	71.6398
AT1G04810	AT1G04810	AT1G04810.1	protein_coding	26S proteasome regulatory complex, non-ATPase subcomplex, Rpn2/Psmd1 subunit	NA	data	391	0.0119221	28.5604	24.0516	25.645	16.9526	17.0035	17.7616
AT1G04820	AT1G04820	AT1G04820.1	protein_coding	tubulin alpha-4 chain	TOR2, TUA4	data	392	1.34076e-05	218.645	232.664	190.785	288.726	322.305	256.706
AT1G04830	AT1G04830	AT1G04830.1	protein_coding	Ypt/Rab-GAP domain of gyp1p superfamily protein	NA	data	393	0.122298	7.87411	8.41022	9.35071	5.68448	6.28623	4.97677
AT1G04850	AT1G04850	AT1G04850.1	protein_coding	ubiquitin-associated (UBA)/TS-N domain-containing protein	NA	data	395	0.715089	84.3042	75.9767	79.4727	68.3506	71.9857	63.569
AT1G04860	AT1G04860	AT1G04860.1	protein_coding	ubiquitin-specific protease 2	ATUBP2, UBP2	data	396	0.709114	11.4508	9.57692	10.0793	11.2938	9.25807	9.59281
AT1G04870	AT1G04870	AT1G04870.1	protein_coding	protein arginine methyltransferase 10	ATPRMT10, PRMT10	data	397	0.0106026	21.7133	31.5444	22.3178	34.096	35.0271	27.5405
AT1G04900	AT1G04900	AT1G04900.1	protein_coding	Protein of unknown function (DUF185)	NA	data	400	0.650764	7.62223	9.89752	8.77746	5.68213	8.0353	7.20411
AT1G04910	AT1G04910	AT1G04910.1	protein_coding	O-fucosyltransferase family protein	NA	data	401	0.290294	13.4108	12.2285	11.9319	16.9037	10.6036	13.3579
AT1G04920	AT1G04920	AT1G04920.1	protein_coding	sucrose phosphate synthase 3F	ATSPS3F, SPS3F	data	402	0.728785	0.244553	0.44267	0.543815	0.475803	0.494972	0.557946
AT1G04930	AT1G04930	AT1G04930.1	protein_coding	hydroxyproline-rich glycoprotein family protein	NA	data	403	0.616696	5.27797	6.03949	7.93512	7.97229	7.17152	4.8519
AT1G04940	AT1G04940	AT1G04940.1	protein_coding	translocon at the inner envelope membrane of chloroplasts 20	atTIC20, AtTic20-I, TIC20, Tic20-I	data	404	0.240281	102.344	101.192	83.5082	66.6747	74.8423	81.7548
AT1G04945	AT1G04945	NA	NA	NA	NA	data	NA	0.929235	6.72584	4.9943	4.70936	4.32049	3.91238	7.20514
AT1G04950	AT1G04950	AT1G04950.1	protein_coding	TATA BOX ASSOCIATED FACTOR II 59	ATTAF6, EMB2781, TAF6, TAFII59	data	405	0.964909	12.6808	12.0971	10.0849	10.8278	9.621	10.0019
AT1G04960	AT1G04960	AT1G04960.1	protein_coding	Protein of unknown function (DUF1664)	NA	data	406	0.245969	34.4601	39.2694	31.6993	25.6211	28.6354	26.6563
AT1G04970	AT1G04970	AT1G04970.1	protein_coding	lipid-binding serum glycoprotein family protein	NA	data	407	0.994487	27.3444	21.2101	28.4822	23.1063	22.6049	23.9351
AT1G04980	AT1G04980	AT1G04980.1	protein_coding	PDI-like 2-2	ATPDI10, ATPDIL2-2, PDI10, PDIL2-2	data	408	4.07489e-06	17.7462	17.2927	22.2155	8.26752	8.84993	9.55431
AT1G04985	AT1G04985	AT1G04985.1	protein_coding		NA	data	409	0.353115	37.8651	37.0633	41.6923	37.507	41.2795	38.8757
AT1G04990	AT1G04990	AT1G04990.1	protein_coding	Zinc finger C-x8-C-x5-C-x3-H type family protein	NA	data	410	0.559067	7.02354	9.01472	7.91489	5.85302	5.92801	6.90424
AT1G05000	AT1G05000	AT1G05000.1	protein_coding	Phosphotyrosine protein phosphatases superfamily protein	AtPFA-DSP1, PFA-DSP1	data	411	0.492155	24.2064	24.8173	20.4139	15.8954	21.7292	17.5786
AT1G05010	AT1G05010	AT1G05010.1	protein_coding	ethylene-forming enzyme	ACO4, EAT1, EFE	data	412	0.655519	308.238	287.327	312.193	251.449	286.869	323.821
AT1G05020	AT1G05020	AT1G05020.1	protein_coding	ENTH/ANTH/VHS superfamily protein	NA	data	413	1	0.864097	0.5905	0.214714	0.115341	0.618637	0.697345
AT1G05030	AT1G05030	AT1G05030.1	protein_coding	Major facilitator superfamily protein	NA	data	414	0.873094	6.88979	8.42196	6.0738	5.45425	5.05068	7.51444
AT1G05055	AT1G05055	NA	NA	, general transcription factor II H2	ATGTF2H2, GTF2H2	data	NA	0.277234	11.8185	9.5714	8.34	11.5374	10.4814	10.2902
AT1G05060	AT1G05060	AT1G05060.1	protein_coding		NA	data	416	0.0400523	21.8188	17.4096	20.0924	10.8817	12.1927	15.8518
AT1G05065	AT1G05065	NA	NA	CLAVATA3/ESR-RELATED 20	CLE20	data	NA	0.810961	0.740734	0.29335	0.324779	0.11606	0.494723	0.276619
AT1G05070	AT1G05070	AT1G05070.1	protein_coding	Protein of unknown function (DUF1068)	NA	data	417	3.17075e-06	21.0034	20.861	19.2609	30.4591	29.8998	28.6408
AT1G05090	AT1G05090	AT1G05090.1	protein_coding	dentin sialophosphoprotein-related	NA	data	419	0.169369	0.17078	0	0.142895	0	0.650248	0.610722
AT1G05100	AT1G05100	AT1G05100.1	protein_coding	mitogen-activated protein kinase kinase kinase 18	MAPKKK18	data	420	0.0890625	5.5332	2.47138	5.53432	6.78072	5.80727	6.26507
AT1G05120	AT1G05120	AT1G05120.1	protein_coding	Helicase protein with RING/U-box domain	NA	data	421	0.386305	9.47785	8.84867	11.0905	7.47387	7.65655	7.07789
AT1G05135	AT1G05135	NA	NA	NA	NA	data	NA	2.87955e-27	111.349	116.863	161.826	427.14	448.351	361.032
AT1G05140	AT1G05140	AT1G05140.1	protein_coding	Peptidase M50 family protein	NA	data	422	4.20988e-07	44.9198	42.3854	44.8995	25.095	23.2201	22.5109
AT1G05150	AT1G05150	AT1G05150.1	protein_coding	Calcium-binding tetratricopeptide family protein	NA	data	423	0.602858	9.11388	8.70818	8.14388	7.96127	5.91342	6.66577
AT1G05160	AT1G05160	AT1G05160.1	protein_coding	cytochrome P450, family 88, subfamily A, polypeptide 3	ATKAO1, CYP88A3, KAO1	data	424	0.897938	3.44565	3.83933	2.1623	2.84769	2.71309	2.21513
AT1G05170	AT1G05170	AT1G05170.1	protein_coding	Galactosyltransferase family protein	NA	data	425	0.0663978	8.86084	10.0436	11.0926	8.18789	4.78662	5.25509
AT1G05180	AT1G05180	AT1G05180.1	protein_coding	NAD(P)-binding Rossmann-fold superfamily protein	AXR1	data	426	0.908876	19.2523	22.2752	26.1985	21.13	19.4818	21.9913
AT1G05190	AT1G05190	AT1G05190.1	protein_coding	Ribosomal protein L6 family	emb2394	data	427	0.917866	613.739	645.054	544.691	502.657	522.517	558.611
AT1G05200	AT1G05200	AT1G05200.1	protein_coding	glutamate receptor 3.4	ATGLR3.4, GLR3.4, GLUR3	data	428	0.482779	12.197	7.93957	11.4089	11.7771	10.8803	10.0162
AT1G05205	AT1G05205	NA	NA	NA	NA	data	NA	0.0989354	50.0818	51.8114	48.0759	36.0326	40.9736	33.9596
AT1G05210	AT1G05210	AT1G05210.1	protein_coding	Transmembrane protein 97, predicted	NA	data	429	0.164918	6.9137	10.0407	5.83995	9.63199	11.3913	6.8403
AT1G05220	AT1G05220	AT1G05220.1	protein_coding	Transmembrane protein 97, predicted	NA	data	430	0.494536	1.22921	2.07207	1.08363	0.947225	1.11005	0.548663
AT1G05230	AT1G05230	AT1G05230.1	protein_coding	homeodomain GLABROUS 2	HDG2	data	431	0.206335	5.11957	6.33808	5.97055	7.26091	5.80193	7.32141
AT1G05240	AT1G05240	AT1G05240.1	protein_coding	Peroxidase superfamily protein	NA	data	432	0.599096	37.0176	52.2235	21.6849	31.0685	57.1192	27.8799
AT1G05260	AT1G05260	AT1G05260.1	protein_coding	Peroxidase superfamily protein	RCI3, RCI3A	data	434	8.78411e-20	8.79209	17.8726	12.1271	49.7125	51.9646	38.9041
AT1G05270	AT1G05270	AT1G05270.1	protein_coding	TraB family protein	NA	data	435	0.555517	32.3853	29.7964	29.5344	27.6754	23.3052	24.0233
AT1G05300	AT1G05300	AT1G05300.1	protein_coding	zinc transporter 5 precursor	ZIP5	data	438	0.0912415	2.70653	1.46161	2.6048	2.25385	4.46391	3.76714
AT1G05310	AT1G05310	AT1G05310.1	protein_coding	Pectin lyase-like superfamily protein	NA	data	439	0.289565	2.09251	1.9165	2.50113	0.822125	1.22923	1.80719
AT1G05320	AT1G05320	AT1G05320.1	protein_coding		NA	data	440	0.670675	5.42383	4.57539	3.90619	3.37727	3.70282	3.75235
AT1G05340	AT1G05340	AT1G05340.1	protein_coding		NA	data	442	1.99873e-31	50.6783	51.0464	58.1717	146.147	134.906	177.753
AT1G05350	AT1G05350	AT1G05350.1	protein_coding	NAD(P)-binding Rossmann-fold superfamily protein	NA	data	443	0.00154209	17.551	20.2532	17.4416	24.5526	23.511	23.3588
AT1G05360	AT1G05360	AT1G05360.1	protein_coding		KMS2	data	444	0.145342	11.4542	11.8134	9.986	4.10704	7.38907	9.73439
AT1G05370	AT1G05370	NA	NA	NA	NA	data	NA	0.821172	1.26649	0.881437	0.648225	0.949666	0.364614	0.692048
AT1G05380	AT1G05380	AT1G05380.1	protein_coding	Acyl-CoA N-acyltransferase with RING/FYVE/PHD-type zinc finger protein	NA	data	445	0.654426	6.1531	6.94128	5.20553	3.18507	4.934	6.12383
AT1G05385	AT1G05385	NA	NA	LOW PSII ACCUMULATION 19,	LPA19, Psb27-H1	data	NA	0.00226245	33.7165	41.5284	37.0537	21.6508	25.0163	23.8429
AT1G05400	AT1G05400	AT1G05400.1	protein_coding		NA	data	446	0.0147712	4.44097	2.94815	4.35263	2.01122	1.09495	2.07739
AT1G05410	AT1G05410	AT1G05410.1	protein_coding	Protein of unknown function (DUF1423)	NA	data	447	0.00187806	9.81483	8.05963	11.3876	16.546	14.3466	12.2372
AT1G05420	AT1G05420	AT1G05420.1	protein_coding	ovate family protein 12	ATOFP12, OFP12	data	448	1.01138e-07	0.608405	0.283477	0.0987138	2.50481	2.48106	2.23463
AT1G05430	AT1G05430	AT1G05430.1	protein_coding		NA	data	449	0.933079	38.2827	33.5992	34.9719	32.411	31.7534	33.2217
AT1G05440	AT1G05440	AT1G05440.1	protein_coding	C-8 sterol isomerases	NA	data	450	0.0432205	0.362828	0.584688	0.648081	1.54868	1.73574	0.691864
AT1G05450	AT1G05450	AT1G05450.1	protein_coding	Bifunctional inhibitor/lipid-transfer protein/seed storage 2S albumin superfamily protein	NA	data	451	0.022531	0.863582	0.180072	0.214261	1.07352	0.867445	1.96147
AT1G05460	AT1G05460	AT1G05460.1	protein_coding	P-loop containing nucleoside triphosphate hydrolases superfamily protein	SDE3	data	452	0.988117	2.71182	2.32484	1.7342	2.13912	2.34997	1.24372
AT1G05470	AT1G05470	AT1G05470.1	protein_coding	DNAse I-like superfamily protein	CVP2	data	453	0.607884	1.84646	2.81322	1.40348	1.66305	1.22143	1.24755
AT1G05500	AT1G05500	AT1G05500.1	protein_coding	Calcium-dependent lipid-binding (CaLB domain) family protein	ATSYTE, NTMC2T2.1, NTMC2TYPE2.1, SYT5, SYTE	data	455	0.414223	12.3134	14.5842	18.1471	16.6409	14.5688	15.8602
AT1G05520	AT1G05520	AT1G05520.1	protein_coding	Sec23/Sec24 protein transport family protein	NA	data	457	0.847715	14.8992	13.4195	13.5722	12.7085	10.3533	12.6542
AT1G05540	AT1G05540	AT1G05540.1	protein_coding	Protein of unknown function (DUF295)	NA	data	459	0.083366	3.69611	5.03569	3.36777	1.77134	2.59068	2.21767
AT1G05560	AT1G05560	AT1G05560.1	protein_coding	UDP-glucosyltransferase 75B1	UGT1, UGT75B1	data	461	0.0279043	110.584	105.432	139.567	93.3683	54.8058	79.0601
AT1G05562	AT1G05562	NA	NA	NA	NA	data	NA	0.388566	0.612466	0.178078	0.131835	0.285802	0	0
AT1G05570	AT1G05570	AT1G05570.1	protein_coding	callose synthase 1	ATGSL06, ATGSL6, CALS1, GSL06, GSL6	data	462	4.11669e-05	6.1381	5.28402	5.41113	10.0419	9.53144	9.19835
AT1G05575	AT1G05575	NA	NA	NA	NA	data	NA	1.2549e-21	11.8188	9.27366	14.0295	31.8544	41.7906	35.1631
AT1G05590	AT1G05590	AT1G05590.1	protein_coding	beta-hexosaminidase 2	ATHEX3, HEXO2	data	464	0.29842	2.94537	3.23862	3.03417	4.16215	4.08051	2.77286
AT1G05600	AT1G05600	AT1G05600.1	protein_coding	Tetratricopeptide repeat (TPR)-like superfamily protein	EMB3101	data	465	0.166092	2.95524	2.8034	3.04287	2.37416	1.34785	1.09776
AT1G05620	AT1G05620	AT1G05620.1	protein_coding	uridine-ribohydrolase 2	NSH2, URH2	data	467	0.51641	27.6745	27.8878	26.7109	20.6282	27.5677	17.1141
AT1G05630	AT1G05630	AT1G05630.1	protein_coding	Endonuclease/exonuclease/phosphatase family protein	5PTASE13, AT5PTASE13	data	468	0.760221	1.84983	1.92314	1.30252	1.06714	1.35945	1.25137
AT1G05640	AT1G05640	AT1G05640.1	protein_coding	Ankyrin repeat family protein	NA	data	469	0.54943	0.865027	0.442595	0.106126	0.236074	0.120923	0.27683
AT1G05660	AT1G05660	AT1G05660.1	protein_coding	Pectin lyase-like superfamily protein	NA	data	471	0.0525301	0.366678	0.142245	0.32325	1.07306	1.24096	0.274655
AT1G05670	AT1G05670	AT1G05670.1	protein_coding	Pentatricopeptide repeat (PPR-like) superfamily protein	NA	data	472	0.951173	0.61644	0.737211	0.650652	0.83249	0.492042	0.695166
AT1G05675	AT1G05675	NA	NA	NA	NA	data	NA	0.000348239	0.501404	0.135623	0.754928	1.3122	1.86122	3.26295
AT1G05680	AT1G05680	AT1G05680.1	protein_coding	Uridine diphosphate glycosyltransferase 74E2	UGT74E2	data	473	0.00291948	7.00458	13.6459	20.8182	28.8202	20.2464	26.7021
AT1G05690	AT1G05690	AT1G05690.1	protein_coding	BTB and TAZ domain protein 3	BT3	data	474	0.740678	4.68608	3.39149	3.25581	2.6074	1.59048	4.55973
AT1G05700	AT1G05700	AT1G05700.1	protein_coding	Leucine-rich repeat transmembrane protein kinase protein	NA	data	475	0.930172	0	1.03831	0.215261	0.235774	0.245273	0.417002
AT1G05710	AT1G05710	AT1G05710.1	protein_coding	basic helix-loop-helix (bHLH) DNA-binding superfamily protein	NA	data	476	0.697442	20.3393	15.7792	13.2225	14.0068	13.8219	12.4903
AT1G05720	AT1G05720	AT1G05720.1	protein_coding	selenoprotein family protein	NA	data	477	0.5786	32.7204	32.2478	31.1985	30.9576	31.1165	30.7121
AT1G05730	AT1G05730	AT1G05730.1	protein_coding	Eukaryotic protein of unknown function (DUF842)	NA	data	478	0.0832533	3.4649	3.12776	3.27006	2.39532	1.59425	1.09728
AT1G05750	AT1G05750	AT1G05750.1	protein_coding	Tetratricopeptide repeat (TPR)-like superfamily protein	CLB19, PDE247	data	480	0.365295	3.48944	2.87558	3.8289	2.01638	3.16971	1.34008
AT1G05760	AT1G05760	AT1G05760.1	protein_coding	Mannose-binding lectin superfamily protein	RTM1	data	481	0.0406714	4.92563	3.44069	4.86414	5.94001	7.10183	5.46051
AT1G05770	AT1G05770	AT1G05770.1	protein_coding	Mannose-binding lectin superfamily protein	NA	data	482	0.77042	2.59142	1.47241	0.971602	1.54353	1.73038	2.09105
AT1G05780	AT1G05780	AT1G05780.1	protein_coding	Vacuolar ATPase assembly integral membrane protein VMA21-like domain	NA	data	483	0.76021	8.1084	11.9566	9.11633	9.26606	10.6105	8.31949
AT1G05785	AT1G05785	NA	NA	NA	NA	data	NA	0.494293	11.7988	12.2302	11.9331	11.7521	12.2256	12.2367
AT1G05790	AT1G05790	AT1G05790.1	protein_coding	lipase class 3 family protein	NA	data	484	0.191721	11.4684	8.85304	7.57737	7.35875	5.28663	6.24169
AT1G05805	AT1G05805	NA	NA	NA	NA	data	NA	0.000430041	22.7337	20.4425	21.5883	25.9032	29.4836	30.659
AT1G05810	AT1G05810	AT1G05810.1	protein_coding	RAB GTPase homolog A5E	ARA, ARA-1, ATRAB11D, ATRABA5E, RABA5E	data	486	0.366671	16.9612	17.8283	16.2653	19.6128	19.9043	13.7242
AT1G05820	AT1G05820	AT1G05820.1	protein_coding	SIGNAL PEPTIDE PEPTIDASE-LIKE 5	ATSPPL5, SPPL5	data	487	0.686908	1.11095	0.588861	0.322919	0.114023	0.367941	0.695799
AT1G05830	AT1G05830	AT1G05830.1	protein_coding	trithorax-like protein 2	ATX2, SDG30	data	488	0.959714	11.086	8.09722	8.68	8.78815	7.45179	9.32169
AT1G05835	AT1G05835	NA	NA	NA	NA	data	NA	1.9482e-05	10.3377	7.65621	6.78183	17.8681	14.1687	12.3697
AT1G05840	AT1G05840	AT1G05840.1	protein_coding	Eukaryotic aspartyl protease family protein	NA	data	489	0.189832	14.6102	16.3392	15.2114	16.0498	16.3822	17.3212
AT1G05850	AT1G05850	AT1G05850.1	protein_coding	Chitinase family protein	ATCTL1, CTL1, ELP, ELP1, ERH2, HOT2, POM1	data	490	6.02536e-08	396.369	371.116	395.865	540.855	593.391	505.791
AT1G05860	AT1G05860	AT1G05860.1	protein_coding		NA	data	491	0.344993	5.53464	8.13595	5.09795	4.26558	5.06075	3.59677
AT1G05870	AT1G05870	AT1G05870.1	protein_coding	Protein of unknown function (DUF1685)	NA	data	492	0.0485149	20.1123	19.5988	19.9688	25.3469	25.1077	19.1836
AT1G05890	AT1G05890	AT1G05890.1	protein_coding	RING/U-box superfamily protein	ARI5, ATARI5	data	494	0.392959	17.6262	11.9268	15.9861	12.9546	10.1069	11.5895
AT1G05900	AT1G05900	AT1G05900.1	protein_coding	endonuclease III 2	ATNTH2, NTH2	data	495	0.00343657	21.4694	13.8576	17.8325	10.4245	8.60052	10.8189
AT1G05910	AT1G05910	AT1G05910.1	protein_coding	cell division cycle protein 48-related / CDC48-related	NA	data	496	0.847994	5.91477	3.9727	4.99543	5.71113	2.94933	3.60561
AT1G05940	AT1G05940	AT1G05940.1	protein_coding	cationic amino acid transporter 9	CAT9	data	499	0.0284399	22.8733	23.9333	22.1741	17.1271	12.666	15.9638
AT1G05950	AT1G05950	AT1G05950.1	protein_coding		NA	data	500	0.16186	1.34983	1.47179	1.18996	3.46038	1.97918	1.1068
AT1G05960	AT1G05960	AT1G05960.1	protein_coding	ARM repeat superfamily protein	NA	data	501	0.627792	14.3911	14.1507	14.655	14.9119	12.0557	15.4515
AT1G05970	AT1G05970	AT1G05970.1	protein_coding	RNA-binding (RRM/RBD/RNP motifs) family protein	NA	data	502	0.170052	9.34253	11.3671	6.81373	9.26295	10.1323	12.9643
AT1G06000	AT1G06000	AT1G06000.1	protein_coding	UDP-Glycosyltransferase superfamily protein	NA	data	504	0.000349069	67.8503	74.1723	56.1481	75.076	88.7044	97.2344
AT1G06010	AT1G06010	AT1G06010.1	protein_coding		NA	data	505	0.577427	21.6283	19.3119	18.9748	19.9298	18.6484	19.8968
AT1G06020	AT1G06020	AT1G06020.1	protein_coding	pfkB-like carbohydrate kinase family protein	NA	data	506	5.33481e-15	8.44133	6.87236	5.56084	0.144568	0.964438	0.896029
AT1G06030	AT1G06030	AT1G06030.1	protein_coding	pfkB-like carbohydrate kinase family protein	NA	data	507	3.63442e-20	11.4183	11.1712	10.5857	1.6841	0	1.38606
AT1G06040	AT1G06040	AT1G06040.1	protein_coding	B-box zinc finger family protein	BBX24, STO	data	508	2.65788e-12	176.575	155.88	185.573	307.034	269.153	283.242
AT1G06050	AT1G06050	AT1G06050.1	protein_coding	Protein of unknown function (DUF1336)	NA	data	509	0.581159	3.43709	4.27611	3.68646	3.19892	4.82375	4.03223
AT1G06060	AT1G06060	AT1G06060.1	protein_coding	LisH and RanBPM domains containing protein	NA	data	510	0.0619933	19.0195	20.6024	24.7538	25.0755	21.9719	28.4209
AT1G06070	AT1G06070	AT1G06070.1	protein_coding	Basic-leucine zipper (bZIP) transcription factor family protein	NA	data	511	0.0610872	15.6593	10.0107	14.4611	9.1117	8.12496	8.59659
AT1G06080	AT1G06080	AT1G06080.1	protein_coding	delta 9 desaturase 1	ADS1, AtADS1	data	512	1	1.84685	2.51565	1.19048	1.64665	2.10443	1.10747
AT1G06090	AT1G06090	AT1G06090.1	protein_coding	Fatty acid desaturase family protein	NA	data	513	0.0424715	2.54924	4.52291	2.57664	4.11759	6.01005	4.56006
AT1G06100	AT1G06100	AT1G06100.1	protein_coding	Fatty acid desaturase family protein	NA	data	514	0.259313	2.83511	1.61599	1.29583	2.25816	2.22448	3.2101
AT1G06110	AT1G06110	AT1G06110.1	protein_coding	SKP1/ASK-interacting protein 16	SKIP16	data	515	0.738159	24.9024	24.4742	26.4344	21.2493	20.7204	22.099
AT1G06120	AT1G06120	AT1G06120.1	protein_coding	Fatty acid desaturase family protein	NA	data	516	0.135037	0.507551	0.339714	0.774571	0.871151	1.48593	0.845894
AT1G06130	AT1G06130	AT1G06130.1	protein_coding	glyoxalase 2-4	GLX2-4	data	517	0.0153886	37.9564	31.5741	37.7279	20.7943	23.1667	27.0978
AT1G06149	AT1G06149	NA	NA	conserved peptide upstream open reading frame 8	CPuORF8	data	NA	1	3.46417	4.30417	1.46966	2.79247	2.6382	2.853
AT1G06150	AT1G06150	AT1G06150.1	protein_coding	basic helix-loop-helix (bHLH) DNA-binding superfamily protein	EMB1444	data	519	0.000755904	4.18388	3.68857	3.30434	1.35794	1.05612	1.45186
AT1G06160	AT1G06160	AT1G06160.1	protein_coding	octadecanoid-responsive Arabidopsis AP2/ERF 59	ORA59	data	520	0.0015599	0.973993	1.91463	1.18686	2.61814	3.22227	3.63504
AT1G06180	AT1G06180	AT1G06180.1	protein_coding	myb domain protein 13	ATMYB13, ATMYBLFGN, MYB13	data	522	0.00673234	3.55368	4.26709	3.24221	5.58836	5.43951	6.13157
AT1G06190	AT1G06190	AT1G06190.1	protein_coding	Rho termination factor	RHON1	data	523	6.95239e-06	64.9501	66.4159	55.9612	34.4463	34.7083	38.9134
AT1G06200	AT1G06200	AT1G06200.1	protein_coding	Peptidase S24/S26A/S26B/S26C family protein	NA	data	524	0.38096	48.6906	49.758	54.5212	51.2085	52.399	48.8383
AT1G06210	AT1G06210	AT1G06210.1	protein_coding	ENTH/VHS/GAT family protein	NA	data	525	1	26.5995	20.3171	28.1548	20.2924	23.7016	23.7956
AT1G06220	AT1G06220	AT1G06220.1	protein_coding	Ribosomal protein S5/Elongation factor G/III/V family protein	CLO, GFA1, MEE5	data	526	0.562191	25.8362	27.7473	29.0147	24.7765	23.5221	18.8548
AT1G06230	AT1G06230	AT1G06230.1	protein_coding	global transcription factor group E4	GTE4	data	527	0.895305	15.2812	13.7292	10.4101	10.8006	10.5164	12.5247
AT1G06240	AT1G06240	AT1G06240.1	protein_coding	Protein of unknown function DUF455	NA	data	528	0.000569143	13.3262	12.1672	10.1068	5.7972	5.60317	6.79804
AT1G06250	AT1G06250	AT1G06250.1	protein_coding	alpha/beta-Hydrolases superfamily protein	NA	data	529	0.43383	0.863042	1.18532	0.432601	0.473826	0.617578	0.134059
AT1G06265	AT1G06265	NA	NA	NA	NA	data	NA	0.00516402	3.70181	4.1782	3.26338	1.41734	0.975792	2.0836
AT1G06270	AT1G06270	AT1G06270.1	protein_coding	Pentatricopeptide repeat (PPR) superfamily protein	NA	data	531	0.852901	1.60167	0.88005	1.08375	0.707683	1.35951	0.689335
AT1G06290	AT1G06290	AT1G06290.1	protein_coding	acyl-CoA oxidase 3	ACX3, ATACX3	data	533	0.841325	32.9297	34.046	32.5253	26.7186	32.0573	33.6795
AT1G06310	AT1G06310	AT1G06310.1	protein_coding	acyl-CoA oxidase 6	ACX6	data	534	1	0.12429	0.445796	0	0	0.362951	0.14073
AT1G06350	AT1G06350	AT1G06350.1	protein_coding	Fatty acid desaturase family protein	ADS4, AtADS4	data	538	0.677664	2.59931	1.0229	1.85492	0.705116	1.87793	1.24561
AT1G06360	AT1G06360	AT1G06360.1	protein_coding	Fatty acid desaturase family protein	NA	data	539	0.938798	30.1534	32.9402	18.4323	24.0895	27.0296	19.3026
AT1G06370	AT1G06370	AT1G06370.1	pseudogene		NA	data	540	0.948011	2.83809	2.06664	2.06432	1.54203	2.22747	2.14832
AT1G06380	AT1G06380	AT1G06380.1	protein_coding	Ribosomal protein L1p/L10e family	NA	data	541	0.000159255	5.51633	6.3257	3.98773	8.80161	8.65756	9.89956
AT1G06390	AT1G06390	AT1G06390.1	protein_coding	GSK3/SHAGGY-like protein kinase 1	ATGSK1, ATSK2-3, ATSK22, BIL2, GSK1, SK22	data	542	0.290627	47.8195	39.0986	43.0093	33.3281	36.0371	32.1682
AT1G06400	AT1G06400	AT1G06400.1	protein_coding	Ras-related small GTP-binding family protein	ARA-2, ARA2, ATRAB11E, ATRABA1A	data	543	0.00489385	78.4191	75.9842	75.1566	93.2979	89.3463	83.5909
AT1G06410	AT1G06410	AT1G06410.1	protein_coding	trehalose-phosphatase/synthase 7	ATTPS7, ATTPSA, TPS7, TPS7	data	544	0.464225	52.8776	37.3723	49.0833	39.7592	37.115	34.6971
AT1G06420	AT1G06420	AT1G06420.1	protein_coding		NA	data	545	1	1.60326	0.732938	0.756923	1.06872	1.11303	0.740319
AT1G06430	AT1G06430	AT1G06430.1	protein_coding	FTSH protease 8	FTSH8	data	546	0.0553996	69.2389	66.9981	67.0199	45.3376	40.6244	58.0718
AT1G06440	AT1G06440	AT1G06440.1	protein_coding	Ubiquitin carboxyl-terminal hydrolase family protein	NA	data	547	0.203674	1.10737	1.4787	0.93027	0.350243	0.738341	0.410709
AT1G06450	AT1G06450	AT1G06450.1	protein_coding	Polynucleotidyl transferase, ribonuclease H-like superfamily protein	NA	data	548	0.696323	1.64476	2.84226	3.76942	1.56776	1.7718	2.75745
AT1G06460	AT1G06460	AT1G06460.1	protein_coding	alpha-crystallin domain 32.1	ACD31.2, ACD32.1	data	549	0.000191024	157.036	150.065	160.8	93.1265	95.7364	109.205
AT1G06470	AT1G06470	AT1G06470.1	protein_coding	Nucleotide/sugar transporter family protein	NA	data	550	0.910946	9.70772	10.7624	11.4836	10.0925	11.6186	7.90025
AT1G06475	AT1G06475	NA	NA	NA	NA	data	NA	0.00191121	7.02251	6.94208	7.06606	3.42538	3.8127	3.03308
AT1G06490	AT1G06490	AT1G06490.1	protein_coding	glucan synthase-like 7	ATGSL07, atgsl7, CalS7, gsl07, GSL07, GSL7	data	551	0.538655	0.121129	0.294468	0.216191	0.716131	0.370995	0.13715
AT1G06500	AT1G06500	AT1G06500.1	protein_coding		NA	data	552	0.691218	15.2882	13.9686	12.9348	10.5125	12.8172	11.3971
AT1G06510	AT1G06510	AT1G06510.1	protein_coding		NA	data	553	0.035473	20.6717	20.9605	21.5867	11.1127	12.9329	17.2468
AT1G06515	AT1G06515	NA	NA	NA	NA	data	NA	0.000486384	25.2625	22.8129	23.2891	37.1528	29.5916	29.2701
AT1G06520	AT1G06520	AT1G06520.1	protein_coding	glycerol-3-phosphate acyltransferase 1	ATGPAT1, GPAT1, sn-2-GPAT1	data	554	0.570222	0.493015	0.741011	0.215807	0.236372	0.121233	0.417703
AT1G06530	AT1G06530	AT1G06530.1	protein_coding	Tropomyosin-related	PMD2	data	555	0.432894	30.0868	26.1557	28.7072	22.7201	23.8461	21.4544
AT1G06540	AT1G06540	AT1G06540.1	protein_coding		NA	data	556	0.20254	1.60589	0.140006	0.212198	0.831591	1.86239	1.2562
AT1G06550	AT1G06550	AT1G06550.1	protein_coding	ATP-dependent caseinolytic (Clp) protease/crotonase family protein	NA	data	557	0.0344382	63.6465	46.6193	45.3799	33.7735	28.6642	41.046
AT1G06560	AT1G06560	AT1G06560.1	protein_coding	NOL1/NOP2/sun family protein	NA	data	558	0.998171	6.46662	11.9702	9.9622	8.2608	8.44402	8.34497
AT1G06570	AT1G06570	AT1G06570.1	protein_coding	phytoene desaturation 1	HPD, HPPD, PDS1	data	559	0.00459293	50.1079	45.5749	60.6327	69.9698	54.0445	81.181
AT1G06590	AT1G06590	AT1G06590.1	protein_coding		NA	data	561	0.0379135	2.4491	2.4937	3.36363	3.92263	4.20533	4.45932
AT1G06620	AT1G06620	AT1G06620.1	protein_coding	2-oxoglutarate (2OG) and Fe(II)-dependent oxygenase superfamily protein	NA	data	562	5.16063e-10	8.30641	11.3211	8.19134	17.6	25.0384	19.3738
AT1G06630	AT1G06630	AT1G06630.1	protein_coding	F-box/RNI-like superfamily protein	NA	data	563	0.99358	18.4524	20.7306	15.721	16.8321	15.8048	16.7561
AT1G06640	AT1G06640	AT1G06640.1	protein_coding	2-oxoglutarate (2OG) and Fe(II)-dependent oxygenase superfamily protein	NA	data	564	0.00346256	157.711	158.174	145.588	173.143	191.703	169.673
AT1G06645	AT1G06645	AT1G06645.1	protein_coding	2-oxoglutarate (2OG) and Fe(II)-dependent oxygenase superfamily protein	NA	data	565	0.0486974	7.40468	5.76172	4.77716	3.91422	2.82529	3.18475
AT1G06650	AT1G06650	AT1G06650.1	protein_coding	2-oxoglutarate (2OG) and Fe(II)-dependent oxygenase superfamily protein	NA	data	566	2.05631e-07	59.6345	57.1571	76.1929	33.8925	29.0199	32.6305
AT1G06660	AT1G06660	AT1G06660.1	protein_coding		JASON	data	567	0.67128	3.57709	2.36239	2.20705	3.24184	2.60702	2.63798
AT1G06670	AT1G06670	AT1G06670.1	protein_coding	nuclear DEIH-boxhelicase	NIH	data	568	0.622561	11.7321	13.2394	8.56252	9.01897	8.63436	9.03027
AT1G06680	AT1G06680	AT1G06680.1	protein_coding	photosystem II subunit P-1	OE23, OEE2, PSBP-1, PSII-P	data	569	9.20597e-07	3047.52	3149.95	3079.05	4089.07	3850.64	4282.9
AT1G06690	AT1G06690	AT1G06690.1	protein_coding	NAD(P)-linked oxidoreductase superfamily protein	NA	data	570	3.48389e-08	60.2528	55.6328	56.7852	30.9999	28.7745	31.8495
AT1G06700	AT1G06700	AT1G06700.1	protein_coding	Protein kinase superfamily protein	NA	data	571	0.360638	60.9602	53.9534	57.7961	46.8433	48.2231	43.3021
AT1G06720	AT1G06720	AT1G06720.1	protein_coding	P-loop containing nucleoside triphosphate hydrolases superfamily protein	NA	data	573	0.204761	6.74112	9.58464	8.1309	10.4636	7.89324	9.74061
AT1G06730	AT1G06730	AT1G06730.1	protein_coding	pfkB-like carbohydrate kinase family protein	NA	data	574	0.880246	6.26924	6.33563	7.95232	5.81374	6.17262	5.55272
AT1G06740	AT1G06740	AT1G06740.1	protein_coding		MUG3	data	575	0.534704	2.09449	1.32279	2.06525	1.78271	0.732574	1.10682
AT1G06750	AT1G06750	AT1G06750.1	protein_coding	P-loop containing nucleoside triphosphate hydrolases superfamily protein	NA	data	576	0.623697	0.613538	0.736707	0.540873	0.951919	0.713519	0.69469
AT1G06760	AT1G06760	AT1G06760.1	protein_coding	winged-helix DNA-binding transcription factor family protein	NA	data	577	0.0057129	159.918	155.2	138.378	173.753	190.537	160.592
AT1G06770	AT1G06770	AT1G06770.1	protein_coding	DREB2A-interacting protein 1	DRIP1	data	578	0.785368	7.76011	6.93362	6.4034	6.2227	4.17962	6.95834
AT1G06780	AT1G06780	AT1G06780.1	protein_coding	galacturonosyltransferase 6	GAUT6	data	579	0.553986	7.99601	7.07381	7.70982	6.52717	7.53687	9.40073
AT1G06790	AT1G06790	AT1G06790.1	protein_coding	RNA polymerase Rpb7 N-terminal domain-containing protein	NA	data	580	0.919466	14.2643	16.5303	13.7773	12.34	12.7063	16.0091
AT1G06800	AT1G06800	AT1G06800.1	protein_coding	alpha/beta-Hydrolases superfamily protein	PLA-I{gamma}1	data	581	0.0515469	6.36687	8.12936	9.68608	9.48986	9.51191	12.695
AT1G06820	AT1G06820	AT1G06820.1	protein_coding	carotenoid isomerase	CCR2, CRTISO	data	583	0.129436	24.7553	21.1026	23.7884	14.8867	16.3766	19.1951
AT1G06830	AT1G06830	AT1G06830.1	protein_coding	Glutaredoxin family protein	NA	data	584	0.23259	21.6825	24.3946	14.6288	16.5081	14.8295	11.7628
AT1G06840	AT1G06840	AT1G06840.1	protein_coding	Leucine-rich repeat protein kinase family protein	NA	data	585	0.0186893	6.29423	5.62053	4.98641	3.68084	2.08387	2.77056
AT1G06850	AT1G06850	AT1G06850.1	protein_coding	basic leucine-zipper 52	AtbZIP52, bZIP52	data	586	0.306732	6.39264	8.57011	8.15192	5.81305	6.67056	3.16303
AT1G06870	AT1G06870	AT1G06870.1	protein_coding	Peptidase S24/S26A/S26B/S26C family protein	Plsp2A	data	587	0.567562	23.0785	21.2336	22.145	18.2084	17.4037	18.786
AT1G06890	AT1G06890	AT1G06890.1	protein_coding	nodulin MtN21 /EamA-like transporter family protein	NA	data	588	1	19.4191	21.2462	20.5218	18.5816	19.3178	17.0835
AT1G06900	AT1G06900	AT1G06900.1	protein_coding	Insulinase (Peptidase family M16) family protein	NA	data	589	0.644943	9.60688	9.74722	7.26559	8.0694	6.28397	6.80241
AT1G06910	AT1G06910	AT1G06910.1	protein_coding	TRF-like 7	TRFL7	data	590	0.872252	1.83635	3.09914	3.25999	2.25247	2.21855	3.625
AT1G06923	AT1G06923	NA	NA	NA	NA	data	NA	0.530944	0.732204	3.11155	1.19253	0.82683	1.10947	1.1101
AT1G06930	AT1G06930	AT1G06930.1	protein_coding		NA	data	592	0.764189	0.366877	0.589551	1.19869	0.833584	1.24116	0.415404
AT1G06950	AT1G06950	AT1G06950.1	protein_coding	translocon at the inner envelope membrane of chloroplasts 110	ATTIC110, TIC110	data	593	0.867552	45.6205	48.3486	42.3038	40.9473	37.2129	47.4727
AT1G06960	AT1G06960	AT1G06960.1	protein_coding	RNA-binding (RRM/RBD/RNP motifs) family protein	NA	data	594	0.896235	15.6433	11.6306	14.6286	16.0634	11.4747	8.15686
AT1G06980	AT1G06980	AT1G06980.1	protein_coding		NA	data	596	0.922005	1.72206	2.81288	1.95574	1.18344	2.72706	2.37141
AT1G07000	AT1G07000	AT1G07000.1	protein_coding	exocyst subunit exo70 family protein B2	ATEXO70B2, EXO70B2	data	598	2.74079e-05	5.38608	4.23201	6.60812	9.15519	11.5186	9.8898
AT1G07010	AT1G07010	AT1G07010.1	protein_coding	Calcineurin-like metallo-phosphoesterase superfamily protein	AtSLP1, SLP1	data	599	3.45522e-19	64.6542	67.4272	79.1816	22.2274	22.9958	27.6077
AT1G07020	AT1G07020	AT1G07020.1	protein_coding		NA	data	600	0.244051	19.5221	21.8467	17.3282	18.5265	21.3921	22.1465
AT1G07030	AT1G07030	AT1G07030.1	protein_coding	Mitochondrial substrate carrier family protein	NA	data	601	0.388461	27.2854	24.2688	34.5571	32.8171	27.9061	28.084
AT1G07040	AT1G07040	AT1G07040.1	protein_coding		NA	data	602	0.707328	25.1036	22.3941	29.8984	24.479	21.7254	28.4241
AT1G07050	AT1G07050	AT1G07050.1	protein_coding	CCT motif family protein	NA	data	603	0.509431	25.0233	28.8546	11.7753	10.7404	16.9076	20.4639
AT1G07070	AT1G07070	AT1G07070.1	protein_coding	Ribosomal protein L35Ae family protein	NA	data	605	0.0392331	33.1667	38.6372	30.7735	43.6523	41.0478	33.7637
AT1G07080	AT1G07080	AT1G07080.1	protein_coding	Thioredoxin superfamily protein	NA	data	606	0.419339	78.6028	70.84	81.8907	79.2916	72.4745	76.2149
AT1G07090	AT1G07090	AT1G07090.1	protein_coding	Protein of unknown function (DUF640)	LSH6	data	607	0.0993899	24.2405	24.0282	22.7449	25.6745	28.8406	23.6429
AT1G07110	AT1G07110	AT1G07110.1	protein_coding	fructose-2,6-bisphosphatase	ATF2KP, F2KP, FKFBP	data	608	0.0021579	53.5749	49.5591	48.0383	27.4316	24.9079	38.7636
AT1G07128	AT1G07128	NA	NA	NA	NA	data	NA	0.295879	2.04088	0.730873	2.58362	1.43256	2.37787	4.22756
AT1G07130	AT1G07130	AT1G07130.1	protein_coding	Nucleic acid-binding, OB-fold-like protein	ATSTN1, STN1	data	610	0.224431	12.8508	9.69922	8.02794	12.2274	11.714	10.2449
AT1G07135	AT1G07135	NA	NA	NA	NA	data	NA	0.618076	32.8505	32.5903	29.3789	31.7196	38.4826	22.8623
AT1G07140	AT1G07140	AT1G07140.1	protein_coding	Pleckstrin homology (PH) domain superfamily protein	SIRANBP	data	611	0.108808	159.466	169.667	149.233	165.84	161.525	171.405
AT1G07150	AT1G07150	AT1G07150.1	protein_coding	mitogen-activated protein kinase kinase kinase 13	MAPKKK13	data	612	3.86675e-06	1.46775	0.868271	0.637464	3.81391	2.8456	3.77114
AT1G07170	AT1G07170	AT1G07170.1	protein_coding	PHF5-like protein	NA	data	614	0.0460054	38.1101	35.9075	38.3153	42.7982	42.0367	39.9372
AT1G07180	AT1G07180	AT1G07180.1	protein_coding	alternative NAD(P)H dehydrogenase 1	ATNDI1, NDA1	data	615	0.4205	42.4405	33.273	46.0551	44.4365	38.6399	39.9037
AT1G07200	AT1G07200	AT1G07200.1	protein_coding	Double Clp-N motif-containing P-loop nucleoside triphosphate hydrolases superfamily protein	SMXL6	data	617	0.0114607	4.65483	5.14223	5.41643	8.44911	5.29896	10.4375
AT1G07210	AT1G07210	AT1G07210.1	protein_coding	Ribosomal protein S18	NA	data	618	0.0270903	27.2348	27.6325	27.2586	32.1582	30.2961	31.2952
AT1G07220	AT1G07220	AT1G07220.1	protein_coding	Arabidopsis thaliana protein of unknown function (DUF821)	NA	data	619	0.483109	6.07086	7.74859	8.7468	6.13867	5.85742	5.01895
AT1G07230	AT1G07230	AT1G07230.1	protein_coding	non-specific phospholipase C1	NPC1	data	620	0.408939	8.96595	11.511	9.19946	11.3332	10.2901	9.38462
AT1G07240	AT1G07240	AT1G07240.1	protein_coding	UDP-glucosyl transferase 71C5	UGT71C5	data	621	0.11419	23.7213	24.3197	25.0694	21.7075	31.0578	29.2478
AT1G07250	AT1G07250	AT1G07250.1	protein_coding	UDP-glucosyl transferase 71C4	UGT71C4	data	622	0.000942766	14.2416	13.8252	15.4017	18.5471	21.6629	18.9386
AT1G07260	AT1G07260	AT1G07260.1	protein_coding	UDP-glucosyl transferase 71C3	UGT71C3	data	623	0.826617	3.44019	4.57788	4.01743	3.44159	3.95423	2.34947
AT1G07280	AT1G07280	AT1G07280.1	protein_coding	Tetratricopeptide repeat (TPR)-like superfamily protein	NA	data	625	0.400017	35.6706	40.936	35.3047	23.6898	25.1428	37.7497
AT1G07290	AT1G07290	AT1G07290.1	protein_coding	golgi nucleotide sugar transporter 2	GONST2	data	626	0.720489	0.741106	0.889884	0.543924	0	0.993746	0.27704
AT1G07300	AT1G07300	AT1G07300.1	protein_coding	josephin protein-related	NA	data	627	0.60551	7.41112	5.5966	6.8441	5.93846	4.68176	4.85584
AT1G07310	AT1G07310	AT1G07310.1	protein_coding	Calcium-dependent lipid-binding (CaLB domain) family protein	NA	data	628	0.799597	45.057	37.1436	41.0554	37.4182	37.0558	30.8095
AT1G07320	AT1G07320	AT1G07320.1	protein_coding	ribosomal protein L4	EMB2784, PRPL4, RPL4	data	629	0.323025	319.033	352.365	284.806	298.649	309.377	345.79
AT1G07330	AT1G07330	AT1G07330.1	protein_coding		NA	data	630	1.76354e-12	4.19756	3.84805	4.57568	0.098504	0.351797	0.537078
AT1G07350	AT1G07350	AT1G07350.1	protein_coding	RNA-binding (RRM/RBD/RNP motifs) family protein	SR45a	data	632	0.000309431	221.395	189.79	238.685	117.036	154.647	112.098
AT1G07360	AT1G07360	AT1G07360.1	protein_coding	CCCH-type zinc fingerfamily protein with RNA-binding domain	MAC5A	data	633	9.97669e-05	81.0694	74.9909	95.2106	52.448	49.2691	34.4591
AT1G07370	AT1G07370	AT1G07370.1	protein_coding	proliferating cellular nuclear antigen 1	ATPCNA1, PCNA1	data	634	0.0539892	22.4562	29.7957	22.2036	27.9228	36.8853	24.5819
AT1G07380	AT1G07380	AT1G07380.1	protein_coding	Neutral/alkaline non-lysosomal ceramidase	NA	data	635	0.070509	2.22469	1.33011	1.19535	1.06959	0.364709	0.270587
AT1G07390	AT1G07390	AT1G07390.1	protein_coding	receptor like protein 1	AtRLP1, RLP1	data	636	0.549298	1.35974	0.589555	0.507235	0.114581	0.493184	0.696454
AT1G07400	AT1G07400	AT1G07400.1	protein_coding	HSP20-like chaperones superfamily protein	NA	data	637	9.94016e-37	2773.61	2569.8	3225.04	550.359	485.73	735.379
AT1G07410	AT1G07410	AT1G07410.1	protein_coding	RAB GTPase homolog A2B	ATRAB-A2B, ATRABA2B, RAB-A2B, RABA2b	data	638	0.00257541	6.40691	7.91069	7.94897	3.43014	4.06699	3.31971
AT1G07420	AT1G07420	AT1G07420.1	protein_coding	sterol 4-alpha-methyl-oxidase 2-1	ATSMO1, SMO2-1	data	639	0.9707	41.3688	39.2123	33.815	36.1338	33.0406	31.5306
AT1G07430	AT1G07430	AT1G07430.1	protein_coding	highly ABA-induced PP2C gene 2	AIP1, AtAIP1, HAI2, HON	data	640	0.0122776	1.30588	1.03156	2.50788	0.709684	0.239626	0.270113
AT1G07440	AT1G07440	AT1G07440.1	protein_coding	NAD(P)-binding Rossmann-fold superfamily protein	NA	data	641	5.00558e-10	52.6644	52.7011	45.1163	19.4547	24.6116	25.2149
AT1G07450	AT1G07450	AT1G07450.1	protein_coding	NAD(P)-binding Rossmann-fold superfamily protein	NA	data	642	0.786829	0.493264	0.294244	0.434844	0.116779	0.370808	0.277462
AT1G07470	AT1G07470	AT1G07470.1	protein_coding	Transcription factor IIA, alpha/beta subunit	NA	data	644	0.970443	19.7422	21.6952	23.8548	19.029	17.73	20.9342
AT1G07480	AT1G07480	AT1G07480.1	protein_coding	Transcription factor IIA, alpha/beta subunit	NA	data	645	0.946174	22.2015	21.6648	20.7821	18.9482	20.952	18.9663
AT1G07485	AT1G07485	NA	NA	NA	NA	data	NA	0.44764	1.9507	1.01452	0.524922	0	0	1.4794
AT1G07490	AT1G07490	AT1G07490.1	protein_coding	ROTUNDIFOLIA like 3	DVL9, RTFL3	data	646	0.161844	3.46672	6.08654	5.45437	3.08133	2.94992	3.10882
AT1G07500	AT1G07500	AT1G07500.1	protein_coding		NA	data	647	0.00611112	2.46701	2.06814	3.59714	0.105224	0.963401	1.24757
AT1G07510	AT1G07510	AT1G07510.1	protein_coding	FTSH protease 10	ftsh10	data	648	1.46727e-05	21.4629	16.5323	21.4373	9.10005	10.5886	9.54691
AT1G07520	AT1G07520	AT1G07520.1	protein_coding	GRAS family transcription factor	NA	data	649	0.545611	3.20204	3.54681	1.94754	2.61246	4.089	2.97917
AT1G07530	AT1G07530	AT1G07530.1	protein_coding	SCARECROW-like 14	ATGRAS2, GRAS2, SCL14	data	650	0.00946646	19.8437	18.3136	19.4629	11.3713	11.5801	13.6155
AT1G07560	AT1G07560	AT1G07560.1	protein_coding	Leucine-rich repeat protein kinase family protein	NA	data	653	1	0.614761	0.589153	0.659018	0.71343	0.243524	0.555552
AT1G07570	AT1G07570	AT1G07570.1	protein_coding	Protein kinase superfamily protein	APK1, APK1A	data	654	0.000129785	5.28253	3.5101	4.33632	8.21277	9.16446	6.81595
AT1G07590	AT1G07590	AT1G07590.1	protein_coding	Tetratricopeptide repeat (TPR)-like superfamily protein	NA	data	655	2.97062e-06	4616.95	4642.49	4419.86	5608.13	5866.08	5994.59
AT1G07600	AT1G07600	AT1G07600.1	protein_coding	metallothionein 1A	ATMT-2, ATMT-Q, ATMT1, LSR4, MT-Q, MT1, MT1A	data	656	1.10251e-05	513.2	511.267	539.898	648.862	719.062	648.181
AT1G07610	AT1G07610	AT1G07610.1	protein_coding	metallothionein 1C	MT1C	data	657	0.47704	498.331	598.353	415.703	479.756	533.146	473.053
AT1G07615	AT1G07615	NA	NA	NA	NA	data	NA	0.432675	2.57273	3.23824	4.4562	3.44284	2.95823	6.00453
AT1G07620	AT1G07620	AT1G07620.1	protein_coding	GTP-binding protein Obg/CgtA	ATOBGM, TRM32	data	658	0.874829	0.987444	0.73861	0.651679	0.71378	0.617874	0.415439
AT1G07630	AT1G07630	AT1G07630.1	protein_coding	pol-like 5	PLL5	data	659	0.67452	10.002	11.229	10.08	7.71152	10.3908	7.21605
AT1G07640	AT1G07640	AT1G07640.1	protein_coding	Dof-type zinc finger DNA-binding family protein	OBP2, URP3	data	660	0.922635	16.7634	11.4854	13.3557	14.5086	10.3385	11.1114
AT1G07650	AT1G07650	AT1G07650.1	protein_coding	Leucine-rich repeat transmembrane protein kinase	NA	data	661	0.259183	8.73778	5.145	3.01148	6.29432	8.91649	5.97575
AT1G07660	AT1G07660	AT1G07660.1	protein_coding	Histone superfamily protein	NA	data	662	0.195908	37.8348	36.7616	34.4588	38.8726	36.72	37.5176
AT1G07670	AT1G07670	AT1G07670.1	protein_coding	endomembrane-type CA-ATPase 4	ATECA4, ECA4	data	663	0.0122495	34.8263	32.1865	35.8876	24.448	24.0617	19.4027
AT1G07700	AT1G07700	AT1G07700.1	protein_coding	Thioredoxin superfamily protein	NA	data	666	0.415257	47.9535	39.9957	42.2763	28.5323	32.4593	41.9191
AT1G07705	AT1G07705	NA	NA	Negative on TATA less2a	NOT2a	data	NA	0.879075	10.107	7.6654	6.73387	6.64339	6.78637	7.36874
AT1G07720	AT1G07720	AT1G07720.1	protein_coding	3-ketoacyl-CoA synthase 3	KCS3	data	668	1.24587e-10	19.2001	13.3681	24.2368	47.0597	53.6031	36.2136
AT1G07728	AT1G07728	NA	NA	NA	NA	data	NA	0.0657427	4.05485	6.35611	5.87	2.95418	2.43119	3.60472
AT1G07740	AT1G07740	AT1G07740.1	protein_coding	Tetratricopeptide repeat (TPR)-like superfamily protein	NA	data	669	0.81942	1.59864	1.03289	2.29989	1.88514	1.08346	2.23167
AT1G07745	AT1G07745	AT1G07745.1	protein_coding	homolog of RAD51 D	ATRAD51D, RAD51D, SSN1	data	670	0.209416	2.94853	2.64632	3.80281	3.92553	3.46037	4.60323
AT1G07750	AT1G07750	AT1G07750.1	protein_coding	RmlC-like cupins superfamily protein	NA	data	671	0.00203039	38.6217	31.1257	34.6679	23.7112	21.6746	19.5574
AT1G07770	AT1G07770	AT1G07770.1	protein_coding	ribosomal protein S15A	RPS15A	data	672	9.7621e-09	465.084	498.629	497.037	717.137	718.702	652.587
AT1G07780	AT1G07780	AT1G07780.1	protein_coding	phosphoribosylanthranilate isomerase 1	PAI1, TRP6	data	673	0.446604	22.2858	21.3518	16.2164	14.5059	18.1645	13.774
AT1G07790	AT1G07790	AT1G07790.1	protein_coding	Histone superfamily protein	HTB1	data	674	0.410249	55.2003	55.9189	55.2774	49.5203	43.5731	40.9257
AT1G07795	AT1G07795	NA	NA	NA	NA	data	NA	0.244356	0.491905	0.590656	0.324238	0.235301	0.120118	0
AT1G07810	AT1G07810	AT1G07810.1	protein_coding	ER-type Ca2+-ATPase 1	ACA3, ATECA1, ECA1	data	676	0.0725134	12.3343	13.4066	11.8242	15.1727	14.8415	13.4753
AT1G07820	AT1G07820	AT1G07820.1	protein_coding	Histone superfamily protein	NA	data	677	0.0625532	94.5624	98.3338	81.6243	102.907	97.4125	95.4517
AT1G07830	AT1G07830	AT1G07830.1	protein_coding	ribosomal protein L29 family protein	NA	data	678	0.00154613	19.7283	24.4339	24.2276	33.1452	32.0509	26.1333
AT1G07840	AT1G07840	AT1G07840.1	protein_coding	Sas10/Utp3/C1D family	NA	data	679	0.115727	15.5936	18.7047	17.029	17.813	18.7799	20.7013
AT1G07870	AT1G07870	AT1G07870.1	protein_coding	Protein kinase superfamily protein	NA	data	682	0.296895	3.69809	3.54486	3.41765	2.25139	2.60264	2.07798
AT1G07880	AT1G07880	AT1G07880.1	protein_coding	Protein kinase superfamily protein	ATMPK13	data	683	0.236495	5.17664	4.57662	3.67952	3.08107	2.2079	3.33194
AT1G07890	AT1G07890	AT1G07890.1	protein_coding	ascorbate peroxidase 1	APX1, ATAPX01, ATAPX1, CS1, MEE6	data	684	4.07325e-10	881.583	903.273	1051.63	1521.73	1639.07	1371.54
AT1G07900	AT1G07900	AT1G07900.1	protein_coding	LOB domain-containing protein 1	LBD1	data	685	0.676884	0.369087	0	0.325374	0	0.370739	0.698952
AT1G07901	AT1G07901	NA	NA	NA	NA	data	NA	0.270095	0.491499	0.739191	0.920156	0.474578	0.119711	0.274059
AT1G07910	AT1G07910	AT1G07910.1	protein_coding	RNAligase	AtRLG1, ATRNL, RNL	data	686	1	4.67334	3.23462	4.12313	2.83236	3.70317	4.17432
AT1G07920	AT1G07920	AT1G07920.1	protein_coding	GTP binding Elongation factor Tu family protein	NA	data	687	0.659904	726.654	743.864	734.267	690.195	733.996	651.167
AT1G07930	AT1G07930	AT1G07930.1	protein_coding	GTP binding Elongation factor Tu family protein	NA	data	688	0.271892	422.621	427.228	453.143	428.948	460.116	415.027
AT1G07940	AT1G07940	AT1G07940.1	protein_coding	GTP binding Elongation factor Tu family protein	NA	data	689	0.379082	416.111	417.276	438.373	423.269	433.313	391.294
AT1G07950	AT1G07950	AT1G07950.1	protein_coding	Surfeit locus protein 5 subunit 22 of Mediator complex	MED22B	data	690	0.771105	26.7325	23.9745	27.2087	24.8535	25.3263	23.2086
AT1G07960	AT1G07960	AT1G07960.1	protein_coding	PDI-like 5-1	ATPDIL5-1, PDIL5-1	data	691	0.377041	38.6376	37.201	36.1731	40.0731	36.2024	35.5992
AT1G07970	AT1G07970	AT1G07970.1	protein_coding		NA	data	692	0.810714	7.51075	7.9739	6.73061	6.41333	4.61104	7.3786
AT1G07980	AT1G07980	AT1G07980.1	protein_coding	nuclear factor Y, subunit C10	NF-YC10	data	693	0.659862	19.8606	17.6573	19.225	17.8215	12.9297	15.8394
AT1G07985	AT1G07985	NA	NA	NA	NA	data	NA	0.00981049	3.66244	3.50355	5.75054	8.08167	4.30213	12.5712
AT1G07990	AT1G07990	AT1G07990.1	protein_coding	SIT4 phosphatase-associated family protein	NA	data	694	0.0130049	17.6311	12.5272	16.4182	10.553	7.98625	9.42389
AT1G08000	AT1G08000	AT1G08000.1	protein_coding	GATA transcription factor 10	GATA10	data	695	0.440296	7.76534	8.43011	5.09511	5.81432	5.42276	4.15661
AT1G08010	AT1G08010	AT1G08010.1	protein_coding	GATA transcription factor 11	GATA11	data	696	0.375613	16.649	12.3912	13.6925	10.1979	11.4964	10.9762
AT1G08030	AT1G08030	AT1G08030.1	protein_coding	tyrosylprotein sulfotransferase	AQC1, TPST	data	697	0.549506	10.3576	7.22109	7.05209	6.52577	6.78868	5.68506
AT1G08040	AT1G08040	AT1G08040.1	protein_coding	Protein of unknown function (DUF707)	NA	data	698	0.693142	11.563	11.0648	10.0929	7.94015	9.62011	9.30955
AT1G08050	AT1G08050	AT1G08050.1	protein_coding	Zinc finger (C3HC4-type RING finger) family protein	NA	data	699	0.507336	6.39655	6.04143	8.26477	5.33749	4.18124	6.11844
AT1G08060	AT1G08060	AT1G08060.1	protein_coding	ATP-dependent helicase family protein	MOM, MOM, MOM1	data	700	0.600961	4.93522	3.38067	2.81899	1.86771	2.72708	3.48015
AT1G08070	AT1G08070	AT1G08070.1	protein_coding	Tetratricopeptide repeat (TPR)-like superfamily protein	EMB3102, OTP82	data	702	0.0038074	1.80068	0.58701	2.1815	0.352203	0.24173	0.272485
AT1G08090	AT1G08090	AT1G08090.1	protein_coding	nitrate transporter 2:1	ACH1, ATNRT2.1, ATNRT2:1, LIN1, NRT2, NRT2.1, NRT2:1, NRT2;1AT	data	704	0.19612	0.370398	0.295734	0.545347	0	0.247393	0
AT1G08105	AT1G08105	AT1G08105.1	transposable_element_gene	transposable element gene	NA	data	706	0.895577	2.2087	1.16337	1.79722	1.87382	0.807405	1.47503
AT1G08110	AT1G08110	AT1G08110.1	protein_coding	lactoylglutathione lyase family protein / glyoxalase I family protein	NA	data	707	0.155569	127.853	124.43	125.861	88.3628	103.233	100.54
AT1G08115	AT1G08115	NA	NA	NA	NA	data	NA	0.247903	5.64869	7.27743	6.24554	6.37095	8.04379	7.47927
AT1G08125	AT1G08125	NA	NA	NA	NA	data	NA	0.581324	10.101	10.8025	11.8314	11.401	10.8817	10.49
AT1G08130	AT1G08130	AT1G08130.1	protein_coding	DNA ligase 1	ATLIG1, LIG1	data	709	0.299977	14.0043	18.1569	14.0405	17.2371	14.9396	16.5593
AT1G08160	AT1G08160	NA	NA	NA	NA	data	NA	0.169	2.46353	1.0208	0.749449	2.37872	2.9732	1.52467
AT1G08165	AT1G08165	NA	NA	NA	NA	data	NA	0.784987	1.7236	0.579395	1.73828	1.30476	1.73131	1.24897
AT1G08180	AT1G08180	AT1G08180.1	protein_coding		NA	data	712	0.986607	6.98755	6.62739	7.38207	7.57025	5.54406	5.96836
AT1G08190	AT1G08190	AT1G08190.1	protein_coding	vacuolar protein sorting 41	ATVAM2, ATVPS41, VAM2, VPS41, ZIP2	data	713	0.595354	23.5297	21.525	25.651	17.55	18.2496	22.1256
AT1G08200	AT1G08200	AT1G08200.1	protein_coding	UDP-D-apiose/UDP-D-xylose synthase 2	AXS2	data	714	0.00133494	191.441	176.194	195.064	225.423	245.365	206.63
AT1G08210	AT1G08210	AT1G08210.1	protein_coding	Eukaryotic aspartyl protease family protein	NA	data	715	0.768426	15.8701	16.5227	15.414	14.9643	14.4452	15.8179
AT1G08220	AT1G08220	AT1G08220.1	protein_coding		NA	data	716	0.448389	7.26137	6.78331	7.27116	7.96406	8.40958	6.10696
AT1G08230	AT1G08230	NA	NA	NA	NA	data	NA	0.291165	15.9972	15.3341	18.8837	11.6117	11.4562	14.6001
AT1G08250	AT1G08250	AT1G08250.1	protein_coding	arogenate dehydratase 6	ADT6, AtADT6	data	717	0.194923	11.8064	10.8981	10.8457	10.6809	10.2386	18.7079
AT1G08260	AT1G08260	AT1G08260.1	protein_coding	DNA polymerase epsilon catalytic subunit	ABO4, EMB142, EMB2284, EMB529, ESD7, POL2A, TIL1	data	718	0.492221	1.6672	1.38941	1.47412	1.36174	0.662399	0.878765
AT1G08270	AT1G08270	AT1G08270.1	protein_coding		NA	data	719	0.204297	3.13952	2.59997	2.66485	2.08235	1.9219	0.629102
AT1G08280	AT1G08280	AT1G08280.1	protein_coding	Glycosyltransferase family 29 (sialyltransferase) family protein	NA	data	720	0.787263	3.44305	3.24012	3.58231	2.48567	2.58582	3.19585
AT1G08290	AT1G08290	AT1G08290.1	protein_coding	WIP domain protein 3	WIP3	data	721	0.00490804	5.43205	3.39457	4.7898	0.932193	1.71772	2.63888
AT1G08300	AT1G08300	AT1G08300.1	protein_coding	no vein-like	NVL	data	722	0.531578	3.42883	1.76412	2.66935	2.25744	1.9744	1.10142
AT1G08310	AT1G08310	AT1G08310.1	protein_coding	alpha/beta-Hydrolases superfamily protein	NA	data	723	0.129436	4.29757	4.27513	2.13652	1.49288	1.16533	2.74973
AT1G08315	AT1G08315	NA	NA	NA	NA	data	NA	0.226454	12.8262	12.1137	13.725	8.09096	10.3006	9.75478
AT1G08320	AT1G08320	AT1G08320.1	protein_coding	bZIP transcription factor family protein	bZIP21, TGA9	data	724	0.285064	8.88202	8.87535	5.52921	6.41562	3.93152	5.41537
AT1G08340	AT1G08340	AT1G08340.1	protein_coding	Rho GTPase activating protein with PAK-box/P21-Rho-binding domain	NA	data	725	0.621599	3.49673	5.86478	3.02898	3.43866	5.66155	3.98173
AT1G08350	AT1G08350	AT1G08350.1	protein_coding	Endomembrane protein 70 protein family	NA	data	726	0.924107	5.35994	4.1738	4.44395	4.15442	3.11007	4.64118
AT1G08360	AT1G08360	AT1G08360.1	protein_coding	Ribosomal protein L1p/L10e family	NA	data	727	0.000174255	312.898	348.508	328.188	426.683	421.644	380.135
AT1G08370	AT1G08370	AT1G08370.1	protein_coding	decapping 1	ATDCP1, DCP1	data	728	1	31.9728	31.6705	36.698	30.4143	32.7391	26.9512
AT1G08380	AT1G08380	AT1G08380.1	protein_coding	photosystem I subunit O	PSAO	data	729	5.48236e-06	2333.78	2357.51	2637.11	3359.92	3042	3316.63
AT1G08390	AT1G08390	AT1G08390.1	protein_coding		NA	data	730	0.292609	9.86737	12.8586	9.11775	7.70976	7.14774	8.19765
AT1G08400	AT1G08400	AT1G08400.1	protein_coding	RINT-1 / TIP-1 family	NA	data	731	0.863545	2.3326	3.84403	3.15042	2.25229	3.09101	2.21956
AT1G08410	AT1G08410	AT1G08410.1	protein_coding	P-loop containing nucleoside triphosphate hydrolases superfamily protein	NA	data	732	0.515527	9.48777	7.21984	6.50413	9.04129	8.04922	6.94859
AT1G08420	AT1G08420	AT1G08420.1	protein_coding	BRI1 suppressor 1 (BSU1)-like 2	BSL2	data	733	0.178348	8.49872	7.67148	9.2427	5.6896	6.16815	5.64605
AT1G08430	AT1G08430	AT1G08430.1	protein_coding	aluminum-activated malate transporter 1	ALMT1, ATALMT1	data	734	0.989675	1.843	1.6169	1.63129	0.341537	1.47726	2.50834
AT1G08450	AT1G08450	AT1G08450.1	protein_coding	calreticulin 3	AtCRT3, CRT3, EBS2, PSL1	data	736	0.000113869	23.6134	16.6825	22.7675	28.4219	29.5682	33.7517
AT1G08460	AT1G08460	AT1G08460.1	protein_coding	histone deacetylase 8	ATHDA8, HDA08, HDA8	data	737	3.55809e-08	35.1552	31.0316	33.508	15.2507	17.1118	16.9
AT1G08465	AT1G08465	AT1G08465.1	protein_coding	Plant-specific transcription factor YABBY family protein	YAB2	data	738	0.350988	25.2425	21.6667	28.0493	19.4578	19.2445	19.7284
AT1G08470	AT1G08470	AT1G08470.1	protein_coding	strictosidine synthase-like 3	SSL3	data	739	0.939572	13.2958	10.6001	12.9016	10.681	14.1032	9.0906
AT1G08480	AT1G08480	AT1G08480.1	protein_coding		SDH6	data	740	0.717223	144.362	159.372	150.643	137.309	151.494	137.104
AT1G08490	AT1G08490	AT1G08490.1	protein_coding	chloroplastic NIFS-like cysteine desulfurase	ATCPNIFS, ATNFS2, ATSUFS, CPNIFS, SUFS	data	741	0.359829	43.8587	39.8385	39.0078	31.4366	32.8277	33.6318
AT1G08500	AT1G08500	AT1G08500.1	protein_coding	early nodulin-like protein 18	AtENODL18, ENODL18	data	742	0.186728	4.05246	7.69742	4.776	2.3551	4.44458	2.90221
AT1G08510	AT1G08510	AT1G08510.1	protein_coding	fatty acyl-ACP thioesterases B	FATB	data	743	0.737142	35.8688	33.0195	38.242	31.6213	27.6095	31.5424
AT1G08520	AT1G08520	AT1G08520.1	protein_coding	ALBINA 1	ALB-1V, ALB1, CHLD, PDE166, V157	data	744	0.0532237	114.932	103.774	96.7379	73.7437	74.7264	83.3947
AT1G08530	AT1G08530	AT1G08530.1	protein_coding		NA	data	745	0.253605	14.5598	11.0599	11.0728	8.77266	8.75211	9.30493
AT1G08540	AT1G08540	AT1G08540.1	protein_coding	RNApolymerase sigma subunit 2	ABC1, ATSIG1, ATSIG2, SIG1, SIG2, SIGA, SIGB	data	746	0.00188997	45.9905	45.0614	46.5293	27.5908	27.9631	32.9162
AT1G08550	AT1G08550	AT1G08550.1	protein_coding	non-photochemical quenching 1	AVDE1, NPQ1	data	747	0.00176529	36.478	39.3349	31.5232	19.8954	17.3148	26.1251
AT1G08560	AT1G08560	AT1G08560.1	protein_coding	syntaxin of plants 111	ATSYP111, KN, SYP111	data	748	0.000870971	33.672	35.0699	21.6994	46.8953	38.8116	40.377
AT1G08570	AT1G08570	AT1G08570.1	protein_coding	atypical CYS HIS rich thioredoxin 4	ACHT4	data	749	0.776114	141.322	135.328	132.643	117.545	93.6724	137.544
AT1G08580	AT1G08580	AT1G08580.1	protein_coding		NA	data	750	0.0194731	65.9301	64.6658	62.0548	70.0043	72.4668	72.3938
AT1G08590	AT1G08590	AT1G08590.1	protein_coding	Leucine-rich receptor-like protein kinase family protein	NA	data	751	0.903981	0.736645	1.03355	0.758808	1.43029	0.24129	0.271989
AT1G08600	AT1G08600	AT1G08600.1	protein_coding	P-loop containing nucleoside triphosphate hydrolases superfamily protein	ATRX, CHR20	data	752	0.57721	6.77707	8.43562	3.78625	4.86606	4.31413	4.86301
AT1G08610	AT1G08610	AT1G08610.1	protein_coding	Pentatricopeptide repeat (PPR) superfamily protein	NA	data	753	0.299476	3.20392	1.61178	2.60564	3.33328	2.84426	3.06561
AT1G08620	AT1G08620	AT1G08620.1	protein_coding	Transcription factor jumonji (jmj) family protein / zinc finger (C5HC2 type) family protein	PKDM7D	data	754	0.10502	7.39499	6.19715	7.0662	4.3854	3.18955	5.28162
AT1G08630	AT1G08630	AT1G08630.1	protein_coding	threonine aldolase 1	THA1	data	755	0.00191121	0.968464	0.732212	2.49489	4.53016	2.46875	4.75016
AT1G08640	AT1G08640	AT1G08640.1	protein_coding	Chloroplast J-like domain 1	CJD1	data	756	0.598328	118.817	119.792	116.06	98.5144	97.2426	102.309
AT1G08650	AT1G08650	AT1G08650.1	protein_coding	phosphoenolpyruvate carboxylase kinase 1	ATPPCK1, PPCK1	data	757	6.19091e-06	28.9715	25.122	24.7022	12.0505	14.5904	14.5328
AT1G08660	AT1G08660	AT1G08660.1	protein_coding	MALE GAMETOPHYTE DEFECTIVE 2	MGP2	data	758	0.0564702	12.7626	14.8791	15.9862	18.9141	18.4295	14.7317
AT1G08670	AT1G08670	AT1G08670.1	protein_coding	ENTH/VHS family protein	NA	data	759	0.053085	1.22697	4.30768	0.97224	0.348279	0.359817	1.10821
AT1G08680	AT1G08680	AT1G08680.1	protein_coding	ARF GAP-like zinc finger-containing protein ZIGA4	AGD14, ZIGA4	data	760	0.93929	14.2626	14.2899	18.2342	14.1155	11.58	15.2314
AT1G08700	AT1G08700	AT1G08700.1	protein_coding	Presenilin-1	PS1	data	761	0.752486	15.9795	17.2516	17.041	16.7476	17.0308	14.018
AT1G08710	AT1G08710	AT1G08710.1	protein_coding	F-box family protein	NA	data	762	0.67413	4.44313	2.6527	1.6609	1.6538	2.21908	2.5
AT1G08720	AT1G08720	AT1G08720.1	protein_coding	Protein kinase superfamily protein	ATEDR1, EDR1	data	763	1	5.83136	7.36862	9.6768	5.68573	6.03696	8.77516
AT1G08750	AT1G08750	AT1G08750.1	protein_coding	Peptidase C13 family	NA	data	767	0.675497	6.38092	7.38025	5.63175	7.36677	6.04295	5.82812
AT1G08760	AT1G08760	AT1G08760.1	protein_coding	Plant protein of unknown function (DUF936)	NA	data	768	0.757833	5.5012	4.11691	5.42953	5.94693	4.69057	4.30368
AT1G08770	AT1G08770	AT1G08770.1	protein_coding	prenylated RAB acceptor 1.E	PRA1.E	data	769	0.70718	25.631	20.4597	25.6337	21.259	24.9666	22.5249
AT1G08780	AT1G08780	AT1G08780.1	protein_coding	ABI3-interacting protein 3	AIP3, PFD4	data	770	0.000651421	30.6066	26.4685	28.6392	36.9635	39.2231	34.2334
AT1G08800	AT1G08800	AT1G08800.1	protein_coding	Protein of unknown function, DUF593	NA	data	772	0.00919833	5.65513	4.10951	4.65714	7.61746	7.4257	6.26261
AT1G08810	AT1G08810	AT1G08810.1	protein_coding	myb domain protein 60	AtMYB60, MYB60	data	773	0.0183275	8.2411	5.42485	8.35914	10.3541	8.90127	11.1579
AT1G08820	AT1G08820	AT1G08820.1	protein_coding	vamp/synaptobrevin-associated protein 27-2	VAP27-2	data	774	0.739867	32.0162	27.86	26.1401	27.9181	27.4223	25.7118
AT1G08830	AT1G08830	AT1G08830.1	protein_coding	copper/zinc superoxide dismutase 1	CSD1	data	775	8.53433e-16	27.8132	32.5116	37.4359	65.3933	81.0413	67.1919
AT1G08840	AT1G08840	AT1G08840.1	protein_coding	DNA replication helicase, putative	emb2411	data	776	0.436734	1.97103	1.32356	0.643505	1.6635	1.85518	1.52912
AT1G08845	AT1G08845	NA	NA	NA	NA	data	NA	0.00609141	8.35782	6.1611	6.82091	10.5794	9.39251	9.88487
AT1G08880	AT1G08880	AT1G08880.1	protein_coding	Histone superfamily protein	G-H2AX, GAMMA-H2AX, H2AXA, HTA5	data	778	0.000355917	123.609	119.132	125.189	153.537	144.924	149.328
AT1G08890	AT1G08890	AT1G08890.1	protein_coding	Major facilitator superfamily protein	NA	data	779	0.843674	5.74487	6.47643	7.69903	6.05758	5.9264	7.20455
AT1G08900	AT1G08900	AT1G08900.1	protein_coding	Major facilitator superfamily protein	NA	data	780	0.0012009	7.01874	7.68265	8.76513	2.82256	3.06094	4.74037
AT1G08910	AT1G08910	AT1G08910.1	protein_coding	zinc ion binding;zinc ion binding	NA	data	781	5.96633e-75	82.3078	74.639	78.1646	10.6903	10.0726	11.763
AT1G08920	AT1G08920	AT1G08920.1	protein_coding	ERD (early response to dehydration) six-like 1	ESL1	data	782	0.248501	19.4141	19.653	17.8182	12.6988	11.5076	17.689
AT1G08930	AT1G08930	AT1G08930.1	protein_coding	Major facilitator superfamily protein	ERD6	data	783	6.36443e-24	71.9037	69.0759	67.2575	191.438	232.884	149.016
AT1G08940	AT1G08940	AT1G08940.1	protein_coding	Phosphoglycerate mutase family protein	NA	data	784	0.932356	30.2978	28.9275	30.03	26.6339	24.6402	27.0838
AT1G08960	AT1G08960	AT1G08960.1	protein_coding	cation exchanger 11	ATCAX11, AtCXX5, CAX11, CCX5	data	785	0.355971	3.44379	4.28416	4.0206	3.44506	2.33723	1.93198
AT1G08970	AT1G08970	AT1G08970.1	protein_coding	nuclear factor Y, subunit C9	HAP5C, NF-YC9	data	786	0.906716	37.9696	42.6772	34.7877	33.9805	32.8338	33.7159
AT1G08980	AT1G08980	AT1G08980.1	protein_coding	amidase 1	AMI1, ATAMI1, ATTOC64-I, TOC64-I	data	787	0.000109213	58.8117	63.5919	46.0815	27.6492	27.8905	37.4856
AT1G08990	AT1G08990	AT1G08990.1	protein_coding	plant glycogenin-like starch initiation protein 5	GUX5, PGSIP5	data	788	0.406159	3.20563	2.95504	1.9507	1.77709	1.4747	2.08389
AT1G09000	AT1G09000	AT1G09000.1	protein_coding	NPK1-related protein kinase 1	ANP1, MAPKKK1, NP1	data	789	0.602699	1.47241	2.66213	1.62625	1.78122	1.22967	0.964549
AT1G09010	AT1G09010	AT1G09010.1	protein_coding	glycoside hydrolase family 2 protein	NA	data	790	0.169446	23.6301	25.8406	26.6301	21.0203	11.5426	20.2916
AT1G09020	AT1G09020	AT1G09020.1	protein_coding	homolog of yeast sucrose nonfermenting 4	ATSNF4, SNF4	data	791	0.664882	12.4332	9.83415	10.8513	8.76964	10.6189	13.5157
AT1G09040	AT1G09040	AT1G09040.1	protein_coding		NA	data	793	0.0477875	2.20088	2.36851	1.52009	0.945936	0.859383	0.687675
AT1G09050	AT1G09050	AT1G09050.1	protein_coding		NA	data	794	0.104631	0.390173	1.3373	0.434772	0.1167	0	0.417893
AT1G09060	AT1G09060	AT1G09060.1	protein_coding	Zinc finger, RING-type;Transcription factor jumonji/aspartyl beta-hydroxylase	NA	data	795	0.47158	9.60848	8.97721	8.58647	7.36033	5.29077	8.07315
AT1G09070	AT1G09070	AT1G09070.1	protein_coding	soybean gene regulated by cold-2	(AT)SRC2, AtSRC2, SRC2	data	796	0.265086	469.11	435.168	539.937	538.465	577.513	396.915
AT1G09080	AT1G09080	AT1G09080.1	protein_coding	Heat shock protein 70 (Hsp 70) family protein	BIP3	data	797	7.65492e-19	19.2564	16.8662	28.7952	0.7417	0	2.69655
AT1G09090	AT1G09090	AT1G09090.1	protein_coding	respiratory burst oxidase homolog B	ATRBOHB, ATRBOHB-BETA, RBOHB	data	798	0.958704	0.98558	0.885394	0.761632	1.07148	0.869067	0.560877
AT1G09100	AT1G09100	AT1G09100.1	protein_coding	26S proteasome AAA-ATPase subunit RPT5B	RPT5B	data	799	0.129692	25.2303	20.8339	26.5276	17.9229	15.2642	18.9852
AT1G09130	AT1G09130	AT1G09130.1	protein_coding	ATP-dependent caseinolytic (Clp) protease/crotonase family protein	NA	data	800	0.0540404	130.154	128.887	132.144	99.3769	89.1379	101.292
AT1G09140	AT1G09140	AT1G09140.1	protein_coding	SERINE-ARGININE PROTEIN 30	At-SR30, ATSRP30, ATSRP30.1, ATSRP30.2, SR30	data	801	6.48776e-11	166.494	169.686	179.132	88.8253	82.7015	92.6528
AT1G09150	AT1G09150	AT1G09150.1	protein_coding	pseudouridine synthase and archaeosine transglycosylase (PUA) domain-containing protein	NA	data	802	0.0796428	49.4427	47.8848	47.4009	51.32	53.1332	50.7677
AT1G09155	AT1G09155	NA	NA	phloem protein 2-B15, phloem protein 2-B15	AtPP2-B15, PP2-B15	data	NA	0.00244454	0.863662	1.48411	1.0896	0	0.368876	0.134761
AT1G09160	AT1G09160	AT1G09160.1	protein_coding	Protein phosphatase 2C family protein	NA	data	803	0.102879	20.1057	17.9232	15.824	13.0539	12.5762	12.3537
AT1G09180	AT1G09180	AT1G09180.1	protein_coding	secretion-associated RAS super family 1	ATSAR1, ATSARA1A, SARA1A	data	805	2.89976e-23	8.89041	8.43389	11.6635	0.430797	0.946803	0.505171
AT1G09190	AT1G09190	AT1G09190.1	protein_coding	Tetratricopeptide repeat (TPR)-like superfamily protein	NA	data	806	0.658187	1.84832	1.47426	2.50468	1.90452	1.35794	0.968612
AT1G09195	AT1G09195	NA	NA	NA	NA	data	NA	0.74445	3.32924	3.10346	2.05967	2.13491	1.4742	2.92646
AT1G09200	AT1G09200	AT1G09200.1	protein_coding	Histone superfamily protein	H3.1	data	807	1.51309e-10	75.3076	68.3095	62.464	107.146	118.117	101.242
AT1G09210	AT1G09210	AT1G09210.1	protein_coding	calreticulin 1b	AtCRT1b, CRT1b	data	808	0.320852	113.818	118.916	133.682	124.281	108.851	138.649
AT1G09220	AT1G09220	AT1G09220.1	protein_coding	Pentatricopeptide repeat (PPR) superfamily protein	NA	data	809	0.790351	1.35588	1.18101	0.757663	1.06953	0.968014	1.53522
AT1G09230	AT1G09230	AT1G09230.1	protein_coding	RNA-binding (RRM/RBD/RNP motifs) family protein	NA	data	810	0.924506	11.6832	14.1777	12.2689	12.719	9.36689	13.088
AT1G09240	AT1G09240	AT1G09240.1	protein_coding	nicotianamine synthase 3	ATNAS3, NAS3	data	811	0.270765	5.2781	3.80432	5.96589	5.57572	3.18245	11.4538
AT1G09250	AT1G09250	AT1G09250.1	protein_coding	basic helix-loop-helix (bHLH) DNA-binding superfamily protein	AIF4	data	812	0.0446083	23.8932	17.6621	18.2144	21.5067	28.3832	21.6518
AT1G09270	AT1G09270	AT1G09270.1	protein_coding	importin alpha isoform 4	IMPA-4	data	814	0.414185	39.2231	36.1947	34.0416	36.968	34.8409	36.6964
AT1G09280	AT1G09280	AT1G09280.1	protein_coding		NA	data	815	0.741261	8.38636	10.5349	10.5506	10.2199	9.36632	8.92369
AT1G09290	AT1G09290	AT1G09290.1	protein_coding		NA	data	816	0.952855	9.35043	8.99222	8.68064	6.39216	11.2622	7.21466
AT1G09300	AT1G09300	AT1G09300.1	protein_coding	Metallopeptidase M24 family protein	NA	data	817	0.619167	8.13546	7.08628	5.03081	5.21902	6.13238	4.29324
AT1G09310	AT1G09310	AT1G09310.1	protein_coding	Protein of unknown function, DUF538	NA	data	818	0.224967	779.568	706.714	951.225	602.066	667.726	613.88
AT1G09320	AT1G09320	AT1G09320.1	protein_coding	agenet domain-containing protein	NA	data	819	0.263447	5.54011	5.74923	6.74391	3.91136	4.31827	4.30558
AT1G09330	AT1G09330	AT1G09330.1	protein_coding		ECH	data	820	4.91553e-05	44.7404	37.0808	41.6395	53.5969	53.9573	55.9334
AT1G09340	AT1G09340	AT1G09340.1	protein_coding	chloroplast RNA binding	CRB, CSP41B, HIP1.3	data	821	0.454395	663.839	726.38	542.52	589.629	635.975	664.799
AT1G09350	AT1G09350	AT1G09350.1	protein_coding	galactinol synthase 3	AtGolS3, GolS3	data	822	2.31291e-25	0.944531	0.687081	1.05148	10.3909	7.55836	10.4845
AT1G09390	AT1G09390	AT1G09390.1	protein_coding	GDSL-like Lipase/Acylhydrolase superfamily protein	NA	data	826	0.311433	1.22528	1.91833	1.08017	2.02194	3.22536	0.825259
AT1G09410	AT1G09410	AT1G09410.1	protein_coding	pentatricopeptide (PPR) repeat-containing protein	NA	data	828	0.608249	0.370646	0.445054	0.326748	0.357886	0	0.138626
AT1G09415	AT1G09415	NA	NA	NIM1-interacting 3	NIMIN-3	data	NA	1.23409e-30	57.5163	57.3005	53.7513	7.36268	14.3437	11.714
AT1G09420	AT1G09420	AT1G09420.1	protein_coding	glucose-6-phosphate dehydrogenase 4	G6PD4	data	829	0.00173491	9.11055	6.93231	6.67596	4.74768	2.32728	2.61916
AT1G09430	AT1G09430	AT1G09430.1	protein_coding	ATP-citrate lyase A-3	ACLA-3	data	830	0.0076952	46.8289	42.1115	48.9872	53.3199	59.3288	51.05
AT1G09440	AT1G09440	AT1G09440.1	protein_coding	Protein kinase superfamily protein	NA	data	831	0.867709	0.988573	0.143876	0.762082	0.4752	0.74367	0.135671
AT1G09450	AT1G09450	AT1G09450.1	protein_coding	Protein kinase superfamily protein	AtHaspin, Haspin	data	832	1	1.4718	2.06531	2.17276	1.6608	2.1017	1.24491
AT1G09460	AT1G09460	AT1G09460.1	protein_coding	Carbohydrate-binding X8 domain superfamily protein	NA	data	833	1.87582e-29	3.03787	2.74763	3.04788	20.6209	20.2087	14.0379
AT1G09470	AT1G09470	AT1G09470.1	protein_coding		NA	data	834	0.0194174	0.934841	2.32065	1.50245	2.37183	3.79753	3.0764
AT1G09480	AT1G09480	AT1G09480.1	protein_coding	NAD(P)-binding Rossmann-fold superfamily protein	NA	data	835	0.0376935	3.57335	3.24905	4.35254	2.37302	1.47132	1.63744
AT1G09486	AT1G09486	NA	NA	NA	NA	data	NA	0.205071	1.0304	0.553241	0.301145	1.00211	0.685952	1.8159
AT1G09490	AT1G09490	AT1G09490.1	protein_coding	NAD(P)-binding Rossmann-fold superfamily protein	NA	data	836	0.00812536	51.2774	49.0745	44.445	33.0696	33.7112	31.3394
AT1G09500	AT1G09500	AT1G09500.1	protein_coding	NAD(P)-binding Rossmann-fold superfamily protein	NA	data	837	1.21472e-19	54.1086	46.6293	50.4616	5.87336	2.97971	11.5091
AT1G09520	AT1G09520	AT1G09520.1	protein_coding		NA	data	839	0.133505	14.37	12.656	13.6659	14.9706	16.945	13.761
AT1G09530	AT1G09530	AT1G09530.1	protein_coding	phytochrome interacting factor 3	PAP3, PIF3, POC1	data	840	0.083366	9.11361	8.70786	10.0036	6.16349	1.92396	6.94652
AT1G09560	AT1G09560	AT1G09560.1	protein_coding	germin-like protein 5	GLP5, PDGLP1	data	843	0.000223056	174.207	167.689	135.645	222.585	259.636	174.76
AT1G09570	AT1G09570	AT1G09570.1	protein_coding	phytochrome A	FHY2, FRE1, HY8, PHYA	data	844	0.530646	24.9964	23.8942	20.3948	23.297	21.9917	22.5412
AT1G09575	AT1G09575	NA	NA	NA	NA	data	NA	2.41633e-10	0.970866	0.271637	0.527655	4.89198	3.71778	3.48817
AT1G09580	AT1G09580	AT1G09580.1	protein_coding	emp24/gp25L/p24 family/GOLD family protein	NA	data	845	0.382228	10.3123	15.655	9.85349	14.6308	14.9709	9.28737
AT1G09590	AT1G09590	AT1G09590.1	protein_coding	Translation protein SH3-like family protein	NA	data	846	0.0191186	320.299	340.771	329.009	386.005	373.62	337.752
AT1G09610	AT1G09610	AT1G09610.1	protein_coding	Protein of unknown function (DUF579)	GXM3	data	848	0.571885	0.846924	0.586272	1.09782	1.58111	0.864425	0.845123
AT1G09620	AT1G09620	AT1G09620.1	protein_coding	ATP binding;leucine-tRNA ligases;aminoacyl-tRNA ligases;nucleotide binding;ATP binding;aminoacyl-tRNA ligases	NA	data	849	0.391556	34.5629	37.7625	31.2079	34.5198	37.7867	31.3735
AT1G09630	AT1G09630	AT1G09630.1	protein_coding	RAB GTPase 11C	ATRAB-A2A, ATRAB11C, ATRABA2A, RAB-A2A, RAB11c	data	850	0.0196117	22.4753	22.6671	22.7674	27.45	25.9355	26.0102
AT1G09640	AT1G09640	AT1G09640.1	protein_coding	Translation elongation factor EF1B, gamma chain	NA	data	851	0.00881755	158.709	152.837	156.988	172.191	185.181	170.512
AT1G09645	AT1G09645	NA	NA	NA	NA	data	NA	0.167382	24.6695	31.1122	28.5278	27.5351	33.1173	30.2006
AT1G09650	AT1G09650	AT1G09650.1	protein_coding	F-box and associated interaction domains-containing protein	NA	data	852	0.669041	0.120916	0.294212	0.763046	0.236587	0.370782	0
AT1G09660	AT1G09660	AT1G09660.1	protein_coding	RNA-binding KH domain-containing protein	NA	data	853	0.605386	44.6025	44.8641	33.7609	34.319	36.5731	30.2597
AT1G09680	AT1G09680	AT1G09680.1	protein_coding	Pentatricopeptide repeat (PPR) superfamily protein	NA	data	854	0.427232	0.120384	0.293573	0.324943	0.355908	0.245585	0.698399
AT1G09690	AT1G09690	AT1G09690.1	protein_coding	Translation protein SH3-like family protein	NA	data	855	3.82817e-05	537.087	615.887	550.935	757.301	745.063	676.87
AT1G09700	AT1G09700	AT1G09700.1	protein_coding	dsRNA-binding domain-like superfamily protein	DRB1, HYL1	data	856	0.120782	6.61863	7.38552	8.90585	8.19667	9.77353	9.61176
AT1G09710	AT1G09710	AT1G09710.1	protein_coding	Homeodomain-like superfamily protein	NA	data	857	0.581379	3.82666	3.40269	1.40409	1.17839	1.97384	2.64654
AT1G09730	AT1G09730	AT1G09730.1	protein_coding	Cysteine proteinases superfamily protein	NA	data	859	0.943743	7.8823	5.4411	6.1829	5.81102	6.42161	5.83339
AT1G09740	AT1G09740	AT1G09740.1	protein_coding	Adenine nucleotide alpha hydrolases-like superfamily protein	NA	data	860	0.320381	110.057	103.566	104.867	105.609	107.152	103.005
AT1G09750	AT1G09750	AT1G09750.1	protein_coding	Eukaryotic aspartyl protease family protein	NA	data	861	0.0016472	10.0615	9.54803	6.35349	13.3102	17.883	10.4551
AT1G09760	AT1G09760	AT1G09760.1	protein_coding	U2 small nuclear ribonucleoprotein A	U2A'	data	862	0.318635	43.0286	44.1083	48.2103	49.11	50.5774	38.83
AT1G09770	AT1G09770	AT1G09770.1	protein_coding	cell division cycle 5	ATCDC5, ATMYBCDC5, CDC5	data	863	0.396812	32.6137	24.5911	30.611	34.1272	28.3964	26.9518
AT1G09780	AT1G09780	AT1G09780.1	protein_coding	Phosphoglycerate mutase, 2,3-bisphosphoglycerate-independent	iPGAM1	data	864	0.000251872	104.619	107.681	99.4024	142.576	126.898	120.326
AT1G09794	AT1G09794	NA	NA	NA	NA	data	NA	0.215277	18.6007	15.0327	17.3824	12.8074	11.8275	13.0512
AT1G09795	AT1G09795	NA	NA	ATP phosphoribosyl transferase 2, ATP phosphoribosyl transferase 2,	ATATP-PRT2, ATP-PRT2, HISN1B	data	NA	0.49993	75.8731	75.304	63.6758	57.3793	59.4853	59.617
AT1G09800	AT1G09800	AT1G09800.1	protein_coding	Pseudouridine synthase family protein	NA	data	866	1	3.55865	4.42208	3.79363	2.35762	3.94856	4.16988
AT1G09810	AT1G09810	AT1G09810.1	protein_coding	evolutionarily conserved C-terminal region 11	ECT11	data	867	0.797422	6.14858	6.78385	7.16871	6.89317	7.17089	5.41329
AT1G09812	AT1G09812	NA	NA	NA	NA	data	NA	0.28901	0.616253	0.587965	0.759896	1.43148	0.616517	1.25705
AT1G09815	AT1G09815	NA	NA	polymerase delta 4	POLD4	data	NA	0.00382007	32.9312	29.9705	32.7268	39.5723	40.4336	36.3033
AT1G09820	AT1G09820	AT1G09820.1	protein_coding	Pentatricopeptide repeat (PPR-like) superfamily protein	NA	data	868	0.153923	1.97467	1.47696	1.41257	0.828176	0.986204	0.409062
AT1G09830	AT1G09830	AT1G09830.1	protein_coding	Glycinamide ribonucleotide (GAR) synthetase	PUR2	data	869	0.831751	22.4431	20.9296	22.6964	21.7411	23.9908	16.0823
AT1G09840	AT1G09840	AT1G09840.1	protein_coding	shaggy-like protein kinase 41	AtHIR1, ATSK41, HIR1, SK41	data	870	0.665432	19.7615	18.5338	13.1694	13.5628	13.9671	14.4611
AT1G09850	AT1G09850	AT1G09850.1	protein_coding	xylem bark cysteine peptidase 3	XBCP3	data	871	0.0067625	18.462	16.3445	28.6079	11.444	12.6842	10.9085
AT1G09860	AT1G09860	AT1G09860.1	protein_coding	purine permease 16	ATPUP16, PUP16	data	872	0.837906	0	0.200911	0.137657	0.269411	0	0.159942
AT1G09870	AT1G09870	AT1G09870.1	protein_coding	histidine acid phosphatase family protein	NA	data	873	0.796789	18.7214	21.1207	19.6617	15.8971	22.3917	17.9038
AT1G09890	AT1G09890	AT1G09890.1	protein_coding	Rhamnogalacturonate lyase family protein	NA	data	875	0.253516	1.11044	0.290209	0.869516	0.592872	0.118108	0.133135
AT1G09900	AT1G09900	AT1G09900.1	protein_coding	Pentatricopeptide repeat (PPR-like) superfamily protein	NA	data	876	0.0761749	3.82222	2.9503	3.04131	1.53361	2.34337	0.955234
AT1G09910	AT1G09910	AT1G09910.1	protein_coding	Rhamnogalacturonate lyase family protein	NA	data	877	0.145261	7.69535	3.52224	6.74456	3.23501	3.94378	3.51246
AT1G09920	AT1G09920	AT1G09920.1	protein_coding	TRAF-type zinc finger-related	NA	data	878	1	46.784	42.1679	42.5538	36.5452	38.7693	42.1518
AT1G09932	AT1G09932	NA	NA	NA	NA	data	NA	1.88824e-26	3.95769	5.39449	4.06992	17.6396	17.4776	19.2796
AT1G09940	AT1G09940	AT1G09940.1	protein_coding	Glutamyl-tRNA reductase family protein	HEMA2	data	880	0.166384	17.3359	20.8147	21.1142	13.1417	15.4176	14.4282
AT1G09950	AT1G09950	AT1G09950.1	protein_coding	RESPONSE TO ABA AND SALT 1	RAS1	data	881	0.141903	11.6958	7.50622	13.6071	6.27571	9.27112	5.11079
AT1G09960	AT1G09960	AT1G09960.1	protein_coding	sucrose transporter 4	ATSUC4, ATSUT4, SUC4, SUT4	data	882	1	4.06409	2.34659	4.23921	3.68451	3.3343	2.63433
AT1G09970	AT1G09970	AT1G09970.1	protein_coding	Leucine-rich receptor-like protein kinase family protein	LRR XI-23, RLK7	data	883	6.45177e-14	48.2855	33.3546	50.7276	93.6534	89.508	90.1894
AT1G09980	AT1G09980	AT1G09980.1	protein_coding	Putative serine esterase family protein	NA	data	884	0.863717	13.8224	10.9106	9.53654	11.1679	13.1138	7.90646
AT1G09995	AT1G09995	NA	NA	NA	NA	data	NA	0.0205662	4.66225	6.04527	3.34421	6.41909	7.3783	6.54363
AT1G10000	AT1G10000	AT1G10000.1	protein_coding	Ribonuclease H-like superfamily protein	NA	data	885	0.322088	0.616875	0.591692	0.762632	0.355968	0.37031	0.136377
AT1G10020	AT1G10020	AT1G10020.1	protein_coding	Protein of unknown function (DUF1005)	NA	data	887	0.981227	10.9856	9.90798	7.3683	9.74215	9.14357	6.65751
AT1G10030	AT1G10030	AT1G10030.1	protein_coding	homolog of yeast ergosterol28	ERG28	data	888	0.0513839	23.9402	31.2811	24.8247	31.7453	31.744	28.2296
AT1G10040	AT1G10040	AT1G10040.1	protein_coding	alpha/beta-Hydrolases superfamily protein	NA	data	889	0.878876	3.0814	2.80586	2.60704	1.8968	2.59653	2.50531
AT1G10050	AT1G10050	AT1G10050.1	protein_coding	glycosyl hydrolase family 10 protein / carbohydrate-binding domain-containing protein	NA	data	890	0.00519674	8.85592	6.93653	7.17359	4.26215	3.81056	3.87379
AT1G10060	AT1G10060	AT1G10060.1	protein_coding	branched-chain amino acid transaminase 1	ATBCAT-1, BCAT-1	data	891	2.91415e-07	6.61966	6.01129	6.71093	13.4368	12.1344	11.2894
AT1G10070	AT1G10070	AT1G10070.1	protein_coding	branched-chain amino acid transaminase 2	ATBCAT-2, BCAT-2	data	892	3.39633e-09	2.30674	3.14536	3.93396	12.7452	6.85477	16.0486
AT1G10090	AT1G10090	AT1G10090.1	protein_coding	Early-responsive to dehydration stress protein (ERD4)	NA	data	893	0.086556	9.08578	6.2111	9.9703	10.9552	9.08154	11.4075
AT1G10095	AT1G10095	NA	NA	NA	NA	data	NA	0.916812	0.369343	0.592511	0.326693	0.476461	0.12167	0.277672
AT1G10110	AT1G10110	AT1G10110.1	protein_coding	F-box family protein	NA	data	895	0.110106	0.490906	1.63261	0.760991	0.474005	0.119115	0.274792
AT1G10120	AT1G10120	AT1G10120.1	protein_coding	basic helix-loop-helix (bHLH) DNA-binding superfamily protein	NA	data	896	0.666018	7.16029	7.36682	7.48731	6.51353	7.78322	7.64928
AT1G10130	AT1G10130	AT1G10130.1	protein_coding	endoplasmic reticulum-type calcium-transporting ATPase 3	ATECA3, ECA3	data	897	0.0344088	10.5907	5.4147	7.91405	11.3046	9.76666	11.1484
AT1G10140	AT1G10140	AT1G10140.1	protein_coding	Uncharacterised conserved protein UCP031279	NA	data	898	9.1142e-17	20.5166	15.5451	25.6359	49.7737	50.7879	52.7598
AT1G10150	AT1G10150	AT1G10150.1	protein_coding	Carbohydrate-binding protein	NA	data	899	0.424089	14.2901	11.496	14.8952	10.2019	8.74421	12.3861
AT1G10155	AT1G10155	NA	NA	phloem protein 2-A10, phloem protein 2-A10	ATPP2-A10, PP2-A10	data	NA	0.932482	0.741322	0	0.325297	0.566006	0.495313	0.136762
AT1G10160	AT1G10160	AT1G10160.1	transposable_element_gene	transposable element gene	NA	data	900	0.951587	0.860808	0.884595	0.54004	0.471669	0.490671	0.834144
AT1G10170	AT1G10170	AT1G10170.1	protein_coding	NF-X-like 1	ATNFXL1, NFXL1	data	901	4.19063e-09	81.6994	77.4001	98.7124	46.4631	34.7979	35.4338
AT1G10180	AT1G10180	AT1G10180.1	protein_coding		NA	data	902	0.20974	5.02832	6.3358	5.91527	7.43164	6.41711	6.2555
AT1G10200	AT1G10200	AT1G10200.1	protein_coding	GATA type zinc finger transcription factor family protein	WLIM1	data	904	0.465012	90.4394	86.1571	67.4624	78.5084	85.5097	75.3751
AT1G10210	AT1G10210	AT1G10210.1	protein_coding	mitogen-activated protein kinase 1	ATMPK1, MPK1	data	905	0.101212	4.31297	4.28319	4.89625	3.08598	2.69919	2.07159
AT1G10230	AT1G10230	AT1G10230.1	protein_coding	SKP1-like 18	ASK18, SK18	data	907	0.0641863	25.4012	20.9497	28.9408	17.7836	15.7575	18.1838
AT1G10240	AT1G10240	AT1G10240.1	protein_coding	FAR1-related sequence 11	FRS11	data	908	0.328159	5.04083	6.14965	6.19435	4.38795	2.57013	5.00497
AT1G10270	AT1G10270	AT1G10270.1	protein_coding	glutamine-rich protein 23	GRP23	data	911	0.918221	7.33566	6.20042	5.28743	6.17956	5.54591	5.69924
AT1G10280	AT1G10280	AT1G10280.1	protein_coding	Core-2/I-branching beta-1,6-N-acetylglucosaminyltransferase family protein	NA	data	912	0.0490823	1.84659	2.51535	2.50316	1.42352	0.857555	0.545091
AT1G10290	AT1G10290	AT1G10290.1	protein_coding	dynamin-like protein 6	ADL6, DRP2A	data	913	0.764968	33.07	28.7423	25.5877	27.2423	26.6619	28.2272
AT1G10310	AT1G10310	AT1G10310.1	protein_coding	NAD(P)-binding Rossmann-fold superfamily protein	NA	data	915	0.0919417	28.0544	31.4928	30.6442	20.7457	19.5819	24.4748
AT1G10320	AT1G10320	AT1G10320.1	protein_coding	Zinc finger C-x8-C-x5-C-x3-H type family protein	NA	data	916	0.916423	2.5821	2.35982	2.16688	1.41469	1.59261	2.92363
AT1G10330	AT1G10330	AT1G10330.1	protein_coding	Tetratricopeptide repeat (TPR)-like superfamily protein	NA	data	917	0.661734	0.86571	0.145371	0.216136	0.116899	0.246271	0.277603
AT1G10340	AT1G10340	AT1G10340.1	protein_coding	Ankyrin repeat family protein	NA	data	918	1.07969e-06	0.604163	0.576428	0.532609	4.41807	2.72613	2.0893
AT1G10350	AT1G10350	AT1G10350.1	protein_coding	DNAJ heat shock family protein	NA	data	919	0.913626	6.14174	5.13937	9.35304	7.60797	5.17191	6.81217
AT1G10360	AT1G10360	AT1G10360.1	protein_coding	glutathione S-transferase TAU 18	ATGSTU18, GST29, GSTU18	data	920	6.90878e-38	132.057	137.352	156.045	32.2794	33.3106	40.4392
AT1G10370	AT1G10370	AT1G10370.1	protein_coding	Glutathione S-transferase family protein	ATGSTU17, ERD9, GST30, GST30B, GSTU17	data	921	1.90447e-05	48.129	44.388	59.385	81.6986	64.2724	127.424
AT1G10380	AT1G10380	AT1G10380.1	protein_coding	Putative membrane lipoprotein	NA	data	922	0.358924	4.80045	2.42606	2.71441	5.59865	3.82961	2.83152
AT1G10390	AT1G10390	AT1G10390.1	protein_coding	Nucleoporin autopeptidase	NA	data	923	0.18599	22.4373	20.0002	20.0545	22.0507	25.562	19.7055
AT1G10400	AT1G10400	AT1G10400.1	protein_coding	UDP-Glycosyltransferase superfamily protein	NA	data	924	0.896235	0.986974	1.18511	0.104221	0.713326	0.243415	0.695952
AT1G10410	AT1G10410	AT1G10410.1	protein_coding	Protein of unknown function (DUF1336)	NA	data	925	0.681719	27.6678	25.9291	26.0168	24.4456	24.6838	26.8012
AT1G10417	AT1G10417	NA	NA	NA	NA	data	NA	0.72738	1.6062	0.140379	0.32188	0.592222	0.242094	0.413418
AT1G10430	AT1G10430	AT1G10430.1	protein_coding	protein phosphatase 2A-2	PP2A-2	data	926	0.337008	30.1685	29.2238	27.5801	26.9728	21.0684	18.9824
AT1G10450	AT1G10450	AT1G10450.1	protein_coding	SIN3-like 6	SNL6	data	927	0.309195	5.29314	5.16357	5.65748	3.07372	3.99415	4.16646
AT1G10460	AT1G10460	AT1G10460.1	protein_coding	germin-like protein 7	GLP7	data	928	0.855897	1.47793	0.731475	0.755849	0.588208	0.985893	1.53289
AT1G10470	AT1G10470	AT1G10470.1	protein_coding	response regulator 4	ARR4, ATRR1, IBC7, MEE7	data	929	0.0798953	92.1723	88.7028	66.0524	88.6503	92.4549	88.0618
AT1G10480	AT1G10480	AT1G10480.1	protein_coding	zinc finger protein 5	ZFP5	data	930	0.00243128	5.63347	6.46635	5.84153	8.67505	12.2658	7.64331
AT1G10490	AT1G10490	AT1G10490.1	protein_coding	Domain of unknown function (DUF1726) ;Putative ATPase (DUF699)	NA	data	931	0.211894	7.68092	8.86672	9.59287	8.6304	12.1919	9.01024
AT1G10500	AT1G10500	AT1G10500.1	protein_coding	chloroplast-localized ISCA-like protein	ATCPISCA, CPISCA	data	932	0.132663	152.509	153.475	162.689	112.798	105.902	135.659
AT1G10510	AT1G10510	AT1G10510.1	protein_coding	RNI-like superfamily protein	emb2004	data	933	0.956138	27.1701	29.346	30.4072	25.6355	23.9257	27.1102
AT1G10520	AT1G10520	AT1G10520.1	protein_coding	DNA polymerase lambda (POLL)	AtPol{lambda}, Pol{lambda}	data	934	1	0	0.593108	0.544854	0.237272	0.246832	0.699804
AT1G10522	AT1G10522	NA	NA	PLASTID REDOX INSENSITIVE 2	PRIN2	data	NA	0.362817	56.5243	66.7122	60.0037	46.7818	51.5226	48.2045
AT1G10530	AT1G10530	AT1G10530.1	protein_coding		NA	data	935	0.407389	0.981006	1.62501	1.8495	0.467894	0.736069	1.39181
AT1G10550	AT1G10550	AT1G10550.1	protein_coding	xyloglucan:xyloglucosyl transferase 33	XET, XTH33	data	937	1.11591e-05	0.362205	0.434919	0.10049	1.90758	3.23106	1.25185
AT1G10560	AT1G10560	AT1G10560.1	protein_coding	plant U-box 18	ATPUB18, PUB18	data	938	0.000403985	0.115172	0.436337	0.21094	1.42939	1.61164	0.973542
AT1G10570	AT1G10570	AT1G10570.1	protein_coding	Cysteine proteinases superfamily protein	OTS2, ULP1C	data	939	0.877666	11.8236	11.3658	7.40029	9.4752	7.51328	8.91745
AT1G10580	AT1G10580	AT1G10580.1	protein_coding	Transducin/WD40 repeat-like superfamily protein	NA	data	940	0.893677	21.5196	23.0083	25.2072	20.8985	17.6266	21.9771
AT1G10585	AT1G10585	NA	NA	NA	NA	data	NA	0.503239	5.65898	2.47339	6.73929	5.46415	3.56503	8.37481
AT1G10590	AT1G10590	AT1G10590.1	protein_coding	Nucleic acid-binding, OB-fold-like protein	NA	data	941	0.000224786	116.993	119.005	121.923	147.922	155.752	139.417
AT1G10600	AT1G10600	AT1G10600.1	protein_coding	associated molecule with the SH3 domain of STAM 2	AMSH2	data	942	3.3477e-08	21.6781	15.6983	17.7704	7.20114	7.36535	8.02278
AT1G10610	AT1G10610	AT1G10610.1	protein_coding	basic helix-loop-helix (bHLH) DNA-binding superfamily protein	NA	data	943	0.943743	1.22357	2.81041	1.07866	1.54095	0.979722	1.52594
AT1G10630	AT1G10630	AT1G10630.1	protein_coding	ADP-ribosylation factor A1F	ARFA1F, ATARFA1F	data	945	0.0460893	109.188	123.938	118.914	123.947	135.612	124.27
AT1G10640	AT1G10640	AT1G10640.1	protein_coding	Pectin lyase-like superfamily protein	NA	data	946	0.000622855	2.69834	3.23855	2.05053	4.28312	5.32832	5.86571
AT1G10650	AT1G10650	AT1G10650.1	protein_coding	SBP (S-ribonuclease binding protein) family protein	NA	data	947	0.905176	25.1198	20.3272	21.4883	19.7049	22.3649	19.4531
AT1G10657	AT1G10657	NA	NA	NA	NA	data	NA	0.0314579	11.1783	13.4223	9.52614	20.5827	13.3475	11.8446
AT1G10660	AT1G10660	AT1G10660.1	protein_coding		NA	data	948	0.828637	37.9263	31.082	36.3141	29.4282	33.2317	35.4923
AT1G10670	AT1G10670	AT1G10670.1	protein_coding	ATP-citrate lyase A-1	ACLA-1	data	949	0.0128248	152.398	158.364	142.09	168.691	171.928	163.9
AT1G10680	AT1G10680	AT1G10680.1	protein_coding	P-glycoprotein 10	ABCB10, PGP10	data	950	1	0	0.296777	0.217887	0.23865	0.248265	0
AT1G10682	AT1G10682	NA	NA	NA	NA	data	NA	3.9359e-19	112.357	99.8992	122.153	270.9	260.974	206.606
AT1G10690	AT1G10690	NA	NA	NA	NA	data	NA	0.870135	2.58615	2.36021	1.6234	1.89794	1.10177	2.36612
AT1G10700	AT1G10700	NA	NA	phosphoribosyl pyrophosphate (PRPP) synthase 3	PRS3	data	NA	0.0952326	16.7147	15.005	19.0184	18.8967	16.5439	24.0926
AT1G10720	AT1G10720	NA	NA	NA	NA	data	NA	0.937899	16.841	16.9493	19.0083	16.1809	16.0486	13.8748
AT1G10730	AT1G10730	NA	NA	adaptor protein-1 mu-adaptin 1	AP1M1	data	NA	0.933026	0.487057	2.22408	1.08582	0.949627	1.36063	0.692003
AT1G10740	AT1G10740	NA	NA	NA	NA	data	NA	0.000620856	31.6196	33.7261	25.7478	16.8735	15.6135	20.246
AT1G10750	AT1G10750	NA	NA	NA	NA	data	NA	0.97965	1.72503	1.92232	0.754869	1.42598	1.48343	0.688498
AT1G10760	AT1G10760	NA	NA	, , STARCH EXCESS 1, ,	GWD, GWD1, SEX1, SOP, SOP1	data	NA	0.851704	55.556	50.9156	40.2246	37.5879	38.4103	49.9804
AT1G10770	AT1G10770	NA	NA	NA	NA	data	NA	0.0100542	0.356684	0.726333	1.51793	2.38159	1.35558	3.77641
AT1G10780	AT1G10780	NA	NA	NA	NA	data	NA	0.659532	4.79066	6.49751	4.98914	4.98523	5.93406	5.42432
AT1G10800	AT1G10800	NA	NA	NA	NA	data	NA	1	0.366861	0.291487	0.542228	0.354231	0.493164	0.274863
AT1G10810	AT1G10810	AT1G10810.1	protein_coding	NAD(P)-linked oxidoreductase superfamily protein	NA	data	951	0.296031	1.85076	2.35493	0.865701	0.708528	0.861736	1.11189
AT1G10820	AT1G10820	AT1G10820.1	protein_coding	Protein of unknown function (DUF3755)	NA	data	952	0.910406	8.1633	8.41173	7.70522	7.72168	6.90956	7.92776
AT1G10830	AT1G10830	AT1G10830.1	protein_coding	15-cis-zeta-carotene isomerase	Z-ISO, Z-ISO1.1, Z-ISO1.2	data	953	0.0892023	34.591	36.5042	34.7676	22.4017	27.0603	27.5057
AT1G10840	AT1G10840	AT1G10840.1	protein_coding	translation initiation factor 3 subunit H1	TIF3H1	data	954	0.249199	121.779	121.005	121.947	130.977	124.155	113.227
AT1G10850	AT1G10850	AT1G10850.1	protein_coding	Leucine-rich repeat protein kinase family protein	NA	data	955	0.0710182	4.76588	5.0282	5.20033	6.633	6.4128	6.11855
AT1G10865	AT1G10865	NA	NA	NA	NA	data	NA	5.64842e-06	44.4582	43.74	45.7485	59.7212	60.9991	60.8217
AT1G10870	AT1G10870	AT1G10870.1	protein_coding	ARF-GAP domain 4	AGD4	data	956	0.321495	7.75614	8.80504	7.6034	6.0511	5.79375	5.69054
AT1G10890	AT1G10890	AT1G10890.1	protein_coding		NA	data	958	0.678764	32.7747	27.5682	27.1775	20.9703	26.677	25.2483
AT1G10900	AT1G10900	AT1G10900.1	protein_coding	Phosphatidylinositol-4-phosphate 5-kinase family protein	NA	data	959	0.783879	10.4668	7.94681	9.77307	8.6672	7.14645	11.5716
AT1G10910	AT1G10910	AT1G10910.1	protein_coding	Pentatricopeptide repeat (PPR) superfamily protein	EMB3103	data	960	0.00654554	18.2727	22.3925	18.5046	9.93945	11.9917	13.7942
AT1G10920	AT1G10920	AT1G10920.1	protein_coding	NB-ARC domain-containing disease resistance protein	LOV1	data	961	0.0052488	3.09068	2.21944	1.41064	0.58639	0.485353	0.828148
AT1G10930	AT1G10930	AT1G10930.1	protein_coding	DNA helicase (RECQl4A)	ATRECQ4A, ATSGS1, RECQ4A	data	962	0.318384	4.32062	3.84679	2.60541	2.25452	2.71933	1.94112
AT1G10940	AT1G10940	AT1G10940.1	protein_coding	Protein kinase superfamily protein	ASK1, SNRK2-4, SNRK2.4, SRK2A	data	963	0.853952	60.5894	61.3184	60.9692	53.6513	55.7305	59.0718
AT1G10950	AT1G10950	AT1G10950.1	protein_coding	transmembrane nine 1	AtTMN1, EMP12, TMN1	data	964	0.00577046	45.4287	48.2078	42.94	53.8601	51.0959	55.4298
AT1G10960	AT1G10960	AT1G10960.1	protein_coding	ferredoxin 1	ATFD1, FD1	data	965	0.0313208	1792.54	1907.32	1649.34	1129.83	1404.57	1334.77
AT1G10970	AT1G10970	AT1G10970.1	protein_coding	zinc transporter 4 precursor	ATZIP4, ZIP4	data	966	5.19546e-08	11.722	13.9247	12.6127	2.68916	3.17523	5.9681
AT1G10980	AT1G10980	AT1G10980.1	protein_coding	Lung seven transmembrane receptor family protein	NA	data	967	1	0.246599	0.296104	0.221769	0.118274	0.123039	0.419739
AT1G10990	AT1G10990	AT1G10990.1	protein_coding		NA	data	968	9.84993e-06	1.58603	1.90443	0.950708	4.40746	4.83435	3.48209
AT1G11000	AT1G11000	AT1G11000.1	protein_coding	Seven transmembrane MLO family protein	ATMLO4, MLO4	data	969	0.934247	3.81516	3.09085	3.2539	3.20448	3.33358	2.07143
AT1G11020	AT1G11020	AT1G11020.1	protein_coding	RING/FYVE/PHD zinc finger superfamily protein	NA	data	970	1	16.407	11.0605	11.291	12.2471	10.9953	11.27
AT1G11050	AT1G11050	AT1G11050.1	protein_coding	Protein kinase superfamily protein	NA	data	972	0.00223909	5.39459	6.16015	4.40557	2.90804	1.56291	2.06107
AT1G11055	AT1G11055	NA	NA	NA	NA	data	NA	0.848774	1.26148	1.38508	2.33745	0.762679	1.63238	1.54075
AT1G11060	AT1G11060	AT1G11060.1	protein_coding	WAPL (Wings apart-like protein regulation of heterochromatin) protein	NA	data	973	0.440682	8.38477	7.38564	5.53177	5.10024	4.93173	5.6997
AT1G11070	AT1G11070	AT1G11070.1	protein_coding		NA	data	974	0.530689	0.24418	0.591244	0.871712	0.117138	0.61926	0.135955
AT1G11080	AT1G11080	AT1G11080.1	protein_coding	serine carboxypeptidase-like 31	scpl31	data	975	0.0677068	3.58736	1.60128	3.17342	5.00253	4.58076	3.19623
AT1G11090	AT1G11090	AT1G11090.1	protein_coding	alpha/beta-Hydrolases superfamily protein	NA	data	976	0.0856185	13.8593	14.8623	12.6292	9.436	10.0717	8.70848
AT1G11100	AT1G11100	AT1G11100.1	protein_coding	SNF2 domain-containing protein / helicase domain-containing protein / zinc finger protein-related	NA	data	977	0.108891	3.02057	1.97877	2.58077	1.35034	1.27385	1.2701
AT1G11112	AT1G11112	NA	NA	NA	NA	data	NA	1	1.34973	1.47167	1.5181	1.18343	1.97908	0.825642
AT1G11120	AT1G11120	AT1G11120.1	protein_coding		NA	data	979	0.558431	0.367706	0.292502	0.10534	0.355047	0.369351	0.556865
AT1G11125	AT1G11125	NA	NA	NA	NA	data	NA	0.224136	1.7277	1.03138	0.757216	0.70954	0.364139	0.410467
AT1G11130	AT1G11130	AT1G11130.1	protein_coding	Leucine-rich repeat protein kinase family protein	SCM, SRF9, SUB	data	980	0.131324	9.12156	9.01545	6.35197	4.97282	3.67722	6.67447
AT1G11150	AT1G11150	AT1G11150.1	transposable_element_gene	transposable element gene	NA	data	981	0.157094	3.07843	6.22981	2.60443	1.89394	1.09761	3.06405
AT1G11160	AT1G11160	AT1G11160.1	protein_coding	Transducin/WD40 repeat-like superfamily protein	NA	data	982	1	1.7275	1.32919	0.757047	1.06886	1.48591	0.972341
AT1G11170	AT1G11170	AT1G11170.1	protein_coding	Protein of unknown function (DUF707)	NA	data	983	0.475455	2.33644	3.10353	2.49736	1.41716	1.22493	2.64548
AT1G11175	AT1G11175	NA	NA	NA	NA	data	NA	0.667738	9.7157	7.94059	10.8626	8.78203	9.75916	9.73608
AT1G11180	AT1G11180	AT1G11180.1	protein_coding	Secretory carrier membrane protein (SCAMP) family protein	AtSCAMP2, SCAMP2	data	984	0.245997	17.8081	18.9078	16.3981	12.2099	14.0731	13.4704
AT1G11185	AT1G11185	NA	NA	NA	NA	data	NA	0.0142583	5.15192	4.09988	5.52643	5.45389	9.79371	7.66016
AT1G11190	AT1G11190	AT1G11190.1	protein_coding	bifunctional nuclease i	BFN1, ENDO1	data	985	0.875558	1.84484	1.61911	1.73794	0.942483	2.97505	1.38624
AT1G11200	AT1G11200	AT1G11200.1	protein_coding	Protein of unknown function (DUF300)	NA	data	986	0.422785	7.49477	7.50914	7.81062	8.55492	6.78032	8.77699
AT1G11210	AT1G11210	AT1G11210.1	protein_coding	Protein of unknown function (DUF761)	NA	data	987	0.363058	4.05707	4.12642	4.34242	4.27689	4.69853	5.15578
AT1G11220	AT1G11220	AT1G11220.1	protein_coding	Protein of unknown function (DUF761)	NA	data	988	0.844133	2.21892	1.91926	1.19026	1.90285	1.22905	0.966659
AT1G11240	AT1G11240	AT1G11240.1	protein_coding		NA	data	990	0.140797	23.5849	27.2705	23.308	25.8887	26.9317	26.9856
AT1G11260	AT1G11260	AT1G11260.1	protein_coding	sugar transporter 1	ATSTP1, STP1	data	992	4.18635e-39	31.0758	29.4117	32.4346	103.219	85.6885	99.7452
AT1G11265	AT1G11265	AT1G11265.1	transposable_element_gene	transposable element gene	NA	data	993	0.407582	5.37951	6.38793	0.112219	0	3.59348	0
AT1G11270	AT1G11270	AT1G11270.1	protein_coding	F-box and associated interaction domains-containing protein	NA	data	994	1.31034e-27	35.2319	24.8751	33.1291	2.953	2.97848	6.35759
AT1G11280	AT1G11280	AT1G11280.1	protein_coding	S-locus lectin protein kinase family protein	NA	data	995	0.000148391	7.49946	5.57302	6.39135	10.8291	10.0225	10.7356
AT1G11300	AT1G11300	AT1G11300.1	protein_coding	protein serine/threonine kinases;protein kinases;ATP binding;sugar binding;kinases;carbohydrate binding	NA	data	997	0.810473	0.6091	1.62551	1.19341	0.228626	1.3598	0.818946
AT1G11310	AT1G11310	AT1G11310.1	protein_coding	Seven transmembrane MLO family protein	ATMLO2, MLO2, PMR2	data	998	0.412766	44.3173	40.0346	41.5948	33.5715	38.0368	28.6861
AT1G11320	AT1G11320	AT1G11320.1	protein_coding		NA	data	999	0.167358	3.56815	4.28446	4.13023	2.60646	2.46214	2.21331
AT1G11330	AT1G11330	AT1G11330.1	protein_coding	S-locus lectin protein kinase family protein	NA	data	1000	0.0275658	3.18759	3.52946	4.88883	5.71421	6.56774	5.01444
AT1G11350	AT1G11350	AT1G11350.1	protein_coding	S-domain-1 13	CBRLK1, RKS2, SD1-13	data	1002	0.279808	4.05241	4.86594	5.21359	4.6319	5.06784	6.97731
AT1G11360	AT1G11360	AT1G11360.1	protein_coding	Adenine nucleotide alpha hydrolases-like superfamily protein	NA	data	1003	0.476872	18.5744	20.9576	18.9949	16.7773	14.6621	15.149
AT1G11362	AT1G11362	NA	NA	NA	NA	data	NA	0.0139068	0	0	0.324887	0.71535	0.619508	0.557803
AT1G11380	AT1G11380	AT1G11380.1	protein_coding	PLAC8 family protein	NA	data	1005	0.108695	10.7006	8.22913	11.0744	13.2202	10.2486	12.116
AT1G11390	AT1G11390	AT1G11390.1	protein_coding	Protein kinase superfamily protein	NA	data	1006	0.146441	10.2758	7.65349	11.3083	7.23298	7.27506	4.54705
AT1G11400	AT1G11400	AT1G11400.1	protein_coding	partner of Y14-MAGO	PYM	data	1007	0.00237768	25.5381	23.6713	25.3657	32.3367	30.9243	29.6284
AT1G11410	AT1G11410	AT1G11410.1	protein_coding	S-locus lectin protein kinase family protein	NA	data	1008	0.836409	3.32309	3.99021	2.49188	3.09005	3.46262	2.9195
AT1G11420	AT1G11420	AT1G11420.1	protein_coding	DOMAIN OF UNKNOWN FUNCTION 724 2	ATDUF2, DUF2	data	1009	1	1.10896	0.437454	1.63407	1.07078	1.36325	0.553028
AT1G11430	AT1G11430	AT1G11430.1	protein_coding	plastid developmental protein DAG, putative	MORF9	data	1010	0.543974	189.558	208.008	194.3	162.243	160.342	171.296
AT1G11440	AT1G11440	AT1G11440.1	protein_coding		NA	data	1011	0.786346	13.0615	12.5556	10.3121	6.7411	7.636	14.9549
AT1G11450	AT1G11450	AT1G11450.1	protein_coding	nodulin MtN21 /EamA-like transporter family protein	UMAMIT27	data	1012	0.108976	11.7121	7.92357	9.12581	6.04691	7.53715	4.56144
AT1G11475	AT1G11475	AT1G11475.1	protein_coding	RNA polymerases N / 8 kDa subunit	NRPB10, NRPD10, NRPE10	data	1015	0.0715362	69.3271	61.5173	65.4193	73.7829	74.8344	63.9107
AT1G11480	AT1G11480	AT1G11480.1	protein_coding	eukaryotic translation initiation factor-related	NA	data	1016	0.898928	24.0284	28.5064	26.7241	29.375	23.469	20.1313
AT1G11530	AT1G11530	AT1G11530.1	protein_coding	C-terminal cysteine residue is changed to a serine 1	ATCXXS1, CXXS1	data	1021	0.0207458	57.2322	59.6507	58.4439	43.5216	38.0446	41.9013
AT1G11540	AT1G11540	AT1G11540.1	protein_coding	Sulfite exporter TauE/SafE family protein	NA	data	1022	0.298048	0.736452	1.33136	0.430413	0.950767	1.98637	0.974386
AT1G11545	AT1G11545	AT1G11545.1	protein_coding	xyloglucan endotransglucosylase/hydrolase 8	XTH8	data	1023	0.495422	19.8073	24.6822	12.9669	20.8018	22.9912	15.543
AT1G11570	AT1G11570	AT1G11570.1	protein_coding	NTF2-like	NTL	data	1025	0.404971	0.734591	0.434995	1.85108	1.90765	0.737877	1.95594
AT1G11580	AT1G11580	AT1G11580.1	protein_coding	methylesterase PCR A	ATPMEPCRA, PMEPCRA	data	1026	7.64596e-16	11.3157	12.9913	14.5707	36.1202	46.6683	28.2883
AT1G11592	AT1G11592	NA	NA	NA	NA	data	NA	0.890131	8.47057	10.4676	8.00783	9.3749	7.64331	8.01431
AT1G11600	AT1G11600	AT1G11600.1	protein_coding	cytochrome P450, family 77, subfamily B, polypeptide 1	CYP77B1	data	1029	0.0283645	3.07718	1.45959	1.61864	4.40925	4.71155	2.21949
AT1G11630	AT1G11630	AT1G11630.1	protein_coding	Tetratricopeptide repeat (TPR)-like superfamily protein	NA	data	1032	1	4.43628	3.98567	4.89554	4.16371	4.08213	3.47731
AT1G11650	AT1G11650	AT1G11650.1	protein_coding	RNA-binding (RRM/RBD/RNP motifs) family protein	ATRBP45B, RBP45B	data	1033	0.0952657	209.589	217.408	218.351	160.707	170.254	162.254
AT1G11655	AT1G11655	NA	NA	NA	NA	data	NA	0.0152614	1.58461	3.71036	1.52057	1.18613	0	0.126199
AT1G11660	AT1G11660	AT1G11660.1	protein_coding	heat shock protein 70 (Hsp 70) family protein	NA	data	1034	9.70012e-18	46.805	44.8323	44.6051	18.0763	12.9454	16.7171
AT1G11670	AT1G11670	AT1G11670.1	protein_coding	MATE efflux family protein	NA	data	1035	6.76967e-07	8.56433	8.34635	7.76882	16.2984	25.3074	12.7886
AT1G11680	AT1G11680	AT1G11680.1	protein_coding	CYTOCHROME P450 51G1	CYP51, CYP51A2, CYP51G1, EMB1738	data	1036	0.896351	60.5487	52.9019	58.6292	54.7469	60.2685	43.0034
AT1G11700	AT1G11700	AT1G11700.1	protein_coding	Protein of unknown function, DUF584	NA	data	1038	0.814916	20.5773	13.6807	12.5604	13.5177	17.3035	13.603
AT1G11710	AT1G11710	AT1G11710.1	protein_coding	Pentatricopeptide repeat (PPR) superfamily protein	NA	data	1039	0.453625	0	0.739452	0.214663	0.827101	0.618579	0.27571
AT1G11720	AT1G11720	AT1G11720.1	protein_coding	starch synthase 3	ATSS3, SS3	data	1040	0.298543	17.7666	12.69	12.4983	8.7665	7.24975	14.2146
AT1G11730	AT1G11730	AT1G11730.1	protein_coding	Galactosyltransferase family protein	NA	data	1041	0.137846	1.48035	1.18144	1.19561	0.470708	0.614334	0.551972
AT1G11740	AT1G11740	AT1G11740.1	protein_coding	ankyrin repeat family protein	NA	data	1042	2.57836e-06	1.581	1.3023	2.15961	4.7621	5.93505	4.05394
AT1G11750	AT1G11750	AT1G11750.1	protein_coding	CLP protease proteolytic subunit 6	CLPP6, NCLPP1, NCLPP6	data	1043	0.364977	163.72	152.301	161.091	143.795	156.121	172.05
AT1G11755	AT1G11755	NA	NA	LEAF WILTING 1	LEW1	data	NA	0.830892	3.48686	3.56841	2.30146	2.85032	2.95519	3.35505
AT1G11760	AT1G11760	AT1G11760.1	protein_coding		MED32	data	1044	0.899011	9.36536	10.0324	11.08	10.1047	8.51717	7.49294
AT1G11780	AT1G11780	AT1G11780.1	protein_coding	oxidoreductase, 2OG-Fe(II) oxygenase family protein	NA	data	1046	0.651605	7.24678	11.831	4.97275	9.15311	7.89876	7.50269
AT1G11785	AT1G11785	NA	NA	NA	NA	data	NA	0.279877	1.10145	1.76964	2.72154	1.3032	0.857056	0.825574
AT1G11790	AT1G11790	AT1G11790.1	protein_coding	arogenate dehydratase 1	ADT1, AtADT1	data	1047	0.373012	20.2924	19.447	18.2151	19.1133	17.3901	23.1156
AT1G11800	AT1G11800	AT1G11800.1	protein_coding	endonuclease/exonuclease/phosphatase family protein	NA	data	1048	0.259663	5.28005	4.56369	5.2105	4.86819	7.43291	5.42759
AT1G11820	AT1G11820	AT1G11820.1	protein_coding	O-Glycosyl hydrolases family 17 protein	NA	data	1050	0.0376935	27.9286	27.2764	21.3386	29.2439	28.6768	29.9561
AT1G11840	AT1G11840	AT1G11840.1	protein_coding	glyoxalase I homolog	ATGLX1, GLX1	data	1051	1.84489e-06	489.008	411.849	481.832	264.937	276.892	277.777
AT1G11850	AT1G11850	AT1G11850.1	protein_coding		NA	data	1052	2.89203e-22	15.1695	18.1552	12.6716	41.7982	50.0444	38.5889
AT1G11860	AT1G11860	AT1G11860.1	protein_coding	Glycine cleavage T-protein family	NA	data	1053	0.877666	674.776	742.64	547.877	549.368	613.347	638.613
AT1G11870	AT1G11870	AT1G11870.1	protein_coding	Seryl-tRNA synthetase	ATSRS, OVA7, SRS	data	1054	0.44557	15.7714	16.8274	16.7536	12.9324	12.4561	13.5617
AT1G11880	AT1G11880	AT1G11880.1	protein_coding	transferases, transferring hexosyl groups	NA	data	1055	0.021944	5.35013	3.54358	3.91452	2.3678	2.0917	1.71282
AT1G11890	AT1G11890	AT1G11890.1	protein_coding	Synaptobrevin family protein	ATSEC22, SEC22	data	1056	0.79969	37.608	41.1015	48.877	43.4686	37.7488	38.6169
AT1G11900	AT1G11900	AT1G11900.1	protein_coding	Tetratricopeptide repeat (TPR)-like superfamily protein	NA	data	1057	0.910999	1.72042	2.95993	2.39192	2.02069	2.22676	1.52641
AT1G11905	AT1G11905	NA	NA	NA	NA	data	NA	0.00528059	9.58177	9.41455	8.00603	12.6037	14.1087	10.4234
AT1G11910	AT1G11910	AT1G11910.1	protein_coding	aspartic proteinase A1	APA1, ATAPA1	data	1058	0.923205	139.178	127.1	144.6	126.929	121.81	112.308
AT1G11930	AT1G11930	AT1G11930.1	protein_coding	Predicted pyridoxal phosphate-dependent enzyme, YBL036C type	NA	data	1060	0.00516402	73.4638	69.5036	73.0463	45.8496	48.3251	52.7702
AT1G11940	AT1G11940	AT1G11940.1	protein_coding	Core-2/I-branching beta-1,6-N-acetylglucosaminyltransferase family protein	NA	data	1061	0.659183	5.29942	3.53187	4.67178	5.11697	2.70522	6.42194
AT1G11950	AT1G11950	AT1G11950.1	protein_coding	Transcription factor jumonji (jmjC) domain-containing protein	NA	data	1062	0.974899	1.97213	0.877814	0.753879	1.06539	1.35764	1.1088
AT1G11960	AT1G11960	AT1G11960.1	protein_coding	ERD (early-responsive to dehydration stress) family protein	NA	data	1063	0.171874	15.3937	14.9075	14.4458	9.95052	12.9693	8.71741
AT1G12000	AT1G12000	AT1G12000.1	protein_coding	Phosphofructokinase family protein	NA	data	1067	0.0471708	74.3286	77.9022	68.8427	83.6811	82.4836	74.7843
AT1G12010	AT1G12010	AT1G12010.1	protein_coding	2-oxoglutarate (2OG) and Fe(II)-dependent oxygenase superfamily protein	NA	data	1068	1.5665e-26	3.87358	3.15951	4.29336	17.0407	19.8465	15.4858
AT1G12013	AT1G12013	NA	NA	small nucleolar RNA111	SNOR111	data	NA	0.937899	0.367668	0.888544	0.433531	0.594679	0.493975	0.135253
AT1G12020	AT1G12020	AT1G12020.1	protein_coding		NA	data	1069	1	10.5826	9.8742	10.5328	10.458	10.7546	6.64252
AT1G12030	AT1G12030	AT1G12030.1	protein_coding	Protein of unknown function (DUF506)	NA	data	1070	4.04117e-39	23.371	13.5987	17.0648	0.987807	0.404292	0.455729
AT1G12040	AT1G12040	AT1G12040.1	protein_coding	leucine-rich repeat/extensin 1	LRX1	data	1071	0.0108663	4.19769	4.29527	2.71585	0.458135	2.22187	1.23984
AT1G12050	AT1G12050	AT1G12050.1	protein_coding	fumarylacetoacetase, putative	AtFAH, FAH, SSCD1	data	1072	2.32077e-06	45.8582	50.5326	39.7268	24.067	22.1257	26.3459
AT1G12060	AT1G12060	AT1G12060.1	protein_coding	BCL-2-associated athanogene 5	ATBAG5, BAG5	data	1073	2.98188e-26	30.1966	29.2471	34.8576	5.33866	4.13633	8.09556
AT1G12070	AT1G12070	AT1G12070.1	protein_coding	Immunoglobulin E-set superfamily protein	NA	data	1074	0.843687	0.492053	0.888878	0	0.638088	0.244929	0
AT1G12080	AT1G12080	AT1G12080.1	protein_coding	Vacuolar calcium-binding protein-related	NA	data	1075	8.94501e-19	21.8233	43.4895	26.173	125.904	110.484	90.4367
AT1G12090	AT1G12090	AT1G12090.1	protein_coding	extensin-like protein	ELP	data	1076	1.40514e-36	190.03	174.735	148.145	493.208	520.437	425.322
AT1G12110	AT1G12110	AT1G12110.1	protein_coding	nitrate transporter 1.1	ATNRT1, B-1, CHL1, CHL1-1, NRT1, NRT1.1	data	1078	8.78453e-05	41.0602	41.4049	28.5386	57.7415	61.6024	44.2878
AT1G12120	AT1G12120	AT1G12120.1	protein_coding	Plant protein of unknown function (DUF863)	NA	data	1079	0.047308	18.5853	14.9993	15.7156	16.1311	21.3	21.4047
AT1G12140	AT1G12140	AT1G12140.1	protein_coding	flavin-monooxygenase glucosinolate S-oxygenase 5	FMO GS-OX5	data	1081	0.0261285	43.3411	38.7834	40.9191	30.8254	27.6717	27.1958
AT1G12150	AT1G12150	AT1G12150.1	protein_coding	Plant protein of unknown function (DUF827)	NA	data	1082	0.968387	0.987654	1.20381	0.766742	1.44857	0.624318	0.272343
AT1G12160	AT1G12160	AT1G12160.1	protein_coding	Flavin-binding monooxygenase family protein	NA	data	1083	0.906716	5.17918	2.94043	3.14347	4.7612	3.7064	2.21064
AT1G12200	AT1G12200	AT1G12200.1	protein_coding	Flavin-binding monooxygenase family protein	FMO	data	1087	0.0130736	42.6751	34.984	31.4448	21.9509	25.8484	24.1245
AT1G12220	AT1G12220	AT1G12220.1	protein_coding	Disease resistance protein (CC-NBS-LRR class) family	RPS5	data	1089	0.885465	1.01022	0.289088	0.978101	0.472136	0.241833	0.975215
AT1G12230	AT1G12230	AT1G12230.1	protein_coding	Aldolase superfamily protein	NA	data	1090	0.00387714	57.1245	59.9207	55.419	71.2803	79.5911	59.6763
AT1G12240	AT1G12240	AT1G12240.1	protein_coding	Glycosyl hydrolases family 32 protein	ATBETAFRUCT4, AtFRUCT4, AtVI2, FRUCT4, VAC-INV, VI2	data	1091	1.58806e-11	35.5087	34.3485	37.4311	57.3255	67.0213	88.149
AT1G12244	AT1G12244	NA	NA	NA	NA	data	NA	0.000335303	14.7977	15.0874	12.8274	7.45883	6.8867	8.32497
AT1G12250	AT1G12250	AT1G12250.1	protein_coding	Pentapeptide repeat-containing protein	NA	data	1092	0.641332	77.3919	86.2523	73.8638	57.6091	60.5858	79.3798
AT1G12260	AT1G12260	AT1G12260.1	protein_coding	NAC 007	ANAC007, EMB2749, NAC007, VND4	data	1093	0.443555	1.10499	0.73073	0.974119	1.42645	1.23459	1.10922
AT1G12270	AT1G12270	AT1G12270.1	protein_coding	stress-inducible protein, putative	Hop1	data	1094	0.296356	32.5995	31.8284	30.2604	34.3664	32.8613	29.3752
AT1G12280	AT1G12280	AT1G12280.1	protein_coding	LRR and NB-ARC domains-containing disease resistance protein	SUMM2	data	1095	0.0756115	3.70168	2.50751	2.82563	1.41721	1.47431	1.80241
AT1G12290	AT1G12290	AT1G12290.1	protein_coding	Disease resistance protein (CC-NBS-LRR class) family	NA	data	1096	0.536372	0.988576	0.590947	0.324451	0.355369	0.494349	0.135675
AT1G12310	AT1G12310	AT1G12310.1	protein_coding	Calcium-binding EF-hand family protein	NA	data	1098	0.00131824	100.052	104.93	104.731	129.155	134.019	112.405
AT1G12320	AT1G12320	AT1G12320.1	protein_coding	Protein of unknown function (DUF1442)	NA	data	1099	0.000570528	4.0539	1.88729	2.80792	5.10909	6.43065	5.99534
AT1G12330	AT1G12330	AT1G12330.1	protein_coding		NA	data	1100	0.872556	7.86211	9.73849	9.33794	9.02945	7.27397	6.55249
AT1G12340	AT1G12340	AT1G12340.1	protein_coding	Cornichon family protein	NA	data	1101	0.00321895	2.62446	2.63124	1.69438	0.647915	0	1.0633
AT1G12350	AT1G12350	AT1G12350.1	protein_coding	4-phospho-panto-thenoylcysteine synthetase	ATCOAB, COAB	data	1102	0.692289	17.4718	19.9392	16.9343	16.1537	17.176	18.8034
AT1G12360	AT1G12360	AT1G12360.1	protein_coding	Sec1/munc18-like (SM) proteins superfamily	KEU, SEC11	data	1103	0.13043	24.7247	24.2817	22.7789	25.6686	23.9764	27.8587
AT1G12370	AT1G12370	AT1G12370.1	protein_coding	photolyase 1	PHR1, UVR2	data	1104	0.964407	4.42322	5.46022	4.99344	3.42731	2.99194	6.55403
AT1G12380	AT1G12380	AT1G12380.1	protein_coding		NA	data	1105	0.766799	1.8431	2.99398	1.84363	1.77965	1.72668	1.52479
AT1G12390	AT1G12390	AT1G12390.1	protein_coding	Cornichon family protein	NA	data	1106	0.626149	23.4799	23.6469	19.0207	20.004	22.6151	21.3244
AT1G12400	AT1G12400	AT1G12400.1	protein_coding	Nucleotide excision repair, TFIIH, subunit TTDA	NA	data	1107	0.661734	12.419	10.5905	14.2304	9.83442	10.3553	10.2675
AT1G12410	AT1G12410	AT1G12410.1	protein_coding	CLP protease proteolytic subunit 2	CLP2, CLPR2, EMB3146, NCLPP2	data	1108	1	185.775	185.805	172.742	157.697	154.601	173.18
AT1G12420	AT1G12420	AT1G12420.1	protein_coding	ACT domain repeat 8	ACR8	data	1109	0.130654	4.31012	3.83419	2.04911	4.7609	3.95541	5.02074
AT1G12430	AT1G12430	AT1G12430.1	protein_coding	armadillo repeat kinesin 3	ARK3, AtKINUa, PAK	data	1110	1	4.9255	5.61626	3.7951	3.43775	4.84531	4.61863
AT1G12440	AT1G12440	AT1G12440.1	protein_coding	A20/AN1-like zinc finger family protein	NA	data	1111	0.861029	63.9619	62.3473	65.7967	54.5674	61.6014	60.7587
AT1G12450	AT1G12450	AT1G12450.1	protein_coding	SNARE associated Golgi protein family	NA	data	1112	1	8.71823	12.5652	8.4592	9.26531	8.01798	9.32476
AT1G12460	AT1G12460	AT1G12460.1	protein_coding	Leucine-rich repeat protein kinase family protein	NA	data	1113	0.52129	1.72187	1.7695	1.84616	2.3816	2.35289	1.52805
AT1G12470	AT1G12470	AT1G12470.1	protein_coding	zinc ion binding	NA	data	1114	0.248109	15.6673	12.2497	19.2953	12.2232	9.09667	12.5136
AT1G12480	AT1G12480	AT1G12480.1	protein_coding	C4-dicarboxylate transporter/malic acid transport protein	CDI3, OZS1, RCD3, SLAC1	data	1115	0.523856	2.2581	6.38034	4.77948	1.73697	2.62848	4.6576
AT1G12500	AT1G12500	AT1G12500.1	protein_coding	Nucleotide-sugar transporter family protein	NA	data	1117	4.43561e-05	13.3744	10.6945	12.228	19.2652	21.0386	16.0652
AT1G12520	AT1G12520	AT1G12520.1	protein_coding	copper chaperone for SOD1	ATCCS, CCS	data	1118	0.825478	11.9587	7.48949	9.8848	9.27011	6.77885	8.48163
AT1G12530	AT1G12530	AT1G12530.1	protein_coding		MOS9	data	1119	0.23505	19.2021	20.5235	20.2101	15.8087	14.0521	15.2778
AT1G12550	AT1G12550	AT1G12550.1	protein_coding	D-isomer specific 2-hydroxyacid dehydrogenase family protein	HPR3	data	1121	0.0748266	11.2358	6.18933	6.2946	3.41924	4.67895	5.41477
AT1G12560	AT1G12560	AT1G12560.1	protein_coding	expansin A7	ATEXP7, ATEXPA7, ATHEXP ALPHA 1.26, EXP7, EXPA7	data	1122	0.830855	5.28927	7.39277	4.72848	3.99391	6.65679	3.45947
AT1G12570	AT1G12570	AT1G12570.1	protein_coding	Glucose-methanol-choline (GMC) oxidoreductase family protein	NA	data	1123	0.000647928	1.33979	2.04986	1.29052	2.85151	3.7231	4.18975
AT1G12580	AT1G12580	AT1G12580.1	protein_coding	phosphoenolpyruvate carboxylase-related kinase 1	PEPKR1	data	1124	0.212148	17.0488	15.9814	11.8513	10.4342	11.9965	9.58812
AT1G12600	AT1G12600	AT1G12600.1	protein_coding	UDP-N-acetylglucosamine (UAA) transporter family	NA	data	1125	0.741917	0.370481	0.425483	0.217194	0.237891	0	0.278961
AT1G12610	AT1G12610	AT1G12610.1	protein_coding	Integrase-type DNA-binding superfamily protein	DDF1	data	1126	0.0108745	0.241885	0	0.213237	1.4319	1.24027	0.133356
AT1G12620	AT1G12620	AT1G12620.1	protein_coding	Pentatricopeptide repeat (PPR) superfamily protein	NA	data	1127	0.3688	0.612975	0.139943	0.759194	0.831541	0.740379	0.834576
AT1G12640	AT1G12640	AT1G12640.1	protein_coding	MBOAT (membrane bound O-acyl transferase) family protein	AtLPLAT1, LPCAT1, LPLAT1	data	1129	0.590695	28.5431	28.1633	29.7895	23.9858	22.1884	25.305
AT1G12650	AT1G12650	AT1G12650.1	protein_coding		NA	data	1130	0.516213	34.8334	31.9774	36.1761	27.6664	27.8822	28.7287
AT1G12680	AT1G12680	AT1G12680.1	protein_coding	phosphoenolpyruvate carboxylase-related kinase 2	PEPKR2	data	1133	0.0258583	12.3145	10.6171	12.937	6.97974	7.38561	8.05686
AT1G12700	AT1G12700	AT1G12700.1	protein_coding	ATP binding;nucleic acid binding;helicases	RPF1	data	1134	0.239598	0.986901	2.22818	0.541791	0.473586	0.492666	0.555346
AT1G12710	AT1G12710	AT1G12710.1	protein_coding	phloem protein 2-A12	AtPP2-A12, PP2-A12	data	1135	2.31779e-08	36.3795	29.3916	30.1059	15.479	13.2379	16.0449
AT1G12730	AT1G12730	AT1G12730.1	protein_coding	GPI transamidase subunit PIG-U	NA	data	1137	0.38096	4.6928	3.10151	2.60528	2.61388	2.22054	1.94096
AT1G12740	AT1G12740	AT1G12740.1	protein_coding	cytochrome P450, family 87, subfamily A, polypeptide 2	CYP87A2	data	1138	0.00011579	6.61484	6.89069	4.62791	10.0025	19.2353	9.26178
AT1G12750	AT1G12750	AT1G12750.1	protein_coding	RHOMBOID-like protein 6	ATRBL6, RBL6	data	1139	0.0715693	11.5584	10.4513	10.0801	11.9993	13.6047	12.1022
AT1G12760	AT1G12760	AT1G12760.1	protein_coding	Zinc finger, C3HC4 type (RING finger) family protein	NA	data	1140	0.00411375	34.6454	28.0157	32.2019	36.923	39.1112	40.0528
AT1G12770	AT1G12770	AT1G12770.1	protein_coding	P-loop containing nucleoside triphosphate hydrolases superfamily protein	EMB1586, ISE1	data	1141	8.94729e-05	35.1222	35.628	33.0598	19.6527	21.8182	19.5311
AT1G12780	AT1G12780	AT1G12780.1	protein_coding	UDP-D-glucose/UDP-D-galactose 4-epimerase 1	ATUGE1, UGE1	data	1142	0.165648	51.6276	51.1104	58.3686	58.9361	47.3296	67.759
AT1G12790	AT1G12790	AT1G12790.1	protein_coding		NA	data	1143	0.74072	4.92686	5.0218	3.24925	3.07955	2.46687	4.73539
AT1G12800	AT1G12800	AT1G12800.1	protein_coding	Nucleic acid-binding, OB-fold-like protein	NA	data	1144	0.000823512	77.192	67.5037	65.0957	37.1437	38.2686	51.9904
AT1G12805	AT1G12805	NA	NA	NA	NA	data	NA	0.907803	0.244491	0.293573	0.215535	0.116239	0.49491	0.417353
AT1G12810	AT1G12810	AT1G12810.1	protein_coding	proline-rich family protein	NA	data	1145	0.103289	93.3344	84.021	110.81	64.2716	70.6682	76.6983
AT1G12820	AT1G12820	AT1G12820.1	protein_coding	auxin signaling F-box 3	AFB3	data	1146	0.0168667	18.1762	20.4809	17.8812	22.7117	20.8704	24.3745
AT1G12830	AT1G12830	AT1G12830.1	protein_coding		NA	data	1147	0.977739	16.1564	13.1007	16.0734	13.291	13.5772	14.4614
AT1G12840	AT1G12840	AT1G12840.1	protein_coding	vacuolar ATP synthase subunit C (VATC) / V-ATPase C subunit / vacuolar proton pump C subunit (DET3)	ATVHA-C, DET3	data	1148	0.986142	144.2	139.544	137.848	127.13	132.409	119.734
AT1G12845	AT1G12845	NA	NA	NA	NA	data	NA	0.000231964	5.77672	3.95596	3.56083	7.13568	9.91642	7.66498
AT1G12850	AT1G12850	AT1G12850.1	protein_coding	Phosphoglycerate mutase family protein	NA	data	1149	0.989113	30.1022	32.305	31.595	28.2857	30.3902	26.119
AT1G12855	AT1G12855	NA	NA	NA	NA	data	NA	0.144317	0.494816	0.594151	0.217395	0.238111	0	0
AT1G12860	AT1G12860	AT1G12860.1	protein_coding	basic helix-loop-helix (bHLH) DNA-binding superfamily protein	ICE2, SCRM2	data	1150	0.209052	20.2122	19.7962	15.0657	15.6817	9.58293	13.6112
AT1G12880	AT1G12880	AT1G12880.1	protein_coding	nudix hydrolase homolog 12	atnudt12, NUDT12	data	1152	0.477437	3.82127	3.2472	2.38402	2.01203	1.7191	2.78096
AT1G12890	AT1G12890	AT1G12890.1	protein_coding	Integrase-type DNA-binding superfamily protein	NA	data	1153	0.902708	0.122246	0.295809	0.217176	0	0.621442	0.278938
AT1G12900	AT1G12900	AT1G12900.1	protein_coding	glyceraldehyde 3-phosphate dehydrogenase A subunit 2	GAPA-2	data	1154	0.89778	1248.54	1369.18	1135.17	1083.24	1013.06	1187.16
AT1G12910	AT1G12910	AT1G12910.1	protein_coding	Transducin/WD40 repeat-like superfamily protein	ATAN11, LWD1	data	1155	0.0214475	27.4309	22.2096	23.2062	25.5901	32.9029	28.534
AT1G12920	AT1G12920	AT1G12920.1	protein_coding	eukaryotic release factor 1-2	ERF1-2	data	1156	0.000379477	40.9286	34.2474	41.9893	52.3934	50.8354	48.4585
AT1G12930	AT1G12930	AT1G12930.1	protein_coding	ARM repeat superfamily protein	NA	data	1157	0.570805	5.17374	2.64926	2.38266	2.72955	1.84222	2.63869
AT1G12950	AT1G12950	AT1G12950.1	protein_coding	root hair specific 2	RSH2	data	1159	0.0149124	5.89452	7.22688	3.11763	8.68744	8.78812	7.3768
AT1G12970	AT1G12970	AT1G12970.1	protein_coding	plant intracellular ras group-related LRR 3	PIRL3	data	1161	0.0137363	5.29731	5.75126	5.6546	2.84168	3.20175	2.62544
AT1G12980	AT1G12980	AT1G12980.1	protein_coding	Integrase-type DNA-binding superfamily protein	DRN, ESR1	data	1162	0.5762	0.616999	0.442819	0	0.236254	0.993746	0.417564
AT1G12990	AT1G12990	AT1G12990.1	protein_coding	beta-1,4-N-acetylglucosaminyltransferase family protein	NA	data	1163	0.00373858	14.1402	11.5216	11.4666	7.22781	7.89424	4.82203
AT1G13000	AT1G13000	AT1G13000.1	protein_coding	Protein of unknown function (DUF707)	NA	data	1164	1	6.62555	9.89293	8.51807	7.49992	7.15384	7.63962
AT1G13020	AT1G13020	AT1G13020.1	protein_coding	eukaryotic initiation factor 4B2	EIF4B2	data	1165	0.062724	14.6231	13.6931	10.4733	15.4546	14.9528	15.1717
AT1G13030	AT1G13030	AT1G13030.1	protein_coding	sphere organelles protein-related	Atcoilin, COILIN	data	1166	0.979123	6.16157	6.05732	5.65064	5.35147	4.94251	5.29028
AT1G13050	AT1G13050	AT1G13050.1	protein_coding		NA	data	1168	0.301889	1.60384	2.07036	1.4106	2.38387	2.35524	1.81176
AT1G13060	AT1G13060	AT1G13060.1	protein_coding	20S proteasome beta subunit E1	PBE1	data	1169	0.289287	93.1499	93.2773	94.6427	95.9946	92.2414	92.7071
AT1G13080	AT1G13080	AT1G13080.1	protein_coding	cytochrome P450, family 71, subfamily B, polypeptide 2	CYP71B2	data	1171	0.20623	29.0701	23.7174	28.0352	16.6862	18.979	24.0875
AT1G13090	AT1G13090	AT1G13090.1	protein_coding	cytochrome P450, family 71, subfamily B, polypeptide 28	CYP71B28	data	1172	7.79591e-05	30.7522	28.6103	35.0082	12.9657	14.8606	20.7955
AT1G13100	AT1G13100	AT1G13100.1	protein_coding	cytochrome P450, family 71, subfamily B, polypeptide 29	CYP71B29	data	1173	0.835713	3.94216	1.75312	2.49059	3.92628	2.82038	1.51261
AT1G13110	AT1G13110	AT1G13110.1	protein_coding	cytochrome P450, family 71 subfamily B, polypeptide 7	CYP71B7	data	1174	1.01999e-07	25.9652	22.6835	28.9129	53.2839	51.4015	35.3227
AT1G13120	AT1G13120	AT1G13120.1	protein_coding		AtGLE1, GLE1	data	1175	0.878249	12.1958	11.8128	9.10701	9.81907	7.63789	10.6767
AT1G13145	AT1G13145	NA	NA	NA	NA	data	NA	0.533502	10.9619	9.288	8.67898	6.5581	7.64509	8.47723
AT1G13150	AT1G13150	AT1G13150.1	protein_coding	cytochrome P450, family 86, subfamily C, polypeptide 4	CYP86C4	data	1178	1	0.491775	0.292456	0.433531	0.35501	0.7433	0
AT1G13160	AT1G13160	AT1G13160.1	protein_coding	ARM repeat superfamily protein	NA	data	1179	0.00285916	9.09657	8.68739	7.69098	10.9404	12.6278	11.705
AT1G13170	AT1G13170	AT1G13170.1	protein_coding	OSBP(oxysterol binding protein)-related protein 1D	ORP1D	data	1180	0.626414	7.14723	6.04868	5.42547	4.98381	5.1846	4.29847
AT1G13180	AT1G13180	AT1G13180.1	protein_coding	Actin-like ATPase superfamily protein	ARP3, ATARP3, DIS1	data	1181	0.852187	8.35892	9.73894	12.5111	7.11726	9.52824	9.32403
AT1G13190	AT1G13190	AT1G13190.1	protein_coding	RNA-binding (RRM/RBD/RNP motifs) family protein	NA	data	1182	0.636048	26.1015	21.2169	27.3056	20.1699	17.6964	23.5115
AT1G13195	AT1G13195	NA	NA	NA	NA	data	NA	0.204189	13.1479	11.3078	14.0032	14.8559	12.46	15.1498
AT1G13210	AT1G13210	AT1G13210.1	protein_coding	autoinhibited Ca2+/ATPase II	ACA.l	data	1184	0.0371871	2.94004	3.08319	3.02947	3.7975	5.5711	4.17206
AT1G13220	AT1G13220	AT1G13220.1	protein_coding	nuclear matrix constituent protein-related	CRWN2, LINC2	data	1185	0.344556	6.77439	9.62459	5.75325	5.46266	5.18159	4.9991
AT1G13245	AT1G13245	NA	NA	DEVIL 4, ROTUNDIFOLIA like 17	DVL4, RTFL17	data	NA	1.25082e-21	100.838	103.488	99.0777	236.304	191.613	200.642
AT1G13250	AT1G13250	AT1G13250.1	protein_coding	galacturonosyltransferase-like 3	GATL3	data	1187	1.43682e-05	2.32515	1.15269	1.94036	5.7203	5.32745	3.75688
AT1G13260	AT1G13260	AT1G13260.1	protein_coding	related to ABI3/VP1 1	EDF4, RAV1	data	1188	5.83884e-38	27.0535	23.6163	21.3877	75.9493	72.7761	68.7276
AT1G13270	AT1G13270	AT1G13270.1	protein_coding	methionine aminopeptidase 1B	MAP1B, MAP1C	data	1189	0.000210557	67.5612	68.0804	55.6974	35.8291	41.551	39.7775
AT1G13280	AT1G13280	AT1G13280.1	protein_coding	allene oxide cyclase 4	AOC4	data	1190	0.803065	28.422	26.8421	28.8402	24.0833	29.4604	25.1693
AT1G13300	AT1G13300	AT1G13300.1	protein_coding	myb-like transcription factor family protein	HRS1	data	1192	3.21568e-05	13.8182	17.7845	7.89941	5.43343	4.7797	3.42048
AT1G13310	AT1G13310	AT1G13310.1	protein_coding	Endosomal targeting BRO1-like domain-containing protein	NA	data	1193	0.705206	0.2468	0.296345	0.21757	0.118468	0	0.279444
AT1G13320	AT1G13320	AT1G13320.1	protein_coding	protein phosphatase 2A subunit A3	PP2AA3	data	1194	0.863617	36.5057	32.1242	37.3593	31.0595	29.3975	31.4092
AT1G13330	AT1G13330	AT1G13330.1	protein_coding	Arabidopsis Hop2 homolog	AHP2	data	1195	0.526832	2.94799	2.43406	2.48068	1.66014	2.45754	1.39028
AT1G13340	AT1G13340	AT1G13340.1	protein_coding	Regulator of Vps4 activity in the MVB pathway protein	NA	data	1196	4.98773e-20	24.458	26.1835	23.0077	5.7343	6.9726	7.72199
AT1G13350	AT1G13350	AT1G13350.1	protein_coding	Protein kinase superfamily protein	NA	data	1197	0.166618	11.2086	9.58861	10.2126	8.07008	6.52528	6.9339
AT1G13360	AT1G13360	AT1G13360.1	protein_coding		NA	data	1198	5.5021e-06	118.03	105.15	124.55	62.3418	50.0448	73.7102
AT1G13370	AT1G13370	AT1G13370.1	protein_coding	Histone superfamily protein	NA	data	1199	7.95382e-11	5.558	4.73649	6.32204	0.213763	0.721024	1.23433
AT1G13380	AT1G13380	AT1G13380.1	protein_coding	Protein of unknown function (DUF1218)	NA	data	1200	0.380343	29.0082	31.5606	28.5135	32.1929	31.1251	26.3895
AT1G13390	AT1G13390	AT1G13390.1	protein_coding		NA	data	1201	0.283712	4.54147	5.45317	8.27052	3.90577	3.56448	4.722
AT1G13400	AT1G13400	AT1G13400.1	protein_coding	C2H2 and C2HC zinc fingers superfamily protein	JGL, NUB	data	1202	0.686118	0.863163	1.03644	0.216079	0.593777	0.493037	0.134196
AT1G13420	AT1G13420	AT1G13420.1	protein_coding	sulfotransferase 4B	ATST4B, ST4B	data	1204	0.361619	19.4639	21.2851	14.6467	8.37303	16.1901	15.7107
AT1G13430	AT1G13430	AT1G13430.1	protein_coding	sulfotransferase 4C	ATST4C, ST4C	data	1205	0.375774	0.491016	0.887633	0.398945	0.114608	0.36855	0.274917
AT1G13440	AT1G13440	AT1G13440.1	protein_coding	glyceraldehyde-3-phosphate dehydrogenase C2	GAPC-2, GAPC2	data	1206	0.459497	1288.28	1116.62	1350.52	1254.09	1255.91	1151.51
AT1G13448	AT1G13448	NA	NA	NA	NA	data	NA	0.0274492	4.96572	4.42917	3.74413	2.66411	1.38769	2.35257
AT1G13450	AT1G13450	AT1G13450.1	protein_coding	Homeodomain-like superfamily protein	GT-1	data	1207	0.199744	16.4355	17.2105	18.8379	18.9578	21.1016	16.7868
AT1G13460	AT1G13460	AT1G13460.1	protein_coding	Protein phosphatase 2A regulatory B subunit family protein	NA	data	1208	0.0680565	11.1026	8.86078	7.81828	5.68729	6.16574	5.68549
AT1G13480	AT1G13480	AT1G13480.1	protein_coding	Protein of unknown function (DUF1262)	NA	data	1210	0.0113558	0.863284	0.881608	0.428439	1.78745	1.7348	1.67587
AT1G13510	AT1G13510	AT1G13510.1	protein_coding	Protein of unknown function (DUF1262)	NA	data	1213	0.687962	0	1.03898	0.215754	0.236314	0.245834	0.136588
AT1G13520	AT1G13520	AT1G13520.1	protein_coding	Protein of unknown function (DUF1262)	NA	data	1214	0.00557877	1.57281	2.78865	2.92263	4.99866	3.33011	5.86163
AT1G13530	AT1G13530	AT1G13530.1	protein_coding	Protein of unknown function (DUF1262)	NA	data	1215	0.739448	0.121439	0.29484	0.107056	0.237093	0.371307	0.278024
AT1G13550	AT1G13550	AT1G13550.1	protein_coding	Protein of unknown function (DUF1262)	NA	data	1217	0.479767	0.121935	0.146414	0.326311	0.477241	0.371806	0.278587
AT1G13560	AT1G13560	AT1G13560.1	protein_coding	aminoalcoholphosphotransferase 1	AAPT1, ATAAPT1	data	1218	0.000897733	53.8317	51.094	45.9375	58.8773	62.6755	63.4182
AT1G13570	AT1G13570	AT1G13570.1	protein_coding	F-box/RNI-like superfamily protein	NA	data	1219	0.964407	7.12989	7.96514	6.50427	6.94554	6.41381	6.38669
AT1G13580	AT1G13580	AT1G13580.1	protein_coding	LAG1 longevity assurance homolog 3	LAG13, LOH3	data	1220	1	5.29761	8.29691	5.19972	5.21468	5.54819	5.97443
AT1G13590	AT1G13590	AT1G13590.1	protein_coding	phytosulfokine 1 precursor	ATPSK1, PSK1	data	1221	0.769415	10.8219	11.6532	8.22729	11.2211	12.6418	6.06046
AT1G13600	AT1G13600	AT1G13600.1	protein_coding	basic leucine-zipper 58	AtbZIP58, bZIP58	data	1222	0.0381813	0.363262	1.1813	0.320239	1.42927	1.23752	1.53549
AT1G13609	AT1G13609	NA	NA	NA	NA	data	NA	4.6689e-76	61.6177	43.8509	32.958	0.627687	0.528312	0.595528
AT1G13610	AT1G13610	AT1G13610.1	protein_coding	alpha/beta-Hydrolases superfamily protein	NA	data	1223	0.455458	1.9684	1.9165	1.40705	2.49981	2.47586	1.38563
AT1G13620	AT1G13620	AT1G13620.1	protein_coding		GLV5, RGF2	data	1224	0.629477	1.22947	2.37042	0.974447	0.827637	1.60896	0.548953
AT1G13635	AT1G13635	NA	NA	NA	NA	data	NA	1	0.986032	0.736914	0.759842	0.352913	1.23977	0.694886
AT1G13640	AT1G13640	AT1G13640.1	protein_coding	Phosphatidylinositol 3- and 4-kinase family protein	NA	data	1226	0.0620098	25.9691	28.9471	26.5039	20.2817	20.1015	16.6164
AT1G13650	AT1G13650	AT1G13650.1	protein_coding		NA	data	1227	3.63554e-30	29.1843	33.9121	26.823	4.99042	5.15656	7.02533
AT1G13670	AT1G13670	AT1G13670.1	protein_coding		NA	data	1229	1.38714e-26	4.60038	3.73565	4.27435	24.555	19.5804	16.8006
AT1G13690	AT1G13690	AT1G13690.1	protein_coding	ATPase E1	ATE1	data	1231	1.2745e-14	112.312	96.8309	118.718	37.9738	36.3011	51.182
AT1G13700	AT1G13700	AT1G13700.1	protein_coding	6-phosphogluconolactonase 1	PGL1	data	1232	5.55987e-05	9.82402	11.7768	11.6047	5.55643	5.3315	3.84998
AT1G13710	AT1G13710	AT1G13710.1	protein_coding	cytochrome P450, family 78, subfamily A, polypeptide 5	CYP78A5, KLU	data	1233	0.168977	0.357987	1.32399	1.7379	1.90351	2.47885	1.52952
AT1G13730	AT1G13730	AT1G13730.1	protein_coding	Nuclear transport factor 2 (NTF2) family protein with RNA binding (RRM-RBD-RNP motifs) domain	NA	data	1234	0.00453044	17.4314	19.8861	18.3089	24.6193	23.7425	21.5624
AT1G13740	AT1G13740	AT1G13740.1	protein_coding	ABI five binding protein 2	AFP2	data	1235	0.754463	4.7875	5.15549	5.97102	6.77969	5.68155	3.45904
AT1G13750	AT1G13750	AT1G13750.1	protein_coding	Purple acid phosphatases superfamily protein	NA	data	1236	0.248968	2.25718	1.02935	1.30276	0.827737	0.988241	0.408547
AT1G13770	AT1G13770	AT1G13770.1	protein_coding	Protein of unknown function, DUF647	RUS3	data	1238	1	7.60393	8.25866	7.70444	7.95929	6.29159	7.08503
AT1G13780	AT1G13780	AT1G13780.1	protein_coding	F-box/RNI-like/FBD-like domains-containing protein	NA	data	1239	0.164161	6.28665	5.16436	4.77623	3.31402	4.07085	2.9025
AT1G13790	AT1G13790	AT1G13790.1	protein_coding	XH/XS domain-containing protein	FDM4	data	1240	0.529623	1.95364	1.47406	1.51986	1.18535	1.60709	0.26581
AT1G13810	AT1G13810	AT1G13810.1	protein_coding	Restriction endonuclease, type II-like superfamily protein	NA	data	1242	0.857737	6.28197	3.96655	5.86618	4.86735	4.19081	6.55079
AT1G13820	AT1G13820	AT1G13820.1	protein_coding	alpha/beta-Hydrolases superfamily protein	NA	data	1243	0.98611	55.1482	49.4037	52.1199	42.2272	42.5509	54.2445
AT1G13830	AT1G13830	AT1G13830.1	protein_coding	Carbohydrate-binding X8 domain superfamily protein	NA	data	1244	0.471109	3.94574	3.54568	1.8373	1.77271	1.96879	2.50032
AT1G13860	AT1G13860	AT1G13860.1	protein_coding	QUASIMODO2 LIKE 1	QUL1	data	1245	0.698517	4.55519	4.24618	4.04523	4.27733	4.32624	4.31878
AT1G13870	AT1G13870	AT1G13870.1	protein_coding	calmodulin binding;purine nucleotide binding	AtKTI12, DRL1	data	1246	0.923335	12.2078	7.80205	6.82217	8.31232	8.89529	7.63953
AT1G13880	AT1G13880	AT1G13880.1	protein_coding	ELM2 domain-containing protein	NA	data	1247	1	19.3358	19.4919	15.7328	16.5131	15.6824	15.9914
AT1G13900	AT1G13900	AT1G13900.1	protein_coding	Purple acid phosphatases superfamily protein	PAP2	data	1249	0.648451	13.3167	9.43454	8.32157	6.98152	7.26902	10.2933
AT1G13910	AT1G13910	AT1G13910.1	protein_coding	Leucine-rich repeat (LRR) family protein	NA	data	1250	0.279808	3.57013	2.79662	1.94381	3.20755	3.21211	3.90183
AT1G13920	AT1G13920	AT1G13920.1	protein_coding	Remorin family protein	NA	data	1251	0.211547	2.46239	1.61552	1.29549	2.13794	2.48961	2.92861
AT1G13930	AT1G13930	AT1G13930.1	protein_coding		NA	data	1252	3.70301e-17	494.257	517.135	564.267	886.527	986.717	1083.95
AT1G13940	AT1G13940	AT1G13940.1	protein_coding	Plant protein of unknown function (DUF863)	NA	data	1253	0.177429	2.71604	1.62205	1.62851	0.705185	1.23225	1.10798
AT1G13950	AT1G13950	AT1G13950.1	protein_coding	eukaryotic elongation factor 5A-1	ATELF5A-1, EIF-5A, EIF5A, ELF5A-1	data	1254	1	28.0742	23.8747	24.5304	21.835	25.8312	20.6863
AT1G13960	AT1G13960	AT1G13960.1	protein_coding	WRKY DNA-binding protein 4	WRKY4	data	1255	0.109438	12.5407	9.40292	10.3968	12.5883	11.9735	12.7943
AT1G13970	AT1G13970	AT1G13970.1	protein_coding	Protein of unknown function (DUF1336)	NA	data	1256	0.00171922	5.68622	3.54926	2.8246	0.931955	1.72246	1.23899
AT1G13980	AT1G13980	AT1G13980.1	protein_coding	sec7 domain-containing protein	EMB30, GN, VAN7	data	1257	0.242006	8.72885	9.28901	8.46309	8.79023	9.39121	11.0132
AT1G13990	AT1G13990	AT1G13990.1	protein_coding		NA	data	1258	0.0534717	61.8489	55.3572	72.4996	40.8001	29.6946	53.9622
AT1G14000	AT1G14000	AT1G14000.1	protein_coding	VH1-interacting kinase	VIK	data	1259	0.805072	48.4074	46.3272	58.7934	41.5784	43.9915	46.3578
AT1G14010	AT1G14010	AT1G14010.1	protein_coding	emp24/gp25L/p24 family/GOLD family protein	NA	data	1260	0.0116818	28.5388	24.3745	30.8021	29.5311	36.6872	36.5771
AT1G14020	AT1G14020	AT1G14020.1	protein_coding	O-fucosyltransferase family protein	NA	data	1261	0.102764	10.082	8.85875	8.01153	5.92173	5.74642	6.13184
AT1G14030	AT1G14030	AT1G14030.1	protein_coding	Rubisco methyltransferase family protein	LSMT-L	data	1262	0.020003	25.6691	19.1449	23.1957	13.0201	13.5695	17.0637
AT1G14040	AT1G14040	AT1G14040.1	protein_coding	EXS (ERD1/XPR1/SYG1) family protein	NA	data	1263	0.021093	2.07867	2.79401	2.70775	3.21024	6.70048	3.61832
AT1G14060	AT1G14060	NA	NA	NA	NA	data	NA	0.00631973	15.0133	14.3927	16.2669	21.659	18.8964	17.928
AT1G14070	AT1G14070	AT1G14070.1	protein_coding	fucosyltransferase 7	FUT7	data	1264	0.717774	1.35562	1.1807	1.08566	0.350276	0.9877	1.25389
AT1G14080	AT1G14080	AT1G14080.1	protein_coding	fucosyltransferase 6	ATFUT6, FUT6	data	1265	0.676114	1.60111	0.879379	1.41148	0.826978	1.35894	0.407657
AT1G14090	AT1G14090	AT1G14090.1	pseudogene		NA	data	1266	0.0125795	2.47073	1.77158	2.37833	0.705592	0.609357	1.10845
AT1G14120	AT1G14120	AT1G14120.1	protein_coding	2-oxoglutarate (2OG) and Fe(II)-dependent oxygenase superfamily protein	NA	data	1268	0.0426189	47.8062	45.3639	55.2755	48.2551	58.6862	63.7174
AT1G14130	AT1G14130	AT1G14130.1	protein_coding	2-oxoglutarate (2OG) and Fe(II)-dependent oxygenase superfamily protein	NA	data	1269	0.83422	15.3987	11.0389	13.2467	10.4347	11.7277	11.5335
AT1G14140	AT1G14140	AT1G14140.1	protein_coding	Mitochondrial substrate carrier family protein	UCP3	data	1270	0.168056	10.2101	6.30935	10.8597	10.2169	10.6285	11.4187
AT1G14150	AT1G14150	AT1G14150.1	protein_coding	PsbQ-like 2	PnsL2, PQL1, PQL2	data	1271	1.48129e-10	176.862	168.836	147.621	65.5396	85.6603	84.8797
AT1G14160	AT1G14160	AT1G14160.1	protein_coding	Uncharacterised protein family (UPF0497)	NA	data	1272	0.972268	1.31751	1.33612	1.52033	1.43872	1.23365	0.827104
AT1G14170	AT1G14170	AT1G14170.1	protein_coding	RNA-binding KH domain-containing protein	NA	data	1273	0.624933	10.4565	11.669	10.6612	8.54349	7.87917	10.0437
AT1G14180	AT1G14180	AT1G14180.1	protein_coding	RING/U-box superfamily protein	NA	data	1274	0.131023	1.46558	3.101	1.1826	3.57215	3.21741	2.08101
AT1G14185	AT1G14185	NA	NA	NA	NA	data	NA	0.506567	1.30887	1.05751	0.994118	1.19191	0.134174	0.571408
AT1G14190	AT1G14190	AT1G14190.1	protein_coding	Glucose-methanol-choline (GMC) oxidoreductase family protein	NA	data	1275	0.0125533	6.47355	5.10713	5.32392	2.404	2.56692	3.5919
AT1G14200	AT1G14200	AT1G14200.1	protein_coding	RING/U-box superfamily protein	NA	data	1276	1.80301e-57	516.076	528.457	560.121	97.9154	104.482	127.798
AT1G14205	AT1G14205	NA	NA	NA	NA	data	NA	0.378916	1.49585	0.438559	1.08784	0.592332	0.616196	0.273024
AT1G14210	AT1G14210	AT1G14210.1	protein_coding	Ribonuclease T2 family protein	NA	data	1277	0.451163	25.6962	25.2068	25.2918	28.5456	26.4444	21.3831
AT1G14220	AT1G14220	AT1G14220.1	protein_coding	Ribonuclease T2 family protein	NA	data	1278	0.197361	0.241291	0.885819	0.431531	1.07183	1.28205	0.554252
AT1G14230	AT1G14230	AT1G14230.1	protein_coding	GDA1/CD39 nucleoside phosphatase family protein	NA	data	1279	0.311356	12.5547	15.6593	11.8347	9.11103	9.35842	11.2123
AT1G14240	AT1G14240	AT1G14240.1	protein_coding	GDA1/CD39 nucleoside phosphatase family protein	NA	data	1280	0.00496214	3.07966	4.59204	4.68099	0.576942	2.2208	1.51968
AT1G14250	AT1G14250	AT1G14250.1	protein_coding	GDA1/CD39 nucleoside phosphatase family protein	NA	data	1281	0.0800883	32.1455	31.6126	33.0439	16.5735	14.8527	30.5825
AT1G14260	AT1G14260	AT1G14260.1	protein_coding	RING/FYVE/PHD zinc finger superfamily protein	NA	data	1282	0.612594	1.45777	1.17817	0.755578	1.18708	1.23491	1.53255
AT1G14270	AT1G14270	AT1G14270.1	protein_coding	CAAX amino terminal protease family protein	NA	data	1283	0.0946099	48.446	57.1747	51.8308	40.4042	36.2277	39.6073
AT1G14280	AT1G14280	AT1G14280.1	protein_coding	phytochrome kinase substrate 2	PKS2	data	1284	1.19551e-08	10.5108	9.49144	12.5482	22.0126	28.3846	18.2246
AT1G14290	AT1G14290	AT1G14290.1	protein_coding	sphingoid base hydroxylase 2	SBH2	data	1285	0.0710331	21.7616	16.8924	25.7488	25.686	28.8974	21.9701
AT1G14300	AT1G14300	AT1G14300.1	protein_coding	ARM repeat superfamily protein	NA	data	1286	0.0216145	14.4641	13.833	15.6011	17.8356	21.7941	15.4301
AT1G14310	AT1G14310	AT1G14310.1	protein_coding	Haloacid dehalogenase-like hydrolase (HAD) superfamily protein	NA	data	1287	1	17.1004	16.9553	15.9492	11.5972	15.929	17.5059
AT1G14320	AT1G14320	AT1G14320.1	protein_coding	Ribosomal protein L16p/L10e family protein	RPL10, RPL10A, SAC52	data	1288	0.000307597	661.034	719.987	696.853	879.898	848.712	795.278
AT1G14330	AT1G14330	AT1G14330.1	protein_coding	Galactose oxidase/kelch repeat superfamily protein	NA	data	1289	0.00479155	5.03205	5.59518	5.09253	8.33401	7.17382	7.66496
AT1G14340	AT1G14340	AT1G14340.1	protein_coding	RNA-binding (RRM/RBD/RNP motifs) family protein	NA	data	1290	0.00152869	19.2227	18.6319	16.1966	7.9124	8.85449	12.7915
AT1G14345	AT1G14345	NA	NA	NA	NA	data	NA	0.000500968	128.558	132.127	104.623	68.6527	79.6102	81.736
AT1G14350	AT1G14350	AT1G14350.1	protein_coding	Duplicated homeodomain-like superfamily protein	AtMYB124, FLP, MYB124	data	1291	0.296857	5.32496	4.59526	4.07066	3.22907	3.76557	2.36726
AT1G14360	AT1G14360	AT1G14360.1	protein_coding	UDP-galactose transporter 3	ATUTR3, UTR3	data	1292	1.6422e-05	60.0205	50.5599	57.8845	27.0572	23.4662	37.0598
AT1G14370	AT1G14370	AT1G14370.1	protein_coding	protein kinase 2A	APK2A, Kin1, PBL2	data	1293	0.743343	8.65345	6.23741	6.13515	6.16736	7.61383	6.78383
AT1G14380	AT1G14380	AT1G14380.1	protein_coding	IQ-domain 28	IQD28	data	1294	0.503402	13.4477	9.23567	9.81998	8.79168	7.94788	8.50939
AT1G14390	AT1G14390	AT1G14390.1	protein_coding	Leucine-rich repeat protein kinase family protein	NA	data	1295	0.307542	0.49314	1.03921	0.434735	0.356328	0.121359	0.277322
AT1G14400	AT1G14400	AT1G14400.1	protein_coding	ubiquitin carrier protein 1	ATUBC1, UBC1, UBC1	data	1296	0.0934098	232.942	240.811	241.271	266.296	246.82	237.676
AT1G14410	AT1G14410	AT1G14410.1	protein_coding	ssDNA-binding transcriptional regulator	ATWHY1, PTAC1, WHY1	data	1297	0.890767	34.5144	33.6374	34.838	28.607	31.6282	29.4706
AT1G14430	AT1G14430	AT1G14430.1	protein_coding	glyoxal oxidase-related protein	NA	data	1299	0.0386567	1.47185	1.46929	0.859898	2.61952	3.47303	1.38549
AT1G14440	AT1G14440	AT1G14440.1	protein_coding	homeobox protein 31	AtHB31, FTM2, HB31, ZHD4	data	1300	0.0404841	5.03846	6.64603	3.59819	6.66251	8.77718	6.12646
AT1G14450	AT1G14450	AT1G14450.1	protein_coding	NADH dehydrogenase (ubiquinone)s	NA	data	1301	0.0832263	133.243	143.883	143.376	146.123	155.306	144.059
AT1G14460	AT1G14460	AT1G14460.1	protein_coding	AAA-type ATPase family protein	NA	data	1302	0.367154	3.81803	2.34918	2.16235	2.48824	3.2118	4.60409
AT1G14480	AT1G14480	AT1G14480.1	protein_coding	Ankyrin repeat family protein	NA	data	1304	0.307785	0.855893	0.878693	1.10573	0.946261	2.48033	0.969101
AT1G14490	AT1G14490	AT1G14490.1	protein_coding	Predicted AT-hook DNA-binding family protein	NA	data	1305	0.046636	0.760149	0.286858	0.777341	0.949681	1.98524	1.39468
AT1G14510	AT1G14510	AT1G14510.1	protein_coding	alfin-like 7	AL7, AtAL7	data	1307	5.32862e-06	39.5401	38.5752	41.8122	60.8299	53.0969	53.533
AT1G14530	AT1G14530	AT1G14530.1	protein_coding	Protein of unknown function (DUF1084)	THH1	data	1309	0.623067	3.94332	2.49514	4.89531	4.42231	4.3312	3.3365
AT1G14540	AT1G14540	AT1G14540.1	protein_coding	Peroxidase superfamily protein	PER4	data	1310	1.39728e-66	1.743	0.900734	0.442481	27.8632	23.7762	21.7873
AT1G14560	AT1G14560	AT1G14560.1	protein_coding	Mitochondrial substrate carrier family protein	CoAc1	data	1312	0.849766	4.90435	9.9125	6.40226	4.49583	5.30027	7.66089
AT1G14570	AT1G14570	AT1G14570.1	protein_coding	UBX domain-containing protein	AtPUX7, PUX7	data	1313	0.847904	60.2819	54.3892	51.569	46.5466	51.5596	45.6846
AT1G14580	AT1G14580	AT1G14580.1	protein_coding	C2H2-like zinc finger protein	NA	data	1314	0.227914	12.4308	11.7968	16.3195	8.64742	9.61912	10.8401
AT1G14590	AT1G14590	AT1G14590.1	protein_coding	Nucleotide-diphospho-sugar transferase family protein	NA	data	1315	0.0013135	15.8844	20.1164	20.8959	10.1847	9.97166	11.8024
AT1G14600	AT1G14600	AT1G14600.1	protein_coding	Homeodomain-like superfamily protein	NA	data	1316	0.00107558	4.56392	5.48014	3.69516	0.691926	2.34041	1.514
AT1G14610	AT1G14610	AT1G14610.1	protein_coding	valyl-tRNA synthetase / valine--tRNA ligase (VALRS)	TWN2, VALRS	data	1317	1	33.4583	34.3633	30.7735	27.3932	28.7461	31.646
AT1G14620	AT1G14620	AT1G14620.1	protein_coding	decoy	DECOY	data	1318	0.00743823	22.0543	33.7823	28.2387	38.3882	38.9773	31.5872
AT1G14630	AT1G14630	AT1G14630.1	protein_coding		NA	data	1319	0.17933	4.07214	3.69746	3.15113	1.65509	1.61082	3.06501
AT1G14650	AT1G14650	AT1G14650.1	protein_coding	SWAP (Suppressor-of-White-APricot)/surp domain-containing protein / ubiquitin family protein	NA	data	1321	0.628361	16.2286	19.7861	18.9521	14.1085	13.4353	17.393
AT1G14660	AT1G14660	AT1G14660.1	protein_coding	Na+/H+ exchanger 8	ATNHX8, NHX8, NHX8	data	1322	0.061016	2.34457	1.32503	1.84807	0.706005	0.734449	0.82789
AT1G14670	AT1G14670	AT1G14670.1	protein_coding	Endomembrane protein 70 protein family	NA	data	1323	0.000500398	37.7691	48.4898	43.1394	57.1702	56.0066	53.7425
AT1G14680	AT1G14680	AT1G14680.1	protein_coding		NA	data	1324	0.816493	0.616192	0.292828	0.105579	0.11564	0.494286	0.557173
AT1G14685	AT1G14685	AT1G14685.1	protein_coding	basic pentacysteine 2	ATBPC2, BBR/BPC2, BPC2	data	1325	0.000772212	22.1959	26.5757	21.3745	32.5691	30.5291	28.9329
AT1G14687	AT1G14687	NA	NA	homeobox protein 32, homeobox protein 32, ZINC FINGER HOMEODOMAIN 14	AtHB32, HB32, ZHD14	data	NA	0.0493734	3.07848	3.99453	3.69199	1.29481	1.82443	2.22096
AT1G14690	AT1G14690	AT1G14690.1	protein_coding	microtubule-associated protein 65-7	MAP65-7	data	1326	0.13639	8.8604	15.5599	8.02983	7.23718	6.08267	6.94086
AT1G14700	AT1G14700	AT1G14700.1	protein_coding	purple acid phosphatase 3	ATPAP3, PAP3	data	1327	0.219938	22.2276	19.057	21.3073	15.7762	15.0393	16.2459
AT1G14710	AT1G14710	AT1G14710.1	protein_coding	hydroxyproline-rich glycoprotein family protein	NA	data	1328	3.86445e-06	25.935	23.5265	20.5877	34.8745	36.6423	31.5295
AT1G14720	AT1G14720	AT1G14720.1	protein_coding	xyloglucan endotransglucosylase/hydrolase 28	ATXTH28, EXGT-A2, XTH28, XTR2	data	1329	0.275358	22.5971	24.1962	22.2304	24.5801	25.7249	21.2691
AT1G14730	AT1G14730	AT1G14730.1	protein_coding	Cytochrome b561/ferric reductase transmembrane protein family	NA	data	1330	7.1518e-12	6.5954	4.1939	6.36131	20.389	12.6087	18.288
AT1G14740	AT1G14740	AT1G14740.1	protein_coding	Protein of unknown function (DUF1423)	TTA1	data	1331	1	32.0263	25.0616	28.0243	25.2915	25.4378	25.6221
AT1G14750	AT1G14750	AT1G14750.1	protein_coding	Cyclin family protein	SDS	data	1332	0.148106	0.241086	1.33264	0.321941	1.77625	1.1148	0.975588
AT1G14770	AT1G14770	AT1G14770.1	protein_coding	RING/FYVE/PHD zinc finger superfamily protein	NA	data	1334	0.892163	3.68716	4.72541	3.79751	3.91973	3.95298	2.20754
AT1G14780	AT1G14780	AT1G14780.1	protein_coding	MAC/Perforin domain-containing protein	NA	data	1335	0.00537225	3.75685	2.38599	3.00775	4.61495	6.27439	4.80884
AT1G14790	AT1G14790	AT1G14790.1	protein_coding	RNA-dependent RNA polymerase 1	AtRDR1, ATRDRP1, RDR1	data	1336	0.0770254	2.14426	4.69978	1.91875	0.927215	1.64772	1.1716
AT1G14810	AT1G14810	AT1G14810.1	protein_coding	semialdehyde dehydrogenase family protein	NA	data	1338	3.31842e-06	92.5704	101.49	97.7948	134.038	124.975	131.601
AT1G14820	AT1G14820	AT1G14820.1	protein_coding	Sec14p-like phosphatidylinositol transfer family protein	NA	data	1339	0.955073	23.6501	18.1154	17.1292	16.7256	15.4036	21.579
AT1G14830	AT1G14830	AT1G14830.1	protein_coding	DYNAMIN-like 1C	ADL1C, ADL5, DL1C, DRP1C	data	1340	1	46.6501	46.1976	40.5638	43.008	40.7079	34.8729
AT1G14840	AT1G14840	AT1G14840.1	protein_coding	microtubule-associated proteins 70-4	ATMAP70-4, MAP70-4	data	1341	0.214904	12.0872	9.4514	6.82959	7.24074	5.53786	6.35906
AT1G14850	AT1G14850	AT1G14850.1	protein_coding	nucleoporin 155	NUP155	data	1342	0.64026	4.78739	6.34456	5.13067	4.14324	5.80611	6.68533
AT1G14860	AT1G14860	AT1G14860.1	protein_coding	nudix hydrolase homolog 18	atnudt18, NUDT18	data	1343	1.45015e-14	14.9545	11.6962	13.0728	33.1757	30.4782	25.784
AT1G14870	AT1G14870	AT1G14870.1	protein_coding	PLANT CADMIUM RESISTANCE 2	AtPCR2, PCR2	data	1344	1.50947e-39	125.465	115.075	112.934	360.574	349.789	291.048
AT1G14890	AT1G14890	AT1G14890.1	protein_coding	Plant invertase/pectin methylesterase inhibitor superfamily protein	NA	data	1346	4.31071e-13	4.38495	6.16235	3.64898	12.7482	15.0009	12.8103
AT1G14900	AT1G14900	AT1G14900.1	protein_coding	high mobility group A	HMGA	data	1347	0.637088	32.7173	34.9875	25.0185	30.5495	28.5204	30.0594
AT1G14910	AT1G14910	AT1G14910.1	protein_coding	ENTH/ANTH/VHS superfamily protein	NA	data	1348	0.329923	13.8014	12.541	13.3572	8.76651	11.9869	9.01527
AT1G14920	AT1G14920	AT1G14920.1	protein_coding	GRAS family transcription factor family protein	GAI, RGA2	data	1349	0.0105249	10.1999	12.2401	7.89228	13.3119	15.3379	12.2347
AT1G14960	AT1G14960	AT1G14960.1	protein_coding	Polyketide cyclase/dehydrase and lipid transport superfamily protein	NA	data	1353	5.14065e-06	41.444	47.7686	21.9219	12.2371	13.7275	17.0197
AT1G14970	AT1G14970	AT1G14970.1	protein_coding	O-fucosyltransferase family protein	NA	data	1354	0.717223	1.10958	0.885265	0.649941	0.711877	0.491232	0.55373
AT1G14980	AT1G14980	AT1G14980.1	protein_coding	chaperonin 10	CPN10	data	1355	0.039961	281.573	297.608	305.434	308.61	339.723	310.407
AT1G14990	AT1G14990	AT1G14990.1	protein_coding		NA	data	1356	0.635828	13.6045	11.786	12.3762	10.4746	12.8675	13.9004
AT1G15000	AT1G15000	AT1G15000.1	protein_coding	serine carboxypeptidase-like 50	scpl50	data	1357	0.848489	4.32775	6.27846	4.67077	5.86483	5.20354	3.59894
AT1G15002	AT1G15002	NA	NA	NA	NA	data	NA	1	0.827632	1.10406	0.858713	0.191578	1.56061	0.692593
AT1G15010	AT1G15010	AT1G15010.1	protein_coding		NA	data	1358	1.3118e-59	2.66962	2.46045	2.79108	35.4124	44.8175	28.3169
AT1G15020	AT1G15020	AT1G15020.1	protein_coding	quiescin-sulfhydryl oxidase 1	ATQSOX1, QSO2, QSOX1	data	1359	0.688126	6.10934	3.82038	5.33654	5.23153	4.56717	5.73984
AT1G15030	AT1G15030	AT1G15030.1	protein_coding	Protein of unknown function (DUF789)	NA	data	1360	0.646938	17.2981	12.9694	18.4201	13.4527	11.7757	14.495
AT1G15040	AT1G15040	NA	NA	glutamine amidotransferase, glutamine amidotransferase 1_2.1	GAT, GAT1_2.1	data	NA	1.05224e-33	25.8365	24.8701	32.0467	224.928	112.177	174.037
AT1G15050	AT1G15050	AT1G15050.1	protein_coding	indole-3-acetic acid inducible 34	IAA34	data	1362	0.884329	0.370587	0	0.107879	0.236795	0.247582	0.279081
AT1G15060	AT1G15060	AT1G15060.1	protein_coding	Uncharacterised conserved protein UCP031088, alpha/beta hydrolase	NA	data	1363	0.0056731	16.8556	17.4423	14.8801	7.55494	9.23061	11.8018
AT1G15080	AT1G15080	AT1G15080.1	protein_coding	lipid phosphate phosphatase 2	ATLPP2, ATPAP2, LPP2	data	1364	0.251591	2.82454	2.64646	2.27119	2.72729	3.33582	3.61971
AT1G15100	AT1G15100	AT1G15100.1	protein_coding	RING-H2 finger A2A	RHA2A	data	1365	0.393505	76.0016	67.5408	66.1798	52.3062	62.8444	53.4629
AT1G15110	AT1G15110	AT1G15110.1	protein_coding	phosphatidyl serine synthase family protein	PSS1	data	1366	0.740678	12.818	9.43035	9.20033	11.418	8.44981	10.5816
AT1G15120	AT1G15120	AT1G15120.1	protein_coding	Ubiquinol-cytochrome C reductase hinge protein	NA	data	1367	0.0285441	222.534	259.619	218.112	265.919	256.949	248.808
AT1G15125	AT1G15125	NA	NA	NA	NA	data	NA	0.00498702	1.60099	0.879235	0.0984709	2.38471	2.10805	3.21657
AT1G15130	AT1G15130	AT1G15130.1	protein_coding	Endosomal targeting BRO1-like domain-containing protein	NA	data	1368	0.10829	40.5799	34.766	37.474	29.0664	27.3715	26.9445
AT1G15140	AT1G15140	AT1G15140.1	protein_coding	FAD/NAD(P)-binding oxidoreductase	NA	data	1369	0.359539	107.142	123.762	109.973	92.0599	90.1727	92.6756
AT1G15165	AT1G15165	NA	NA	NA	NA	data	NA	1	0.121137	0.443499	0.872649	0.116966	0.371003	0.839774
AT1G15170	AT1G15170	AT1G15170.1	protein_coding	MATE efflux family protein	NA	data	1372	0.967268	6.84323	4.58238	6.43318	6.13069	5.82045	3.52567
AT1G15175	AT1G15175	NA	NA	NA	NA	data	NA	0.0275764	3.45127	5.03825	2.05784	1.65477	1.09812	1.51888
AT1G15180	AT1G15180	AT1G15180.1	protein_coding	MATE efflux family protein	NA	data	1373	0.292473	27.348	27.1053	21.8979	19.4992	15.6212	22.5663
AT1G15190	AT1G15190	AT1G15190.1	protein_coding	Fasciclin-like arabinogalactan family protein	NA	data	1374	0.441015	0.493699	0.741832	0.21641	0.237033	0.371245	0
AT1G15200	AT1G15200	AT1G15200.1	protein_coding	protein-protein interaction regulator family protein	NA	data	1375	0.404752	40.1344	34.784	38.4522	41.6155	33.8377	38.1077
AT1G15210	AT1G15210	AT1G15210.1	protein_coding	pleiotropic drug resistance 7	ABCG35, ATPDR7, PDR7	data	1376	0.00308827	3.41773	4.40189	3.99762	8.57278	11.5361	3.86979
AT1G15215	AT1G15215	NA	NA	DNA-binding transcription factor 1, SAWADEE homeodomain homolog 1	DTF1, SHH1	data	NA	0.13639	5.71864	5.31087	5.54134	3.19217	2.95053	4.3138
AT1G15220	AT1G15220	AT1G15220.1	protein_coding	cytochrome c biogenesis protein family	ATCCMH, CCMH	data	1377	0.444178	5.78502	5.30713	3.89637	5.58585	6.30954	4.44235
AT1G15230	AT1G15230	AT1G15230.1	protein_coding		NA	data	1378	0.000231033	44.8297	41.912	55.9381	25.945	26.3583	29.827
AT1G15240	AT1G15240	AT1G15240.1	protein_coding	Phox-associated domain;Phox-like;Sorting nexin, C-terminal	NA	data	1379	0.363948	6.03396	8.73402	5.31823	5.39242	4.81308	3.64079
AT1G15250	AT1G15250	AT1G15250.1	protein_coding	Zinc-binding ribosomal protein family protein	NA	data	1380	0.21942	36.7895	40.7342	38.5493	39.2929	40.8136	39.8359
AT1G15260	AT1G15260	AT1G15260.1	protein_coding		NA	data	1381	0.0114055	14.5137	12.6557	9.84072	13.8295	18.1938	16.6456
AT1G15270	AT1G15270	AT1G15270.1	protein_coding	Translation machinery associated TMA7	NA	data	1382	0.686682	391.968	383.693	421.004	346.278	340.919	332.186
AT1G15280	AT1G15280	AT1G15280.1	protein_coding	CASC3/Barentsz eIF4AIII binding	NA	data	1383	0.223045	28.0129	25.5416	23.8713	19.9399	21.7567	16.3309
AT1G15290	AT1G15290	AT1G15290.1	protein_coding	Tetratricopeptide repeat (TPR)-like superfamily protein	NA	data	1384	0.951894	16.6253	13.847	14.1628	12.5849	11.8403	14.7814
AT1G15300	AT1G15300	AT1G15300.1	transposable_element_gene	transposable element gene	CYTOSLEEPER	data	1385	1	0.615882	0.739522	0.54294	0.235175	0.618637	0.697345
AT1G15310	AT1G15310	AT1G15310.1	protein_coding	signal recognition particle 54 kDa subunit	ATHSRP54A, SRP54-1	data	1386	4.48317e-10	12.4552	13.4728	11.6354	3.88602	2.89195	4.96864
AT1G15340	AT1G15340	AT1G15340.1	protein_coding	methyl-CPG-binding domain 10	MBD10	data	1389	0.256793	72.9046	73.7379	72.7219	59.3639	50.026	62.3362
AT1G15350	AT1G15350	AT1G15350.1	protein_coding		NA	data	1390	0.00444659	31.5836	27.6416	32.1099	37.2082	36.2128	37.8676
AT1G15370	AT1G15370	AT1G15370.1	protein_coding	SNARE-like superfamily protein	NA	data	1392	0.014821	49.7407	53.1708	55.3386	59.2939	64.9214	57.846
AT1G15380	AT1G15380	AT1G15380.1	protein_coding	Lactoylglutathione lyase / glyoxalase I family protein	GLYI4	data	1393	4.88099e-32	11.019	11.8898	16.5388	47.5738	47.4771	47.891
AT1G15385	AT1G15385	NA	NA	NA	NA	data	NA	0.102895	3.56446	2.19373	4.56461	4.52025	6.55111	3.82093
AT1G15390	AT1G15390	AT1G15390.1	protein_coding	peptide deformylase 1A	ATDEF1, PDF1A	data	1394	1.22112e-09	23.7617	29.426	24.1203	39.1213	51.4209	46.7183
AT1G15400	AT1G15400	AT1G15400.1	protein_coding		NA	data	1395	0.79529	44.4335	38.8776	51.3843	38.6508	36.2088	40.4362
AT1G15405	AT1G15405	NA	NA	NA	NA	data	NA	0.000687494	7.73573	6.90435	7.14777	11.7835	9.63778	11.4289
AT1G15410	AT1G15410	AT1G15410.1	protein_coding	aspartate-glutamate racemase family	NA	data	1396	2.51972e-09	22.5814	16.7204	16.4245	6.79474	7.82643	5.13063
AT1G15415	AT1G15415	AT1G15415.1	protein_coding		NA	data	1397	0.720749	7.65906	3.95255	6.46093	3.99327	6.09764	4.24565
AT1G15420	AT1G15420	NA	NA	NA	NA	data	NA	0.00081869	24.1194	22.7025	23.9663	31.9986	29.7474	29.2334
AT1G15430	AT1G15430	AT1G15430.1	protein_coding	Protein of unknown function (DUF1644)	NA	data	1398	0.367177	33.7254	31.2565	38.1195	26.6924	31.2584	22.324
AT1G15440	AT1G15440	AT1G15440.1	protein_coding	periodic tryptophan protein 2	ATPWP2, PWP2	data	1399	1	17.6094	14.5876	15.1956	12.4494	14.4744	15.3013
AT1G15460	AT1G15460	AT1G15460.1	protein_coding	HCO3- transporter family	ATBOR4, BOR4	data	1400	1	0.367482	0.739298	0.323959	0	0.369125	0.97818
AT1G15470	AT1G15470	AT1G15470.1	protein_coding	Transducin/WD40 repeat-like superfamily protein	NA	data	1401	0.0743541	13.3054	13.5922	11.293	9.73165	8.25378	7.19605
AT1G15480	AT1G15480	AT1G15480.1	protein_coding	Tetratricopeptide repeat (TPR)-like superfamily protein	NA	data	1402	0.901954	4.4161	6.94188	5.64361	6.4127	5.05917	4.43812
AT1G15490	AT1G15490	AT1G15490.1	protein_coding	alpha/beta-Hydrolases superfamily protein	NA	data	1403	0.987699	2.85977	2.06139	1.7574	1.65764	2.47739	1.94382
AT1G15500	AT1G15500	AT1G15500.1	protein_coding	TLC ATP/ADP transporter	ATNTT2	data	1404	0.922127	124.056	136.54	115.86	106.802	120.828	102.461
AT1G15510	AT1G15510	AT1G15510.1	protein_coding	Tetratricopeptide repeat (TPR)-like superfamily protein	ATECB2, ECB2, VAC1	data	1405	0.576062	0.861611	1.33263	0.650157	0.232776	0.740803	0.700152
AT1G15520	AT1G15520	AT1G15520.1	protein_coding	pleiotropic drug resistance 12	ABCG40, ATABCG40, ATPDR12, PDR12	data	1406	0.00049411	1.71478	1.76098	1.7305	3.57309	3.96637	3.62786
AT1G15530	AT1G15530	AT1G15530.1	protein_coding	Concanavalin A-like lectin protein kinase family protein	NA	data	1407	0.242943	1.97498	0.583198	3.27279	0.828476	0.737191	1.25255
AT1G15550	AT1G15550	AT1G15550.1	protein_coding	gibberellin 3-oxidase 1	ATGA3OX1, GA3OX1, GA4	data	1409	0.021127	36.2798	39.7287	47.5266	29.4057	27.9738	25.0463
AT1G15570	AT1G15570	AT1G15570.1	protein_coding	CYCLIN A2;3	CYCA2;3	data	1411	0.534449	6.27952	6.497	5.86403	5.10466	4.17339	4.86175
AT1G15580	AT1G15580	AT1G15580.1	protein_coding	indole-3-acetic acid inducible 5	ATAUX2-27, AUX2-27, IAA5	data	1412	0.0584419	1.35172	1.17601	0.316356	1.18534	2.10574	2.79521
AT1G15660	AT1G15660	AT1G15660.1	protein_coding	centromere protein C	CENP-C, CENP-C	data	1419	0.175227	4.17806	2.78148	3.24559	5.60405	4.82006	3.04442
AT1G15670	AT1G15670	AT1G15670.1	protein_coding	Galactose oxidase/kelch repeat superfamily protein	KMD2	data	1420	3.21823e-21	25.7107	23.8965	25.8429	80.66	75.4937	53.0397
AT1G15690	AT1G15690	AT1G15690.1	protein_coding	Inorganic H pyrophosphatase family protein	AtAVP1, ATAVP3, AtVHP1;1, AVP-3, AVP1, FUGU5, VHP1	data	1422	0.0145572	354.549	367.953	284.958	394.596	390.017	358.979
AT1G15700	AT1G15700	AT1G15700.1	protein_coding	ATPase, F1 complex, gamma subunit protein	ATPC2	data	1423	0.616764	5.76274	5.74086	6.18416	7.01314	4.30379	6.81867
AT1G15710	AT1G15710	AT1G15710.1	protein_coding	prephenate dehydrogenase family protein	NA	data	1424	0.335921	11.4588	9.19161	8.38392	6.63038	6.89751	7.91559
AT1G15720	AT1G15720	AT1G15720.1	protein_coding	TRF-like 5	TRFL5	data	1425	0.756475	2.1205	0.898014	1.85514	1.79105	1.24239	0.550295
AT1G15730	AT1G15730	AT1G15730.1	protein_coding	Cobalamin biosynthesis CobW-like protein	NA	data	1426	0.434573	33.4334	36.8757	30.14	33.138	35.8418	30.8533
AT1G15740	AT1G15740	AT1G15740.1	protein_coding	Leucine-rich repeat family protein	NA	data	1427	0.01832	36.571	29.7198	32.2211	21.1822	15.6853	25.7371
AT1G15750	AT1G15750	AT1G15750.1	protein_coding	Transducin family protein / WD-40 repeat family protein	TPL, WSIP1	data	1428	0.0172421	50.4573	50.4712	47.1159	65.7882	52.3174	53.6126
AT1G15760	AT1G15760	AT1G15760.1	protein_coding	Sterile alpha motif (SAM) domain-containing protein	NA	data	1429	2.46643e-07	2.2214	2.96539	3.2712	0.227566	0.610721	0.12633
AT1G15780	AT1G15780	AT1G15780.1	protein_coding		NRB4	data	1431	0.189874	17.7149	11.1869	19.0457	10.5561	10.2534	12.5289
AT1G15790	AT1G15790	AT1G15790.1	protein_coding		NA	data	1432	0.0326049	10.5893	11.2249	13.7115	6.27016	8.14338	7.49317
AT1G15800	AT1G15800	AT1G15800.1	protein_coding		NA	data	1433	0.278547	7.49448	7.95586	6.9515	9.27245	6.15672	9.891
AT1G15810	AT1G15810	AT1G15810.1	protein_coding	S15/NS1, RNA-binding protein	NA	data	1434	0.410054	14.8148	17.0662	15.0515	10.5743	13.0112	12.9339
AT1G15820	AT1G15820	AT1G15820.1	protein_coding	light harvesting complex photosystem II subunit 6	CP24, LHCB6	data	1435	0.000170812	1861.39	1850.08	2162.55	2555.17	2325.76	2535.69
AT1G15830	AT1G15830	AT1G15830.1	protein_coding		NA	data	1436	0.236508	0.493512	0.14552	0.435063	0.596356	0.620382	0.980358
AT1G15860	AT1G15860	AT1G15860.1	protein_coding	Domain of unknown function (DUF298)	NA	data	1439	0.032466	69.0989	68.3278	70.9151	50.5567	49.5493	50.5879
AT1G15870	AT1G15870	AT1G15870.1	protein_coding	Mitochondrial glycoprotein family protein	NA	data	1440	1	3.436	3.6817	4.47981	2.96419	4.95355	2.77332
AT1G15880	AT1G15880	AT1G15880.1	protein_coding	golgi snare 11	atgos11, GOS11	data	1441	0.89623	26.8017	27.4046	33.1646	25.722	28.0336	26.8941
AT1G15885	AT1G15885	NA	NA	NA	NA	data	NA	0.0078622	9.63603	11.3857	10.0002	6.39949	5.78468	5.52996
AT1G15890	AT1G15890	AT1G15890.1	protein_coding	Disease resistance protein (CC-NBS-LRR class) family	NA	data	1442	0.851653	0.242434	0.142081	0.760764	0.83326	0.492843	0.133978
AT1G15900	AT1G15900	AT1G15900.1	protein_coding		NA	data	1443	0.505585	0.493761	0	0	0.237093	0.495969	0.418547
AT1G15910	AT1G15910	AT1G15910.1	protein_coding	XH/XS domain-containing protein	FDM1, IDNL1, IDP1	data	1444	0.0261629	9.88906	9.1785	8.78567	5.90443	5.29087	5.68296
AT1G15920	AT1G15920	AT1G15920.1	protein_coding	Polynucleotidyl transferase, ribonuclease H-like superfamily protein	NA	data	1445	3.74342e-06	32.9709	37.3933	37.4095	17.4868	18.316	21.4037
AT1G15930	AT1G15930	AT1G15930.1	protein_coding	Ribosomal protein L7Ae/L30e/S12e/Gadd45 family protein	NA	data	1446	9.80286e-06	357.719	388.067	371.777	512.583	527.916	440.6
AT1G15940	AT1G15940	AT1G15940.1	protein_coding	Tudor/PWWP/MBT superfamily protein	NA	data	1447	8.51191e-08	15.5423	13.5971	16.3306	7.4588	4.39341	4.67133
AT1G15950	AT1G15950	AT1G15950.1	protein_coding	cinnamoyl coa reductase 1	ATCCR1, CCR1, IRX4	data	1448	0.222455	99.1355	86.8619	97.7925	85.1231	108.775	99.2287
AT1G15960	AT1G15960	AT1G15960.1	protein_coding	NRAMP metal ion transporter 6	ATNRAMP6, NRAMP6	data	1449	0.00689406	5.66393	3.62085	4.83229	8.57385	5.97849	7.68483
AT1G15970	AT1G15970	AT1G15970.1	protein_coding	DNA glycosylase superfamily protein	NA	data	1450	3.62224e-06	27.2665	22.7036	27.8544	10.2579	14.7838	12.5896
AT1G15980	AT1G15980	AT1G15980.1	protein_coding	NDH-dependent cyclic electron flow 1	NDF1, NDH48, PnsB1	data	1451	1.39885e-07	172.278	168.968	158.552	89.59	91.5552	103.646
AT1G15990	AT1G15990	AT1G15990.1	protein_coding	cyclic nucleotide gated channel 7	ATCNGC7, CNGC7	data	1452	0.766831	1.23567	1.33322	0.541184	0.593954	0.491974	1.11806
AT1G16000	AT1G16000	AT1G16000.1	protein_coding		NA	data	1453	0.0374386	45.0898	50.3193	42.9235	55.3771	50.8988	48.2406
AT1G16010	AT1G16010	AT1G16010.1	protein_coding	magnesium transporter 2	AtMGT2, AtMRS2-1, MGT2, MRS2-1	data	1454	0.195602	34.2315	32.4543	34.6575	28.2512	23.1575	25.4026
AT1G16020	AT1G16020	AT1G16020.1	protein_coding	Protein of unknown function (DUF1712)	NA	data	1455	0.0199306	12.4459	15.5421	9.44018	7.22407	6.88807	7.76863
AT1G16022	AT1G16022	NA	NA	NA	NA	data	NA	0.0761216	5.30069	3.976	7.31293	2.01449	4.07653	2.73044
AT1G16030	AT1G16030	AT1G16030.1	protein_coding	heat shock protein 70B	Hsp70b	data	1456	2.83022e-34	2518.9	2180.82	2904.3	410.458	306.778	549.137
AT1G16040	AT1G16040	AT1G16040.1	protein_coding		NA	data	1457	4.93475e-11	39.8772	33.6674	43.7899	15.8088	14.9498	17.8355
AT1G16060	AT1G16060	AT1G16060.1	protein_coding	ARIA-interacting double AP2 domain protein	ADAP, WRI3	data	1458	0.0313448	9.71598	9.58018	7.5598	9.50131	11.5047	13.39
AT1G16070	AT1G16070	AT1G16070.1	protein_coding	tubby like protein 8	AtTLP8, TLP8	data	1459	0.243331	2.3365	3.40164	2.72279	1.53705	2.46663	0.820155
AT1G16080	AT1G16080	AT1G16080.1	protein_coding		NA	data	1460	5.16172e-05	201.228	228.43	178.163	112.989	121.393	133.208
AT1G16090	AT1G16090	AT1G16090.1	protein_coding	wall associated kinase-like 7	WAKL7	data	1461	0.766779	2.00398	1.32439	1.51938	1.06499	0.873533	1.67042
AT1G16110	AT1G16110	AT1G16110.1	protein_coding	wall associated kinase-like 6	WAKL6	data	1462	1	1.35723	0.437526	0.758855	1.07084	0.739994	0.5545
AT1G16130	AT1G16130	AT1G16130.1	protein_coding	wall associated kinase-like 2	WAKL2	data	1464	0.647628	0.494691	0.146936	0	0.357826	0.372242	0.419601
AT1G16170	AT1G16170	AT1G16170.1	protein_coding		NA	data	1468	0.476472	25.0537	29.3397	27.0131	29.4663	28.9094	22.9265
AT1G16180	AT1G16180	AT1G16180.1	protein_coding	Serinc-domain containing serine and sphingolipid biosynthesis protein	NA	data	1469	0.102879	113.054	100.124	111.649	115.807	114.076	112.043
AT1G16190	AT1G16190	AT1G16190.1	protein_coding	Rad23 UV excision repair protein family	RAD23A	data	1470	0.14214	14.3557	16.0529	17.627	19	16.9194	17.3731
AT1G16210	AT1G16210	AT1G16210.1	protein_coding		NA	data	1471	0.0513376	67.356	69.8114	77.5776	52.0722	53.0169	51.0933
AT1G16220	AT1G16220	AT1G16220.1	protein_coding	Protein phosphatase 2C family protein	NA	data	1472	0.975883	1.47417	1.17254	1.62671	1.24726	1.60418	0.684097
AT1G16240	AT1G16240	AT1G16240.1	protein_coding	syntaxin of plants 51	ATSYP51, SYP51	data	1474	0.0726513	57.9547	56.0774	64.5808	66.5708	66.7658	61.0533
AT1G16250	AT1G16250	AT1G16250.1	protein_coding	Galactose oxidase/kelch repeat superfamily protein	NA	data	1475	0.371206	5.54368	6.02622	5.53809	5.0053	3.67735	3.41871
AT1G16260	AT1G16260	AT1G16260.1	protein_coding	Wall-associated kinase family protein	NA	data	1476	0.174314	4.43625	5.17782	4.6767	2.00667	1.33954	4.60146
AT1G16270	AT1G16270	AT1G16270.1	protein_coding	Protein kinase superfamily protein with octicosapeptide/Phox/Bem1p domain	NA	data	1477	0.275462	11.6881	9.12723	9.32133	7.94593	6.19416	7.60334
AT1G16280	AT1G16280	AT1G16280.1	protein_coding	RNA helicase 36	AtRH36, RH36, SWA3	data	1478	0.0103356	6.15969	6.35311	6.41484	3.31127	3.81866	2.61822
AT1G16300	AT1G16300	AT1G16300.1	protein_coding	glyceraldehyde-3-phosphate dehydrogenase of plastid 2	GAPCP-2	data	1480	0.905656	10.4626	9.18461	10.0987	9.38335	7.11979	11.2843
AT1G16310	AT1G16310	AT1G16310.1	protein_coding	Cation efflux family protein	NA	data	1481	0.475736	2.58249	4.14408	2.16722	2.73325	1.34741	1.79989
AT1G16320	AT1G16320	AT1G16320.1	protein_coding	Uncharacterized conserved protein (DUF2358)	NA	data	1482	0.0138282	53.3045	55.5768	61.872	30.3365	33.9722	46.3576
AT1G16330	AT1G16330	AT1G16330.1	protein_coding	cyclin b3;1	CYCB3;1	data	1483	1	0.739493	0.440882	0.761319	0.474365	0.742801	0.55626
AT1G16340	AT1G16340	AT1G16340.1	protein_coding	Aldolase superfamily protein	ATKDSA2, ATKSDA	data	1484	0.0164337	13.0334	18.7362	17.2305	8.62899	10.7119	10.2747
AT1G16350	AT1G16350	AT1G16350.1	protein_coding	Aldolase-type TIM barrel family protein	NA	data	1485	0.415611	38.3009	38.3272	33.8741	27.7538	29.8705	31.001
AT1G16360	AT1G16360	AT1G16360.1	protein_coding	LEM3 (ligand-effect modulator 3) family protein / CDC50 family protein	NA	data	1486	1	0.118224	1.03609	0.630477	0.713326	0.243415	0.695953
AT1G16370	AT1G16370	AT1G16370.1	protein_coding	organic cation/carnitine transporter 6	ATOCT6, OCT6	data	1487	0.454934	2.09232	1.02214	1.40688	1.90046	2.22635	1.52594
AT1G16390	AT1G16390	AT1G16390.1	protein_coding	organic cation/carnitine transporter 3	ATOCT3, OCT3	data	1489	4.35015e-11	1.693	2.03287	1.49249	8.82478	5.19112	9.0836
AT1G16400	AT1G16400	AT1G16400.1	protein_coding	cytochrome P450, family 79, subfamily F, polypeptide 2	CYP79F2	data	1490	0.342198	3.44942	1.75755	2.60325	3.46488	2.97991	3.06254
AT1G16410	AT1G16410	AT1G16410.1	protein_coding	cytochrome p450 79f1	BUS1, CYP79F1, SPS1	data	1491	5.48148e-37	2.24054	0	3.83513	41.7975	50.7056	59.7859
AT1G16430	AT1G16430	AT1G16430.1	protein_coding	Surfeit locus protein 5 subunit 22 of Mediator complex	NA	data	1493	0.0445509	14.039	14.9648	12.1574	6.84492	10.4866	8.77703
AT1G16445	AT1G16445	NA	NA	NA	NA	data	NA	0.0140891	2.95229	2.05475	1.07091	4.04899	3.83813	3.20227
AT1G16460	AT1G16460	AT1G16460.1	protein_coding	rhodanese homologue 2	ATMST2, ATRDH2, MST2, RDH2, ST2, STR2	data	1495	0.230038	42.4501	42.9666	42.4804	33.5817	36.1825	28.3917
AT1G16470	AT1G16470	AT1G16470.1	protein_coding	proteasome subunit PAB1	PAB1	data	1496	0.141388	102.187	95.1828	99.4191	105.558	103.947	98.0465
AT1G16490	AT1G16490	AT1G16490.1	protein_coding	myb domain protein 58	ATMYB58, MYB58	data	1498	0.407192	2.09872	1.47688	0.974884	1.06779	0.487492	1.11161
AT1G16500	AT1G16500	AT1G16500.1	protein_coding		NA	data	1499	0.2735	5.53438	5.45325	6.5091	4.50501	4.31252	3.17491
AT1G16510	AT1G16510	AT1G16510.1	protein_coding	SAUR-like auxin-responsive protein family	SAUR41	data	1500	8.52968e-05	2.93718	2.03661	3.6834	4.87325	6.56553	9.93026
AT1G16515	AT1G16515	NA	NA	NA	NA	data	NA	0.0053689	2.49742	1.61138	1.40186	4.05197	2.46994	4.83442
AT1G16520	AT1G16520	NA	NA	NA	NA	data	NA	0.281457	13.0399	13.2733	10.8172	11.872	13.2229	14.6242
AT1G16530	AT1G16530	NA	NA	ASYMMETRIC LEAVES 2-like 9, LOB DOMAIN-CONTAINING PROTEIN 3	ASL9, LBD3	data	NA	0.418274	12.3717	10.726	9.65592	6.90674	9.8802	7.92207
AT1G16540	AT1G16540	AT1G16540.1	protein_coding	molybdenum cofactor sulfurase (LOS5) (ABA3)	ABA3, ACI2, ATABA3, AtLOS5, LOS5, SIR3	data	1501	0.797437	5.18036	3.53793	3.68937	2.84499	3.08427	4.03877
AT1G16550	AT1G16550	AT1G16550.1	pseudogene		NA	data	1502	0.234334	2.71933	1.92404	0.85898	0.348854	0.59852	1.53326
AT1G16560	AT1G16560	AT1G16560.1	protein_coding	Per1-like family protein	NA	data	1503	0.569724	25.3872	30.9487	27.8935	30.5492	27.6138	24.3243
AT1G16570	AT1G16570	AT1G16570.1	protein_coding	UDP-Glycosyltransferase superfamily protein	NA	data	1504	0.157816	7.40277	8.5059	7.57743	8.18208	10.0588	8.84285
AT1G16590	AT1G16590	AT1G16590.1	protein_coding	DNA-binding HORMA family protein	ATREV7, REV7	data	1505	0.745994	2.82412	5.03181	4.13077	2.60826	2.838	3.90169
AT1G16610	AT1G16610	AT1G16610.1	protein_coding	arginine/serine-rich 45	AtSR45, RNPS1, SR45	data	1507	0.3688	21.1429	21.1119	24.2165	24.2485	23.9676	19.9556
AT1G16630	AT1G16630	AT1G16630.1	protein_coding		NA	data	1509	0.521999	0.982423	0.73258	0.537843	1.06843	0.862155	1.11237
AT1G16635	AT1G16635	NA	NA	NA	NA	data	NA	0.581379	1.97412	0.717771	1.30268	0.348304	1.23497	0.970528
AT1G16640	AT1G16640	AT1G16640.1	protein_coding	AP2/B3-like transcriptional factor family protein	NA	data	1510	0.0588069	2.86893	3.09915	3.69763	1.65331	1.59525	1.65628
AT1G16650	AT1G16650	AT1G16650.1	protein_coding	S-adenosyl-L-methionine-dependent methyltransferases superfamily protein	NA	data	1511	0.411344	5.30118	3.38496	4.56392	2.36248	3.20563	3.754
AT1G16670	AT1G16670	AT1G16670.1	protein_coding	Protein kinase superfamily protein	NA	data	1513	0.137129	9.49271	7.38672	9.64414	4.25268	6.41861	6.70827
AT1G16680	AT1G16680	AT1G16680.1	protein_coding	Chaperone DnaJ-domain superfamily protein	NA	data	1514	0.224359	3.3187	3.6869	5.66086	2.96478	2.71024	2.07139
AT1G16690	AT1G16690	AT1G16690.1	protein_coding	Enhancer of polycomb-like transcription factor protein	NA	data	1515	0.924107	3.076	3.54449	2.16465	2.61059	2.46645	2.21815
AT1G16700	AT1G16700	AT1G16700.1	protein_coding	Alpha-helical ferredoxin	NA	data	1516	0.784301	63.1	61.9948	67.9625	60.5573	60.8678	58.497
AT1G16705	AT1G16705	NA	NA	NA	NA	data	NA	0.65504	0.119701	0.441776	1.0902	0.355249	0.244899	0.41658
AT1G16710	AT1G16710	AT1G16710.1	protein_coding	histone acetyltransferase of the CBP family 12	HAC12	data	1517	0.175698	4.30697	2.78725	3.70278	4.47146	3.70293	5.71979
AT1G16720	AT1G16720	AT1G16720.1	protein_coding	high chlorophyll fluorescence phenotype 173	HCF173	data	1518	0.000865092	94.1475	90.0463	89.3482	59.7972	51.8705	64.9452
AT1G16730	AT1G16730	AT1G16730.1	protein_coding	unknown protein 6	UP6	data	1519	2.65642e-13	39.5857	32.8345	40.7846	13.2721	13.8517	16.3503
AT1G16740	AT1G16740	AT1G16740.1	protein_coding	Ribosomal protein L20	NA	data	1520	0.745994	55.4622	55.3005	55.5051	49.3825	48.2555	44.1368
AT1G16750	AT1G16750	AT1G16750.1	protein_coding	Protein of unknown function, DUF547	NA	data	1521	0.244906	4.18509	3.08796	3.3612	4.041	4.95178	3.89551
AT1G16770	AT1G16770	AT1G16770.1	protein_coding		NA	data	1523	0.0342496	1.48541	1.42595	1.79854	0.118486	0.772751	0.605478
AT1G16780	AT1G16780	AT1G16780.1	protein_coding	Inorganic H pyrophosphatase family protein	AtVHP2;2, VHP2;2	data	1524	0.7706	4.92823	1.80457	4.07431	2.24683	3.79964	2.30449
AT1G16790	AT1G16790	AT1G16790.1	protein_coding	ribosomal protein-related	NA	data	1525	1	17.105	14.73	19.1284	16.3963	15.4363	13.7466
AT1G16800	AT1G16800	AT1G16800.1	protein_coding	P-loop containing nucleoside triphosphate hydrolases superfamily protein	NA	data	1526	0.460069	0.986466	0.588414	1.08845	0.712836	0.242905	0.414332
AT1G16810	AT1G16810	AT1G16810.1	protein_coding		NA	data	1527	0.164954	105.588	91.1692	94.8313	98.7141	100.437	101.139
AT1G16820	AT1G16820	AT1G16820.1	protein_coding	vacuolar ATP synthase catalytic subunit-related / V-ATPase-related / vacuolar proton pump-related	NA	data	1528	0.455683	4.50091	4.20932	4.40219	2.78451	4.17572	2.39961
AT1G16825	AT1G16825	NA	NA	NA	NA	data	NA	0.948145	9.84642	11.1018	8.35202	7.74346	10.2358	7.33782
AT1G16830	AT1G16830	AT1G16830.1	protein_coding	Pentatricopeptide repeat (PPR) superfamily protein	NA	data	1529	0.410414	0.988762	0.442148	0.434023	0.235714	0.245211	0.416931
AT1G16840	AT1G16840	AT1G16840.1	protein_coding		NA	data	1530	0.00307648	68.5546	76.5901	80.0401	46.5451	45.4297	54.9517
AT1G16850	AT1G16850	AT1G16850.1	protein_coding		NA	data	1531	0.013964	13.7909	10.153	20.1455	9.12313	6.74811	7.74718
AT1G16858	AT1G16858	NA	NA	conserved peptide upstream open reading frame 55	CPuORF55	data	NA	0.187647	7.4795	8.31787	8.61553	10.0477	10.4089	7.56103
AT1G16860	AT1G16860	AT1G16860.1	protein_coding	Ubiquitin-specific protease family C19-related protein	NA	data	1532	0.187642	7.4795	8.31787	8.61553	10.0477	10.4089	7.56103
AT1G16870	AT1G16870	AT1G16870.1	protein_coding	mitochondrial 28S ribosomal protein S29-related	NA	data	1533	0.874566	25.3512	22.0521	23.3279	24.0902	19.6055	21.7233
AT1G16880	AT1G16880	AT1G16880.1	protein_coding	uridylyltransferase-related	ACR11	data	1534	0.0114953	338.641	361.239	245.021	177.987	196.305	240.064
AT1G16890	AT1G16890	AT1G16890.1	protein_coding	ubiquitin-conjugating enzyme 36	AtUBC36, UBC13B, UBC36	data	1535	0.946878	216.564	200.734	214.37	194.359	173.977	189.259
AT1G16900	AT1G16900	AT1G16900.1	protein_coding	Alg9-like mannosyltransferase family	EBS3	data	1536	0.000102758	11.571	12.1057	15.5945	5.79451	7.25962	4.67017
AT1G16916	AT1G16916	NA	NA	NA	NA	data	NA	0.81193	29.2936	25.3494	23.2105	21.3491	22.4373	29.2505
AT1G16920	AT1G16920	AT1G16920.1	protein_coding	RAB GTPase homolog A1B	ATRABA1B, BEX5, RAB11, RABA1b	data	1538	0.000434247	38.9402	38.1172	29.1587	51.6681	48.1163	41.8579
AT1G16930	AT1G16930	AT1G16930.1	protein_coding	F-box/RNI-like/FBD-like domains-containing protein	NA	data	1539	0.812207	0.737816	1.03496	0.838615	0.472746	0.242467	1.11505
AT1G16960	AT1G16960	AT1G16960.1	protein_coding	Ubiquitin domain-containing protein	NA	data	1542	0.989113	13.5382	14.9088	10.3856	12.5987	8.93886	12.51
AT1G16970	AT1G16970	AT1G16970.1	protein_coding	KU70 homolog	ATKU70, KU70	data	1543	1	6.09197	5.0215	4.46784	4.14703	3.86906	5.58105
AT1G17020	AT1G17020	AT1G17020.1	protein_coding	senescence-related gene 1	ATSRG1, SRG1	data	1547	1.02617e-07	8.38775	6.6441	9.36369	1.26841	2.81546	2.47105
AT1G17040	AT1G17040	AT1G17040.1	protein_coding	SH2 domain protein A	ATSHA, SHA, STATLA	data	1549	0.341579	3.73524	2.35706	4.13749	2.49458	1.97177	2.22263
AT1G17050	AT1G17050	AT1G17050.1	protein_coding	solanesyl diphosphate synthase 2	AtSPS2, SPS2	data	1550	0.611586	42.6086	39.8695	39.6639	37.4436	29.5999	34.2174
AT1G17060	AT1G17060	AT1G17060.1	protein_coding	cytochrome p450 72c1	CHI2, CYP72C1, SHK1, SOB7	data	1551	3.13891e-12	2.91813	2.4608	1.69725	14.5614	10.4109	7.23875
AT1G17070	AT1G17070	AT1G17070.1	protein_coding	GC-rich sequence DNA-binding factor-like protein with Tuftelin interacting domain	STIPL1	data	1552	0.0363255	9.12157	8.5818	9.78194	6.16518	4.80168	5.83415
AT1G17080	AT1G17080	AT1G17080.1	protein_coding	Ribosomal protein L18ae family	NA	data	1553	0.152633	147.944	137.337	171.064	115.231	120.168	112.558
AT1G17090	AT1G17090	AT1G17090.1	protein_coding		NA	data	1554	0.333763	7.99901	10.3499	6.83283	4.96743	7.28682	5.54397
AT1G17100	AT1G17100	AT1G17100.1	protein_coding	SOUL heme-binding family protein	AtHBP1, HBP1	data	1555	1.37138e-10	239.093	248.933	228.582	87.1204	111.102	130.197
AT1G17110	AT1G17110	AT1G17110.1	protein_coding	ubiquitin-specific protease 15	UBP15	data	1556	0.977739	8.57097	9.44367	10.1116	8.67254	7.152	9.87046
AT1G17120	AT1G17120	AT1G17120.1	protein_coding	cationic amino acid transporter 8	CAT8	data	1557	1	15.0117	14.0017	13.4526	11.9783	15.5775	10.2522
AT1G17130	AT1G17130	AT1G17130.1	protein_coding	Family of unknown function (DUF572)	NA	data	1558	0.276054	44.0794	38.2527	44.0655	33.47	27.8759	36.3661
AT1G17140	AT1G17140	AT1G17140.1	protein_coding	interactor of constitutive active rops 1	ICR1, RIP1	data	1559	0.883516	11.7704	11.901	9.41139	8.42085	12.2058	10.2526
AT1G17145	AT1G17145	NA	NA	NA	NA	data	NA	0.0626793	14.6776	13.9285	16.8047	7.80791	9.2382	12.482
AT1G17147	AT1G17147	NA	NA	NA	NA	data	NA	2.08128e-31	6.38071	5.72436	9.89193	31.119	31.8703	35.1873
AT1G17160	AT1G17160	AT1G17160.1	protein_coding	pfkB-like carbohydrate kinase family protein	NA	data	1561	0.72433	18.207	16.4824	22.0572	18.8864	16.4048	19.3365
AT1G17170	AT1G17170	AT1G17170.1	protein_coding	glutathione S-transferase TAU 24	ATGSTU24, GST, GSTU24	data	1562	1.1722e-12	83.6024	75.5482	90.7686	151.099	131.044	149.081
AT1G17180	AT1G17180	AT1G17180.1	protein_coding	glutathione S-transferase TAU 25	ATGSTU25, GSTU25	data	1563	0.182723	77.5178	117.718	85.188	122.344	114.518	77.4188
AT1G17190	AT1G17190	AT1G17190.1	protein_coding	glutathione S-transferase tau 26	ATGSTU26, GSTU26	data	1564	0.00141201	21.7895	36.1572	22.2745	31.1054	43.9547	44.7664
AT1G17200	AT1G17200	AT1G17200.1	protein_coding	Uncharacterised protein family (UPF0497)	NA	data	1565	3.05009e-07	48.0849	48.9099	51.9073	77.1046	76.3477	65.0166
AT1G17210	AT1G17210	AT1G17210.1	protein_coding	IAP-like protein 1	ATILP1, ILP1	data	1566	0.397189	15.5027	16.6776	16.7771	12.3326	10.0869	15.1629
AT1G17220	AT1G17220	AT1G17220.1	protein_coding	Translation initiation factor 2, small GTP-binding protein	FUG1	data	1567	5.04791e-05	69.5392	67.0428	59.893	25.2306	24.4906	45.325
AT1G17230	AT1G17230	AT1G17230.1	protein_coding	Leucine-rich receptor-like protein kinase family protein	NA	data	1568	0.151452	2.21525	1.46779	1.51525	2.73815	4.34442	1.24355
AT1G17255	AT1G17255	NA	NA	NA	NA	data	NA	0.471049	0.740004	1.33563	0	0	0.467811	0.416316
AT1G17270	AT1G17270	AT1G17270.1	protein_coding	O-fucosyltransferase family protein	NA	data	1572	0.987079	2.34015	2.36287	2.50063	1.90008	1.85197	2.50916
AT1G17280	AT1G17280	AT1G17280.1	protein_coding	ubiquitin-conjugating enzyme 34	UBC34	data	1574	0.643199	51.6126	54.9848	48.9024	43.1872	38.3462	48.4285
AT1G17285	AT1G17285	NA	NA	NA	NA	data	NA	0.0760349	3.69292	3.38815	1.82995	5.0002	4.45492	3.47455
AT1G17290	AT1G17290	AT1G17290.1	protein_coding	alanine aminotransferas	AlaAT1	data	1575	2.17712e-05	122.01	122.051	135.526	161.475	159.062	177.04
AT1G17300	AT1G17300	AT1G17300.1	protein_coding		NA	data	1576	2.79635e-21	0.833566	1.00091	1.06307	7.1561	7.07042	7.82944
AT1G17330	AT1G17330	AT1G17330.1	protein_coding	Metal-dependent phosphohydrolase	NA	data	1578	0.878526	13.8614	12.1869	11.2865	11.0438	11.2394	9.71841
AT1G17340	AT1G17340	AT1G17340.1	protein_coding	Phosphoinositide phosphatase family protein	NA	data	1579	0.309711	8.36351	6.16793	9.56114	9.51359	9.39822	7.95351
AT1G17345	AT1G17345	NA	NA	NA	NA	data	NA	0.010127	0.855719	0.878485	1.0826	3.10311	1.23353	2.65518
AT1G17350	AT1G17350	AT1G17350.1	protein_coding	NADH:ubiquinone oxidoreductase intermediate-associated protein 30	NA	data	1580	0.556989	7.86986	8.12196	8.15441	7.51623	8.15688	8.77309
AT1G17360	AT1G17360	NA	NA	NA	NA	data	NA	0.451114	11.0989	9.00693	7.59626	7.36147	8.27388	4.69772
AT1G17370	AT1G17370	NA	NA	oligouridylate binding protein 1B	UBP1B	data	NA	0.516007	71.3005	64.8405	68.8931	53.8616	57.9003	57.6392
AT1G17380	AT1G17380	NA	NA	jasmonate-zim-domain protein 5,	JAZ5, TIFY11A	data	NA	0.910946	19.5379	15.0821	18.8475	12.665	11.8177	25.7504
AT1G17400	AT1G17400	NA	NA	NA	NA	data	NA	0.379243	0.368599	0.144551	0.106126	0.595577	0.370247	0.27683
AT1G17410	AT1G17410	NA	NA	NA	NA	data	NA	0.10364	4.66214	5.89612	5.42288	6.89832	8.54753	5.13827
AT1G17420	AT1G17420	NA	NA	Arabidopsis thaliana lipoxygenase 3, lipoxygenase 3	ATLOX3, LOX3	data	NA	2.99715e-10	9.0109	6.64873	9.36709	20.6877	22.2654	52.2219
AT1G17430	AT1G17430	NA	NA	NA	NA	data	NA	0.036796	4.67112	2.48237	3.02599	5.35154	4.96377	4.72968
AT1G17440	AT1G17440	NA	NA	CYTOKININ-HYPERSENSITIVE 1, ENHANCED ETHYLENE RESPONSE 4, TBP-ASSOCIATED FACTOR 12B	CKH1, EER4, TAF12B	data	NA	0.136139	11.2004	11.3656	14.2425	7.57924	8.63257	9.18845
AT1G17450	AT1G17450	NA	NA	NA	NA	data	NA	0.683846	2.08007	4.65846	4.56892	2.48779	3.70998	2.21327
AT1G17455	AT1G17455	NA	NA	ELF4-like 4	ELF4-L4	data	NA	0.524539	13.0432	13.4398	11.4984	13.5529	12.2289	12.0985
AT1G17460	AT1G17460	NA	NA	TRF-like 3	TRFL3	data	NA	0.0383973	6.15718	6.22789	9.47606	3.78818	4.81343	3.31799
AT1G17470	AT1G17470	NA	NA	, developmentally regulated G-protein 1, developmentally regulated G-protein 1	ATDRG, ATDRG1, DRG1	data	NA	0.72738	74.1272	71.3641	69.8237	63.2934	60.8593	59.3924
AT1G17480	AT1G17480	NA	NA	IQ-domain 7	IQD7	data	NA	0.388332	2.21477	3.175	2.4995	1.77901	2.00527	1.39899
AT1G17490	AT1G17490	NA	NA	NA	NA	data	NA	0.294111	21.9219	19.6212	19.9984	13.1371	17.2828	16.5321
AT1G17500	AT1G17500	AT1G17500.1	protein_coding	ATPase E1-E2 type family protein / haloacid dehalogenase-like hydrolase family protein	NA	data	1581	0.0768981	4.05148	4.7158	3.35282	6.30629	4.87617	5.00894
AT1G17510	AT1G17510	AT1G17510.1	protein_coding		NA	data	1582	0.101532	29.9155	31.0495	29.8746	25.6512	21.0749	17.7137
AT1G17520	AT1G17520	AT1G17520.1	protein_coding	Homeodomain-like/winged-helix DNA-binding family protein	NA	data	1583	0.739867	8.86094	11.6665	10.108	7.94352	6.89226	10.3014
AT1G17530	AT1G17530	AT1G17530.1	protein_coding	translocase of inner mitochondrial membrane 23	ATTIM23-1, TIM23-1	data	1584	0.751168	35.6885	33.9132	34.5263	29.7875	33.5681	34.649
AT1G17550	AT1G17550	AT1G17550.1	protein_coding	homology to ABI2	AtHAB2, HAB2	data	1587	4.83602e-05	17.4602	15.0715	15.3321	8.64082	8.12004	7.88702
AT1G17560	AT1G17560	AT1G17560.1	protein_coding	Ribosomal protein L14p/L23e family protein	HLL	data	1588	3.19651e-05	13.1478	11.3196	8.74819	18.0901	19.1929	15.8733
AT1G17580	AT1G17580	AT1G17580.1	protein_coding	myosin 1	ATMYA1, MYA1, XI-1	data	1589	0.35523	10.61	5.28888	8.36872	4.97081	4.92299	7.09509
AT1G17590	AT1G17590	AT1G17590.1	protein_coding	nuclear factor Y, subunit A8	NF-YA8	data	1590	1	1.35432	0.135983	1.74096	0.588687	1.6097	0.690319
AT1G17600	AT1G17600	AT1G17600.1	protein_coding	Disease resistance protein (TIR-NBS-LRR class) family	NA	data	1591	0.5465	0.987521	1.03675	0.761155	0.474185	0.617952	0.556049
AT1G17610	AT1G17610	AT1G17610.1	protein_coding	Disease resistance protein (TIR-NBS class)	CHS1	data	1592	0.180061	0.863103	0.590797	1.19851	0.593719	0.368314	0
AT1G17620	AT1G17620	AT1G17620.1	protein_coding	Late embryogenesis abundant (LEA) hydroxyproline-rich glycoprotein family	NA	data	1594	7.2601e-15	220.554	170.313	284.835	68.3322	70.0517	41.7524
AT1G17640	AT1G17640	AT1G17640.1	protein_coding	RNA-binding (RRM/RBD/RNP motifs) family protein	NA	data	1596	0.583004	1.47784	1.17844	2.3969	1.06746	1.60912	0.689657
AT1G17650	AT1G17650	NA	NA	glyoxylate reductase 2, GLYOXYLATE REDUCTASE 2	GLYR2, GR2	data	NA	0.888808	60.7161	54.5708	50.8993	49.1565	43.9077	51.6018
AT1G17665	AT1G17665	NA	NA	NA	NA	data	NA	0.000832918	5.67015	6.80844	5.32683	2.35924	2.45429	2.76654
AT1G17680	AT1G17680	AT1G17680.1	protein_coding	tetratricopeptide repeat (TPR)-containing protein	NA	data	1597	0.785701	6.52966	6.79735	5.11408	4.26767	4.19028	6.46588
AT1G17690	AT1G17690	AT1G17690.1	protein_coding		NOF1	data	1598	0.421099	13.1734	11.0493	12.7073	9.60421	9.74182	9.29497
AT1G17700	AT1G17700	AT1G17700.1	protein_coding	prenylated RAB acceptor 1.F1	PRA1.F1	data	1599	0.00136291	2.21085	1.16446	1.40196	4.53142	3.84135	2.6438
AT1G17710	AT1G17710	AT1G17710.1	protein_coding	Pyridoxal phosphate phosphatase-related protein	AtPEPC1, PEPC1	data	1600	6.90523e-22	17.6678	11.5446	10.0622	0.775245	1.55445	1.19013
AT1G17720	AT1G17720	AT1G17720.1	protein_coding	Protein phosphatase 2A, regulatory subunit PR55	ATB BETA	data	1601	0.847037	35.6766	36.2878	29.5956	33.0103	34.0959	26.9264
AT1G17730	AT1G17730	AT1G17730.1	protein_coding	vacuolar protein sorting 46.1	CHMP1B, VPS46.1	data	1602	0.220214	38.3431	36.1753	31.268	33.5718	41.0727	35.7366
AT1G17745	AT1G17745	NA	NA	3-phosphoglycerate dehydrogenase	PGDH	data	NA	2.10616e-31	78.4101	57.964	69.2132	13.7705	17.1925	17.9747
AT1G17750	AT1G17750	AT1G17750.1	protein_coding	PEP1 receptor 2	AtPEPR2, PEPR2	data	1603	0.150864	0.613834	0.289997	0.86936	1.31171	1.61388	0.554503
AT1G17760	AT1G17760	AT1G17760.1	protein_coding	Tetratricopeptide repeat (TPR)-like superfamily protein	ATCSTF77, CSTF77	data	1604	0.988978	9.73187	7.51295	7.15696	6.40096	7.53148	7.50603
AT1G17780	AT1G17780	AT1G17780.1	protein_coding		NA	data	1606	6.94688e-11	33.4929	35.3615	42.4571	17.146	10.7061	12.4672
AT1G17790	AT1G17790	AT1G17790.1	protein_coding	DNA-binding bromodomain-containing protein	NA	data	1607	0.328846	5.53318	5.60083	7.83188	4.38401	4.80996	4.15721
AT1G17810	AT1G17810	AT1G17810.1	protein_coding	beta-tonoplast intrinsic protein	BETA-TIP	data	1609	0.589345	0.140895	0.398674	0.142808	0.240301	0.934378	0
AT1G17820	AT1G17820	AT1G17820.1	protein_coding	Putative integral membrane protein conserved region (DUF2404)	NA	data	1610	0.035572	4.29228	5.77986	4.09355	3.21819	2.27201	1.45234
AT1G17830	AT1G17830	AT1G17830.1	protein_coding	Protein of unknown function (DUF789)	NA	data	1611	0.959242	7.46632	3.95806	8.03718	5.69936	7.42492	4.99703
AT1G17840	AT1G17840	AT1G17840.1	protein_coding	white-brown complex homolog protein 11	ABCG11, AtABCG11, ATWBC11, COF1, DSO, WBC11	data	1612	0.0162173	37.9892	40.1584	42.2601	48.7534	47.6534	43.177
AT1G17850	AT1G17850	AT1G17850.1	protein_coding	Rhodanese/Cell cycle control phosphatase superfamily protein	NA	data	1613	0.194688	5.02542	6.2757	6.06479	5.40365	1.78549	2.94291
AT1G17860	AT1G17860	AT1G17860.1	protein_coding	Kunitz family trypsin and protease inhibitor protein	NA	data	1614	6.14495e-08	154.815	155.297	177.555	257.886	253.117	215.871
AT1G17870	AT1G17870	AT1G17870.1	protein_coding	ethylene-dependent gravitropism-deficient and yellow-green-like 3	ATEGY3, EGY3	data	1615	1.67451e-56	170.402	173.273	216.057	22.4241	18.4533	29.1846
AT1G17880	AT1G17880	AT1G17880.1	protein_coding	basic transcription factor 3	ATBTF3, BTF3	data	1616	0.00442734	318.296	315.264	307.823	378.954	379.621	326.845
AT1G17890	AT1G17890	AT1G17890.1	protein_coding	NAD(P)-binding Rossmann-fold superfamily protein	GER2	data	1617	0.388339	30.2147	32.1108	39.3342	34.1776	33.6036	35.6193
AT1G17920	AT1G17920	AT1G17920.1	protein_coding	homeodomain GLABROUS 12	HDG12	data	1620	0.97494	1.60613	0.58737	0.431234	1.31117	0.740682	0
AT1G17930	AT1G17930	AT1G17930.1	protein_coding	Aminotransferase-like, plant mobile domain family protein	MAIN	data	1621	0.973659	4.56056	4.73099	2.26989	3.08537	3.459	3.33137
AT1G17940	AT1G17940	AT1G17940.1	protein_coding	Endosomal targeting BRO1-like domain-containing protein	NA	data	1622	0.743933	5.5443	5.01809	3.68417	3.43607	5.94309	4.87242
AT1G17950	AT1G17950	AT1G17950.1	protein_coding	myb domain protein 52	ATMYB52, BW52, MYB52	data	1623	0.821941	3.70361	2.50983	1.29562	2.25792	1.72558	1.8046
AT1G17960	AT1G17960	AT1G17960.1	protein_coding	Threonyl-tRNA synthetase	NA	data	1624	0.01185	0.486825	1.32967	2.83615	0.110561	0.36434	0.410694
AT1G17970	AT1G17970	AT1G17970.1	protein_coding	RING/U-box superfamily protein	NA	data	1625	0.00134829	12.8271	11.0284	11.413	6.86955	4.65307	6.93134
AT1G17980	AT1G17980	AT1G17980.1	protein_coding	poly(A) polymerase 1	PAPS1	data	1626	0.0102946	10.3673	10.5932	11.9315	15.6366	14.8417	12.4665
AT1G17990	AT1G17990	NA	NA	NA	NA	data	NA	0.355157	2.07678	2.4937	2.29471	3.13892	2.45382	2.74353
AT1G18000	AT1G18000	NA	NA	NA	NA	data	NA	0.120471	1.97728	7.29195	8.03408	3.88647	11.6475	14.7749
AT1G18020	AT1G18020	NA	NA	NA	NA	data	NA	0.0221317	3.9357	0.404164	4.42799	6.26161	6.20346	6.17206
AT1G18030	AT1G18030	AT1G18030.1	protein_coding	Protein phosphatase 2C family protein	NA	data	1628	0.885465	5.82351	4.98825	4.99266	4.17542	5.68625	3.37441
AT1G18040	AT1G18040	AT1G18040.1	protein_coding	cyclin-dependent kinase D1;3	AT;CDCKD;3, CAK2AT, CDKD1;3	data	1629	0.449747	4.45205	4.43528	4.76721	4.76253	4.35603	5.76321
AT1G18060	AT1G18060	AT1G18060.1	protein_coding		NA	data	1631	1	121.325	121.018	118.978	105.964	104.57	112.354
AT1G18070	AT1G18070	AT1G18070.1	protein_coding	Translation elongation factor EF1A/initiation factor IF2gamma family protein	NA	data	1632	0.75353	74.3272	73.4507	75.3698	66.9845	62.1261	61.8841
AT1G18075	AT1G18075	NA	NA	MICRORNA 159, microRNA159B	MIR159, MIR159B	data	NA	0.872504	0.470372	1.03571	0.437639	0.233683	0.991072	0.133503
AT1G18080	AT1G18080	AT1G18080.1	protein_coding	Transducin/WD40 repeat-like superfamily protein	ATARCA, RACK1A, RACK1A_AT	data	1633	0.000139525	353.548	385.456	361.878	465.002	489.791	419.622
AT1G18090	AT1G18090	AT1G18090.1	protein_coding	5'-3' exonuclease family protein	NA	data	1634	0.318492	0.86385	1.71085	1.22871	2.10555	3.26747	0.500333
AT1G18100	AT1G18100	AT1G18100.1	protein_coding	PEBP (phosphatidylethanolamine-binding protein) family protein	E12A11, MFT	data	1635	0.00309206	7.9292	7.75509	6.04918	2.85684	4.02783	3.64796
AT1G18140	AT1G18140	AT1G18140.1	protein_coding	laccase 1	ATLAC1, LAC1	data	1638	0.0954039	2.0945	2.81301	1.29939	0.704207	1.10657	0.966306
AT1G18150	AT1G18150	AT1G18150.1	protein_coding	Protein kinase superfamily protein	ATMPK8, MPK8	data	1639	0.0885364	22.2936	20.8336	21.0767	13.7596	17.7734	13.4441
AT1G18160	AT1G18160	AT1G18160.1	protein_coding	Protein kinase superfamily protein	NA	data	1640	0.334475	14.6282	15.1805	12.7863	13.3553	17.8102	13.6121
AT1G18170	AT1G18170	AT1G18170.1	protein_coding	FKBP-like peptidyl-prolyl cis-trans isomerase family protein	NA	data	1641	0.0109964	71.4441	71.9366	65.7244	39.5124	46.5894	54.6275
AT1G18180	AT1G18180	AT1G18180.1	protein_coding	Protein of unknown function (DUF1295)	NA	data	1642	0.000352364	8.3789	8.13263	7.30448	3.06817	3.69043	4.15995
AT1G18190	AT1G18190	AT1G18190.1	protein_coding	golgin candidate 2	GC2	data	1643	0.183735	7.53235	5.45604	6.18949	4.14415	4.18645	4.40431
AT1G18200	AT1G18200	AT1G18200.1	protein_coding	RAB GTPase homolog A6B	AtRABA6b, RABA6b	data	1644	0.000121881	3.47885	2.92992	3.79221	6.55027	8.0608	5.5241
AT1G18210	AT1G18210	AT1G18210.1	protein_coding	Calcium-binding EF-hand family protein	NA	data	1645	9.70012e-18	87.8069	83.0706	85.3866	176.999	196.124	146.225
AT1G18250	AT1G18250	AT1G18250.1	protein_coding	Pathogenesis-related thaumatin superfamily protein	ATLP-1	data	1649	0.0293474	17.4342	21.0012	12.4153	24.9755	26.4866	15.9461
AT1G18260	AT1G18260	AT1G18260.1	protein_coding	HCP-like superfamily protein	EBS5, HRD3A	data	1650	0.0251427	16.3224	16.8855	18.7065	9.93532	9.20989	13.542
AT1G18265	AT1G18265	NA	NA	NA	NA	data	NA	5.00131e-10	4.68742	5.18136	4.35108	1.05084	0.345201	0.670166
AT1G18270	AT1G18270	NA	NA	NA	NA	data	NA	3.70359e-21	16.2608	14.4361	14.975	50.3475	34.2712	49.0864
AT1G18290	AT1G18290	NA	NA	NA	NA	data	NA	0.159508	1.4698	1.76487	1.18632	2.01837	3.09699	1.52369
AT1G18300	AT1G18300	NA	NA	nudix hydrolase homolog 4, nudix hydrolase homolog 4	atnudt4, NUDT4	data	NA	0.0526726	18.0804	14.8938	19.5845	11.3715	13.8143	8.28433
AT1G18330	AT1G18330	AT1G18330.1	protein_coding	Homeodomain-like superfamily protein	EPR1, RVE7	data	1653	0.00371299	27.9296	24.9648	34.9828	37.6154	44.9887	33.9285
AT1G18335	AT1G18335	NA	NA	NA	NA	data	NA	0.497619	3.44689	4.58592	3.25747	2.48938	3.36756	2.21653
AT1G18340	AT1G18340	AT1G18340.1	protein_coding	basal transcription factor complex subunit-related	NA	data	1654	0.150428	13.0484	12.0914	8.68027	12.2397	12.9011	13.3691
AT1G18360	AT1G18360	AT1G18360.1	protein_coding	alpha/beta-Hydrolases superfamily protein	NA	data	1656	0.39888	9.33994	8.68158	10.6407	10.3366	11.875	8.18645
AT1G18370	AT1G18370	AT1G18370.1	protein_coding	ATP binding microtubule motor family protein	ATNACK1, HIK, NACK1	data	1657	0.679898	4.42896	7.10634	4.23263	4.03681	4.19944	3.89059
AT1G18382	AT1G18382	NA	NA	NA	NA	data	NA	0.898928	0.121625	0.593108	0.216629	0.237272	0.122169	0.278235
AT1G18390	AT1G18390	AT1G18390.1	protein_coding	Protein kinase superfamily protein	NA	data	1658	0.00041935	3.67971	3.67331	2.80627	6.66872	6.19815	5.57165
AT1G18400	AT1G18400	AT1G18400.1	protein_coding	BR enhanced expression 1	BEE1	data	1659	2.40925e-10	14.4111	17.4591	13.3607	36.6835	43.8959	24.6081
AT1G18415	AT1G18415	NA	NA	NA	NA	data	NA	0.903033	1.47341	1.26252	2.44769	1.90202	1.60466	0.684633
AT1G18440	AT1G18440	AT1G18440.1	protein_coding	Peptidyl-tRNA hydrolase family protein	NA	data	1662	0.0054539	20.2135	16.9156	18.8873	25.3894	20.5407	25.5697
AT1G18450	AT1G18450	AT1G18450.1	protein_coding	actin-related protein 4	ARP4, ATARP4	data	1663	0.000223257	28.6252	24.0952	26.1616	39.5716	33.6201	33.1267
AT1G18460	AT1G18460	AT1G18460.1	protein_coding	alpha/beta-Hydrolases superfamily protein	NA	data	1664	0.131146	15.8321	16.03	19.2086	22.8438	13.1578	25.7955
AT1G18470	AT1G18470	AT1G18470.1	protein_coding	Transmembrane Fragile-X-F-associated protein	NA	data	1665	0.28742	27.2781	25.3032	29.4095	28.9945	28.3975	27.0921
AT1G18480	AT1G18480	AT1G18480.1	protein_coding	Calcineurin-like metallo-phosphoesterase superfamily protein	AtSLP2, SLP2	data	1666	4.40986e-07	35.1375	36.6776	32.0701	17.3906	19.0886	17.8636
AT1G18485	AT1G18485	NA	NA	NA	NA	data	NA	0.000132002	3.83031	3.85415	2.82962	1.18192	0.50026	1.10492
AT1G18490	AT1G18490	AT1G18490.1	protein_coding	Protein of unknown function (DUF1637)	NA	data	1667	0.114686	21.0599	17.8366	21.082	14.82	14.2976	13.8599
AT1G18500	AT1G18500	AT1G18500.1	protein_coding	methylthioalkylmalate synthase-like 4	IPMS1, MAML-4	data	1668	0.152488	32.7246	37.8948	36.0315	39.4651	35.4403	38.5496
AT1G18540	AT1G18540	AT1G18540.1	protein_coding	Ribosomal protein L6 family protein	NA	data	1672	0.0145706	314.718	331.571	322.914	384.31	367.902	331.752
AT1G18550	AT1G18550	AT1G18550.1	protein_coding	ATP binding microtubule motor family protein	NA	data	1673	0.344654	1.09427	1.47042	2.70645	1.06259	0.856074	1.10551
AT1G18560	AT1G18560	AT1G18560.1	protein_coding	BED zinc finger ;hAT family dimerisation domain	NA	data	1674	0.961555	0.487058	0.733858	1.41405	0.590124	0.613899	0.97305
AT1G18570	AT1G18570	AT1G18570.1	protein_coding	myb domain protein 51	AtMYB51, BW51A, BW51B, HIG1, MYB51	data	1675	2.28155e-16	1.56916	2.03171	1.71154	8.70641	8.43262	7.25711
AT1G18580	AT1G18580	AT1G18580.1	protein_coding	galacturonosyltransferase 11	GAUT11	data	1676	0.597663	6.64278	4.84687	6.73131	9.17028	6.36084	3.86782
AT1G18590	AT1G18590	AT1G18590.1	protein_coding	sulfotransferase 17	ATSOT17, ATST5C, SOT17	data	1677	2.31412e-18	8.3757	9.31203	10.8848	24.9684	33.2197	45.3675
AT1G18600	AT1G18600	AT1G18600.1	protein_coding	RHOMBOID-like protein 12	AtPARL, ATRBL12, PARL, RBL12	data	1678	0.00982934	18.3502	17.4144	19.7677	10.2887	12.5719	11.9245
AT1G18610	AT1G18610	AT1G18610.1	protein_coding	Galactose oxidase/kelch repeat superfamily protein	NA	data	1679	0.518602	2.21202	3.84827	3.59117	1.65653	2.22192	2.92618
AT1G18620	AT1G18620	AT1G18620.1	protein_coding		TRM3	data	1680	0.665503	6.03675	4.56774	5.76051	4.75161	4.56905	3.46409
AT1G18630	AT1G18630	AT1G18630.1	protein_coding	glycine-rich RNA-binding protein 6	GR-RBP6	data	1681	0.414458	21.3538	23.7033	23.1398	25.4168	22.9378	20.5668
AT1G18640	AT1G18640	NA	NA	3-phosphoserine phosphatase, phosphoserine phosphatase 1	PSP, PSP1	data	NA	0.275462	38.0275	39.7007	34.2435	36.8297	41.2742	36.2659
AT1G18650	AT1G18650	AT1G18650.1	protein_coding	plasmodesmata callose-binding protein 3	PDCB3	data	1682	0.305145	39.8045	41.0745	28.7424	28.8306	29.5085	25.534
AT1G18660	AT1G18660	AT1G18660.1	protein_coding	zinc finger (C3HC4-type RING finger) family protein	NA	data	1683	0.145527	42.0368	36.4678	32.0254	30.4049	22.7713	27.5023
AT1G18670	AT1G18670	AT1G18670.1	protein_coding	Protein kinase superfamily protein	IBS1	data	1684	0.041697	4.07944	4.28293	4.78665	3.2056	1.57826	1.7917
AT1G18680	AT1G18680	AT1G18680.1	protein_coding	HNH endonuclease domain-containing protein	NA	data	1685	0.569741	12.9085	10.3124	15.2221	10.2819	9.25253	10.989
AT1G18690	AT1G18690	AT1G18690.1	protein_coding	Galactosyl transferase GMA12/MNN10 family protein	XXT4	data	1686	0.968569	3.44876	3.09795	3.14971	1.65234	3.96284	2.64022
AT1G18700	AT1G18700	AT1G18700.1	protein_coding	DNAJ heat shock N-terminal domain-containing protein	NA	data	1687	0.712672	10.7061	11.2087	12.0563	11.9181	9.87511	11.1315
AT1G18710	AT1G18710	AT1G18710.1	protein_coding	myb domain protein 47	AtMYB47, MYB47	data	1688	0.131833	4.78219	5.67219	3.88758	4.85722	3.4323	14.5487
AT1G18720	AT1G18720	AT1G18720.1	protein_coding	Protein of unknown function (DUF962)	NA	data	1689	0.0648407	96.3265	88.8299	86.0154	59.2193	68.7096	71.9724
AT1G18730	AT1G18730	AT1G18730.1	protein_coding	NDH dependent flow 6	NDF6, PnsB4	data	1690	0.066001	192.564	197.238	157.431	123.66	126.546	149.875
AT1G18740	AT1G18740	AT1G18740.1	protein_coding	Protein of unknown function (DUF793)	NA	data	1691	0.814802	45.8779	45.8472	50.8032	45.4165	42.817	33.8427
AT1G18745	AT1G18745	NA	NA	NA	NA	data	NA	0.871349	7.60913	9.73426	9.88079	6.86783	8.51456	10.4115
AT1G18750	AT1G18750	AT1G18750.1	protein_coding	AGAMOUS-like 65	AGL65	data	1692	0.77079	0.121315	0.592735	0.325764	0.236973	0.24652	0.137361
AT1G18773	AT1G18773	NA	NA	NA	NA	data	NA	0.794426	4.19322	4.13493	2.05109	2.60605	2.08773	3.33701
AT1G18800	AT1G18800	AT1G18800.1	protein_coding	NAP1-related protein 2	NRP2	data	1697	0.518723	26.7721	26.6925	24.9591	27.5796	23.8264	25.4526
AT1G18810	AT1G18810	AT1G18810.1	protein_coding	phytochrome kinase substrate-related	NA	data	1698	0.918014	10.7087	7.94071	10.2062	9.74081	7.39067	9.7362
AT1G18835	AT1G18835	NA	NA	mini zinc finger 3	MIF3	data	NA	1	0.864287	0.145153	0.215976	0.236557	0.994062	0
AT1G18840	AT1G18840	AT1G18840.1	protein_coding	IQ-domain 30	IQD30	data	1700	0.806494	10.9605	10.0314	6.81777	8.18647	7.26967	7.49195
AT1G18850	AT1G18850	AT1G18850.1	protein_coding		NA	data	1701	0.409951	13.1472	16.6806	15.6382	18.4466	14.3279	14.3241
AT1G18860	AT1G18860	AT1G18860.1	protein_coding	WRKY DNA-binding protein 61	ATWRKY61, WRKY61	data	1702	0.651379	0.6134	0.885564	0.540751	0.951785	0.491482	1.1161
AT1G18870	AT1G18870	AT1G18870.1	protein_coding	isochorismate synthase 2	ATICS2, ICS2	data	1703	7.19992e-99	34.0995	29.0144	34.0587	0.0873222	0.464827	0.102398
AT1G18880	AT1G18880	AT1G18880.1	protein_coding	Major facilitator superfamily protein	NRT1.9	data	1704	1	0.861842	0.712971	1.0683	0.621262	1.36809	0.346295
AT1G18890	AT1G18890	AT1G18890.1	protein_coding	calcium-dependent protein kinase 1	ATCDPK1, AtCPK10, CDPK1, CPK10	data	1705	0.645891	24.878	19.0205	21.1865	20.5127	24.6065	18.1142
AT1G18900	AT1G18900	AT1G18900.1	protein_coding	Pentatricopeptide repeat (PPR) superfamily protein	NA	data	1706	0.522697	3.32266	2.94653	2.76502	3.3281	3.49709	3.05953
AT1G18910	AT1G18910	AT1G18910.1	protein_coding	zinc ion binding;zinc ion binding	NA	data	1707	0.994487	3.33013	1.90639	3.532	3.09085	2.55716	2.07871
AT1G18950	AT1G18950	AT1G18950.1	protein_coding	DDT domain superfamily	NA	data	1710	0.756833	3.56862	4.42213	3.05516	3.67584	2.57482	5.01166
AT1G18970	AT1G18970	AT1G18970.1	protein_coding	germin-like protein 4	GLP4	data	1712	2.34195e-05	1.70006	2.19038	2.70221	4.49839	5.82153	5.57853
AT1G18980	AT1G18980	AT1G18980.1	protein_coding	RmlC-like cupins superfamily protein	NA	data	1713	0.769948	22.2695	23.1562	16.5905	21.5268	21.2734	15.9631
AT1G18990	AT1G18990	AT1G18990.1	protein_coding	Protein of unknown function, DUF593	NA	data	1714	0.174729	0.863476	0.291711	0.542393	0.114742	0.244027	0.134551
AT1G19000	AT1G19000	AT1G19000.1	protein_coding	Homeodomain-like superfamily protein	NA	data	1715	0.106635	139.053	142.722	133.481	101.971	94.7641	116.802
AT1G19010	AT1G19010	AT1G19010.1	protein_coding		NA	data	1716	0.488133	5.03698	5.6011	6.62859	5.70241	4.93485	8.21577
AT1G19020	AT1G19020	AT1G19020.1	protein_coding		NA	data	1717	1.44514e-22	91.6557	80.2052	119.086	269.062	336.294	247.87
AT1G19025	AT1G19025	NA	NA	NA	NA	data	NA	0.482016	2.606	1.17548	1.19123	1.42459	2.97793	1.81105
AT1G19050	AT1G19050	AT1G19050.1	protein_coding	response regulator 7	ARR7	data	1720	0.000649428	23.0959	18.7911	17.1877	29.371	42.6341	21.7946
AT1G19080	AT1G19080	AT1G19080.1	protein_coding	GINS complex protein	PSF3, TTN10	data	1723	0.106961	11.273	9.49161	12.7322	7.12567	7.31427	8.19988
AT1G19100	AT1G19100	AT1G19100.1	protein_coding	Histidine kinase-, DNA gyrase B-, and HSP90-like ATPase family protein	AtMORC6, DMS11, MORC6	data	1725	0.563222	4.55263	5.91365	4.12284	4.03639	4.07434	2.62539
AT1G19110	AT1G19110	AT1G19110.1	protein_coding	inter-alpha-trypsin inhibitor heavy chain-related	NA	data	1726	0.174933	27.0617	23.2074	27.14	28.0486	27.8348	26.5674
AT1G19115	AT1G19115	NA	NA	NA	NA	data	NA	1	0.493512	0.294542	0.216246	0.236853	0.121733	0.418266
AT1G19120	AT1G19120	AT1G19120.1	protein_coding	Small nuclear ribonucleoprotein family protein	LSM1A	data	1727	0.236126	25.72	24.5573	22.3609	25.194	25.3376	24.8023
AT1G19130	AT1G19130	AT1G19130.1	protein_coding		NA	data	1728	0.192186	48.8378	44.3196	52.7024	46.7945	51.2142	54.8451
AT1G19140	AT1G19140	AT1G19140.1	protein_coding		NA	data	1729	0.000109807	38.6851	36.5159	37.6154	22.5717	22.9574	22.3118
AT1G19150	AT1G19150	AT1G19150.1	protein_coding	photosystem I light harvesting complex gene 6	LHCA2*1, Lhca6	data	1730	2.3872e-16	260.566	291.272	208.406	93.667	106.29	105.473
AT1G19170	AT1G19170	AT1G19170.1	protein_coding	Pectin lyase-like superfamily protein	NA	data	1732	0.182273	6.13605	7.66592	7.15986	8.19327	8.03344	7.93133
AT1G19180	AT1G19180	AT1G19180.1	protein_coding	jasmonate-zim-domain protein 1	AtJAZ1, JAZ1, TIFY10A	data	1733	0.00023151	175.203	130.311	280.56	88.2486	102.627	87.8128
AT1G19190	AT1G19190	AT1G19190.1	protein_coding	alpha/beta-Hydrolases superfamily protein	NA	data	1734	0.210608	3.95307	2.51132	2.17198	1.89962	1.60216	1.38443
AT1G19200	AT1G19200	AT1G19200.1	protein_coding	Protein of unknown function (DUF581)	NA	data	1735	0.101898	4.81426	2.05518	4.5723	2.13199	0.846596	2.50006
AT1G19220	AT1G19220	AT1G19220.1	protein_coding	auxin response factor 19	ARF11, ARF19, IAA22	data	1737	0.252539	2.95844	1.76409	1.29515	2.61692	2.72235	2.64714
AT1G19230	AT1G19230	AT1G19230.1	protein_coding	Riboflavin synthase-like superfamily protein	NA	data	1738	0.849532	1.60502	0.437009	0.539659	1.06923	0.614899	1.1147
AT1G19240	AT1G19240	AT1G19240.1	protein_coding		NA	data	1739	0.706793	18.8423	15.919	18.1424	11.858	16.4284	15.6476
AT1G19250	AT1G19250	AT1G19250.1	protein_coding	flavin-dependent monooxygenase 1	FMO1	data	1740	0.300421	0.738438	0.290593	0.760389	1.31219	0.741741	0.836111
AT1G19270	AT1G19270	AT1G19270.1	protein_coding	DA1	DA1	data	1742	0.926772	5.53611	4.11412	6.76007	5.46535	6.18418	3.87948
AT1G19290	AT1G19290	AT1G19290.1	protein_coding	Pentatricopeptide repeat (PPR) superfamily protein	NA	data	1743	0.919985	0.369838	0.742128	0.107219	0.237271	0.249324	0.418757
AT1G19300	AT1G19300	AT1G19300.1	protein_coding	Nucleotide-diphospho-sugar transferases superfamily protein	ATGATL1, GATL1, GLZ1, PARVUS	data	1744	0.799143	9.34063	10.0206	12.2803	7.0993	8.88127	15.0728
AT1G19310	AT1G19310	AT1G19310.1	protein_coding	RING/U-box superfamily protein	NA	data	1745	0.00833072	27.4864	22.2748	28.0133	16.1145	14.6445	18.3345
AT1G19330	AT1G19330	AT1G19330.1	protein_coding		NA	data	1747	9.21667e-06	10.8615	9.16742	8.04341	2.45867	3.67969	4.42889
AT1G19340	AT1G19340	AT1G19340.1	protein_coding	Methyltransferase MT-A70 family protein	NA	data	1748	0.0273095	1.59977	3.1131	1.84793	1.06535	0.609624	0.687185
AT1G19350	AT1G19350	AT1G19350.1	protein_coding	Brassinosteroid signalling positive regulator (BZR1) family protein	BES1, BZR2	data	1749	0.20769	87.2363	72.6319	73.7151	50.9729	55.673	70.6592
AT1G19360	AT1G19360	AT1G19360.1	protein_coding	Nucleotide-diphospho-sugar transferase family protein	RRA3	data	1750	0.00196781	18.7855	19.5763	16.8888	26.1916	31.4118	19.4322
AT1G19370	AT1G19370	AT1G19370.1	protein_coding		NA	data	1751	0.60996	4.42044	6.79808	4.77217	7.38395	5.18819	4.162
AT1G19380	AT1G19380	AT1G19380.1	protein_coding	Protein of unknown function (DUF1195)	NA	data	1752	3.5088e-42	6.06382	5.19484	10.4878	47.6773	55.9547	45.9312
AT1G19396	AT1G19396	NA	NA	NA	NA	data	NA	6.5439e-05	0.731646	0.133416	0.754402	1.66513	2.85418	2.65522
AT1G19397	AT1G19397	NA	NA	NA	NA	data	NA	0.555666	13.1557	14.4556	17.0681	15.6987	8.22809	10.6802
AT1G19400	AT1G19400	AT1G19400.1	protein_coding	Erythronate-4-phosphate dehydrogenase family protein	NA	data	1754	0.000245588	60.1328	51.0107	61.3851	35.9639	32.3528	36.8863
AT1G19420	AT1G19420	AT1G19420.1	pseudogene		NA	data	1757	0.0365987	1.59891	1.02577	0.852655	1.6637	1.98005	3.07511
AT1G19430	AT1G19430	AT1G19430.1	protein_coding	S-adenosyl-L-methionine-dependent methyltransferases superfamily protein	NA	data	1758	0.269519	4.91011	3.06441	6.62506	6.08441	6.05404	5.55957
AT1G19440	AT1G19440	AT1G19440.1	protein_coding	3-ketoacyl-CoA synthase 4	KCS4	data	1759	0.058997	16.8636	14.7352	19.2449	9.21283	13.3214	10.8033
AT1G19450	AT1G19450	AT1G19450.1	protein_coding	Major facilitator superfamily protein	NA	data	1760	7.4789e-33	39.1239	31.6676	33.0745	100.929	96.0889	87.1906
AT1G19480	AT1G19480	AT1G19480.1	protein_coding	DNA glycosylase superfamily protein	NA	data	1763	0.996781	3.56417	4.57773	3.25364	2.95734	3.20613	3.72927
AT1G19485	AT1G19485	NA	NA	NA	NA	data	NA	0.733899	7.03427	6.36606	5.96484	6.65428	6.79522	5.56596
AT1G19490	AT1G19490	AT1G19490.1	protein_coding	Basic-leucine zipper (bZIP) transcription factor family protein	NA	data	1764	3.24888e-05	5.18297	3.69009	7.9575	1.04999	1.0923	2.0744
AT1G19510	AT1G19510	AT1G19510.1	protein_coding	RAD-like 5	ATRL5, RL5, RSM4	data	1766	0.288727	0.358856	2.51721	0.972806	1.78452	1.73175	2.37364
AT1G19520	AT1G19520	AT1G19520.1	protein_coding	pentatricopeptide (PPR) repeat-containing protein	NFD5	data	1767	0.173101	10.203	14.3376	10.5263	6.85588	7.99351	9.17491
AT1G19530	AT1G19530	AT1G19530.1	protein_coding		NA	data	1768	1.38914e-68	8.89928	6.96028	11.1275	86.7418	65.4199	86.6585
AT1G19540	AT1G19540	AT1G19540.1	protein_coding	NmrA-like negative transcriptional regulator family protein	NA	data	1769	7.95673e-17	3.15751	2.59922	3.33059	12.8704	12.8953	9.61764
AT1G19560	AT1G19560	AT1G19560.1	pseudogene		NA	data	1771	1	0.493638	0.294693	0.106948	0.236975	0.495847	0
AT1G19570	AT1G19570	NA	NA	, dehydroascorbate reductase, DEHYDROASCORBATE REDUCTASE 5	ATDHAR1, DHAR1, DHAR5	data	NA	0.00349865	933.789	805.894	1048.92	466.18	476.782	729.386
AT1G19580	AT1G19580	NA	NA	gamma carbonic anhydrase 1	GAMMA CA1	data	NA	0.11618	36.0646	35.3886	28.0777	36.2466	35.4555	35.6861
AT1G19600	AT1G19600	NA	NA	NA	NA	data	NA	0.875509	38.5611	41.4412	39.9437	34.1669	39.4042	36.8293
AT1G19610	AT1G19610	NA	NA	LOW-MOLECULAR-WEIGHT CYSTEINE-RICH 78,	LCR78, PDF1.4	data	NA	0.960164	5.03509	3.3635	10.2374	4.0229	2.31504	9.77625
AT1G19620	AT1G19620	NA	NA	NA	NA	data	NA	0.464148	0.24716	0.296777	0	0.23865	0.99624	0
AT1G19630	AT1G19630	AT1G19630.1	protein_coding	cytochrome P450, family 722, subfamily A, polypeptide 1	CYP722A1	data	1772	0.00777699	3.83647	0.583049	1.19392	0	0.363079	0.409273
AT1G19640	AT1G19640	AT1G19640.1	protein_coding	jasmonic acid carboxyl methyltransferase	JMT	data	1773	0.873262	7.87244	7.96263	8.90941	5.68405	5.53907	12.5547
AT1G19650	AT1G19650	AT1G19650.1	protein_coding	Sec14p-like phosphatidylinositol transfer family protein	NA	data	1774	0.627125	7.92811	9.16354	6.54166	4.52988	4.97791	8.72523
AT1G19660	AT1G19660	AT1G19660.1	protein_coding	Wound-responsive family protein	AtBBD2, BBD2	data	1775	7.36624e-08	134.141	133.726	132.212	54.9938	52.6754	82.0463
AT1G19670	AT1G19670	AT1G19670.1	protein_coding	chlorophyllase 1	ATCLH1, ATHCOR1, CLH1, CORI1	data	1776	5.16261e-05	153.373	148.281	146.2	174.213	221.837	365.903
AT1G19680	AT1G19680	AT1G19680.1	protein_coding	RING/U-box superfamily protein	NA	data	1777	0.146495	10.4446	9.0036	8.79512	11.2474	9.90542	10.9478
AT1G19690	AT1G19690	AT1G19690.1	protein_coding	NAD(P)-binding Rossmann-fold superfamily protein	NA	data	1778	0.986319	7.38855	7.34732	7.80122	6.22943	6.29092	7.4173
AT1G19700	AT1G19700	AT1G19700.1	protein_coding	BEL1-like homeodomain 10	BEL10, BLH10	data	1779	0.494174	14.5246	14.1813	17.1796	11.1257	8.72167	15.6152
AT1G19710	AT1G19710	AT1G19710.1	protein_coding	UDP-Glycosyltransferase superfamily protein	NA	data	1780	0.178972	13.7918	13.987	9.65512	7.69558	9.61999	8.60258
AT1G19715	AT1G19715	NA	NA	NA	NA	data	NA	0.0127701	5.91936	6.21355	5.65593	2.95937	2.95394	3.47028
AT1G19720	AT1G19720	AT1G19720.1	protein_coding	Pentatricopeptide repeat (PPR-like) superfamily protein	NA	data	1781	2.07318e-05	5.8047	4.74809	4.13254	1.41185	1.46748	1.65419
AT1G19730	AT1G19730	AT1G19730.1	protein_coding	Thioredoxin superfamily protein	ATH4, ATTRX4	data	1782	0.362353	27.5963	25.3722	25.8487	19.4441	20.4768	22.2389
AT1G19740	AT1G19740	AT1G19740.1	protein_coding	ATP-dependent protease La (LON) domain protein	NA	data	1783	0.202047	67.3376	68.9847	68.0801	70.932	65.2279	73.5913
AT1G19750	AT1G19750	AT1G19750.1	protein_coding	Transducin/WD40 repeat-like superfamily protein	NA	data	1784	0.463877	1.81913	2.00251	1.05445	0.384393	0.543241	1.90236
AT1G19770	AT1G19770	AT1G19770.1	protein_coding	purine permease 14	ATPUP14, PUP14	data	1785	0.665825	41.1936	42.2983	53.4285	40.7269	43.815	27.9752
AT1G19780	AT1G19780	AT1G19780.1	protein_coding	cyclic nucleotide gated channel 8	ATCNGC8, CNGC8	data	1786	1	0.369034	0.443118	0.652458	0.476163	0.620009	0.1368
AT1G19790	AT1G19790	AT1G19790.1	protein_coding	SHI-related sequence 7	SRS7	data	1787	1	1.4842	0	0.761374	0.234756	1.6155	0.275284
AT1G19800	AT1G19800	AT1G19800.1	protein_coding	trigalactosyldiacylglycerol 1	ABCI14, TGD1	data	1788	0.667738	28.7775	24.7729	26.0618	19.6812	25.4469	21.0442
AT1G19830	AT1G19830	AT1G19830.1	protein_coding	SAUR-like auxin-responsive protein family	NA	data	1790	0.0353708	0.739741	1.03727	0.652129	0	0.244401	0.275495
AT1G19835	AT1G19835	AT1G19835.1	protein_coding	Plant protein of unknown function (DUF869)	NA	data	1791	0.000315548	22.5589	21.4248	20.2153	10.9971	12.4375	13.3173
AT1G19850	AT1G19850	AT1G19850.1	protein_coding	Transcriptional factor B3 family protein / auxin-responsive factor AUX/IAA-related	ARF5, IAA24, MP	data	1793	1	4.42837	5.76445	4.12271	5.47426	3.32622	3.88993
AT1G19860	AT1G19860	AT1G19860.1	protein_coding	Zinc finger C-x8-C-x5-C-x3-H type family protein	NA	data	1794	0.000137002	9.95255	10.1951	9.76068	5.25153	4.55057	4.36087
AT1G19870	AT1G19870	AT1G19870.1	protein_coding	IQ-domain 32	iqd32	data	1795	0.658653	22.4021	21.2365	19.3091	22.0011	18.7624	19.7668
AT1G19880	AT1G19880	AT1G19880.1	protein_coding	Regulator of chromosome condensation (RCC1) family protein	NA	data	1796	0.0556234	19.4244	16.9189	18.1107	21.9936	18.3993	22.5796
AT1G19900	AT1G19900	AT1G19900.1	protein_coding	glyoxal oxidase-related protein	NA	data	1798	0.267969	0.86298	1.18525	0.87018	0.833269	0.243528	0.274511
AT1G19910	AT1G19910	AT1G19910.1	protein_coding	ATPase, F0/V0 complex, subunit C protein	ATVHA-C2, AVA-2PE, AVA-P2	data	1799	0.113756	371.882	373.762	397.592	386.447	389.76	411.887
AT1G19920	AT1G19920	AT1G19920.1	protein_coding	Pseudouridine synthase/archaeosine transglycosylase-like family protein	APS2, ASA1	data	1800	0.00407767	30.9849	32.9834	33.953	38.8758	40.0705	39.4943
AT1G19940	AT1G19940	AT1G19940.1	protein_coding	glycosyl hydrolase 9B5	AtGH9B5, GH9B5	data	1802	0.412697	0.739209	0	0.104618	0.475289	0.617854	0.415416
AT1G19950	AT1G19950	AT1G19950.1	protein_coding	HVA22-like protein H (ATHVA22H)	HVA22H	data	1803	0.366953	4.65836	6.93474	6.18541	5.57649	7.29711	6.92426
AT1G19960	AT1G19960	AT1G19960.1	protein_coding		NA	data	1804	1.55261e-35	39.9513	55.5613	47.2535	8.1379	9.20999	8.98074
AT1G19970	AT1G19970	AT1G19970.1	protein_coding	ER lumen protein retaining receptor family protein	NA	data	1805	0.946883	2.699	5.32713	2.81697	3.32508	3.20972	2.63442
AT1G19980	AT1G19980	AT1G19980.1	protein_coding	cytomatrix protein-related	NA	data	1806	0.0178537	5.17284	5.31717	5.87309	2.95756	2.95206	2.62502
AT1G19990	AT1G19990	AT1G19990.1	protein_coding		NA	data	1807	0.60621	7.12983	10.2004	9.02062	8.56205	6.41375	5.54348
AT1G20010	AT1G20010	AT1G20010.1	protein_coding	tubulin beta-5 chain	TUB5	data	1809	9.92701e-06	88.0849	95.8194	66.4906	123.939	139.288	106.203
AT1G20020	AT1G20020	AT1G20020.1	protein_coding	ferredoxin-NADP(+)-oxidoreductase 2	ATLFNR2, FNR2	data	1810	0.461093	720.244	752.07	561.171	594.836	655.471	749.426
AT1G20030	AT1G20030	AT1G20030.1	protein_coding	Pathogenesis-related thaumatin superfamily protein	NA	data	1811	0.0281544	9.0838	10.4588	8.99263	9.48887	12.5988	15.4833
AT1G20050	AT1G20050	AT1G20050.1	protein_coding	C-8,7 sterol isomerase	HYD1, MAD4	data	1812	0.00260153	68.7058	63.8336	68.1637	81.4994	79.5421	76.3545
AT1G20060	AT1G20060	AT1G20060.1	protein_coding	ATP binding microtubule motor family protein	NA	data	1813	0.726812	0.740236	1.03339	0.8681	0.351653	0.490482	0.974454
AT1G20070	AT1G20070	AT1G20070.1	protein_coding		NA	data	1814	9.92174e-30	1.53215	2.2868	3.21063	16.0992	13.8806	17.6139
AT1G20090	AT1G20090	AT1G20090.1	protein_coding	RHO-related protein from plants 2	ARAC4, ATRAC4, ATROP2, ROP2	data	1816	0.951275	54.4032	55.4104	48.6142	50.4895	47.4399	41.295
AT1G20100	AT1G20100	AT1G20100.1	protein_coding		NA	data	1817	9.02744e-05	78.0121	83.1492	76.9509	50.8189	51.3903	43.0725
AT1G20110	AT1G20110	AT1G20110.1	protein_coding	RING/FYVE/PHD zinc finger superfamily protein	NA	data	1818	0.612061	52.8031	55.4308	68.8818	47.1589	48.6126	51.2576
AT1G20120	AT1G20120	AT1G20120.1	protein_coding	GDSL-like Lipase/Acylhydrolase superfamily protein	NA	data	1819	0.22246	1.60446	0.585359	1.85207	0.830213	0.489674	0.551974
AT1G20140	AT1G20140	AT1G20140.1	protein_coding	SKP1-like 4	ASK4, SK4	data	1821	4.25749e-09	35.7368	35.898	42.0315	17.7608	16.8171	18.5098
AT1G20160	AT1G20160	AT1G20160.1	protein_coding	Subtilisin-like serine endopeptidase family protein	ATSBT5.2	data	1823	0.7284	3.8248	1.76122	1.73068	2.85428	2.71995	2.08234
AT1G20190	AT1G20190	AT1G20190.1	protein_coding	expansin 11	ATEXP11, ATEXPA11, ATHEXP ALPHA 1.14, EXP11, EXPA11	data	1825	0.0341728	6.64603	11.1157	5.64446	5.10383	3.31486	3.59326
AT1G20200	AT1G20200	AT1G20200.1	protein_coding	PAM domain (PCI/PINT associated module) protein	EMB2719, HAP15	data	1826	0.35284	50.9852	53.2449	53.311	53.9825	54.9419	48.4812
AT1G20220	AT1G20220	AT1G20220.1	protein_coding	Alba DNA/RNA-binding protein	NA	data	1827	6.02918e-12	120.278	124.436	138.605	63.4737	62.4219	56.9129
AT1G20225	AT1G20225	NA	NA	NA	NA	data	NA	0.0587973	48.1031	43.7086	47.9541	52.0457	51.5246	48.946
AT1G20230	AT1G20230	AT1G20230.1	protein_coding	Pentatricopeptide repeat (PPR) superfamily protein	NA	data	1828	0.731	0.368412	0.591394	0.324779	0.355729	0.494723	0.698188
AT1G20260	AT1G20260	AT1G20260.1	protein_coding	ATPase, V1 complex, subunit B protein	AtVAB3, VAB3	data	1830	0.888739	144.314	145.49	143.953	126.242	124.157	129.266
AT1G20270	AT1G20270	AT1G20270.1	protein_coding	2-oxoglutarate (2OG) and Fe(II)-dependent oxygenase superfamily protein	NA	data	1831	0.707506	7.99691	9.75133	7.1592	7.24226	8.15735	8.91414
AT1G20300	AT1G20300	AT1G20300.1	protein_coding	Pentatricopeptide repeat (PPR) superfamily protein	NA	data	1834	0.0537509	4.54236	5.45276	3.45734	5.46209	5.80806	7.1105
AT1G20310	AT1G20310	AT1G20310.1	protein_coding		NA	data	1835	0.195025	0	0	0.217449	0.238171	0.497091	0.419812
AT1G20330	AT1G20330	AT1G20330.1	protein_coding	sterol methyltransferase 2	CVP1, FRL1, SMT2	data	1837	5.04246e-06	123.637	110.453	100.783	166.38	154.531	137.766
AT1G20340	AT1G20340	AT1G20340.1	protein_coding	Cupredoxin superfamily protein	DRT112, PETE2	data	1838	4.41701e-15	3346.54	3423.95	3184.24	5249.13	5403.49	5197.09
AT1G20350	AT1G20350	AT1G20350.1	protein_coding	translocase inner membrane subunit 17-1	ATTIM17-1, TIM17-1	data	1839	0.129963	2.46694	3.26023	1.73713	0.704327	0.608041	2.09063
AT1G20370	AT1G20370	AT1G20370.1	protein_coding	Pseudouridine synthase family protein	NA	data	1841	0.273733	8.86084	9.29848	6.38909	10.4372	9.27447	7.58215
AT1G20380	AT1G20380	AT1G20380.1	protein_coding	Prolyl oligopeptidase family protein	NA	data	1842	0.41512	3.69244	4.88078	3.91158	2.36698	2.46234	3.8998
AT1G20390	AT1G20390	AT1G20390.1	transposable_element_gene	transposable element gene	NA	data	1843	0.775939	2.45968	2.80445	2.49659	3.45351	1.0994	1.23927
AT1G20410	AT1G20410	AT1G20410.1	protein_coding	Pseudouridine synthase family protein	NA	data	1845	0.760918	8.49602	8.11531	8.36177	5.92667	6.04078	8.63613
AT1G20430	AT1G20430	AT1G20430.1	protein_coding		NA	data	1846	0.000303843	28.2603	38.0332	28.3629	42.2188	50.892	39.3828
AT1G20440	AT1G20440	AT1G20440.1	protein_coding	cold-regulated 47	AtCOR47, COR47, RD17	data	1847	1.51889e-08	1048.39	1018.79	1372.1	1907.8	1753.88	1861.11
AT1G20450	AT1G20450	AT1G20450.1	protein_coding	Dehydrin family protein	ERD10, LTI29, LTI45	data	1848	5.45809e-42	261.047	252.646	347.72	1125.38	1137.57	992.461
AT1G20460	AT1G20460	AT1G20460.1	protein_coding		NA	data	1849	0.436833	0.485566	1.47718	2.72454	0.948187	0.986388	0.690314
AT1G20470	AT1G20470	AT1G20470.1	protein_coding	SAUR-like auxin-responsive protein family	NA	data	1850	0.446604	8.38554	6.9395	5.20422	4.26214	5.4536	5.27901
AT1G20480	AT1G20480	AT1G20480.1	protein_coding	AMP-dependent synthetase and ligase family protein	NA	data	1851	0.988849	0.733346	2.66883	1.19353	2.14611	0.985951	0.689823
AT1G20490	AT1G20490	AT1G20490.1	protein_coding	AMP-dependent synthetase and ligase family protein	NA	data	1852	0.00141858	2.95748	2.95511	4.02951	0.578801	1.35009	1.24082
AT1G20510	AT1G20510	AT1G20510.1	protein_coding	OPC-8:0 CoA ligase1	OPCL1	data	1854	0.00140292	26.542	21.8636	23.3307	24.5006	40.1318	36.6559
AT1G20515	AT1G20515	NA	NA	NA	NA	data	NA	0.884329	1.23608	0.590092	0.652049	0.83402	0.244309	0.69696
AT1G20540	AT1G20540	NA	NA	NA	NA	data	NA	0.448757	20.0124	21.1672	17.4146	14.2736	14.8835	17.1186
AT1G20550	AT1G20550	NA	NA	NA	NA	data	NA	0.511634	2.51518	3.05587	2.8825	1.78148	2.88297	1.08149
AT1G20560	AT1G20560	NA	NA	acyl activating enzyme 1	AAE1	data	NA	0.108183	31.044	23.5661	31.5248	20.863	18.592	21.941
AT1G20575	AT1G20575	NA	NA	dolichol phosphate mannose synthase 1	DPMS1	data	NA	0.448653	26.337	25.8123	21.0482	23.858	25.0835	23.9186
AT1G20580	AT1G20580	NA	NA	NA	NA	data	NA	0.00108114	63.1244	72.9251	69.9818	84.2817	88.2807	80.0542
AT1G20610	AT1G20610	NA	NA	Cyclin B2;3	CYCB2;3	data	NA	0.365284	5.6765	3.98465	2.48781	2.84471	2.71	2.39573
AT1G20620	AT1G20620	NA	NA	, catalase 3, SENESCENCE 2	ATCAT3, CAT3, SEN2	data	NA	0.000513277	646.263	627.714	589.87	726.88	930.128	697.484
AT1G20630	AT1G20630	NA	NA	catalase 1	CAT1	data	NA	0.407912	34.6686	33.7526	38.2212	34.1941	32.9538	39.9568
AT1G20640	AT1G20640	NA	NA	NA	NA	data	NA	0.000143476	24.9273	19.6222	21.8459	10.6237	11.1788	13.9557
AT1G20650	AT1G20650	NA	NA	ALTERED SEED GERMINATION 5	ASG5	data	NA	0.418581	23.7752	24.2265	19.8664	16.0003	17.7756	19.7322
AT1G20670	AT1G20670	AT1G20670.1	protein_coding	DNA-binding bromodomain-containing protein	NA	data	1857	0.330829	8.24473	10.4095	9.56584	6.52287	7.28431	6.92108
AT1G20690	AT1G20690	AT1G20690.1	protein_coding	SWI-SNF-related chromatin binding protein	NA	data	1859	0.403166	3.33014	7.54689	5.86898	2.95306	4.19399	4.30601
AT1G20693	AT1G20693	NA	NA	HIGH MOBILITY GROUP BETA 1, high mobility group B2, NUCLEOSOME/CHROMATIN ASSEMBLY FACTOR GROUP D 02, NUCLEOSOME/CHROMATIN ASSEMBLY FACTOR GROUP D 2	HMG BETA 1, HMGB2, NFD02, NFD2	data	NA	0.12588	252.586	255.29	229.744	188.458	185.596	196.312
AT1G20696	AT1G20696	NA	NA	high mobility group B3, ,	HMGB3, NFD03, NFD3	data	NA	0.758577	199.448	199.131	174.474	158.353	155.412	177.415
AT1G20700	AT1G20700	AT1G20700.1	protein_coding	WUSCHEL related homeobox 14	ATWOX14, WOX14	data	1860	0.924113	1.84954	0.432577	0.755222	1.30653	1.10984	0.688951
AT1G20760	AT1G20760	AT1G20760.1	protein_coding	Calcium-binding EF hand family protein	NA	data	1866	0.644158	17.8338	16.9374	19.6614	14.5643	15.4253	14.9821
AT1G20770	AT1G20770	AT1G20770.1	protein_coding		NA	data	1867	0.677664	26.5774	28.1873	23.3203	22.6654	25.0757	27.0013
AT1G20780	AT1G20780	AT1G20780.1	protein_coding	senescence-associated E3 ubiquitin ligase 1	ATPUB44, PUB44, SAUL1	data	1868	0.836304	7.87814	8.86361	7.71095	5.56853	7.91338	6.95286
AT1G20810	AT1G20810	AT1G20810.1	protein_coding	FKBP-like peptidyl-prolyl cis-trans isomerase family protein	NA	data	1871	0.00249719	57.1853	61.5868	63.0897	41.1983	40.2988	38.6794
AT1G20816	AT1G20816	AT1G20816.1	protein_coding		NA	data	1872	0.466669	22.3923	16.8032	15.3059	13.753	14.3059	14.5802
AT1G20823	AT1G20823	AT1G20823.1	protein_coding	RING/U-box superfamily protein	NA	data	1873	0.00922228	12.3264	10.7773	13.4923	7.58797	7.1457	6.93064
AT1G20830	AT1G20830	AT1G20830.1	protein_coding	multiple chloroplast division site 1	MCD1	data	1874	0.0168618	19.478	19.8177	16.286	11.0266	12.0717	12.6239
AT1G20840	AT1G20840	AT1G20840.1	protein_coding	tonoplast monosaccharide transporter1	AtTMT1, TMT1	data	1875	8.56529e-08	23.5369	25.7287	19.6552	53.6439	33.1166	41.2645
AT1G20850	AT1G20850	AT1G20850.1	protein_coding	xylem cysteine peptidase 2	XCP2	data	1876	1.53338e-10	16.2673	20.5434	14.6842	34.7525	42.4892	29.2406
AT1G20870	AT1G20870	AT1G20870.1	protein_coding	HSP20-like chaperones superfamily protein	NA	data	1878	0.157792	1.48035	0.883406	1.08621	0.470713	0.240352	0.6925
AT1G20880	AT1G20880	AT1G20880.1	protein_coding	RNA-binding (RRM/RBD/RNP motifs) family protein	NA	data	1879	0.831862	4.43281	4.72662	4.32794	3.39822	2.33338	5.30018
AT1G20890	AT1G20890	AT1G20890.1	protein_coding		NA	data	1880	0.21563	9.46278	9.57418	12.4996	9.58278	12.9957	13.3843
AT1G20900	AT1G20900	AT1G20900.1	protein_coding	Predicted AT-hook DNA-binding family protein	AHL27, ESC, ORE7	data	1881	0.146495	11.4639	10.6165	13.348	9.37599	7.8838	7.21321
AT1G20910	AT1G20910	AT1G20910.1	protein_coding	ARID/BRIGHT DNA-binding domain-containing protein	NA	data	1882	0.374013	13.2973	12.2413	12.4883	10.5627	9.74161	8.73264
AT1G20920	AT1G20920	AT1G20920.1	protein_coding	P-loop containing nucleoside triphosphate hydrolases superfamily protein	RCF1	data	1883	5.42376e-06	54.8696	41.2648	49.5516	28.0705	22.0957	26.5369
AT1G20925	AT1G20925	NA	NA	NA	NA	data	NA	0.93494	0.243571	0.143446	0.761766	0.235185	0.493985	0.556834
AT1G20930	AT1G20930	AT1G20930.1	protein_coding	cyclin-dependent kinase B2;2	CDKB2;2	data	1884	0.886859	14.5416	12.6921	9.31827	9.96658	12.4874	8.59571
AT1G20950	AT1G20950	AT1G20950.1	protein_coding	Phosphofructokinase family protein	NA	data	1886	0.576794	54.8104	55.2108	45.1613	45.1162	44.3159	38.4312
AT1G20960	AT1G20960	AT1G20960.1	protein_coding	U5 small nuclear ribonucleoprotein helicase, putative	emb1507	data	1887	0.338831	38.1825	33.6279	34.6505	29.9164	23.9585	29.6022
AT1G20970	AT1G20970	AT1G20970.1	protein_coding		NA	data	1888	2.04111e-07	38.4352	30.6872	34.7967	17.742	17.0817	17.5406
AT1G20980	AT1G20980	AT1G20980.1	protein_coding	squamosa promoter binding protein-like 14	ATSPL14, FBR6, SPL14, SPL1R2	data	1889	0.043677	25.8431	26.3146	28.7932	19.0814	19.4762	17.7384
AT1G21000	AT1G21000	AT1G21000.1	protein_coding	PLATZ transcription factor family protein	NA	data	1891	0.164165	80.3874	56.8274	80.7364	50.554	46.42	62.2833
AT1G21010	AT1G21010	AT1G21010.1	protein_coding		NA	data	1892	3.1763e-06	26.6719	19.9049	26.211	10.2542	13.38	10.6587
AT1G21050	AT1G21050	AT1G21050.1	protein_coding	Protein of unknown function, DUF617	NA	data	1895	1.34037e-11	31.15	25.9377	29.2222	49.2583	53.4032	47.6446
AT1G21060	AT1G21060	AT1G21060.1	protein_coding	Protein of unknown function, DUF547	NA	data	1896	0.23505	5.42665	5.3224	3.79817	3.44111	3.20576	2.77048
AT1G21065	AT1G21065	NA	NA	NA	NA	data	NA	0.785368	190.057	188.306	191.428	174.122	168.115	186.002
AT1G21070	AT1G21070	AT1G21070.1	protein_coding	Nucleotide-sugar transporter family protein	NA	data	1897	0.0297826	6.39099	6.92888	3.77412	6.20811	10.1595	8.61204
AT1G21080	AT1G21080	AT1G21080.1	protein_coding	DNAJ heat shock N-terminal domain-containing protein	NA	data	1898	0.150731	50.0372	50.0247	54.2159	56.7748	52.6857	52.5537
AT1G21090	AT1G21090	AT1G21090.1	protein_coding	Cupredoxin superfamily protein	NA	data	1899	0.000101312	5.76964	4.65532	3.44518	10.0049	9.16133	7.09488
AT1G21100	AT1G21100	AT1G21100.1	protein_coding	O-methyltransferase family protein	IGMT1	data	1900	5.97881e-20	7.71919	9.72335	17.3388	46.6549	52.4589	70.5703
AT1G21110	AT1G21110	AT1G21110.1	protein_coding	O-methyltransferase family protein	IGMT3	data	1901	1.9156e-14	49.1707	42.18	30.8374	88.6051	80.0552	112.981
AT1G21120	AT1G21120	AT1G21120.1	protein_coding	O-methyltransferase family protein	IGMT2	data	1902	1.15315e-19	8.56883	7.49189	7.08351	29.6367	33.233	68.5715
AT1G21130	AT1G21130	AT1G21130.1	protein_coding	O-methyltransferase family protein	IGMT4	data	1903	1.11055e-16	65.4713	78.4315	76.9128	132.232	188.771	202.687
AT1G21140	AT1G21140	AT1G21140.1	protein_coding	Vacuolar iron transporter (VIT) family protein	NA	data	1904	7.81975e-32	5.33716	4.17328	4.81446	23.995	26.9974	19.7118
AT1G21150	AT1G21150	AT1G21150.1	protein_coding	Mitochondrial transcription termination factor family protein	NA	data	1905	1	1.59726	1.76889	1.95513	1.90177	1.23042	1.52748
AT1G21160	AT1G21160	AT1G21160.1	protein_coding	eukaryotic translation initiation factor 2 (eIF-2) family protein	NA	data	1906	0.285819	8.2589	6.48938	8.37155	5.45804	6.4259	4.433
AT1G21170	AT1G21170	AT1G21170.1	protein_coding	Exocyst complex component SEC5	SEC5B	data	1907	1	8.12869	9.45802	5.19332	7.12623	6.04205	6.81076
AT1G21190	AT1G21190	AT1G21190.1	protein_coding	Small nuclear ribonucleoprotein family protein	LSM3A	data	1908	0.930366	40.5029	35.368	39.8612	35.2738	32.8241	37.5736
AT1G21200	AT1G21200	AT1G21200.1	protein_coding	sequence-specific DNA binding transcription factors	NA	data	1909	0.449212	2.82462	2.19949	3.80298	2.84721	2.96192	4.60346
AT1G21240	AT1G21240	AT1G21240.1	protein_coding	wall associated kinase 3	WAK3	data	1913	0.581066	0.448682	0.589423	0.481975	0.608193	0	0.149695
AT1G21250	AT1G21250	AT1G21250.1	protein_coding	cell wall-associated kinase	AtWAK1, PRO25, WAK1	data	1914	0.0657311	9.98888	5.32096	8.017	4.50528	3.93632	5.0737
AT1G21260	AT1G21260	AT1G21260.1	transposable_element_gene	transposable element gene	NA	data	1915	0.905062	0.487869	1.62896	0.97713	0.710741	0.857805	0.833445
AT1G21270	AT1G21270	AT1G21270.1	protein_coding	wall-associated kinase 2	WAK2	data	1916	2.30332e-07	9.30467	9.95509	8.24861	3.6457	2.55842	3.34203
AT1G21280	AT1G21280	AT1G21280.1	protein_coding		NA	data	1917	0.749519	5.91131	7.24704	6.41688	4.74912	5.06512	6.13111
AT1G21310	AT1G21310	AT1G21310.1	protein_coding	extensin 3	ATEXT3, EXT3, RSH	data	1920	1.73292e-08	937.287	1001.83	771.127	1490.85	1581.33	1202.94
AT1G21326	AT1G21326	NA	NA	NA	NA	data	NA	0.106158	0.493388	0	0.106728	0.356568	0.74492	0.699172
AT1G21350	AT1G21350	AT1G21350.1	protein_coding	Thioredoxin superfamily protein	NA	data	1924	0.97526	46.8816	51.073	45.8105	37.4807	40.5328	52.0962
AT1G21360	AT1G21360	AT1G21360.1	protein_coding	glycolipid transfer protein 2	GLTP2	data	1925	3.59582e-08	2.30938	2.77895	3.23936	6.78358	7.05813	7.84651
AT1G21370	AT1G21370	AT1G21370.1	protein_coding		NA	data	1926	0.647588	10.8605	13.8797	9.2055	12.7191	9.49164	11.4019
AT1G21380	AT1G21380	AT1G21380.1	protein_coding	Target of Myb protein 1	NA	data	1927	0.319012	33.6881	30.1685	36.2627	33.7266	35.3547	33.0852
AT1G21390	AT1G21390	AT1G21390.1	protein_coding	embryo defective 2170	emb2170	data	1928	0.577391	7.5106	7.37912	5.19876	7.25202	6.29757	6.95827
AT1G21400	AT1G21400	AT1G21400.1	protein_coding	Thiamin diphosphate-binding fold (THDP-binding) superfamily protein	NA	data	1929	0.407789	16.3233	12.9285	18.6821	21.4211	7.69862	26.9461
AT1G21410	AT1G21410	AT1G21410.1	protein_coding	F-box/RNI-like superfamily protein	SKP2A	data	1930	1.94373e-05	36.0743	32.3245	43.5348	16.7661	16.0703	23.1906
AT1G21440	AT1G21440	AT1G21440.1	protein_coding	Phosphoenolpyruvate carboxylase family protein	NA	data	1932	3.86341e-07	33.0236	27.7344	34.585	43.9923	49.3849	55.5219
AT1G21450	AT1G21450	AT1G21450.1	protein_coding	SCARECROW-like 1	SCL1	data	1933	0.966206	15.3014	16.6639	20.5952	14.4786	14.0646	17.8326
AT1G21460	AT1G21460	AT1G21460.1	protein_coding	Nodulin MtN3 family protein	AtSWEET1, SWEET1	data	1934	6.72995e-13	12.707	13.3252	12.1375	22.4759	34.2357	33.6366
AT1G21480	AT1G21480	AT1G21480.1	protein_coding	Exostosin family protein	NA	data	1936	0.445029	7.62547	6.61696	8.579	7.83748	8.65189	7.6448
AT1G21500	AT1G21500	AT1G21500.1	protein_coding		NA	data	1938	6.62194e-06	265.357	267.257	311.176	394.384	373.835	367.202
AT1G21520	AT1G21520	AT1G21520.1	protein_coding		NA	data	1940	0.208702	6.39717	4.25391	14.1723	5.21826	3.43389	5.69757
AT1G21525	AT1G21525	NA	NA	NA	NA	data	NA	0.393225	1.8531	0.1388	0.977172	0.231449	0.240774	0.833498
AT1G21529	AT1G21529	NA	NA	NA	NA	data	NA	0.26696	1.17454	0.887262	0.870224	0.234144	0.243577	0.836658
AT1G21540	AT1G21540	AT1G21540.1	protein_coding	AMP-dependent synthetase and ligase family protein	NA	data	1942	0.133951	1.84535	1.02363	1.62679	2.26116	1.72894	2.93257
AT1G21550	AT1G21550	AT1G21550.1	protein_coding	Calcium-binding EF-hand family protein	NA	data	1943	0.207917	21.7957	19.1732	25.8521	13.6264	9.55663	22.0199
AT1G21560	AT1G21560	AT1G21560.1	protein_coding		NA	data	1944	0.046712	8.51701	4.713	5.53894	2.95107	3.39284	3.88212
AT1G21580	AT1G21580	AT1G21580.1	protein_coding	Zinc finger C-x8-C-x5-C-x3-H type family protein	NA	data	1945	0.988849	8.61506	9.11512	7.48204	7.23516	7.40199	8.2032
AT1G21590	AT1G21590	AT1G21590.1	protein_coding	Protein kinase protein with adenine nucleotide alpha hydrolases-like domain	NA	data	1946	0.502401	6.77223	6.19448	5.97016	2.82421	4.43394	6.57613
AT1G21600	AT1G21600	AT1G21600.1	protein_coding	plastid transcriptionally active 6	PTAC6	data	1947	1.73581e-05	63.1204	61.1565	49.7935	27.0101	29.1206	37.918
AT1G21610	AT1G21610	AT1G21610.1	protein_coding	wound-responsive family protein	NA	data	1948	0.363504	6.99272	8.39503	8.57042	7.23011	9.64066	9.04042
AT1G21630	AT1G21630	AT1G21630.1	protein_coding	Calcium-binding EF hand family protein	NA	data	1950	0.637651	20.2	16.3376	19.0034	16.1324	18.4965	19.4768
AT1G21640	AT1G21640	AT1G21640.1	protein_coding	NAD kinase 2	ATNADK2, NADK2	data	1951	0.0134109	20.5373	27.3486	27.5349	14.2963	16.6886	16.6549
AT1G21650	AT1G21650	AT1G21650.1	protein_coding	Preprotein translocase SecA family protein	SECA2	data	1952	1	1.90006	1.57514	1.51091	1.11684	1.931	1.24641
AT1G21651	AT1G21651	NA	NA	NA	NA	data	NA	0.410964	2.90452	1.95864	2.70931	1.84465	1.62102	1.52513
AT1G21660	AT1G21660	AT1G21660.1	protein_coding	Chaperone DnaJ-domain superfamily protein	NA	data	1953	0.329986	33.7611	24.7498	26.919	22.287	22.4494	21.5115
AT1G21670	AT1G21670	AT1G21670.1	protein_coding		NA	data	1954	0.229968	5.77818	4.10675	5.96911	7.4966	3.68477	9.0803
AT1G21680	AT1G21680	AT1G21680.1	protein_coding	DPP6 N-terminal domain-like protein	NA	data	1955	0.0603756	30.5347	31.2641	37.8285	43.2393	28.5894	49.5687
AT1G21690	AT1G21690	AT1G21690.1	protein_coding	ATPase family associated with various cellular activities (AAA)	EMB1968, RFC4	data	1956	1	15.5002	17.2797	16.0769	14.1793	14.3217	15.2979
AT1G21695	AT1G21695	NA	NA	NA	NA	data	NA	0.371206	1.59925	2.21834	1.73806	1.66402	0.609101	0.96764
AT1G21700	AT1G21700	AT1G21700.1	protein_coding	SWITCH/sucrose nonfermenting 3C	ATSWI3C, CHB4, SWI3C	data	1957	0.455362	11.5761	7.3281	9.65799	10.099	10.6305	9.06718
AT1G21710	AT1G21710	AT1G21710.1	protein_coding	8-oxoguanine-DNA glycosylase 1	ATOGG1, OGG1	data	1958	0.815097	11.9388	15.3786	8.55542	10.6889	12.4908	10.848
AT1G21720	AT1G21720	AT1G21720.1	protein_coding	proteasome beta subunit C1	PBC1	data	1959	0.417885	93.2106	96.4275	97.6645	94.0831	95.2631	91.788
AT1G21730	AT1G21730	AT1G21730.1	protein_coding	P-loop containing nucleoside triphosphate hydrolases superfamily protein	NA	data	1960	0.806778	6.03812	3.9718	4.77486	3.67322	5.1925	3.18319
AT1G21740	AT1G21740	AT1G21740.1	protein_coding	Protein of unknown function (DUF630 and DUF632)	NA	data	1961	0.172595	0.979021	1.47361	0.753662	1.90399	1.73138	1.24904
AT1G21750	AT1G21750	AT1G21750.1	protein_coding	PDI-like 1-1	ATPDI5, ATPDIL1-1, PDI5, PDIL1-1	data	1962	0.00938538	109.903	106.997	125.136	81.1311	75.505	79.5396
AT1G21760	AT1G21760	AT1G21760.1	protein_coding	F-box protein 7	ATFBP7, FBP7	data	1963	3.62938e-06	48.4282	40.4405	50.8184	23.555	23.7136	27.4543
AT1G21770	AT1G21770	AT1G21770.1	protein_coding	Acyl-CoA N-acyltransferases (NAT) superfamily protein	NA	data	1964	0.382747	141.441	121.74	132.955	102.073	108.639	110.799
AT1G21780	AT1G21780	AT1G21780.1	protein_coding	BTB/POZ domain-containing protein	NA	data	1965	0.0480474	20.7876	26.4018	22.1035	13.976	14.7771	17.943
AT1G21790	AT1G21790	AT1G21790.1	protein_coding	TRAM, LAG1 and CLN8 (TLC) lipid-sensing domain containing protein	NA	data	1966	0.00645508	9.46288	8.52072	8.45154	13.2115	10.3754	12.4008
AT1G21810	AT1G21810	AT1G21810.1	protein_coding	Plant protein of unknown function (DUF869)	NA	data	1967	0.779526	1.72941	0.735395	0.102276	0.471525	0.615185	0.55293
AT1G21830	AT1G21830	AT1G21830.1	protein_coding		NA	data	1968	0.151866	17.1804	20.4819	21.1642	19.4015	21.1517	24.4794
AT1G21840	AT1G21840	AT1G21840.1	protein_coding	urease accessory protein F	UREF	data	1969	0.600718	3.57001	3.68912	2.92837	3.0876	1.96537	2.35594
AT1G21880	AT1G21880	AT1G21880.1	protein_coding	lysm domain GPI-anchored protein 1 precursor	LYM1, LYP2	data	1973	0.190017	15.2529	15.4835	11.3677	17.484	16.4319	12.7976
AT1G21900	AT1G21900	AT1G21900.1	protein_coding	emp24/gp25L/p24 family/GOLD family protein	p24delta5	data	1975	0.00678085	61.8329	55.3381	61.8729	36.8828	39.4384	44.3577
AT1G21910	AT1G21910	AT1G21910.1	protein_coding	Integrase-type DNA-binding superfamily protein	DREB26	data	1976	0.0023638	20.8196	24.6996	23.7082	13.3909	15.0523	6.84973
AT1G21920	AT1G21920	AT1G21920.1	protein_coding	Histone H3 K4-specific methyltransferase SET7/9 family protein	NA	data	1977	0.0261629	13.7374	18.4936	17.4671	22.3467	15.9119	26.6754
AT1G21930	AT1G21930	AT1G21930.1	protein_coding		NA	data	1978	0.556129	39.143	43.2755	41.53	37.2262	38.6724	44.6338
AT1G21940	AT1G21940	AT1G21940.1	protein_coding		NA	data	1979	6.51044e-22	14.1733	24.1716	22.8534	0.623347	0.523798	2.83881
AT1G21945	AT1G21945	AT1G21945.1	transposable_element_gene	transposable element gene	NA	data	1980	0.590135	13.1521	15.5614	14.7443	12.202	10.1517	12.701
AT1G21980	AT1G21980	AT1G21980.1	protein_coding	phosphatidylinositol-4-phosphate 5-kinase 1	ATPIP5K1, ATPIPK1, PIP5K1	data	1984	0.0415981	3.29125	4.84611	4.65198	7.13248	7.79382	4.14815
AT1G22020	AT1G22020	AT1G22020.1	protein_coding	serine hydroxymethyltransferase 6	SHM6	data	1988	2.05102e-05	8.61469	13.6285	11.8613	4.46662	4.04071	5.11408
AT1G22030	AT1G22030	AT1G22030.1	protein_coding		NA	data	1989	0.187797	2.32124	3.08528	3.46863	4.03884	6.69481	2.06618
AT1G22040	AT1G22040	AT1G22040.1	protein_coding	Galactose oxidase/kelch repeat superfamily protein	NA	data	1990	0.126837	7.88124	7.22809	8.04191	4.61405	5.9219	4.70801
AT1G22050	AT1G22050	AT1G22050.1	protein_coding	membrane-anchored ubiquitin-fold protein 6 precursor	MUB6	data	1991	0.540985	15.4397	10.7483	11.6253	10.4562	9.4763	9.88097
AT1G22060	AT1G22060	AT1G22060.1	protein_coding		NA	data	1992	0.684595	7.59729	7.07789	5.51042	6.04991	4.82388	5.06663
AT1G22065	AT1G22065	NA	NA	NA	NA	data	NA	4.43927e-17	24.5103	15.9577	19.0451	5.40129	4.24761	3.48256
AT1G22070	AT1G22070	AT1G22070.1	protein_coding	TGA1A-related gene 3	TGA3	data	1993	8.79253e-05	21.0804	18.9014	20.4436	9.32984	9.82913	12.7673
AT1G22110	AT1G22110	AT1G22110.1	protein_coding	structural constituent of ribosome	NA	data	1997	0.000917007	4.19073	5.33007	4.67907	2.00927	2.09022	1.51301
AT1G22140	AT1G22140	AT1G22140.1	protein_coding		NA	data	2000	0.216373	21.8877	20.3804	21.4891	21.6195	20.2466	26.3356
AT1G22160	AT1G22160	AT1G22160.1	protein_coding	Protein of unknown function (DUF581)	NA	data	2002	9.13843e-11	9.63083	10.2156	6.0843	1.27155	1.32278	2.19369
AT1G22170	AT1G22170	AT1G22170.1	protein_coding	Phosphoglycerate mutase family protein	NA	data	2003	0.00959655	10.3415	14.2058	10.539	6.86973	6.31251	6.79383
AT1G22180	AT1G22180	AT1G22180.1	protein_coding	Sec14p-like phosphatidylinositol transfer family protein	NA	data	2004	1.69247e-05	16.3978	15.222	17.5892	8.16025	8.9914	6.66865
AT1G22190	AT1G22190	AT1G22190.1	protein_coding	Integrase-type DNA-binding superfamily protein	RAP2.4	data	2005	0.577347	44.802	36.7822	41.2452	41.9461	39.5023	37.3853
AT1G22200	AT1G22200	AT1G22200.1	protein_coding	Endoplasmic reticulum vesicle transporter protein	NA	data	2006	1	39.8714	35.4681	37.4665	33.2476	29.4759	37.9055
AT1G22210	AT1G22210	AT1G22210.1	protein_coding	Haloacid dehalogenase-like hydrolase (HAD) superfamily protein	TPPC	data	2007	0.192282	0.370336	0.444682	0.435883	0.237752	0	0
AT1G22220	AT1G22220	AT1G22220.1	protein_coding	F-box family protein	AUF2	data	2008	1.49361e-05	1.97374	3.41313	1.84939	0.108275	0.361962	0.408014
AT1G22230	AT1G22230	AT1G22230.1	protein_coding		NA	data	2009	0.93865	2.37136	2.94726	3.91435	2.72951	2.34083	3.76283
AT1G22250	AT1G22250	AT1G22250.1	protein_coding		NA	data	2011	0.00306515	4.88588	5.5672	5.40896	8.30911	10.2533	6.53688
AT1G22260	AT1G22260	AT1G22260.1	protein_coding	Myosin heavy chain-related protein	AtZYP1a, ZYP1, ZYP1a	data	2012	0.748754	0.13587	0.318129	0.115401	0.378051	0.404501	0
AT1G22270	AT1G22270	AT1G22270.1	protein_coding	Trm112p-like protein	NA	data	2013	7.35329e-09	41.4121	47.9523	41.4439	68.8665	73.2766	62.083
AT1G22280	AT1G22280	AT1G22280.1	protein_coding	phytochrome-associated protein phosphatase type 2C	PAPP2C	data	2014	0.627291	20.3966	18.1235	21.0159	17.3252	14.7583	16.8088
AT1G22300	AT1G22300	AT1G22300.1	protein_coding	general regulatory factor 10	14-3-3EPSILON, GF14 EPSILON, GRF10	data	2016	0.33957	262.159	235.364	229.998	242.464	247.003	227.615
AT1G22310	AT1G22310	AT1G22310.1	protein_coding	methyl-CPG-binding domain 8	ATMBD8, MBD8	data	2017	0.0276686	7.01966	7.23669	8.26704	4.26146	4.05916	4.71612
AT1G22330	AT1G22330	AT1G22330.1	protein_coding	RNA-binding (RRM/RBD/RNP motifs) family protein	NA	data	2018	0.962082	8.23215	12.7147	8.56569	10.9817	9.76492	6.22951
AT1G22340	AT1G22340	AT1G22340.1	protein_coding	UDP-glucosyl transferase 85A7	AtUGT85A7, UGT85A7	data	2019	0.253934	0.485138	0	0.107113	0.835129	0.370125	0.276692
AT1G22350	AT1G22350	AT1G22350.1	pseudogene		NA	data	2020	0.00316458	3.94227	6.06893	6.09679	2.00423	2.58363	2.20972
AT1G22360	AT1G22360	AT1G22360.1	protein_coding	UDP-glucosyl transferase 85A2	AtUGT85A2, UGT85A2	data	2021	2.49984e-05	42.5997	43.4338	41.6222	62.9489	57.3758	52.2294
AT1G22370	AT1G22370	AT1G22370.1	protein_coding	UDP-glucosyl transferase 85A5	AtUGT85A5, UGT85A5	data	2022	0.656282	3.69306	3.83836	4.24035	2.72707	2.33829	4.04102
AT1G22380	AT1G22380	AT1G22380.1	protein_coding	UDP-glucosyl transferase 85A3	AtUGT85A3, UGT85A3	data	2023	0.0132624	2.46651	3.8558	1.73238	1.06342	0.981597	0.684914
AT1G22400	AT1G22400	AT1G22400.1	protein_coding	UDP-Glycosyltransferase superfamily protein	ATUGT85A1, UGT85A1	data	2024	3.06693e-19	26.1471	21.7202	33.1236	105.928	90.9589	64.8853
AT1G22403	AT1G22403	NA	NA	NA	NA	data	NA	0.792796	5.53113	5.14981	6.07954	4.14356	7.17649	5.13855
AT1G22410	AT1G22410	AT1G22410.1	protein_coding	Class-II DAHP synthetase family protein	NA	data	2025	0.121981	126.911	115.885	122.617	110.963	131.486	146.52
AT1G22430	AT1G22430	AT1G22430.1	protein_coding	GroES-like zinc-binding dehydrogenase family protein	NA	data	2027	1.82858e-07	40.6876	38.8667	32.5875	16.9292	16.0717	21.3485
AT1G22440	AT1G22440	AT1G22440.1	protein_coding	Zinc-binding alcohol dehydrogenase family protein	NA	data	2028	1.13108e-06	24.523	30.4892	23.1503	13.337	11.1692	12.7307
AT1G22450	AT1G22450	AT1G22450.1	protein_coding	cytochrome C oxidase 6B	ATCOX6B2, COX6B	data	2029	0.0916711	133.56	141.45	140.318	140.978	157.343	140.738
AT1G22460	AT1G22460	AT1G22460.1	protein_coding	O-fucosyltransferase family protein	NA	data	2030	1	0.742104	0	0.216578	0.476886	0.246774	0
AT1G22470	AT1G22470	AT1G22470.1	protein_coding		NA	data	2031	0.802918	9.97292	8.39847	11.9985	9.62957	6.52574	9.18419
AT1G22490	AT1G22490	AT1G22490.1	protein_coding	basic helix-loop-helix (bHLH) DNA-binding superfamily protein	NA	data	2033	0.633917	0.737321	0.438274	0.759404	0.711937	1.11461	0.553801
AT1G22500	AT1G22500	AT1G22500.1	protein_coding	RING/U-box superfamily protein	AtATL15, ATL15	data	2034	0.101697	17.7138	15.9677	20.2657	11.9954	13.7079	12.0091
AT1G22510	AT1G22510	AT1G22510.1	protein_coding	RING/U-box protein with domain of unknown function (DUF 1232)	NA	data	2035	0.866651	16.8929	18.8804	15.3856	11.3513	16.0609	16.3548
AT1G22520	AT1G22520	AT1G22520.1	protein_coding	Domain of unknown function (DUF543)	NA	data	2036	0.142706	21.5013	20.751	25.1922	26.8787	22.6235	24.5308
AT1G22530	AT1G22530	AT1G22530.1	protein_coding	PATELLIN 2	PATL2	data	2037	0.79969	70.1594	74.5517	60.7395	57.2956	66.7533	51.5386
AT1G22540	AT1G22540	AT1G22540.1	protein_coding	Major facilitator superfamily protein	NA	data	2038	0.000169591	8.48301	6.05212	9.25402	2.58989	4.06552	2.47493
AT1G22550	AT1G22550	AT1G22550.1	protein_coding	Major facilitator superfamily protein	NA	data	2039	0.00799608	5.04827	3.81894	3.56854	6.88529	5.68793	6.55071
AT1G22570	AT1G22570	AT1G22570.1	protein_coding	Major facilitator superfamily protein	NA	data	2041	8.52968e-05	1.99203	1.15952	2.1642	4.40762	4.77468	3.71836
AT1G22590	AT1G22590	AT1G22590.1	protein_coding	AGAMOUS-like 87	AGL87	data	2043	0.00560562	48.6634	53.6238	46.4492	35.1065	30.4922	33.2797
AT1G22610	AT1G22610	AT1G22610.1	protein_coding	C2 calcium/lipid-binding plant phosphoribosyltransferase family protein	NA	data	2045	0.0660946	11.6864	10.754	7.34722	10.2032	13.6086	13.242
AT1G22620	AT1G22620	AT1G22620.1	protein_coding	Phosphoinositide phosphatase family protein	ATSAC1	data	2046	0.529975	9.86252	6.03059	7.73056	5.80811	5.41879	6.80942
AT1G22630	AT1G22630	AT1G22630.1	protein_coding		NA	data	2047	3.83511e-07	165.668	172.31	166.018	80.9172	84.803	108.1
AT1G22640	AT1G22640	AT1G22640.1	protein_coding	myb domain protein 3	ATMYB3, MYB3	data	2048	8.98274e-06	11.9773	9.02594	13.4275	16.024	21.408	27.8064
AT1G22650	AT1G22650	AT1G22650.1	protein_coding	Plant neutral invertase family protein	A/N-InvD	data	2049	0.463251	2.58592	1.61483	1.6243	2.8564	3.2208	1.10117
AT1G22660	AT1G22660	AT1G22660.1	protein_coding	Polynucleotide adenylyltransferase family protein	NA	data	2050	0.981228	6.8956	5.90002	5.53187	4.62101	5.67982	5.69984
AT1G22690	AT1G22690	AT1G22690.1	protein_coding	Gibberellin-regulated family protein	NA	data	2053	1.05283e-19	80.93	82.4028	67.1721	173.036	186.116	141.922
AT1G22700	AT1G22700	AT1G22700.1	protein_coding	Tetratricopeptide repeat (TPR)-like superfamily protein	NA	data	2054	0.013612	116.407	118.862	121.413	83.2388	79.2373	90.0211
AT1G22710	AT1G22710	AT1G22710.1	protein_coding	sucrose-proton symporter 2	ATSUC2, SUC2, SUT1	data	2055	0.0130346	59.4611	50.447	56.8684	68.0169	62.9035	61.3847
AT1G22730	AT1G22730	AT1G22730.1	protein_coding	MA3 domain-containing protein	NA	data	2057	0.873626	6.8987	5.00812	4.66152	4.6264	4.82775	6.40877
AT1G22740	AT1G22740	AT1G22740.1	protein_coding	RAB GTPase homolog G3B	ATRABG3B, RAB7, RAB75, RABG3B	data	2058	0.327081	10.4439	13.5837	9.8634	13.6794	15.3524	8.45274
AT1G22750	AT1G22750	AT1G22750.1	protein_coding		NA	data	2059	0.0770696	53.0718	56.6833	59.4645	36.7112	39.1975	47.1031
AT1G22770	AT1G22770	AT1G22770.1	protein_coding	gigantea protein (GI)	FB, GI	data	2061	0.445265	14.541	12.0879	10.8681	11.1584	11.856	15.9781
AT1G22780	AT1G22780	AT1G22780.1	protein_coding	Ribosomal protein S13/S18 family	PFL, PFL1, RPS18A	data	2062	5.45198e-06	234.704	278.218	267.157	363.277	361.185	328.479
AT1G22790	AT1G22790	AT1G22790.1	protein_coding		NA	data	2063	0.228664	18.3729	19.0183	13.5252	19.4876	15.0381	21.0251
AT1G22800	AT1G22800	AT1G22800.1	protein_coding	S-adenosyl-L-methionine-dependent methyltransferases superfamily protein	NA	data	2064	0.659509	14.4742	15.1387	18.9033	15.7459	17.1207	14.6336
AT1G22810	AT1G22810	AT1G22810.1	protein_coding	Integrase-type DNA-binding superfamily protein	NA	data	2065	1.41523e-18	0.366278	0.131334	0.0898577	5.89482	8.12317	3.84348
AT1G22830	AT1G22830	AT1G22830.1	protein_coding	Tetratricopeptide repeat (TPR)-like superfamily protein	NA	data	2066	0.420858	1.72299	1.30142	0.53425	1.66367	1.85536	1.10775
AT1G22840	AT1G22840	AT1G22840.1	protein_coding	CYTOCHROME C-1	ATCYTC-A, CYTC-1	data	2067	0.0323159	280.986	313.675	318.475	337.413	345.063	319.344
AT1G22850	AT1G22850	AT1G22850.1	protein_coding	SNARE associated Golgi protein family	NA	data	2068	0.0135489	137.453	122.106	133.664	82.5066	69.9225	107.154
AT1G22860	AT1G22860	AT1G22860.1	protein_coding	Vacuolar sorting protein 39	NA	data	2069	0.660196	5.91911	4.27596	4.56162	2.71946	4.5743	4.17262
AT1G22870	AT1G22870	AT1G22870.1	protein_coding	Protein kinase family protein with ARM repeat domain	NA	data	2070	1	0.490027	0.737423	0.541399	0.483941	0.741544	0.41432
AT1G22880	AT1G22880	AT1G22880.1	protein_coding	cellulase 5	ATCEL5, ATGH9B4, CEL5	data	2071	0.624247	4.5564	3.08675	4.89203	1.5235	2.73552	4.87662
AT1G22882	AT1G22882	NA	NA	NA	NA	data	NA	0.115235	5.26904	7.54134	6.28393	4.14813	4.06468	3.57989
AT1G22885	AT1G22885	NA	NA	NA	NA	data	NA	5.5601e-06	11.6731	8.94977	9.41205	16.3906	18.5805	15.0397
AT1G22890	AT1G22890	AT1G22890.1	protein_coding		NA	data	2072	5.50187e-43	9.49593	11.5513	14.6076	51.002	60.539	56.2786
AT1G22900	AT1G22900	AT1G22900.1	protein_coding	Disease resistance-responsive (dirigent-like protein) family protein	NA	data	2073	0.39888	1.22395	1.17161	4.14242	1.90081	0.980096	0.683222
AT1G22910	AT1G22910	AT1G22910.1	protein_coding	RNA-binding (RRM/RBD/RNP motifs) family protein	NA	data	2074	0.261343	28.0565	23.1203	27.6877	29.7593	27.8804	24.7161
AT1G22920	AT1G22920	AT1G22920.1	protein_coding	COP9 signalosome 5A	AJH1, CSN5A	data	2075	0.3959	26.0638	25.3055	24.8369	23.3235	27.4271	25.8029
AT1G22930	AT1G22930	AT1G22930.1	protein_coding	T-complex protein 11	NA	data	2076	0.0294329	54.2005	47.3656	49.0088	37.596	33.4984	35.3728
AT1G22940	AT1G22940	AT1G22940.1	protein_coding	thiamin biosynthesis protein, putative	TH-1, TH1, THIE	data	2077	0.405562	13.4271	12.5461	13.176	10.4483	9.49799	10.2848
AT1G22950	AT1G22950	AT1G22950.1	protein_coding	2-oxoglutarate (2OG) and Fe(II)-dependent oxygenase superfamily protein	NA	data	2078	0.00213821	17.5038	15.504	18.166	8.63264	10.4839	10.6851
AT1G22960	AT1G22960	AT1G22960.1	protein_coding	Pentatricopeptide repeat (PPR) superfamily protein	NA	data	2079	0.0344965	0.865337	0.741011	0.763944	0.356207	0	0.136658
AT1G22970	AT1G22970	AT1G22970.1	protein_coding		NA	data	2080	0.664434	13.6717	13.8964	13.5722	12.1105	11.6011	10.0812
AT1G22980	AT1G22980	AT1G22980.1	protein_coding		NA	data	2081	0.246349	0.615882	0.5905	0.54294	1.31369	0.618637	1.11891
AT1G22985	AT1G22985	NA	NA	cytokinin response factor 7	CRF7	data	NA	1.47047e-36	106.284	109.3	138.739	27.8689	22.756	27.0565
AT1G22990	AT1G22990	AT1G22990.1	protein_coding	Heavy metal transport/detoxification superfamily protein	HIPP22	data	2082	0.00977716	2.453	0.859134	1.94366	3.44586	4.70789	2.63693
AT1G23000	AT1G23000	AT1G23000.1	protein_coding	Heavy metal transport/detoxification superfamily protein	NA	data	2083	0.136711	2.63771	2.34911	2.49052	4.1395	2.58718	3.47984
AT1G23010	AT1G23010	AT1G23010.1	protein_coding	Cupredoxin superfamily protein	LPR1	data	2084	0.860971	1.47961	1.18055	0.757326	1.189	0.738251	1.53479
AT1G23020	AT1G23020	AT1G23020.1	protein_coding	ferric reduction oxidase 3	ATFRO3, FRO3	data	2085	0.000547945	21.3944	13.5679	15.6735	10.1616	7.3746	7.7353
AT1G23030	AT1G23030	AT1G23030.1	protein_coding	ARM repeat superfamily protein	NA	data	2086	0.00948002	17.7451	17.7309	15.8622	10.3036	10.4694	11.5203
AT1G23040	AT1G23040	AT1G23040.1	protein_coding	hydroxyproline-rich glycoprotein family protein	NA	data	2087	1.88131e-06	28.112	26.6025	28.6545	15.1607	11.907	15.25
AT1G23050	AT1G23050	AT1G23050.1	protein_coding	hydroxyproline-rich glycoprotein family protein	NA	data	2088	0.0011817	2.02962	1.54294	2.06276	3.81718	4.34495	3.49252
AT1G23052	AT1G23052	NA	NA	NA	NA	data	NA	0.656851	2.02484	1.5372	2.05855	3.81256	0	3.48711
AT1G23060	AT1G23060	AT1G23060.1	protein_coding		MDP40	data	2089	0.753205	1.23592	0.887948	0.433094	1.07354	0.493476	0.134691
AT1G23080	AT1G23080	AT1G23080.1	protein_coding	Auxin efflux carrier family protein	ATPIN7, PIN7	data	2091	0.505126	17.888	14.5957	16.078	11.4985	13.2072	13.9038
AT1G23090	AT1G23090	AT1G23090.1	protein_coding	sulfate transporter 91	AST91, SULTR3;3	data	2092	5.82529e-18	4.62437	4.95663	4.84254	13.4551	15.7487	17.6765
AT1G23100	AT1G23100	AT1G23100.1	protein_coding	GroES-like family protein	NA	data	2093	0.173949	14.0065	18.2981	15.0828	18.1978	17.809	15.9996
AT1G23120	AT1G23120	AT1G23120.1	protein_coding	Polyketide cyclase/dehydrase and lipid transport superfamily protein	NA	data	2095	0.0676773	9.70738	7.33452	9.10472	10.4517	8.7535	14.0463
AT1G23130	AT1G23130	AT1G23130.1	protein_coding	Polyketide cyclase/dehydrase and lipid transport superfamily protein	NA	data	2096	0.823503	489.747	447.11	482.247	375.542	359.557	488.176
AT1G23140	AT1G23140	AT1G23140.1	protein_coding	Calcium-dependent lipid-binding (CaLB domain) family protein	NA	data	2097	1.56123e-07	10.2971	7.70288	6.35221	2.10783	2.6914	2.05016
AT1G23149	AT1G23149	NA	NA	conserved peptide upstream open reading frame 29	CPuORF29	data	NA	0.000436916	6.6317	5.0571	5.90097	8.26082	9.65326	10.6004
AT1G23150	AT1G23150	AT1G23150.1	protein_coding		NA	data	2098	0.000436688	6.6317	5.0571	5.90097	8.26082	9.65326	10.6004
AT1G23170	AT1G23170	AT1G23170.1	protein_coding	Protein of unknown function DUF2359, transmembrane	NA	data	2100	0.00127608	2.71067	5.00586	2.74959	7.00928	6.60229	5.73774
AT1G23180	AT1G23180	AT1G23180.1	protein_coding	ARM repeat superfamily protein	NA	data	2101	0.00212979	18.8276	18.0397	20.0681	10.9114	11.4171	11.8157
AT1G23190	AT1G23190	AT1G23190.1	protein_coding	Phosphoglucomutase/phosphomannomutase family protein	PGM3	data	2102	5.41252e-05	89.8583	81.0632	101.723	58.2297	50.4867	51.7219
AT1G23200	AT1G23200	NA	NA	NA	NA	data	NA	0.000897477	2.8387	2.51445	2.60753	1.18312	0.108829	0.684767
AT1G23205	AT1G23205	NA	NA	NA	NA	data	NA	1	14.9194	10.7614	7.56379	5.65781	11.8695	11.8255
AT1G23220	AT1G23220	NA	NA	NA	NA	data	NA	0.189844	22.2494	26.865	21.8035	21.2437	26.9614	28.7588
AT1G23230	AT1G23230	AT1G23230.1	protein_coding		NA	data	2103	0.791685	2.09146	2.21328	2.056	2.73846	1.35284	2.36809
AT1G23260	AT1G23260	AT1G23260.1	protein_coding	MMS ZWEI homologue 1	MMZ1, UEV1A	data	2106	0.625864	62.9974	62.1339	63.7331	60.5313	58.0035	61.2629
AT1G23280	AT1G23280	AT1G23280.1	protein_coding	MAK16 protein-related	NA	data	2108	0.842088	14.2225	13.5577	14.4909	12.8197	11.9686	14.8923
AT1G23290	AT1G23290	AT1G23290.1	protein_coding	Ribosomal protein L18e/L15 superfamily protein	RPL27A, RPL27AB	data	2109	0.000422142	488.096	536.085	555.999	637.116	668.452	622.903
AT1G23310	AT1G23310	AT1G23310.1	protein_coding	glutamate:glyoxylate aminotransferase	AOAT1, GGAT1, GGT1	data	2111	0.85489	980.355	1033.83	928.181	873.498	845.246	980.823
AT1G23330	AT1G23330	AT1G23330.1	protein_coding	alpha/beta-Hydrolases superfamily protein	NA	data	2113	1	12.7666	14.0315	9.75457	9.96512	8.99531	13.5123
AT1G23340	AT1G23340	AT1G23340.1	protein_coding	Protein of Unknown Function (DUF239)	NA	data	2114	1	0.608199	1.02834	1.94972	0.946763	1.35889	1.11021
AT1G23350	AT1G23350	AT1G23350.1	protein_coding	Plant invertase/pectin methylesterase inhibitor superfamily protein	NA	data	2115	0.897217	0.122059	0.444607	0.32642	0.237692	0.122605	0.278727
AT1G23360	AT1G23360	AT1G23360.1	protein_coding	S-adenosyl-L-methionine-dependent methyltransferases superfamily protein	MENG	data	2116	0.322553	21.043	19.3066	16.7816	19.7194	16.1506	24.3885
AT1G23380	AT1G23380	AT1G23380.1	protein_coding	KNOTTED1-like homeobox gene 6	KNAT6, KNAT6L, KNAT6S	data	2117	0.795747	7.87825	6.77743	7.38282	8.634	6.04356	6.53142
AT1G23390	AT1G23390	AT1G23390.1	protein_coding	Kelch repeat-containing F-box family protein	NA	data	2118	1.94009e-10	30.2134	35.1477	43.8056	84.8028	58.9486	87.2922
AT1G23400	AT1G23400	AT1G23400.1	protein_coding	RNA-binding CRS1 / YhbY (CRM) domain-containing protein	ATCAF2, CAF2	data	2119	4.74775e-06	37.8528	37.1067	35.5086	18.0999	15.6129	23.237
AT1G23410	AT1G23410	AT1G23410.1	protein_coding	Ribosomal protein S27a / Ubiquitin family protein	NA	data	2120	0.367484	12.5683	14.8247	7.91239	12.3621	13.3737	12.1032
AT1G23440	AT1G23440	AT1G23440.1	protein_coding	Peptidase C15, pyroglutamyl peptidase I-like	NA	data	2122	0.00944194	66.6681	63.3032	74.5861	83.6794	76.3334	78.5089
AT1G23460	AT1G23460	AT1G23460.1	protein_coding	Pectin lyase-like superfamily protein	NA	data	2124	0.244277	0.983169	1.03152	0.647909	1.23572	0.861658	2.09687
AT1G23470	AT1G23470	AT1G23470.1	pseudogene		NA	data	2125	1	0.244485	0	0.543755	0.309167	0.371488	0.1363
AT1G23480	AT1G23480	AT1G23480.1	protein_coding	cellulose synthase-like A3	ATCSLA03, ATCSLA3, CSLA03, CSLA03, CSLA3	data	2126	0.133093	8.47113	8.93335	6.25888	8.40837	9.89153	9.47778
AT1G23490	AT1G23490	AT1G23490.1	protein_coding	ADP-ribosylation factor 1	ARF1, ATARF, ATARF1, ATARFA1A	data	2127	1.97825e-13	272.977	250.18	280.342	513.003	517.771	404.575
AT1G23530	AT1G23530	AT1G23530.1	protein_coding		NA	data	2131	0.143408	1.71942	1.61753	2.06282	3.93708	3.0984	1.38476
AT1G23550	AT1G23550	AT1G23550.1	protein_coding	similar to RCD one 2	SRO2	data	2133	8.61692e-29	32.192	37.0422	43.5237	8.30318	5.26932	7.06671
AT1G23560	AT1G23560	AT1G23560.1	protein_coding	Domain of unknown function (DUF220)	NA	data	2134	0.00747494	4.06112	3.69465	3.98167	0.822384	1.60598	2.36959
AT1G23650	AT1G23650	AT1G23650.1	protein_coding		NA	data	2141	3.3526e-05	10.1853	12.7262	12.422	2.04296	4.31434	6.18416
AT1G23710	AT1G23710	AT1G23710.1	protein_coding	Protein of unknown function (DUF1645)	NA	data	2147	1.53518e-07	29.7119	29.7112	32.8461	17.1777	13.1188	13.2253
AT1G23720	AT1G23720	AT1G23720.1	protein_coding	Proline-rich extensin-like family protein	NA	data	2148	0.206858	32.2649	50.2169	25.6012	46.0136	55.2287	27.3986
AT1G23730	AT1G23730	AT1G23730.1	protein_coding	beta carbonic anhydrase 3	ATBCA3, BCA3	data	2149	1.69767e-121	97.7733	80.7406	79.0567	2.70859	1.82541	4.30742
AT1G23740	AT1G23740	AT1G23740.1	protein_coding	Oxidoreductase, zinc-binding dehydrogenase family protein	AOR	data	2150	3.6333e-15	207.915	207.355	191.005	86.7957	88.8988	103.091
AT1G23750	AT1G23750	AT1G23750.1	protein_coding	Nucleic acid-binding, OB-fold-like protein	NA	data	2151	0.597445	18.947	20.2173	17.5783	17.5757	20.3956	17.378
AT1G23760	AT1G23760	AT1G23760.1	protein_coding	BURP domain-containing protein	JP630, PG3	data	2152	7.01595e-16	0.0980553	0.415784	0.305259	7.35665	6.35779	3.34305
AT1G23780	AT1G23780	AT1G23780.1	protein_coding	F-box family protein	NA	data	2154	2.99729e-08	28.5994	30.1712	29.0295	13.4767	14.7514	14.4684
AT1G23790	AT1G23790	AT1G23790.1	protein_coding	Plant protein of unknown function (DUF936)	NA	data	2155	0.563066	1.47501	1.47308	1.19091	1.18456	1.60628	2.23221
AT1G23800	AT1G23800	AT1G23800.1	protein_coding	aldehyde dehydrogenase 2B7	ALDH2B, ALDH2B7	data	2156	0.0378902	9.83151	9.34336	8.12007	11.2906	9.74958	13.3803
AT1G23820	AT1G23820	AT1G23820.1	protein_coding	spermidine synthase 1	SPDS1	data	2158	0.953254	101.509	79.7433	90.098	70.44	85.3427	83.4538
AT1G23830	AT1G23830	AT1G23830.1	protein_coding		NA	data	2159	0.396778	3.20259	2.65334	2.38565	2.73283	1.47164	0.956258
AT1G23840	AT1G23840	AT1G23840.1	protein_coding		NA	data	2160	0.529783	0.617806	0.443788	0.325818	0.356867	0.246582	0
AT1G23850	AT1G23850	AT1G23850.1	protein_coding		NA	data	2161	0.274095	2.45822	1.61051	2.60471	2.73309	2.96786	2.92951
AT1G23860	AT1G23860	AT1G23860.1	protein_coding	RS-containing zinc finger protein 21	At-RSZ21, RSZ21, RSZP21, SRZ-21, SRZ21	data	2162	0.0176744	25.2936	25.023	24.6973	29.5853	29.2239	28.3764
AT1G23870	AT1G23870	AT1G23870.1	protein_coding	trehalose-phosphatase/synthase 9	ATTPS9, TPS9, TPS9	data	2163	0.000325497	9.68023	12.6295	9.62783	17.4957	13.0645	20.0946
AT1G23880	AT1G23880	AT1G23880.1	protein_coding	NHL domain-containing protein	NA	data	2164	0.00242162	5.03806	4.55924	3.67551	7.14146	6.80587	6.96915
AT1G23890	AT1G23890	AT1G23890.1	protein_coding	NHL domain-containing protein	NA	data	2165	0.179746	0.97157	1.47062	1.62674	1.78176	2.4756	1.80831
AT1G23900	AT1G23900	AT1G23900.1	protein_coding	gamma-adaptin 1	GAMMA-ADAPTIN 1, Gamma-ADR	data	2166	0.818282	14.7486	10.8887	13.1156	9.42829	9.7271	13.4997
AT1G23940	AT1G23940	AT1G23940.1	protein_coding	ARM repeat superfamily protein	NA	data	2170	0.928312	0.24325	0.292083	0.542666	0.115041	0.369001	0.696993
AT1G23950	AT1G23950	AT1G23950.1	protein_coding	Protein of unknown function (DUF626)	NA	data	2171	0.00264706	38.5255	34.2185	42.432	25.1342	24.2295	23.7681
AT1G23960	AT1G23960	AT1G23960.1	protein_coding	Protein of unknown function (DUF626)	NA	data	2172	0.646254	46.7607	47.5077	53.6295	50.934	44.0702	46.5547
AT1G23965	AT1G23965	NA	NA	NA	NA	data	NA	0.924317	0.396348	0.143597	0.454439	0.76138	0.125111	0.135407
AT1G23970	AT1G23970	AT1G23970.1	protein_coding	Protein of unknown function (DUF626)	NA	data	2173	0.762811	15.0557	12.9742	12.3481	9.69969	13.2544	10.763
AT1G23980	AT1G23980	AT1G23980.1	protein_coding	RING/U-box superfamily protein	NA	data	2174	0.826237	2.59	1.76874	2.06443	1.42232	1.10563	2.511
AT1G24010	AT1G24010	AT1G24010.1	protein_coding	Polyketide cyclase/dehydrase and lipid transport superfamily protein	NA	data	2177	0.441595	0.489045	0.885266	1.19698	0.352374	0.491233	0.413208
AT1G24020	AT1G24020	AT1G24020.1	protein_coding	MLP-like protein 423	MLP423	data	2178	0.044486	281.695	247.167	254.116	281.711	331.334	252.739
AT1G24030	AT1G24030	AT1G24030.1	protein_coding	Protein kinase superfamily protein	NA	data	2179	0.723482	3.09104	2.21837	2.58162	2.68144	2.70719	2.86894
AT1G24040	AT1G24040	AT1G24040.1	protein_coding	Acyl-CoA N-acyltransferases (NAT) superfamily protein	NA	data	2180	0.0723705	13.2788	15.0534	14.3658	10.4837	7.87675	10.1858
AT1G24050	AT1G24050	AT1G24050.1	protein_coding	RNA-processing, Lsm domain	NA	data	2181	0.143373	54.9425	58.3856	56.8893	58.9971	60.5724	58.2737
AT1G24070	AT1G24070	AT1G24070.1	protein_coding	cellulose synthase-like A10	ATCSLA10, CSLA10, CSLA10	data	2183	1	7.27532	3.81812	5.10076	4.26865	3.06934	7.11344
AT1G24090	AT1G24090	AT1G24090.1	protein_coding	RNase H family protein	NA	data	2184	0.565617	1.47581	1.47404	1.30102	1.66467	1.10842	2.2331
AT1G24095	AT1G24095	NA	NA	NA	NA	data	NA	7.52494e-05	12.0818	12.4209	15.0272	5.78195	6.27668	6.93472
AT1G24100	AT1G24100	AT1G24100.1	protein_coding	UDP-glucosyl transferase 74B1	UGT74B1	data	2185	2.40473e-11	36.7171	35.892	35.5413	55.1059	82.3831	99.33
AT1G24120	AT1G24120	AT1G24120.1	protein_coding	ARG1-like 1	ARL1	data	2187	0.480163	17.9828	20.5006	13.7743	14.3679	13.568	12.9235
AT1G24130	AT1G24130	AT1G24130.1	protein_coding	Transducin/WD40 repeat-like superfamily protein	NA	data	2188	0.749942	0.615386	0.142838	0.980136	0.234696	0.368814	0.415737
AT1G24140	AT1G24140	AT1G24140.1	protein_coding	Matrixin family protein	NA	data	2189	0.973362	1.97466	0.433796	0.756117	1.06784	0.623431	0.971147
AT1G24145	AT1G24145	NA	NA	NA	NA	data	NA	0.742277	4.19026	3.39222	1.94344	4.16583	3.08704	2.49613
AT1G24147	AT1G24147	NA	NA	NA	NA	data	NA	1.13043e-12	2.92223	3.35985	2.02909	11.3299	8.29578	9.35123
AT1G24148	AT1G24148	NA	NA	NA	NA	data	NA	2.53583e-05	21.5963	15.5002	17.0691	8.38996	6.9665	10.1195
AT1G24150	AT1G24150	AT1G24150.1	protein_coding	formin homologue 4	ATFH4, FH4	data	2190	0.435023	5.06754	4.42923	3.36124	3.08238	3.45588	2.49034
AT1G24160	AT1G24160	AT1G24160.1	protein_coding		NA	data	2191	0.829146	24.9752	26.8595	26.1277	25.0033	20.9755	26.768
AT1G24170	AT1G24170	AT1G24170.1	protein_coding	Nucleotide-diphospho-sugar transferases superfamily protein	GATL8, LGT9	data	2192	0.63166	25.7409	25.8417	19.0818	20.6617	21.4941	14.9543
AT1G24180	AT1G24180	AT1G24180.1	protein_coding	Thiamin diphosphate-binding fold (THDP-binding) superfamily protein	IAR4	data	2193	0.0397247	79.0155	86.5254	75.4636	87.4734	90.8342	85.0601
AT1G24190	AT1G24190	AT1G24190.1	protein_coding	SIN3-like 3	ATSIN3, SIN3, SNL3	data	2194	0.57454	8.98953	8.25933	7.48612	6.16231	7.03389	6.24252
AT1G24210	AT1G24210	AT1G24210.1	protein_coding	Paired amphipathic helix (PAH2) superfamily protein	NA	data	2196	0.370603	1.60148	1.62494	1.95885	1.42651	0.985332	0.689124
AT1G24240	AT1G24240	AT1G24240.1	protein_coding	Ribosomal protein L19 family protein	NA	data	2199	0.569724	15.408	14.5596	12.5274	11.6229	9.58167	12.7905
AT1G24260	AT1G24260	AT1G24260.1	protein_coding	K-box region and MADS-box transcription factor family protein	AGL9, SEP3	data	2201	0.0550378	7.23459	10.6242	9.54951	11.0599	11.0068	11.9856
AT1G24265	AT1G24265	NA	NA	NA	NA	data	NA	0.861655	5.5605	4.43101	5.95335	4.39121	3.57082	5.43036
AT1G24267	AT1G24267	NA	NA	NA	NA	data	NA	0.26048	26.9025	25.2917	31.6265	29.219	28.6683	29.6304
AT1G24280	AT1G24280	AT1G24280.1	protein_coding	glucose-6-phosphate dehydrogenase 3	G6PD3	data	2203	0.570303	8.46046	8.32893	8.77572	11.5186	10.0641	5.19802
AT1G24290	AT1G24290	AT1G24290.1	protein_coding	AAA-type ATPase family protein	NA	data	2204	0.757894	2.36391	3.02474	2.84542	1.56951	2.42933	2.42083
AT1G24300	AT1G24300	AT1G24300.1	protein_coding	GYF domain-containing protein	NA	data	2205	0.223663	9.29693	6.62857	11.2079	6.95166	5.9689	5.55353
AT1G24310	AT1G24310	AT1G24310.1	protein_coding		NA	data	2206	0.611586	11.1683	9.39128	10.1158	12.0601	12.1981	6.87851
AT1G24320	AT1G24320	AT1G24320.1	protein_coding	Six-hairpin glycosidases superfamily protein	NA	data	2207	1	1.82964	0.948144	1.1589	1.96797	0.648549	0.857532
AT1G24330	AT1G24330	AT1G24330.1	protein_coding	ARM repeat superfamily protein	NA	data	2208	0.000514291	3.94444	3.92711	4.24314	0.82237	1.21952	2.07729
AT1G24340	AT1G24340	AT1G24340.1	protein_coding	FAD/NAD(P)-binding oxidoreductase family protein	EMB2421, EMB260	data	2209	0.987825	20.2488	21.5495	17.134	17.2066	20.019	14.6995
AT1G24350	AT1G24350	AT1G24350.1	protein_coding	Acid phosphatase/vanadium-dependent haloperoxidase-related protein	NA	data	2210	0.799603	26.9781	27.7341	30.1012	22.9012	24.1979	25.4848
AT1G24360	AT1G24360	AT1G24360.1	protein_coding	NAD(P)-binding Rossmann-fold superfamily protein	NA	data	2211	0.0231265	110.436	117.744	108.577	128.311	125.118	118.422
AT1G24400	AT1G24400	AT1G24400.1	protein_coding	lysine histidine transporter 2	AATL2, ATLHT2, LHT2	data	2215	0.992994	3.70602	1.76762	1.18834	2.26025	1.60334	1.80733
AT1G24405	AT1G24405	NA	NA	NA	NA	data	NA	0.595146	1.97331	1.62434	1.08314	2.26487	1.35882	1.67222
AT1G24430	AT1G24430	AT1G24430.1	protein_coding	HXXXD-type acyl-transferase family protein	NA	data	2217	0.69966	2.57771	2.94617	3.80413	3.68731	1.34261	1.935
AT1G24440	AT1G24440	AT1G24440.1	protein_coding	RING/U-box superfamily protein	NA	data	2218	0.223346	23.1447	17.9556	20.4036	20.2975	20.007	26.0655
AT1G24450	AT1G24450	AT1G24450.1	protein_coding	Ribonuclease III family protein	NFD2	data	2219	0.4624	8.89804	7.95873	8.14069	8.39038	8.83313	8.63041
AT1G24460	AT1G24460	AT1G24460.1	protein_coding		TNO1	data	2220	0.0138942	11.8142	15.1367	14.7913	8.65129	4.30879	9.42539
AT1G24470	AT1G24470	AT1G24470.1	protein_coding	beta-ketoacyl reductase 2	ATKCR2, KCR2	data	2221	0.11999	0.243376	0.143212	0.430086	1.07384	0.49379	0.556613
AT1G24490	AT1G24490	AT1G24490.1	protein_coding	OxaA/YidC-like membrane insertion protein	ALB4, ARTEMIS	data	2223	9.19726e-08	28.3875	26.7932	30.4903	12.6405	12.6512	15.5254
AT1G24510	AT1G24510	AT1G24510.1	protein_coding	TCP-1/cpn60 chaperonin family protein	NA	data	2224	0.0152805	86.0012	96.8	95.0299	104.927	109.9	100.063
AT1G24530	AT1G24530	AT1G24530.1	protein_coding	Transducin/WD40 repeat-like superfamily protein	NA	data	2226	0.000645095	9.21738	5.55398	7.46926	12.6149	14.0182	9.73395
AT1G24560	AT1G24560	AT1G24560.1	protein_coding		NA	data	2228	0.762288	16.1424	11.4938	15.538	14.0432	8.98423	12.7972
AT1G24575	AT1G24575	NA	NA	NA	NA	data	NA	0.476792	10.0812	11.0619	14.6859	9.01512	6.00995	11.825
AT1G24577	AT1G24577	NA	NA	NA	NA	data	NA	0.0359751	3.44677	2.20143	1.72564	3.56777	3.96084	4.04319
AT1G24580	AT1G24580	NA	NA	NA	NA	data	NA	1.23612e-07	6.78928	6.21496	6.86045	2.2415	2.08248	1.22324
AT1G24600	AT1G24600	NA	NA	NA	NA	data	NA	0.410717	2.09272	1.96742	2.09979	1.63121	2.60073	3.42626
AT1G24610	AT1G24610	AT1G24610.1	protein_coding	Rubisco methyltransferase family protein	NA	data	2230	0.0506591	20.5019	16.9117	18.8724	12.2453	11.5718	14.2441
AT1G24620	AT1G24620	AT1G24620.1	protein_coding	EF hand calcium-binding protein family	NA	data	2231	0.803065	1.1097	0.736392	0.540642	0.951666	0.491357	0.272825
AT1G24625	AT1G24625	AT1G24625.1	protein_coding	zinc finger protein 7	ZFP7	data	2232	0.841697	19.3293	17.5469	15.1801	15.5482	16.9225	15.9841
AT1G24706	AT1G24706	AT1G24706.1	protein_coding	THO2	AtTHO2, EMB2793, THO2	data	2235	0.901769	10.5954	9.45286	6.72125	6.52291	9.52828	6.66818
[truncated: 18,664 more rows]
