# Supplementary material for: H3K27me3 demethylases alter HSP22 and HSP17.6C expression in response to recurring heat in Arabidopsis
Source: Nat Commun. 2021 Jun 9;12:3480. doi: 10.1038/s41467-021-23766-w (PMC8190089; doi:10.1038/s41467-021-23766-w)
Supplement: Supplementary file 10 — Supplementary Data 8 [file 41467_2021_23766_MOESM10_ESM.xlsx]

## Sheet: Sheet1
Supplementary Data 8. GO terms for 6594 genes differentially expressed between JMJ30-induced jmjq mutants prior to acclimation and prior to heat shock.
GO term	Ontology	Description	Number in input list	Number in BG/Ref	p-value	FDR
GO:0050896	P	response to stimulus	2243	6292	3.9e-92	4.7e-88
GO:0042221	P	response to chemical stimulus	1558	3978	7.8e-81	4.8e-77
GO:0006950	P	response to stress	1528	4089	1.1e-67	4.6e-64
GO:0044281	P	small molecule metabolic process	1467	4065	6.6e-57	2e-53
GO:0009987	P	cellular process	3944	14419	3.3e-48	8.1e-45
GO:0009628	P	response to abiotic stimulus	1016	2635	2.1e-47	4.3e-44
GO:0044237	P	cellular metabolic process	3271	11509	2.6e-47	4.6e-44
GO:0008152	P	metabolic process	3754	13633	2e-46	3.1e-43
GO:0010033	P	response to organic substance	1027	2754	6.7e-43	9.2e-40
GO:0019748	P	secondary metabolic process	572	1247	7.4e-42	9e-39
GO:0044283	P	small molecule biosynthetic process	760	1865	3.1e-41	3.5e-38
GO:0010035	P	response to inorganic substance	505	1086	4.2e-38	4.3e-35
GO:0042180	P	cellular ketone metabolic process	820	2123	6.2e-38	5.8e-35
GO:0043436	P	oxoacid metabolic process	813	2103	1e-37	8.6e-35
GO:0019752	P	carboxylic acid metabolic process	813	2103	1e-37	8.6e-35
GO:0006082	P	organic acid metabolic process	813	2105	1.4e-37	1e-34
GO:0044238	P	primary metabolic process	3193	11717	3.1e-31	2.3e-28
GO:0006519	P	cellular amino acid and derivative metabolic process	546	1324	1.9e-30	1.3e-27
GO:0009719	P	response to endogenous stimulus	630	1615	7.5e-30	4.9e-27
GO:0032787	P	monocarboxylic acid metabolic process	587	1481	3.5e-29	2.1e-26
GO:0034641	P	cellular nitrogen compound metabolic process	554	1373	4.9e-29	2.9e-26
GO:0009058	P	biosynthetic process	2268	7962	1.1e-27	6e-25
GO:0006725	P	cellular aromatic compound metabolic process	440	1022	1.4e-27	7.4e-25
GO:0006970	P	response to osmotic stress	383	842	1.5e-27	7.6e-25
GO:0009266	P	response to temperature stimulus	421	962	1.6e-27	7.7e-25
GO:0051707	P	response to other organism	555	1421	2.2e-26	1e-23
GO:0009607	P	response to biotic stimulus	632	1687	2.8e-26	1.3e-23
GO:0044262	P	cellular carbohydrate metabolic process	657	1778	4.5e-26	2e-23
GO:0046394	P	carboxylic acid biosynthetic process	461	1116	7.2e-26	2.9e-23
GO:0016053	P	organic acid biosynthetic process	461	1116	7.2e-26	2.9e-23
GO:0009743	P	response to carbohydrate stimulus	366	812	8.3e-26	3.3e-23
GO:0009651	P	response to salt stress	358	788	9.8e-26	3.8e-23
GO:0009056	P	catabolic process	769	2182	1e-25	3.8e-23
GO:0006979	P	response to oxidative stress	290	582	1.2e-25	4.2e-23
GO:0006790	P	sulfur metabolic process	323	683	1.7e-25	5.8e-23
GO:0051716	P	cellular response to stimulus	815	2355	2.2e-25	7.4e-23
GO:0006066	P	alcohol metabolic process	465	1143	5.3e-25	1.7e-22
GO:0033554	P	cellular response to stress	563	1473	5.2e-25	1.7e-22
GO:0005975	P	carbohydrate metabolic process	782	2249	8.3e-25	2.6e-22
GO:0044249	P	cellular biosynthetic process	2186	7737	1e-24	3.2e-22
GO:0006952	P	defense response	612	1653	1.9e-24	5.7e-22
GO:0016051	P	carbohydrate biosynthetic process	439	1070	3.3e-24	9.7e-22
GO:0009605	P	response to external stimulus	441	1087	1.5e-23	4.2e-21
GO:0009725	P	response to hormone stimulus	526	1375	1.9e-23	5.2e-21
GO:0044248	P	cellular catabolic process	729	2095	3.6e-23	9.9e-21
GO:0006575	P	cellular amino acid derivative metabolic process	317	714	1.1e-21	2.9e-19
GO:0009408	P	response to heat	177	303	2.2e-21	5.9e-19
GO:0044282	P	small molecule catabolic process	382	932	4.1e-21	1.1e-18
GO:0051234	P	establishment of localization	1130	3652	5.1e-21	1.3e-18
GO:0051179	P	localization	1172	3819	7.3e-21	1.8e-18
GO:0034637	P	cellular carbohydrate biosynthetic process	383	941	9.3e-21	2.2e-18
GO:0009642	P	response to light intensity	167	282	1.1e-20	2.6e-18
GO:0005996	P	monosaccharide metabolic process	339	804	2.5e-20	5.8e-18
GO:0019438	P	aromatic compound biosynthetic process	300	680	2.8e-20	6.2e-18
GO:0044272	P	sulfur compound biosynthetic process	237	486	2.7e-20	6.2e-18
GO:0044106	P	cellular amine metabolic process	382	947	3.4e-20	7.6e-18
GO:0006807	P	nitrogen compound metabolic process	1634	5675	5.6e-20	1.2e-17
GO:0016137	P	glycoside metabolic process	159	268	8e-20	1.7e-17
GO:0010200	P	response to chitin	213	421	9.4e-20	2e-17
GO:0010038	P	response to metal ion	275	610	1.2e-19	2.4e-17
GO:0009416	P	response to light stimulus	449	1188	2.4e-19	4.8e-17
GO:0006520	P	cellular amino acid metabolic process	358	882	2.6e-19	5.1e-17
GO:0045087	P	innate immune response	372	930	3.2e-19	6.3e-17
GO:0051186	P	cofactor metabolic process	317	753	5.3e-19	1e-16
GO:0008610	P	lipid biosynthetic process	438	1159	6.9e-19	1.3e-16
GO:0016143	P	S-glycoside metabolic process	132	205	8e-19	1.4e-16
GO:0019760	P	glucosinolate metabolic process	132	205	8e-19	1.4e-16
GO:0019757	P	glycosinolate metabolic process	132	205	8e-19	1.4e-16
GO:0009644	P	response to high light intensity	139	224	9.9e-19	1.8e-16
GO:0002376	P	immune system process	385	984	1.3e-18	2.3e-16
GO:0006955	P	immune response	385	984	1.3e-18	2.3e-16
GO:0006810	P	transport	1090	3577	1.5e-18	2.6e-16
GO:0009308	P	amine metabolic process	398	1034	2.8e-18	4.8e-16
GO:0016052	P	carbohydrate catabolic process	256	573	5.2e-18	8.6e-16
GO:0006629	P	lipid metabolic process	606	1772	5.5e-18	9e-16
GO:0044275	P	cellular carbohydrate catabolic process	246	545	9e-18	1.5e-15
GO:0042398	P	cellular amino acid derivative biosynthetic process	242	534	1.1e-17	1.8e-15
GO:0046686	P	response to cadmium ion	220	470	2.2e-17	3.5e-15
GO:0009314	P	response to radiation	459	1263	2.5e-17	3.9e-15
GO:0009611	P	response to wounding	176	340	2.7e-17	4.2e-15
GO:0016138	P	glycoside biosynthetic process	131	215	2.9e-17	4.4e-15
GO:0044271	P	cellular nitrogen compound biosynthetic process	324	804	3.1e-17	4.6e-15
GO:0042542	P	response to hydrogen peroxide	148	263	4.7e-17	6.9e-15
GO:0000302	P	response to reactive oxygen species	174	338	6.2e-17	9.1e-15
GO:0001510	P	RNA methylation	118	185	9.2e-17	1.3e-14
GO:0044255	P	cellular lipid metabolic process	492	1395	1.3e-16	1.9e-14
GO:0006091	P	generation of precursor metabolites and energy	298	730	1.6e-16	2.2e-14
GO:0046483	P	heterocycle metabolic process	385	1023	1.7e-16	2.4e-14
GO:0046164	P	alcohol catabolic process	223	491	1.8e-16	2.5e-14
GO:0016144	P	S-glycoside biosynthetic process	112	172	1.9e-16	2.5e-14
GO:0019761	P	glucosinolate biosynthetic process	112	172	1.9e-16	2.5e-14
GO:0019758	P	glycosinolate biosynthetic process	112	172	1.9e-16	2.5e-14
GO:0019318	P	hexose metabolic process	257	602	3.4e-16	4.4e-14
GO:0006007	P	glucose catabolic process	216	474	4.1e-16	5.4e-14
GO:0015979	P	photosynthesis	203	435	4.9e-16	6.4e-14
GO:0006006	P	glucose metabolic process	241	554	5.4e-16	6.9e-14
GO:0019320	P	hexose catabolic process	216	476	5.8e-16	7.4e-14
GO:0009451	P	RNA modification	197	418	6.2e-16	7.8e-14
GO:0009620	P	response to fungus	223	499	7.2e-16	8.9e-14
GO:0051704	P	multi-organism process	604	1820	8.6e-16	1.1e-13
GO:0065007	P	biological regulation	1725	6222	1e-15	1.2e-13
GO:0046365	P	monosaccharide catabolic process	216	480	1.2e-15	1.4e-13
GO:0009415	P	response to water	197	424	1.9e-15	2.2e-13
GO:0006732	P	coenzyme metabolic process	224	508	1.9e-15	2.2e-13
GO:0009414	P	response to water deprivation	194	416	2.3e-15	2.7e-13
GO:0009698	P	phenylpropanoid metabolic process	188	405	8.7e-15	1e-12
GO:0009814	P	defense response, incompatible interaction	229	536	1.3e-14	1.5e-12
GO:0042254	P	ribosome biogenesis	197	437	1.8e-14	2.1e-12
GO:0009617	P	response to bacterium	241	577	1.9e-14	2.1e-12
GO:0022613	P	ribonucleoprotein complex biogenesis	200	447	2e-14	2.3e-12
GO:0006733	P	oxidoreduction coenzyme metabolic process	139	267	4.2e-14	4.7e-12
GO:0008219	P	cell death	215	500	5.1e-14	5.6e-12
GO:0016265	P	death	215	500	5.1e-14	5.6e-12
GO:0009069	P	serine family amino acid metabolic process	140	271	5.4e-14	5.8e-12
GO:0012501	P	programmed cell death	199	451	6.7e-14	7.2e-12
GO:0031347	P	regulation of defense response	223	529	8.5e-14	9.1e-12
GO:0006811	P	ion transport	368	1019	8.6e-14	9.1e-12
GO:0009699	P	phenylpropanoid biosynthetic process	158	327	9.7e-14	1e-11
GO:0009753	P	response to jasmonic acid stimulus	204	471	1.3e-13	1.4e-11
GO:0070887	P	cellular response to chemical stimulus	478	1417	1.4e-13	1.5e-11
GO:0043067	P	regulation of programmed cell death	180	397	1.6e-13	1.7e-11
GO:0008652	P	cellular amino acid biosynthetic process	213	503	2.2e-13	2.2e-11
GO:0010941	P	regulation of cell death	182	405	2.2e-13	2.2e-11
GO:0009309	P	amine biosynthetic process	220	527	2.7e-13	2.7e-11
GO:0050832	P	defense response to fungus	161	342	3e-13	2.9e-11
GO:0080134	P	regulation of response to stress	225	544	3e-13	2.9e-11
GO:0019252	P	starch biosynthetic process	109	191	3.1e-13	3e-11
GO:0009310	P	amine catabolic process	117	214	3.7e-13	3.5e-11
GO:0044042	P	glucan metabolic process	189	432	5.2e-13	4.9e-11
GO:0048583	P	regulation of response to stimulus	261	667	5.2e-13	4.9e-11
GO:0019684	P	photosynthesis, light reaction	157	333	5.3e-13	5e-11
GO:0000096	P	sulfur amino acid metabolic process	199	465	6.3e-13	5.8e-11
GO:0009820	P	alkaloid metabolic process	120	225	6.6e-13	6.1e-11
GO:0006457	P	protein folding	158	339	9.2e-13	8.4e-11
GO:0009070	P	serine family amino acid biosynthetic process	118	222	1.2e-12	1.1e-10
GO:0006631	P	fatty acid metabolic process	235	587	1.3e-12	1.1e-10
GO:0009737	P	response to abscisic acid stimulus	245	621	1.4e-12	1.2e-10
GO:0006633	P	fatty acid biosynthetic process	145	303	1.7e-12	1.5e-10
GO:0010363	P	regulation of plant-type hypersensitive response	167	371	1.9e-12	1.7e-10
GO:0005982	P	starch metabolic process	120	230	2e-12	1.8e-10
GO:0002682	P	regulation of immune system process	182	419	2.2e-12	1.9e-10
GO:0050776	P	regulation of immune response	182	419	2.2e-12	1.9e-10
GO:0019362	P	pyridine nucleotide metabolic process	114	214	2.6e-12	2.2e-10
GO:0015674	P	di-, tri-valent inorganic cation transport	150	321	2.9e-12	2.5e-10
GO:0034050	P	host programmed cell death induced by symbiont	176	402	3.1e-12	2.6e-10
GO:0046496	P	nicotinamide nucleotide metabolic process	113	212	3.1e-12	2.6e-10
GO:0006769	P	nicotinamide metabolic process	113	212	3.1e-12	2.6e-10
GO:0045088	P	regulation of innate immune response	180	415	3.3e-12	2.7e-10
GO:0006740	P	NADPH regeneration	109	201	3.4e-12	2.8e-10
GO:0006739	P	NADP metabolic process	110	204	3.5e-12	2.9e-10
GO:0044085	P	cellular component biogenesis	485	1480	3.7e-12	3e-10
GO:0006534	P	cysteine metabolic process	113	213	3.9e-12	3.2e-10
GO:0006073	P	cellular glucan metabolic process	171	388	4.1e-12	3.3e-10
GO:0009626	P	plant-type hypersensitive response	175	401	4.4e-12	3.5e-10
GO:0080135	P	regulation of cellular response to stress	168	379	4.4e-12	3.5e-10
GO:0006612	P	protein targeting to membrane	172	392	4.7e-12	3.7e-10
GO:0006098	P	pentose-phosphate shunt	108	200	5.2e-12	4e-10
GO:0009250	P	glucan biosynthetic process	146	313	6.3e-12	4.9e-10
GO:0005984	P	disaccharide metabolic process	115	221	6.5e-12	5e-10
GO:0019344	P	cysteine biosynthetic process	111	210	7.2e-12	5.5e-10
GO:0005976	P	polysaccharide metabolic process	268	712	7.3e-12	5.6e-10
GO:0006090	P	pyruvate metabolic process	172	398	1.2e-11	9.3e-10
GO:0009072	P	aromatic amino acid family metabolic process	122	245	1.4e-11	1e-09
GO:0043603	P	cellular amide metabolic process	114	222	1.5e-11	1.1e-09
GO:0042742	P	defense response to bacterium	170	394	1.8e-11	1.3e-09
GO:0009311	P	oligosaccharide metabolic process	121	244	2e-11	1.5e-09
GO:0009657	P	plastid organization	171	398	2e-11	1.5e-09
GO:0009063	P	cellular amino acid catabolic process	98	178	2.2e-11	1.6e-09
GO:0042434	P	indole derivative metabolic process	87	148	2.3e-11	1.7e-09
GO:0042430	P	indole and derivative metabolic process	87	148	2.3e-11	1.7e-09
GO:0009117	P	nucleotide metabolic process	257	685	2.6e-11	1.8e-09
GO:0034976	P	response to endoplasmic reticulum stress	156	352	2.6e-11	1.8e-09
GO:0009627	P	systemic acquired resistance	185	445	2.7e-11	1.9e-09
GO:0006753	P	nucleoside phosphate metabolic process	257	687	3.2e-11	2.3e-09
GO:0055086	P	nucleobase, nucleoside and nucleotide metabolic process	268	726	3.7e-11	2.6e-09
GO:0000023	P	maltose metabolic process	87	152	6.4e-11	4.5e-09
GO:0000271	P	polysaccharide biosynthetic process	226	590	9.1e-11	6.3e-09
GO:0010286	P	heat acclimation	60	84	1.2e-10	8.6e-09
GO:0009723	P	response to ethylene stimulus	153	353	1.4e-10	9.6e-09
GO:0042435	P	indole derivative biosynthetic process	81	139	1.5e-10	1e-08
GO:0010817	P	regulation of hormone levels	184	456	2.1e-10	1.4e-08
GO:0006812	P	cation transport	288	813	2.3e-10	1.6e-08
GO:0009057	P	macromolecule catabolic process	409	1255	3.5e-10	2.4e-08
GO:0019682	P	glyceraldehyde-3-phosphate metabolic process	112	232	3.8e-10	2.5e-08
GO:0019288	P	isopentenyl diphosphate biosynthetic process, mevalonate-independent pathway	110	229	6.7e-10	4.4e-08
GO:0031407	P	oxylipin metabolic process	89	168	7.5e-10	5e-08
GO:0042440	P	pigment metabolic process	152	361	7.8e-10	5.2e-08
GO:0071495	P	cellular response to endogenous stimulus	285	815	8.3e-10	5.4e-08
GO:0009684	P	indoleacetic acid biosynthetic process	67	108	8.5e-10	5.5e-08
GO:0070838	P	divalent metal ion transport	98	195	9.2e-10	6e-08
GO:0006820	P	anion transport	148	350	1e-09	6.7e-08
GO:0006081	P	cellular aldehyde metabolic process	143	334	1e-09	6.7e-08
GO:0009683	P	indoleacetic acid metabolic process	67	109	1.1e-09	7.1e-08
GO:0010167	P	response to nitrate	99	199	1.1e-09	7.3e-08
GO:0009409	P	response to cold	231	629	1.2e-09	7.5e-08
GO:0009240	P	isopentenyl diphosphate biosynthetic process	110	233	1.4e-09	8.8e-08
GO:0046490	P	isopentenyl diphosphate metabolic process	110	233	1.4e-09	8.8e-08
GO:0030001	P	metal ion transport	215	576	1.5e-09	9.4e-08
GO:0050789	P	regulation of biological process	1408	5235	1.6e-09	9.9e-08
GO:0009694	P	jasmonic acid metabolic process	85	160	1.6e-09	9.9e-08
GO:0044265	P	cellular macromolecule catabolic process	391	1208	1.7e-09	1e-07
GO:0009851	P	auxin biosynthetic process	72	124	1.7e-09	1e-07
GO:0015698	P	inorganic anion transport	120	266	2.1e-09	1.3e-07
GO:0016556	P	mRNA modification	63	101	2.3e-09	1.4e-07
GO:0006800	P	oxygen and reactive oxygen species metabolic process	145	347	2.8e-09	1.7e-07
GO:0055114	P	oxidation reduction	431	1364	2.9e-09	1.7e-07
GO:0000097	P	sulfur amino acid biosynthetic process	133	309	3e-09	1.8e-07
GO:0034285	P	response to disaccharide stimulus	102	213	3.1e-09	1.8e-07
GO:0009744	P	response to sucrose stimulus	101	210	3.1e-09	1.8e-07
GO:0009751	P	response to salicylic acid stimulus	182	470	3.2e-09	1.9e-07
GO:0031668	P	cellular response to extracellular stimulus	157	388	3.7e-09	2.2e-07
GO:0071496	P	cellular response to external stimulus	157	389	4.2e-09	2.5e-07
GO:0009695	P	jasmonic acid biosynthetic process	75	136	4.3e-09	2.5e-07
GO:0042402	P	cellular biogenic amine catabolic process	68	117	4.6e-09	2.7e-07
GO:0031408	P	oxylipin biosynthetic process	77	142	4.7e-09	2.7e-07
GO:0042743	P	hydrogen peroxide metabolic process	140	335	5.2e-09	3e-07
GO:0044264	P	cellular polysaccharide metabolic process	219	601	5.3e-09	3e-07
GO:0071310	P	cellular response to organic substance	394	1234	5.4e-09	3e-07
GO:0009991	P	response to extracellular stimulus	161	406	7.1e-09	4e-07
GO:0009813	P	flavonoid biosynthetic process	104	225	9.2e-09	5.2e-07
GO:0015706	P	nitrate transport	98	207	9.7e-09	5.4e-07
GO:0023052	P	signaling	689	2376	9.9e-09	5.5e-07
GO:0055080	P	cation homeostasis	101	217	1.1e-08	6.3e-07
GO:0009812	P	flavonoid metabolic process	112	251	1.1e-08	6.3e-07
GO:0042446	P	hormone biosynthetic process	120	277	1.3e-08	7.2e-07
GO:0009850	P	auxin metabolic process	75	142	1.7e-08	9.3e-07
GO:0031669	P	cellular response to nutrient levels	142	350	1.8e-08	9.6e-07
GO:0051641	P	cellular localization	489	1613	2.2e-08	1.2e-06
GO:0006720	P	isoprenoid metabolic process	186	500	2.3e-08	1.2e-06
GO:0002679	P	respiratory burst during defense response	67	121	2.5e-08	1.3e-06
GO:0045730	P	respiratory burst	67	121	2.5e-08	1.3e-06
GO:0034284	P	response to monosaccharide stimulus	84	170	2.5e-08	1.3e-06
GO:0009746	P	response to hexose stimulus	84	170	2.5e-08	1.3e-06
GO:0065003	P	macromolecular complex assembly	233	665	2.5e-08	1.3e-06
GO:0006576	P	cellular biogenic amine metabolic process	88	182	2.6e-08	1.3e-06
GO:0043933	P	macromolecular complex subunit organization	240	691	2.8e-08	1.5e-06
GO:0046148	P	pigment biosynthetic process	120	282	2.9e-08	1.5e-06
GO:0031667	P	response to nutrient levels	146	367	3e-08	1.5e-06
GO:0033692	P	cellular polysaccharide biosynthetic process	192	523	3e-08	1.5e-06
GO:0006972	P	hyperosmotic response	110	251	3.2e-08	1.7e-06
GO:0009267	P	cellular response to starvation	136	336	3.9e-08	2e-06
GO:0006605	P	protein targeting	298	906	4.6e-08	2.3e-06
GO:0007242	P	intracellular signaling cascade	391	1252	4.6e-08	2.3e-06
GO:0033036	P	macromolecule localization	467	1541	4.7e-08	2.4e-06
GO:0009750	P	response to fructose stimulus	74	144	5e-08	2.5e-06
GO:0019725	P	cellular homeostasis	133	328	5e-08	2.5e-06
GO:0051649	P	establishment of localization in cell	470	1554	5.2e-08	2.6e-06
GO:0009862	P	systemic acquired resistance, salicylic acid mediated signaling pathway	109	251	5.4e-08	2.7e-06
GO:0008299	P	isoprenoid biosynthetic process	177	477	5.7e-08	2.8e-06
GO:0034622	P	cellular macromolecular complex assembly	210	592	5.8e-08	2.8e-06
GO:0019439	P	aromatic compound catabolic process	61	108	6e-08	2.9e-06
GO:0009404	P	toxin metabolic process	96	211	6e-08	2.9e-06
GO:0009407	P	toxin catabolic process	96	211	6e-08	2.9e-06
GO:0042219	P	cellular amino acid derivative catabolic process	73	142	6e-08	2.9e-06
GO:0034621	P	cellular macromolecular complex subunit organization	217	617	6e-08	2.9e-06
GO:0048878	P	chemical homeostasis	118	281	6.5e-08	3.1e-06
GO:0009733	P	response to auxin stimulus	163	431	7.1e-08	3.4e-06
GO:0009074	P	aromatic amino acid family catabolic process	53	87	7.2e-08	3.4e-06
GO:0042594	P	response to starvation	137	344	7.4e-08	3.5e-06
GO:0014070	P	response to organic cyclic substance	74	148	1.2e-07	5.4e-06
GO:0010583	P	response to cyclopentenone	74	148	1.2e-07	5.4e-06
GO:0050801	P	ion homeostasis	104	240	1.2e-07	5.5e-06
GO:0006139	P	nucleobase, nucleoside, nucleotide and nucleic acid metabolic process	1275	4798	1.2e-07	5.5e-06
GO:0009411	P	response to UV	106	247	1.3e-07	6e-06
GO:0048767	P	root hair elongation	87	188	1.4e-07	6.4e-06
GO:0032879	P	regulation of localization	93	207	1.5e-07	6.9e-06
GO:0008104	P	protein localization	376	1216	1.9e-07	9e-06
GO:0009658	P	chloroplast organization	102	237	2e-07	9.1e-06
GO:0046700	P	heterocycle catabolic process	111	266	2e-07	9.2e-06
GO:0030003	P	cellular cation homeostasis	81	172	2.1e-07	9.5e-06
GO:0065008	P	regulation of biological quality	490	1654	2.1e-07	9.6e-06
GO:0016108	P	tetraterpenoid metabolic process	60	111	2.4e-07	1.1e-05
GO:0016116	P	carotenoid metabolic process	60	111	2.4e-07	1.1e-05
GO:0042436	P	indole derivative catabolic process	49	81	2.6e-07	1.2e-05
GO:0010027	P	thylakoid membrane organization	89	198	2.7e-07	1.2e-05
GO:0009668	P	plastid membrane organization	89	198	2.7e-07	1.2e-05
GO:0042445	P	hormone metabolic process	128	324	2.8e-07	1.2e-05
GO:0008654	P	phospholipid biosynthetic process	152	405	2.8e-07	1.2e-05
GO:0048585	P	negative regulation of response to stimulus	135	349	3.4e-07	1.5e-05
GO:0010310	P	regulation of hydrogen peroxide metabolic process	85	187	3.4e-07	1.5e-05
GO:0031348	P	negative regulation of defense response	112	273	3.5e-07	1.5e-05
GO:0080010	P	regulation of oxygen and reactive oxygen species metabolic process	85	188	4.1e-07	1.8e-05
GO:0046395	P	carboxylic acid catabolic process	150	402	4.3e-07	1.9e-05
GO:0016054	P	organic acid catabolic process	150	402	4.3e-07	1.9e-05
GO:0071446	P	cellular response to salicylic acid stimulus	135	351	4.3e-07	1.9e-05
GO:0055082	P	cellular chemical homeostasis	84	186	4.9e-07	2.1e-05
GO:0034754	P	cellular hormone metabolic process	79	171	5.3e-07	2.3e-05
GO:0016109	P	tetraterpenoid biosynthetic process	57	106	5.4e-07	2.3e-05
GO:0016117	P	carotenoid biosynthetic process	57	106	5.4e-07	2.3e-05
GO:0043170	P	macromolecule metabolic process	2321	9246	5.4e-07	2.3e-05
GO:0070727	P	cellular macromolecule localization	339	1093	6.2e-07	2.6e-05
GO:0051188	P	cofactor biosynthetic process	145	388	6.3e-07	2.6e-05
GO:0006569	P	tryptophan catabolic process	47	79	6.4e-07	2.7e-05
GO:0046218	P	indolalkylamine catabolic process	47	79	6.4e-07	2.7e-05
GO:0006873	P	cellular ion homeostasis	83	185	7.1e-07	2.9e-05
GO:0061024	P	membrane organization	189	543	7.2e-07	3e-05
GO:0016044	P	cellular membrane organization	189	543	7.2e-07	3e-05
GO:0019637	P	organophosphate metabolic process	172	483	7.3e-07	3e-05
GO:0015031	P	protein transport	356	1160	7.4e-07	3e-05
GO:0045184	P	establishment of protein localization	356	1160	7.4e-07	3e-05
GO:0009863	P	salicylic acid mediated signaling pathway	133	349	7.8e-07	3.2e-05
GO:0006568	P	tryptophan metabolic process	55	102	7.9e-07	3.2e-05
GO:0006586	P	indolalkylamine metabolic process	55	102	7.9e-07	3.2e-05
GO:0006833	P	water transport	73	155	8.1e-07	3.2e-05
GO:0044260	P	cellular macromolecule metabolic process	2170	8616	8.1e-07	3.2e-05
GO:0042044	P	fluid transport	73	155	8.1e-07	3.2e-05
GO:0010207	P	photosystem II assembly	80	177	8.9e-07	3.5e-05
GO:0043085	P	positive regulation of catalytic activity	64	129	9.7e-07	3.9e-05
GO:0006096	P	glycolysis	93	219	1e-06	4.2e-05
GO:0051049	P	regulation of transport	78	172	1.1e-06	4.3e-05
GO:0032870	P	cellular response to hormone stimulus	215	641	1.1e-06	4.4e-05
GO:0044093	P	positive regulation of molecular function	64	130	1.2e-06	4.7e-05
GO:0050794	P	regulation of cellular process	1210	4595	1.2e-06	4.7e-05
GO:0006461	P	protein complex assembly	197	577	1.2e-06	4.7e-05
GO:0070271	P	protein complex biogenesis	197	577	1.2e-06	4.7e-05
GO:0046942	P	carboxylic acid transport	112	283	1.4e-06	5.4e-05
GO:0006766	P	vitamin metabolic process	71	153	1.7e-06	6.6e-05
GO:0042592	P	homeostatic process	171	488	1.7e-06	6.7e-05
GO:0034613	P	cellular protein localization	326	1059	1.7e-06	6.7e-05
GO:0006886	P	intracellular protein transport	322	1044	1.8e-06	6.8e-05
GO:0015837	P	amine transport	108	272	1.9e-06	7.2e-05
GO:0015849	P	organic acid transport	113	289	2e-06	7.5e-05
GO:0006644	P	phospholipid metabolic process	166	472	2e-06	7.8e-05
GO:0009962	P	regulation of flavonoid biosynthetic process	61	124	2.1e-06	8.1e-05
GO:0006364	P	rRNA processing	123	324	2.3e-06	8.7e-05
GO:0051667	P	establishment of plastid localization	54	104	2.4e-06	8.9e-05
GO:0009902	P	chloroplast relocation	54	104	2.4e-06	8.9e-05
GO:0051644	P	plastid localization	54	104	2.4e-06	8.9e-05
GO:0016072	P	rRNA metabolic process	123	325	2.6e-06	9.7e-05
GO:0043623	P	cellular protein complex assembly	174	504	2.9e-06	0.00011
GO:0043269	P	regulation of ion transport	68	147	3e-06	0.00011
GO:0006865	P	amino acid transport	105	266	3.2e-06	0.00012
GO:0009637	P	response to blue light	61	126	3.2e-06	0.00012
GO:0009963	P	positive regulation of flavonoid biosynthetic process	53	103	3.6e-06	0.00013
GO:0043069	P	negative regulation of programmed cell death	75	170	3.8e-06	0.00014
GO:0009269	P	response to desiccation	29	39	4.1e-06	0.00015
GO:0009696	P	salicylic acid metabolic process	91	222	4.2e-06	0.00015
GO:0009867	P	jasmonic acid mediated signaling pathway	109	282	4.4e-06	0.00016
GO:0071395	P	cellular response to jasmonic acid stimulus	109	282	4.4e-06	0.00016
GO:0016070	P	RNA metabolic process	992	3734	4.5e-06	0.00016
GO:0007030	P	Golgi organization	77	178	5e-06	0.00018
GO:0048364	P	root development	197	594	5.5e-06	0.0002
GO:0051656	P	establishment of organelle localization	54	108	5.5e-06	0.0002
GO:0022622	P	root system development	197	595	6e-06	0.00021
GO:0060548	P	negative regulation of cell death	75	174	7.2e-06	0.00026
GO:0007165	P	signal transduction	477	1670	8e-06	0.00029
GO:0042538	P	hyperosmotic salinity response	71	162	8.1e-06	0.00029
GO:0010054	P	trichoblast differentiation	124	339	8.8e-06	0.00031
GO:0000165	P	MAPKKK cascade	85	209	1.1e-05	0.00038
GO:0034614	P	cellular response to reactive oxygen species	46	88	1.1e-05	0.00039
GO:0046165	P	alcohol biosynthetic process	110	293	1.1e-05	0.0004
GO:0009804	P	coumarin metabolic process	34	55	1.2e-05	0.00041
GO:0010155	P	regulation of proton transport	42	77	1.2e-05	0.00043
GO:0009891	P	positive regulation of biosynthetic process	196	600	1.2e-05	0.00043
GO:0031328	P	positive regulation of cellular biosynthetic process	196	600	1.2e-05	0.00043
GO:0031325	P	positive regulation of cellular metabolic process	200	615	1.3e-05	0.00044
GO:0009893	P	positive regulation of metabolic process	202	623	1.3e-05	0.00046
GO:0022607	P	cellular component assembly	258	832	1.3e-05	0.00046
GO:0034599	P	cellular response to oxidative stress	49	98	1.5e-05	0.0005
GO:0010114	P	response to red light	51	104	1.5e-05	0.00051
GO:0010224	P	response to UV-B	51	104	1.5e-05	0.00051
GO:0043455	P	regulation of secondary metabolic process	68	157	1.7e-05	0.00057
GO:0009697	P	salicylic acid biosynthetic process	84	209	1.7e-05	0.00058
GO:0046907	P	intracellular transport	410	1423	1.9e-05	0.00063
GO:0009805	P	coumarin biosynthetic process	33	54	1.9e-05	0.00063
GO:0010039	P	response to iron ion	33	54	1.9e-05	0.00063
GO:0010053	P	root epidermal cell differentiation	125	350	2e-05	0.00067
GO:0010015	P	root morphogenesis	150	439	2.1e-05	0.00069
GO:0033013	P	tetrapyrrole metabolic process	89	227	2.1e-05	0.00069
GO:0009755	P	hormone-mediated signaling pathway	194	600	2.2e-05	0.00074
GO:0071369	P	cellular response to ethylene stimulus	63	144	2.6e-05	0.00087
GO:0042744	P	hydrogen peroxide catabolic process	39	72	2.8e-05	0.00091
GO:0006778	P	porphyrin metabolic process	88	226	2.8e-05	0.00093
GO:0070301	P	cellular response to hydrogen peroxide	40	75	2.9e-05	0.00094
GO:0007243	P	protein kinase cascade	87	223	3e-05	0.00097
GO:0034660	P	ncRNA metabolic process	160	481	3.5e-05	0.0011
GO:0009765	P	photosynthesis, light harvesting	27	41	4.1e-05	0.0013
GO:0015994	P	chlorophyll metabolic process	76	189	4.1e-05	0.0013
GO:0000041	P	transition metal ion transport	92	243	4.4e-05	0.0014
GO:0023034	P	intracellular signaling pathway	146	433	4.5e-05	0.0014
GO:0071216	P	cellular response to biotic stimulus	78	197	5e-05	0.0016
GO:0071445	P	cellular response to protein stimulus	77	194	5.2e-05	0.0017
GO:0016043	P	cellular component organization	830	3141	5.5e-05	0.0018
GO:0048765	P	root hair cell differentiation	110	308	6e-05	0.0019
GO:0048764	P	trichoblast maturation	110	308	6e-05	0.0019
GO:0043648	P	dicarboxylic acid metabolic process	61	143	6.2e-05	0.002
GO:0048469	P	cell maturation	110	309	6.7e-05	0.0021
GO:0021700	P	developmental maturation	113	320	7e-05	0.0022
GO:0006984	P	ER-nuclear signaling pathway	76	193	7.1e-05	0.0023
GO:0010106	P	cellular response to iron ion starvation	52	116	7.8e-05	0.0025
GO:0051606	P	detection of stimulus	62	148	8.1e-05	0.0026
GO:0015824	P	proline transport	38	74	8.3e-05	0.0026
GO:0015804	P	neutral amino acid transport	39	77	8.4e-05	0.0026
GO:0048731	P	system development	567	2083	9e-05	0.0028
GO:0048513	P	organ development	567	2083	9e-05	0.0028
GO:0023033	P	signaling pathway	167	519	9.7e-05	0.003
GO:0009071	P	serine family amino acid catabolic process	31	55	0.0001	0.0032
GO:0010218	P	response to far red light	46	99	0.0001	0.0032
GO:0048518	P	positive regulation of biological process	266	896	0.00011	0.0035
GO:0007154	P	cell communication	230	758	0.00011	0.0035
GO:0009073	P	aromatic amino acid family biosynthetic process	46	100	0.00012	0.0038
GO:0006694	P	steroid biosynthetic process	83	221	0.00012	0.0038
GO:0009625	P	response to insect	38	76	0.00013	0.0039
GO:0034470	P	ncRNA processing	130	387	0.00013	0.0039
GO:0023060	P	signal transmission	486	1767	0.00013	0.0041
GO:0023046	P	signaling process	486	1768	0.00014	0.0042
GO:0071215	P	cellular response to abscisic acid stimulus	96	267	0.00014	0.0042
GO:0052542	P	callose deposition during defense response	33	62	0.00014	0.0043
GO:0016126	P	sterol biosynthetic process	66	165	0.00014	0.0043
GO:0009595	P	detection of biotic stimulus	47	104	0.00014	0.0043
GO:0046417	P	chorismate metabolic process	46	101	0.00015	0.0044
GO:0016125	P	sterol metabolic process	68	172	0.00015	0.0045
GO:0009808	P	lignin metabolic process	37	74	0.00015	0.0046
GO:0006986	P	response to unfolded protein	72	187	0.00019	0.0055
GO:0034620	P	cellular response to unfolded protein	72	187	0.00019	0.0055
GO:0009692	P	ethylene metabolic process	55	131	0.00019	0.0056
GO:0009693	P	ethylene biosynthetic process	55	131	0.00019	0.0056
GO:0000038	P	very-long-chain fatty acid metabolic process	30	55	0.0002	0.006
GO:0032502	P	developmental process	1049	4094	0.00022	0.0066
GO:0010103	P	stomatal complex morphogenesis	60	149	0.00024	0.0071
GO:0006546	P	glycine catabolic process	29	53	0.00025	0.0072
GO:0043449	P	cellular alkene metabolic process	55	133	0.00026	0.0074
GO:0043450	P	alkene biosynthetic process	55	133	0.00026	0.0074
GO:0009738	P	abscisic acid mediated signaling pathway	90	252	0.00027	0.0077
GO:0009825	P	multidimensional cell growth	48	111	0.00028	0.008
GO:0042335	P	cuticle development	27	48	0.00029	0.0082
GO:0043900	P	regulation of multi-organism process	50	118	0.0003	0.0088
GO:0051789	P	response to protein stimulus	124	376	0.00033	0.0094
GO:0030968	P	endoplasmic reticulum unfolded protein response	70	185	0.00034	0.0097
GO:0035304	P	regulation of protein amino acid dephosphorylation	55	135	0.00034	0.0098
GO:0042793	P	transcription from plastid promoter	35	72	0.00034	0.0098
GO:0008544	P	epidermis development	149	469	0.00035	0.01
GO:0007398	P	ectoderm development	149	469	0.00035	0.01
GO:0048522	P	positive regulation of cellular process	234	793	0.00038	0.011
GO:0043481	P	anthocyanin accumulation in tissues in response to UV light	48	113	0.00038	0.011
GO:0043480	P	pigment accumulation in tissues	48	113	0.00038	0.011
GO:0043473	P	pigmentation	48	113	0.00038	0.011
GO:0043476	P	pigment accumulation	48	113	0.00038	0.011
GO:0043478	P	pigment accumulation in response to UV light	48	113	0.00038	0.011
GO:0043479	P	pigment accumulation in tissues in response to UV light	48	113	0.00038	0.011
GO:0006826	P	iron ion transport	52	126	0.00038	0.011
GO:0009913	P	epidermal cell differentiation	148	467	0.0004	0.011
GO:0006636	P	unsaturated fatty acid biosynthetic process	34	70	0.00042	0.012
GO:0071554	P	cell wall organization or biogenesis	277	963	0.00044	0.012
GO:0035303	P	regulation of dephosphorylation	55	137	0.00045	0.013
GO:0048527	P	lateral root development	51	124	0.00046	0.013
GO:0009108	P	coenzyme biosynthetic process	63	164	0.00047	0.013
GO:0048528	P	post-embryonic root development	54	134	0.00047	0.013
GO:0008202	P	steroid metabolic process	87	247	0.00047	0.013
GO:0051640	P	organelle localization	60	154	0.00048	0.013
GO:0006816	P	calcium ion transport	50	121	0.00048	0.013
GO:0010193	P	response to ozone	23	39	0.00048	0.013
GO:0006721	P	terpenoid metabolic process	99	290	0.00049	0.013
GO:0006544	P	glycine metabolic process	31	62	0.00051	0.014
GO:0033559	P	unsaturated fatty acid metabolic process	34	71	0.00051	0.014
GO:0048856	P	anatomical structure development	874	3396	0.00053	0.014
GO:0009873	P	ethylene mediated signaling pathway	51	125	0.00054	0.014
GO:0007568	P	aging	57	145	0.00055	0.015
GO:0071248	P	cellular response to metal ion	22	37	0.00058	0.016
GO:0016226	P	iron-sulfur cluster assembly	44	103	0.00059	0.016
GO:0031163	P	metallo-sulfur cluster assembly	44	103	0.00059	0.016
GO:0031323	P	regulation of cellular metabolic process	760	2928	0.00061	0.016
GO:0019374	P	galactolipid metabolic process	43	100	0.00061	0.016
GO:0046364	P	monosaccharide biosynthetic process	70	191	0.00068	0.018
GO:0000103	P	sulfate assimilation	13	15	0.00071	0.019
GO:0009809	P	lignin biosynthetic process	26	49	0.00071	0.019
GO:0002252	P	immune effector process	93	273	0.00075	0.02
GO:0010016	P	shoot morphogenesis	162	529	0.00078	0.021
GO:0042274	P	ribosomal small subunit biogenesis	12	13	0.00079	0.021
GO:0019375	P	galactolipid biosynthetic process	42	99	0.00087	0.023
GO:0032501	P	multicellular organismal process	1019	4020	0.00087	0.023
GO:0048367	P	shoot development	212	723	0.0009	0.023
GO:0022621	P	shoot system development	212	723	0.0009	0.023
GO:0010264	P	myo-inositol hexakisphosphate biosynthetic process	31	65	0.00093	0.024
GO:0033517	P	myo-inositol hexakisphosphate metabolic process	31	65	0.00093	0.024
GO:0034605	P	cellular response to heat	14	18	0.00094	0.024
GO:0032268	P	regulation of cellular protein metabolic process	76	215	0.00095	0.025
GO:0019751	P	polyol metabolic process	53	136	0.00098	0.025
GO:0009624	P	response to nematode	37	84	0.001	0.026
GO:0051246	P	regulation of protein metabolic process	82	237	0.001	0.026
GO:0071241	P	cellular response to inorganic substance	23	42	0.001	0.026
GO:0071281	P	cellular response to iron ion	19	31	0.001	0.026
GO:0031399	P	regulation of protein modification process	57	150	0.001	0.027
GO:0007275	P	multicellular organismal development	980	3864	0.0011	0.027
GO:0052544	P	callose deposition in cell wall during defense response	13	16	0.0011	0.027
GO:0052482	P	cell wall thickening during defense response	13	16	0.0011	0.027
GO:0032958	P	inositol phosphate biosynthetic process	31	66	0.0011	0.028
GO:0009612	P	response to mechanical stimulus	30	63	0.0011	0.028
GO:0009718	P	anthocyanin biosynthetic process	30	63	0.0011	0.028
GO:0019319	P	hexose biosynthetic process	66	182	0.0012	0.03
GO:0016998	P	cell wall macromolecule catabolic process	18	29	0.0012	0.031
GO:0071555	P	cell wall organization	182	613	0.0013	0.032
GO:0016114	P	terpenoid biosynthetic process	90	268	0.0013	0.032
GO:0006021	P	inositol biosynthetic process	31	67	0.0014	0.034
GO:0018130	P	heterocycle biosynthetic process	87	258	0.0014	0.034
GO:0009110	P	vitamin biosynthetic process	34	77	0.0015	0.038
GO:0052545	P	callose localization	39	93	0.0015	0.038
GO:0006598	P	polyamine catabolic process	21	38	0.0015	0.038
GO:0009066	P	aspartate family amino acid metabolic process	92	278	0.0016	0.04
GO:0046039	P	GTP metabolic process	24	47	0.0017	0.041
GO:0009081	P	branched chain family amino acid metabolic process	19	33	0.0018	0.044
GO:0033037	P	polysaccharide localization	39	94	0.0018	0.044
GO:0006094	P	gluconeogenesis	61	169	0.0019	0.047
GO:0006767	P	water-soluble vitamin metabolic process	40	98	0.002	0.048
GO:0009106	P	lipoate metabolic process	23	45	0.002	0.05
GO:0000273	P	lipoic acid metabolic process	23	45	0.002	0.05
GO:0046467	P	membrane lipid biosynthetic process	55	149	0.0021	0.051
GO:0033014	P	tetrapyrrole biosynthetic process	58	160	0.0023	0.055
GO:0043647	P	inositol phosphate metabolic process	36	86	0.0023	0.056
GO:0006664	P	glycolipid metabolic process	45	116	0.0024	0.058
GO:0006555	P	methionine metabolic process	79	236	0.0026	0.062
GO:0006643	P	membrane lipid metabolic process	63	179	0.0027	0.064
GO:0000160	P	two-component signal transduction system (phosphorelay)	59	165	0.0027	0.064
GO:0009247	P	glycolipid biosynthetic process	42	107	0.0028	0.066
GO:0070482	P	response to oxygen levels	41	104	0.0029	0.069
GO:0046173	P	polyol biosynthetic process	34	81	0.0029	0.069
GO:0006862	P	nucleotide transport	19	35	0.0029	0.07
GO:0006518	P	peptide metabolic process	20	38	0.003	0.072
GO:0006184	P	GTP catabolic process	21	41	0.0031	0.073
GO:0042343	P	indole glucosinolate metabolic process	11	14	0.0031	0.073
GO:0043090	P	amino acid import	32	75	0.0031	0.074
GO:0010374	P	stomatal complex development	73	217	0.0033	0.078
GO:0006996	P	organelle organization	532	2044	0.0034	0.079
GO:0007623	P	circadian rhythm	60	171	0.0035	0.081
GO:0048511	P	rhythmic process	60	171	0.0035	0.081
GO:0006779	P	porphyrin biosynthetic process	56	157	0.0035	0.082
GO:0065009	P	regulation of molecular function	116	378	0.0037	0.087
GO:0010109	P	regulation of photosynthesis	15	25	0.0039	0.092
GO:0009767	P	photosynthetic electron transport chain	33	80	0.0041	0.095
GO:0010304	P	PSII associated light-harvesting complex II catabolic process	16	28	0.0042	0.097
GO:0046283	P	anthocyanin metabolic process	35	87	0.0044	0.1
GO:0015996	P	chlorophyll catabolic process	26	58	0.0044	0.1
GO:0046149	P	pigment catabolic process	26	58	0.0044	0.1
GO:0006084	P	acetyl-CoA metabolic process	43	114	0.0044	0.1
GO:0009646	P	response to absence of light	19	37	0.0046	0.11
GO:0015995	P	chlorophyll biosynthetic process	46	125	0.0048	0.11
GO:0006020	P	inositol metabolic process	38	98	0.005	0.11
GO:0006787	P	porphyrin catabolic process	27	62	0.0051	0.12
GO:0033015	P	tetrapyrrole catabolic process	27	62	0.0051	0.12
GO:0030243	P	cellulose metabolic process	53	150	0.0051	0.12
GO:0019852	P	L-ascorbic acid metabolic process	10	13	0.0053	0.12
GO:0019853	P	L-ascorbic acid biosynthetic process	10	13	0.0053	0.12
GO:0000272	P	polysaccharide catabolic process	25	56	0.0054	0.12
GO:0015992	P	proton transport	52	147	0.0054	0.12
GO:0006818	P	hydrogen transport	52	147	0.0054	0.12
GO:0006655	P	phosphatidylglycerol biosynthetic process	27	63	0.006	0.13
GO:0050790	P	regulation of catalytic activity	102	332	0.0061	0.14
GO:0006595	P	polyamine metabolic process	26	60	0.0062	0.14
GO:0043043	P	peptide biosynthetic process	11	16	0.0063	0.14
GO:0010150	P	leaf senescence	29	70	0.0065	0.15
GO:0009741	P	response to brassinosteroid stimulus	42	114	0.0067	0.15
GO:0009059	P	macromolecule biosynthetic process	1302	5312	0.0069	0.15
GO:0046471	P	phosphatidylglycerol metabolic process	27	64	0.007	0.16
GO:0046777	P	protein amino acid autophosphorylation	51	146	0.0071	0.16
GO:0016129	P	phytosteroid biosynthetic process	43	118	0.0072	0.16
GO:0006869	P	lipid transport	64	193	0.0073	0.16
GO:0042364	P	water-soluble vitamin biosynthetic process	26	61	0.0073	0.16
GO:0045454	P	cell redox homeostasis	48	136	0.0076	0.17
GO:0019222	P	regulation of metabolic process	798	3186	0.0081	0.18
GO:0045935	P	positive regulation of nucleobase, nucleoside, nucleotide and nucleic acid metabolic process	139	479	0.0082	0.18
GO:0016036	P	cellular response to phosphate starvation	57	169	0.0082	0.18
GO:0046351	P	disaccharide biosynthetic process	21	46	0.0084	0.18
GO:0051187	P	cofactor catabolic process	35	92	0.0086	0.19
GO:0051173	P	positive regulation of nitrogen compound metabolic process	139	480	0.0087	0.19
GO:0000478	P	endonucleolytic cleavages during rRNA processing	11	17	0.0087	0.19
GO:0006730	P	one-carbon metabolic process	164	578	0.0087	0.19
GO:0009739	P	response to gibberellin stimulus	56	166	0.0087	0.19
GO:0010604	P	positive regulation of macromolecule metabolic process	146	508	0.009	0.19
GO:0016122	P	xanthophyll metabolic process	9	12	0.009	0.19
GO:0016119	P	carotene metabolic process	9	12	0.009	0.19
GO:0006470	P	protein amino acid dephosphorylation	69	214	0.0091	0.2
GO:0043414	P	macromolecule methylation	154	540	0.0093	0.2
GO:0010260	P	organ senescence	36	96	0.0093	0.2
GO:0010149	P	senescence	36	96	0.0093	0.2
GO:0032259	P	methylation	156	548	0.0094	0.2
GO:0045488	P	pectin metabolic process	23	53	0.0095	0.2
GO:0016132	P	brassinosteroid biosynthetic process	42	117	0.0095	0.2
GO:0001666	P	response to hypoxia	37	100	0.0099	0.21
GO:0045893	P	positive regulation of transcription, DNA-dependent	135	467	0.01	0.21
GO:0045941	P	positive regulation of transcription	135	467	0.01	0.21
GO:0051254	P	positive regulation of RNA metabolic process	136	471	0.01	0.21
GO:0010557	P	positive regulation of macromolecule biosynthetic process	141	491	0.01	0.22
GO:0080090	P	regulation of primary metabolic process	694	2761	0.011	0.22
GO:0015696	P	ammonium transport	15	29	0.011	0.23
GO:0043562	P	cellular response to nitrogen levels	16	32	0.011	0.23
GO:0034728	P	nucleosome organization	27	67	0.011	0.23
GO:0006334	P	nucleosome assembly	27	67	0.011	0.23
GO:0009914	P	hormone transport	37	101	0.011	0.23
GO:0010628	P	positive regulation of gene expression	136	473	0.011	0.23
GO:0009773	P	photosynthetic electron transport in photosystem I	22	51	0.012	0.24
GO:0000469	P	cleavages during rRNA processing	11	18	0.012	0.24
GO:0044270	P	cellular nitrogen compound catabolic process	33	88	0.012	0.26
GO:0016128	P	phytosteroid metabolic process	43	123	0.012	0.26
GO:0044273	P	sulfur compound catabolic process	12	21	0.012	0.26
GO:0055066	P	di-, tri-valent inorganic cation homeostasis	37	102	0.013	0.26
GO:0009312	P	oligosaccharide biosynthetic process	24	58	0.013	0.26
GO:0005985	P	sucrose metabolic process	16	33	0.013	0.27
GO:0055072	P	iron ion homeostasis	16	33	0.013	0.27
GO:0015695	P	organic cation transport	15	30	0.013	0.27
GO:0006333	P	chromatin assembly or disassembly	43	124	0.014	0.28
GO:0016045	P	detection of bacterium	10	16	0.014	0.29
GO:0019220	P	regulation of phosphate metabolic process	72	231	0.014	0.29
GO:0051174	P	regulation of phosphorus metabolic process	72	231	0.014	0.29
GO:0060918	P	auxin transport	36	100	0.015	0.3
GO:0016071	P	mRNA metabolic process	111	381	0.015	0.31
GO:0042493	P	response to drug	29	76	0.015	0.31
GO:0009251	P	glucan catabolic process	11	19	0.015	0.31
GO:0071214	P	cellular response to abiotic stimulus	37	104	0.016	0.32
GO:0046685	P	response to arsenic	17	37	0.016	0.32
GO:0016131	P	brassinosteroid metabolic process	42	122	0.016	0.33
GO:0052546	P	cell wall pectin metabolic process	16	34	0.016	0.33
GO:0016139	P	glycoside catabolic process	13	25	0.016	0.33
GO:0009889	P	regulation of biosynthetic process	659	2634	0.017	0.33
GO:0022900	P	electron transport chain	45	133	0.017	0.33
GO:0010029	P	regulation of seed germination	27	70	0.017	0.34
GO:0065004	P	protein-DNA complex assembly	27	70	0.017	0.34
GO:0031497	P	chromatin assembly	29	77	0.017	0.35
GO:0016145	P	S-glycoside catabolic process	9	14	0.018	0.35
GO:0016311	P	dephosphorylation	75	245	0.018	0.35
GO:0019762	P	glucosinolate catabolic process	9	14	0.018	0.35
GO:0019759	P	glycosinolate catabolic process	9	14	0.018	0.35
GO:0030490	P	maturation of SSU-rRNA	7	9	0.018	0.36
GO:0031326	P	regulation of cellular biosynthetic process	657	2631	0.019	0.37
GO:0002237	P	response to molecule of bacterial origin	36	102	0.019	0.37
GO:0005983	P	starch catabolic process	10	17	0.019	0.37
GO:0034645	P	cellular macromolecule biosynthetic process	1272	5243	0.019	0.38
GO:0010101	P	post-embryonic root morphogenesis	21	51	0.02	0.38
GO:0010102	P	lateral root morphogenesis	21	51	0.02	0.38
GO:0009816	P	defense response to bacterium, incompatible interaction	16	35	0.02	0.39
GO:0009061	P	anaerobic respiration	11	20	0.02	0.39
GO:0043467	P	regulation of generation of precursor metabolites and energy	11	20	0.02	0.39
GO:0017004	P	cytochrome complex assembly	12	23	0.02	0.4
GO:0006563	P	L-serine metabolic process	14	29	0.02	0.4
GO:0006995	P	cellular response to nitrogen starvation	12	23	0.02	0.4
GO:0015802	P	basic amino acid transport	14	29	0.02	0.4
GO:0048519	P	negative regulation of biological process	323	1243	0.021	0.4
GO:0010118	P	stomatal movement	28	75	0.021	0.4
GO:0015893	P	drug transport	28	75	0.021	0.4
GO:0042431	P	indole metabolic process	8	12	0.021	0.41
GO:0052315	P	phytoalexin biosynthetic process	8	12	0.021	0.41
GO:0052314	P	phytoalexin metabolic process	8	12	0.021	0.41
GO:0009700	P	indole phytoalexin biosynthetic process	8	12	0.021	0.41
GO:0046217	P	indole phytoalexin metabolic process	8	12	0.021	0.41
GO:0061025	P	membrane fusion	82	275	0.022	0.42
GO:0006944	P	cellular membrane fusion	82	275	0.022	0.42
GO:0018193	P	peptidyl-amino acid modification	167	610	0.022	0.42
GO:0045017	P	glycerolipid biosynthetic process	62	200	0.024	0.45
GO:0043094	P	cellular metabolic compound salvage	58	185	0.024	0.45
GO:0042548	P	regulation of photosynthesis, light reaction	10	18	0.025	0.47
GO:0010025	P	wax biosynthetic process	10	18	0.025	0.47
GO:0046688	P	response to copper ion	11	21	0.025	0.48
GO:0071470	P	cellular response to osmotic stress	13	27	0.025	0.48
GO:0052541	P	plant-type cell wall cellulose metabolic process	12	24	0.025	0.48
GO:0010206	P	photosystem II repair	7	10	0.026	0.49
GO:0030091	P	protein repair	7	10	0.026	0.49
GO:0009581	P	detection of external stimulus	23	60	0.027	0.51
GO:0010043	P	response to zinc ion	23	60	0.027	0.51
GO:0009926	P	auxin polar transport	33	95	0.028	0.52
GO:0042631	P	cellular response to water deprivation	25	67	0.028	0.52
GO:0009853	P	photorespiration	51	161	0.028	0.52
GO:0006323	P	DNA packaging	29	81	0.028	0.52
GO:0030163	P	protein catabolic process	148	540	0.029	0.53
GO:0052543	P	callose deposition in cell wall	19	47	0.029	0.54
GO:0046174	P	polyol catabolic process	8	13	0.029	0.54
GO:0006220	P	pyrimidine nucleotide metabolic process	49	154	0.029	0.54
GO:0002213	P	defense response to insect	15	34	0.029	0.54
GO:0009631	P	cold acclimation	14	31	0.03	0.56
GO:0007047	P	cellular cell wall organization	9	16	0.031	0.57
GO:0010166	P	wax metabolic process	10	19	0.032	0.58
GO:0000462	P	maturation of SSU-rRNA from tricistronic rRNA transcript (SSU-rRNA, 5.8S rRNA, LSU-rRNA)	6	8	0.032	0.58
GO:0044247	P	cellular polysaccharide catabolic process	11	22	0.032	0.58
GO:0070417	P	cellular response to cold	11	22	0.032	0.58
GO:0009817	P	defense response to fungus, incompatible interaction	17	41	0.032	0.58
GO:0006354	P	RNA elongation	43	133	0.032	0.59
GO:0048366	P	leaf development	125	451	0.033	0.6
GO:0009749	P	response to glucose stimulus	30	86	0.033	0.6
GO:0006760	P	folic acid and derivative metabolic process	24	65	0.033	0.61
GO:0052386	P	cell wall thickening	19	48	0.034	0.61
GO:0009664	P	plant-type cell wall organization	104	369	0.035	0.63
GO:0046474	P	glycerophospholipid biosynthetic process	56	183	0.036	0.65
GO:0052317	P	camalexin metabolic process	7	11	0.036	0.65
GO:0010120	P	camalexin biosynthetic process	7	11	0.036	0.65
GO:0010143	P	cutin biosynthetic process	7	11	0.036	0.65
GO:0006888	P	ER to Golgi vesicle-mediated transport	35	105	0.037	0.66
GO:0040007	P	growth	247	949	0.037	0.66
GO:0042401	P	cellular biogenic amine biosynthetic process	20	52	0.037	0.66
GO:0006855	P	multidrug transport	26	73	0.038	0.68
GO:0009759	P	indole glucosinolate biosynthetic process	5	6	0.038	0.68
GO:0016123	P	xanthophyll biosynthetic process	5	6	0.038	0.68
GO:0042257	P	ribosomal subunit assembly	5	6	0.038	0.68
GO:0000028	P	ribosomal small subunit assembly	5	6	0.038	0.68
GO:0000162	P	tryptophan biosynthetic process	12	26	0.038	0.68
GO:0015770	P	sucrose transport	8	14	0.038	0.68
GO:0006221	P	pyrimidine nucleotide biosynthetic process	47	150	0.039	0.68
GO:0046219	P	indolalkylamine biosynthetic process	12	26	0.038	0.68
GO:0009082	P	branched chain family amino acid biosynthetic process	9	17	0.04	0.7
GO:0071472	P	cellular response to salt stress	10	20	0.04	0.7
GO:0006626	P	protein targeting to mitochondrion	35	106	0.04	0.71
GO:0070585	P	protein localization in mitochondrion	35	106	0.04	0.71
GO:0009791	P	post-embryonic development	543	2188	0.041	0.71
GO:0009218	P	pyrimidine ribonucleotide metabolic process	46	147	0.041	0.72
GO:0009220	P	pyrimidine ribonucleotide biosynthetic process	44	140	0.043	0.75
GO:0051258	P	protein polymerization	22	60	0.043	0.75
GO:0030244	P	cellulose biosynthetic process	34	103	0.043	0.75
GO:0019563	P	glycerol catabolic process	6	9	0.045	0.78
GO:0019405	P	alditol catabolic process	6	9	0.045	0.78
GO:0042255	P	ribosome assembly	6	9	0.045	0.78
GO:0010190	P	cytochrome b6f complex assembly	6	9	0.045	0.78
GO:0010555	P	response to mannitol stimulus	6	9	0.045	0.78
GO:0009064	P	glutamine family amino acid metabolic process	21	57	0.045	0.78
GO:0009259	P	ribonucleotide metabolic process	91	323	0.046	0.79
GO:0009965	P	leaf morphogenesis	97	347	0.047	0.8
GO:0070882	P	cellular cell wall organization or biogenesis	102	367	0.047	0.81
GO:0006071	P	glycerol metabolic process	15	37	0.048	0.83
GO:0042816	P	vitamin B6 metabolic process	7	12	0.048	0.83
GO:0042819	P	vitamin B6 biosynthetic process	7	12	0.048	0.83
GO:0006515	P	misfolded or incompletely synthesized protein catabolic process	7	12	0.048	0.83
GO:0009641	P	shade avoidance	8	15	0.05	0.84
GO:0009830	P	cell wall modification during abscission	8	15	0.05	0.84
GO:0015772	P	oligosaccharide transport	8	15	0.05	0.84
GO:0015766	P	disaccharide transport	8	15	0.05	0.84
GO:0000413	P	protein peptidyl-prolyl isomerization	10	21	0.049	0.84
