# Supplementary material for: H3K27me3 demethylases alter HSP22 and HSP17.6C expression in response to recurring heat in Arabidopsis
Source: Nat Commun. 2021 Jun 9;12:3480. doi: 10.1038/s41467-021-23766-w (PMC8190089; doi:10.1038/s41467-021-23766-w)
Supplement: Supplementary file 11 — Supplementary Data 9 [file 41467_2021_23766_MOESM11_ESM.xlsx]

## Sheet: Sheet1
Supplementary Data 9. Measurement of temperature in growth chamber mimicking fluctuating field temperature conditions.
	Control		Tsubetu		Sendai		Nara		Miyazaki		Okinawa
time	temperature	time	temperature	time	temperature	time	temperature	time	temperature	time	temperature
13:00:00	22	13:00:00	32.6	13:00:00	30.5	13:00:00	33	13:00:00	30	13:00:00	30.1
	22		32.6		30.5		33		30		30.1
15:00:00	22	15:00:00	32.6	15:00:00	30.5	15:00:00	33	15:00:00	30	15:00:00	30.1
	22		32.6		30.5		33		30		30.1
17:00:00	22	17:00:00	31.6	17:00:00	31.1	17:00:00	33.1	17:00:00	28.9	17:00:00	30.7
	22		31.6		31.1		33.1		28.9		30.7
19:00:00	22	19:00:00	31.6	19:00:00	31.1	19:00:00	33.1	19:00:00	28.1	19:00:00	30.7
	22		26		30		29.6		28.1		28.9
21:00:00	22	21:00:00	26	21:00:00	30	21:00:00	29.6	21:00:00	28.1	21:00:00	28.9
	22		26		30		29.6		27.6		28.9
23:00:00	22	23:00:00	22	23:00:00	26	23:00:00	27.9	23:00:00	27.6	23:00:00	28.4
	22		22		26		27.9		27.6		28.4
1900-01-01 01:00:00	22	1900-01-01 01:00:00	22	1900-01-01 01:00:00	26	1900-01-01 01:00:00	27.9	1900-01-01 01:00:00	27.7	1900-01-01 01:00:00	28.4
	22		20.1		25.7		26.9		27.7		27.7
1900-01-01 03:00:00	22	1900-01-01 03:00:00	20.1	1900-01-01 03:00:00	25.7	1900-01-01 03:00:00	26.9	1900-01-01 03:00:00	27.7	1900-01-01 03:00:00	27.7
	22		20.1		25.7		26.9		27.8		27.7
1900-01-01 05:00:00	22	1900-01-01 05:00:00	19.5	1900-01-01 05:00:00	25.4	1900-01-01 05:00:00	25.9	1900-01-01 05:00:00	27.8	1900-01-01 05:00:00	26.4
	22		19.5		25.4		25.9		27.8		26.4
1900-01-01 07:00:00	22	1900-01-01 07:00:00	19.5	1900-01-01 07:00:00	25.4	1900-01-01 07:00:00	25.9	1900-01-01 07:00:00	28.3	1900-01-01 07:00:00	26.4
	22		25.3		26.4		27.7		28.3		26.3
1900-01-01 09:00:00	22	1900-01-01 09:00:00	25.3	1900-01-01 09:00:00	26.4	1900-01-01 09:00:00	27.7	1900-01-01 09:00:00	28.3	1900-01-01 09:00:00	26.3
	22		25.3		26.4		27.7		30.1		26.3
1900-01-01 11:00:00	22	1900-01-01 11:00:00	31.8	1900-01-01 11:00:00	31.8	1900-01-01 11:00:00	32.7	1900-01-01 11:00:00	30.1	1900-01-01 11:00:00	28
	22		31.8		31.8		32.7		30.1		28
1900-01-01 13:00:00	22	1900-01-01 13:00:00	31.8	1900-01-01 13:00:00	31.8	1900-01-01 13:00:00	32.7	1900-01-01 13:00:00	29.7	1900-01-01 13:00:00	28
	22		34.1		29.8		33.8		29.7		28.5
15:00:00	22	15:00:00	34.1	15:00:00	29.8	15:00:00	33.8	15:00:00	29.7	15:00:00	28.5
	22		34.1		29.8		33.8		29.1		28.5
17:00:00	22	17:00:00	32.6	17:00:00	27.9	17:00:00	35.5	17:00:00	29.1	17:00:00	27.6
	22		32.6		27.9		35.5		29.1		27.6
19:00:00	22	19:00:00	32.6	19:00:00	27.9	19:00:00	35.5	19:00:00	28	19:00:00	27.6
	22		26.7		24.1		31.4		28		26.9
21:00:00	22	21:00:00	26.7	21:00:00	24.1	21:00:00	31.4	21:00:00	28	21:00:00	26.9
	22		26.7		24.1		31.4		28.7		26.9
23:00:00	22	23:00:00	24.8	23:00:00	24.1	23:00:00	29	23:00:00	28.7	23:00:00	28
	22		24.8		24.1		29		28.7		28
1900-01-01 01:00:00	22	1900-01-01 01:00:00	24.8	1900-01-01 01:00:00	24.1	1900-01-01 01:00:00	29	1900-01-01 01:00:00	28.8	1900-01-01 01:00:00	28
	22		23.1		23.3		28.6		28.8		25
1900-01-01 03:00:00	22	1900-01-01 03:00:00	23.1	1900-01-01 03:00:00	23.3	1900-01-01 03:00:00	28.6	1900-01-01 03:00:00	28.8	1900-01-01 03:00:00	25
	22		23.1		23.3		28.6		28.9		25
1900-01-01 05:00:00	22	1900-01-01 05:00:00	21.6	1900-01-01 05:00:00	22.7	1900-01-01 05:00:00	26.3	1900-01-01 05:00:00	28.9	1900-01-01 05:00:00	25.9
	22		21.6		22.7		26.3		28.9		25.9
1900-01-01 07:00:00	22	1900-01-01 07:00:00	21.6	1900-01-01 07:00:00	22.7	1900-01-01 07:00:00	26.3	1900-01-01 07:00:00	29.2	1900-01-01 07:00:00	25.9
	22		27.6		23.8		27		29.2		27
1900-01-01 09:00:00	22	1900-01-01 09:00:00	27.6	1900-01-01 09:00:00	23.8	1900-01-01 09:00:00	27	1900-01-01 09:00:00	29.2	1900-01-01 09:00:00	27
	22		25.8		23.8		27		29.2		27
1900-01-01 11:00:00	22	1900-01-01 11:00:00	25.8	1900-01-01 11:00:00	26	1900-01-01 11:00:00	27.5	1900-01-01 11:00:00	29.2	1900-01-01 11:00:00	27.8
	22		25.8		26		27.5		29.2		27.8
1900-01-01 13:00:00	22	1900-01-01 13:00:00	18.7	1900-01-01 13:00:00	26	1900-01-01 13:00:00	27.5	1900-01-01 13:00:00	29.1	1900-01-01 13:00:00	27.8
	22		18.7		27.2		26.9		29.1		29.5
15:00:00	22	15:00:00	18.7	15:00:00	27.2	15:00:00	26.9	15:00:00	29.1	15:00:00	29.5
	22		18.5		27.2		26.9		26.4		29.5
17:00:00	22	17:00:00	18.5	17:00:00	25.4	17:00:00	26.6	17:00:00	26.4	17:00:00	27.7
	22		18.5		25.4		26.6		26.4		27.7
19:00:00	22	19:00:00	17.9	19:00:00	25.4	19:00:00	26.6	19:00:00	26.5	19:00:00	27.7
	22		17.9		24.9		25.7		26.5		27.4
21:00:00	22	21:00:00	17.9	21:00:00	24.9	21:00:00	25.7	21:00:00	26.5	21:00:00	27.4
	22		17.2		24.9		25.7		27.6		27.4
23:00:00	22	23:00:00	17.2	23:00:00	24.7	23:00:00	25.3	23:00:00	27.6	23:00:00	24.9
	22		17.2		24.7		25.3		27.6		24.9
1900-01-01 01:00:00	22	1900-01-01 01:00:00	17.3	1900-01-01 01:00:00	24.7	1900-01-01 01:00:00	25.3	1900-01-01 01:00:00	28.2	1900-01-01 01:00:00	24.9
	22		17.3		24.7		25.3		28.2		25
1900-01-01 03:00:00	22	1900-01-01 03:00:00	17.3	1900-01-01 03:00:00	24.7	1900-01-01 03:00:00	25.3	1900-01-01 03:00:00	28.2	1900-01-01 03:00:00	25
	22		17.2		24.7		25.3		26.3		25
1900-01-01 05:00:00	22	1900-01-01 05:00:00	17.2	1900-01-01 05:00:00	25	1900-01-01 05:00:00	25.7	1900-01-01 05:00:00	26.3	1900-01-01 05:00:00	26.7
	22		17.2		25		25.7		26.3		26.7
1900-01-01 07:00:00	22	1900-01-01 07:00:00	17.9	1900-01-01 07:00:00	25.8	1900-01-01 07:00:00	25.7	1900-01-01 07:00:00	25.9	1900-01-01 07:00:00	26.7
	22		17.9		25.8		25.7		25.9		27.4
1900-01-01 09:00:00	22	1900-01-01 09:00:00	17.9	1900-01-01 09:00:00	25.8	1900-01-01 09:00:00	25.7	1900-01-01 09:00:00	25.9	1900-01-01 09:00:00	27.4
	22		19.3		28.6		25.7		26		27.4
1900-01-01 11:00:00	22	1900-01-01 11:00:00	19.3	1900-01-01 11:00:00	28.6	1900-01-01 11:00:00	27.4	1900-01-01 11:00:00	26	1900-01-01 11:00:00	28.8
	22		19.3		28.6		27.4		26		28.8
1900-01-01 13:00:00	22	1900-01-01 13:00:00	22.1	1900-01-01 13:00:00	26.5	1900-01-01 13:00:00	27.4	1900-01-01 13:00:00	26.6	1900-01-01 13:00:00	28.8
	22		22.1		26.5		24.7		26.6		27.8
15:00:00	22	15:00:00	22.1	15:00:00	26.5	15:00:00	24.7	15:00:00	26.6	15:00:00	27.8
	22		21.7		27.2		24.7		26.1		27.8
17:00:00	22	17:00:00	21.7	17:00:00	27.2	17:00:00	29.9	17:00:00	26.1	17:00:00	28.8
	22		21.7		27.2		29.9		26.1		28.8
19:00:00	22	19:00:00	19.9	19:00:00	25.6	19:00:00	29.9	19:00:00	26.1	19:00:00	28.8
	22		19.9		25.6		27.5		26.1		28.3
21:00:00	22	21:00:00	19.9	21:00:00	25.6	21:00:00	27.5	21:00:00	26.1	21:00:00	28.3
	22		19.3		25.6		27.5		25.7		28.3
23:00:00	22	23:00:00	19.3	23:00:00	25.6	23:00:00	25.4	23:00:00	25.7	23:00:00	27.8
	22		19.3		25.6		25.4		25.7		27.8
1900-01-01 01:00:00	22	1900-01-01 01:00:00	20	1900-01-01 01:00:00	24.6	1900-01-01 01:00:00	25.4	1900-01-01 01:00:00	25.7	1900-01-01 01:00:00	27.8
	22		20		24.6		25.3		25.7		27.7
1900-01-01 03:00:00	22	1900-01-01 03:00:00	20	1900-01-01 03:00:00	24.6	1900-01-01 03:00:00	25.3	1900-01-01 03:00:00	25.7	1900-01-01 03:00:00	27.7
	22		20		23.9		25.3		26.9		27.7
1900-01-01 05:00:00	22	1900-01-01 05:00:00	20	1900-01-01 05:00:00	23.9	1900-01-01 05:00:00	24.9	1900-01-01 05:00:00	26.9	1900-01-01 05:00:00	27.5
	22		20		23.9		24.9		26.9		27.5
1900-01-01 07:00:00	22	1900-01-01 07:00:00	20.3	1900-01-01 07:00:00	24.9	1900-01-01 07:00:00	24.9	1900-01-01 07:00:00	28.3	1900-01-01 07:00:00	27.5
	22		20.3		24.9		25.6		28.3		27.7
1900-01-01 09:00:00	22	1900-01-01 09:00:00	20.3	1900-01-01 09:00:00	24.9	1900-01-01 09:00:00	25.6	1900-01-01 09:00:00	28.3	1900-01-01 09:00:00	27.7
	22		27.3		29.6		30.2		31.3		27.7
1900-01-01 11:00:00	22	1900-01-01 11:00:00	24.1	1900-01-01 11:00:00	29.6	1900-01-01 11:00:00	30.2	1900-01-01 11:00:00	31.3	1900-01-01 11:00:00	30.7
	22		24.1		29.6		30.2		31.3		30.7
1900-01-01 13:00:00	22	1900-01-01 13:00:00	24.1	1900-01-01 13:00:00	30.6	1900-01-01 13:00:00	30.2	1900-01-01 13:00:00	34.3	1900-01-01 13:00:00	30.7
	22		29.5		30.6		32		34.3		31.5
15:00:00	22	15:00:00	29.5	15:00:00	30.6	15:00:00	32	15:00:00	34.3	15:00:00	31.5
	22		29.5		29.5		32		33		31.5
17:00:00	22	17:00:00	29.5	17:00:00	29.5	17:00:00	33	17:00:00	33	17:00:00	31.4
	22		29.5		29.5		33		33		31.4
19:00:00	22	19:00:00	22.5	19:00:00	27.5	19:00:00	33	19:00:00	30.3	19:00:00	31.4
	22		22.5		27.5		30.2		30.3		29
21:00:00	22	21:00:00	22.5	21:00:00	27.5	21:00:00	30.2	21:00:00	30.3	21:00:00	29
	22		20.2		25.2		30.2		28.6		29
23:00:00	22	23:00:00	20.2	23:00:00	25.2	23:00:00	27.8	23:00:00	28.6	23:00:00	28.2
	22		20.2		25.2		27.8		28.6		28.2
1900-01-01 01:00:00	22	1900-01-01 01:00:00	21.1	1900-01-01 01:00:00	25	1900-01-01 01:00:00	27.8	1900-01-01 01:00:00	27.5	1900-01-01 01:00:00	28.2
	22		21.1		25		25.7		27.5		28.1
1900-01-01 03:00:00	22	1900-01-01 03:00:00	21.1	1900-01-01 03:00:00	25	1900-01-01 03:00:00	25.7	1900-01-01 03:00:00	27.5	1900-01-01 03:00:00	28.1
	22		20.4		24.3		25.7		26.9		28.1
1900-01-01 05:00:00	22	1900-01-01 05:00:00	20.4	1900-01-01 05:00:00	24.3	1900-01-01 05:00:00	25.4	1900-01-01 05:00:00	26.9	1900-01-01 05:00:00	27.9
	22		20.4		24.3		25.4		26.9		27.9
1900-01-01 07:00:00	22	1900-01-01 07:00:00	22.3	1900-01-01 07:00:00	27.1	1900-01-01 07:00:00	25.4	1900-01-01 07:00:00	28.4	1900-01-01 07:00:00	27.9
	22		22.3		27.1		25.8		28.4		28.1
1900-01-01 09:00:00	22	1900-01-01 09:00:00	22.3	1900-01-01 09:00:00	27.1	1900-01-01 09:00:00	25.8	1900-01-01 09:00:00	28.4	1900-01-01 09:00:00	28.1
	22		27.4		30.5		25.8		32.3		28.1
1900-01-01 11:00:00	22	1900-01-01 11:00:00	27.4	1900-01-01 11:00:00	30.5	1900-01-01 11:00:00	30.1	1900-01-01 11:00:00	32.3	1900-01-01 11:00:00	31
	22		27.4		30.5		30.1		32.3		31
1900-01-01 13:00:00	22	1900-01-01 13:00:00	30.2	1900-01-01 13:00:00	32.1	1900-01-01 13:00:00	30.1	1900-01-01 13:00:00	33.5	1900-01-01 13:00:00	31
	22		30.2		32.1		32.75		33.5		32.6
15:00:00	22	15:00:00	30.2	15:00:00	32.1	15:00:00	32.97	15:00:00	33.5	15:00:00	32.6
	22		26.3		30.9		32.97		32.7		32.6
17:00:00	22	17:00:00	26.3	17:00:00	30.9	17:00:00	34.405	17:00:00	32.7	17:00:00	32.4
	22		26.3		30.9		34.595		32.7		32.4
19:00:00	22	19:00:00	22.5	19:00:00	28.3	19:00:00	34.47	19:00:00	30.9	19:00:00	32.4
	22		22.5		28.3		32.25		30.9		30
21:00:00	22	21:00:00	22.5	21:00:00	28.3	21:00:00	32.03	21:00:00	30.9	21:00:00	30
	22		22.5		26.2		32		28.5		30
23:00:00	22	23:00:00	22.5	23:00:00	26.2	23:00:00	27.995	23:00:00	28.5	23:00:00	28.6
	22		22.5		26.2		27.81		28.5		28.6
1900-01-01 01:00:00	22	1900-01-01 01:00:00	21.1	1900-01-01 01:00:00	25.2	1900-01-01 01:00:00	27.815	1900-01-01 01:00:00	27.8	1900-01-01 01:00:00	28.6
	22		21.1		25.2		26.655		27.8		27.6
1900-01-01 03:00:00	22	1900-01-01 03:00:00	21.1	1900-01-01 03:00:00	25.2	1900-01-01 03:00:00	26.215	1900-01-01 03:00:00	28.9	1900-01-01 03:00:00	27.6
	22		20.9		24.7		26.25		28.9		27.6
1900-01-01 05:00:00	22	1900-01-01 05:00:00	20.9	1900-01-01 05:00:00	24.7	1900-01-01 05:00:00	26.22	1900-01-01 05:00:00	28.9	1900-01-01 05:00:00	27
	22		20.9		24.7		26.19		28.9		27
1900-01-01 07:00:00	22	1900-01-01 07:00:00	22	1900-01-01 07:00:00	25.8	1900-01-01 07:00:00	26.155	1900-01-01 07:00:00	29.5	1900-01-01 07:00:00	27
	22		22		25.8		26.19		29.5		27.9
1900-01-01 09:00:00	22	1900-01-01 09:00:00	22	1900-01-01 09:00:00	25.8	1900-01-01 09:00:00	26.185	1900-01-01 09:00:00	29.5	1900-01-01 09:00:00	27.9
	22		26.6		28.9		26.155		31.7		27.9
1900-01-01 11:00:00	22	1900-01-01 11:00:00	26.6	1900-01-01 11:00:00	28.9	1900-01-01 11:00:00	26.155	1900-01-01 11:00:00	31.7	1900-01-01 11:00:00	30.6
	22		26.6		28.9		26.155		31.7		30.6
1900-01-01 13:00:00	22	1900-01-01 13:00:00	26.6	1900-01-01 13:00:00	28.9	1900-01-01 13:00:00	26.155	1900-01-01 13:00:00	31.7	1900-01-01 13:00:00	30.6
