# Supplementary material for: H3K27me3 demethylases alter HSP22 and HSP17.6C expression in response to recurring heat in Arabidopsis
Source: Nat Commun. 2021 Jun 9;12:3480. doi: 10.1038/s41467-021-23766-w (PMC8190089; doi:10.1038/s41467-021-23766-w)
Supplement: Supplementary file 12 — Supplementary Data 10 [file 41467_2021_23766_MOESM12_ESM.xlsx]

## Sheet: Sheet1
Supplementary Data 10. Summary of RNA-seq results in wild type and jmjq mutants under the Nara condition
		Gene description						q-value(FDR)			Sample
Gene name	gene_id	AGI..blast.subject.	Type	Short.description	gene.alias	NormalizationGroup	NA.	q_value(all)	WTNara_1	WTNara_2	WTNara_3	jmjqNara_1	jmjqNara_2	jmjqNara_3
AT1G01010	AT1G01010	AT1G01010.1	protein_coding	NAC domain containing protein 1	ANAC001, NAC001	data	31	1	2.18473	2.01951	1.26697	1.69447	3.36822	1.30309
AT1G01020	AT1G01020	AT1G01020.1	protein_coding	Arv1-like protein	ARV1	data	32	1	28.6461	27.7845	24.0322	22.9269	26.7214	25.2407
AT1G01030	AT1G01030	AT1G01030.1	protein_coding	AP2/B3-like transcriptional factor family protein	NGA3	data	33	0.0231593	2.36439	3.80722	3.62136	7.20691	4.89444	4.12266
AT1G01040	AT1G01040	AT1G01040.1	protein_coding	dicer-like 1	ASU1, ATDCL1, CAF, DCL1, EMB60, EMB76, SIN1, SUS1	data	34	0.0380775	12.861	12.6066	12.6664	10.1688	9.07664	10.0823
AT1G01050	AT1G01050	AT1G01050.1	protein_coding	pyrophosphorylase 1	AtPPa1, PPa1	data	35	1	118.105	115.611	120.96	119.05	110.558	108.923
AT1G01060	AT1G01060	AT1G01060.1	protein_coding	Homeodomain-like superfamily protein	LHY, LHY1	data	36	0.571361	2.92106	2.57358	1.73983	1.56328	1.81498	2.18803
AT1G01070	AT1G01070	AT1G01070.1	protein_coding	nodulin MtN21 /EamA-like transporter family protein	UMAMIT28	data	37	1	9.03174	8.60937	10.2462	10.4792	7.7973	8.73143
AT1G01080	AT1G01080	AT1G01080.1	protein_coding	RNA-binding (RRM/RBD/RNP motifs) family protein	NA	data	38	1	33.7153	38.2673	46.0475	36.2706	33.3094	40.454
AT1G01090	AT1G01090	AT1G01090.1	protein_coding	pyruvate dehydrogenase E1 alpha	PDH-E1 ALPHA	data	39	0.70241	117.136	125.842	123.183	134.289	116.681	134.318
AT1G01100	AT1G01100	AT1G01100.1	protein_coding	60S acidic ribosomal protein family	NA	data	40	1	652.862	608.67	577.279	597.296	580.258	587.142
AT1G01110	AT1G01110	AT1G01110.1	protein_coding	IQ-domain 18	IQD18	data	41	0.873474	7.35562	6.84938	6.48816	6.38242	4.68596	7.01593
AT1G01120	AT1G01120	AT1G01120.1	protein_coding	3-ketoacyl-CoA synthase 1	KCS1	data	42	2.32e-25	59.781	64.4845	64.4254	27.3665	30.4554	24.0867
AT1G01130	AT1G01130	AT1G01130.1	protein_coding		NA	data	43	0.705715	3.4377	2.92027	4.64144	2.6146	2.85003	3.35169
AT1G01140	AT1G01140	AT1G01140.1	protein_coding	CBL-interacting protein kinase 9	CIPK9, PKS6, SnRK3.12	data	44	0.0654125	33.1256	34.695	29.6687	37.1779	38.2307	37.427
AT1G01160	AT1G01160	AT1G01160.1	protein_coding	GRF1-interacting factor 2	GIF2	data	46	0.40193	45.1173	39.0399	35.5649	43.3009	45.8976	41.4383
AT1G01170	AT1G01170	AT1G01170.1	protein_coding	Protein of unknown function (DUF1138)	NA	data	47	0.0338865	110.437	113.874	112.572	120.749	139.663	135.476
AT1G01180	AT1G01180	AT1G01180.1	protein_coding	S-adenosyl-L-methionine-dependent methyltransferases superfamily protein	NA	data	48	0.000246838	11.5469	12.8185	12.2786	15.7426	22.4476	17.4807
AT1G01200	AT1G01200	AT1G01200.1	protein_coding	RAB GTPase homolog A3	ATRAB-A3, ATRABA3, RABA3	data	50	1	2.13302	2.16839	2.11871	2.45797	1.36509	1.72203
AT1G01210	AT1G01210	AT1G01210.1	protein_coding	DNA-directed RNA polymerase, subunit M, archaeal	NA	data	51	1	35.1802	33.4497	31.5896	36.4673	32.954	33.1719
AT1G01220	AT1G01220	AT1G01220.1	protein_coding	L-fucokinase/GDP-L-fucose pyrophosphorylase	AtFKGP, FKGP	data	52	0.0357768	19.413	16.4784	15.1076	14.7438	11.6363	12.5443
AT1G01225	AT1G01225	NA	NA	NA	NA	data	NA	1	6.60163	5.90645	5.26177	5.9639	5.05683	5.11657
AT1G01230	AT1G01230	AT1G01230.1	protein_coding	ORMDL family protein	NA	data	53	1.84e-12	23.4764	22.0087	26.2954	42.1065	42.9243	38.3815
AT1G01240	AT1G01240	AT1G01240.1	protein_coding		NA	data	54	1.3e-05	14.2818	14.7653	16.4919	21.1511	25.8602	21.6804
AT1G01250	AT1G01250	AT1G01250.1	protein_coding	Integrase-type DNA-binding superfamily protein	NA	data	55	0.0212776	0.8394	1.3377	1.44544	2.59472	1.57702	2.51542
AT1G01260	AT1G01260	AT1G01260.1	protein_coding	basic helix-loop-helix (bHLH) DNA-binding superfamily protein	JAM2	data	56	1	10.3234	10.8211	11.7003	12.6523	10.6179	10.7745
AT1G01290	AT1G01290	AT1G01290.1	protein_coding	cofactor of nitrate reductase and xanthine dehydrogenase 3	CNX3	data	58	0.679852	7.30428	6.28494	4.65656	5.7329	5.31027	4.17378
AT1G01300	AT1G01300	AT1G01300.1	protein_coding	Eukaryotic aspartyl protease family protein	NA	data	59	0.0552994	41.4694	37.8926	35.4034	33.6996	29.1574	31.2032
AT1G01310	AT1G01310	AT1G01310.1	protein_coding	CAP (Cysteine-rich secretory proteins, Antigen 5, and Pathogenesis-related 1 protein) superfamily protein	NA	data	60	0.161257	0.149013	0	0	0.05804	0.166198	0.525282
AT1G01320	AT1G01320	AT1G01320.1	protein_coding	Tetratricopeptide repeat (TPR)-like superfamily protein	NA	data	61	1	123.866	127.933	120.968	121.454	108.722	124.467
AT1G01340	AT1G01340	AT1G01340.1	protein_coding	cyclic nucleotide gated channel 10	ACBK1, ATCNGC10, CNGC10	data	62	1	1.03767	1.15639	1.2071	1.16551	1.45077	1.25146
AT1G01350	AT1G01350	AT1G01350.1	protein_coding	Zinc finger (CCCH-type/C3HC4-type RING finger) family protein	NA	data	63	0.257132	24.7006	24.3917	21.9401	21.1401	21.375	17.8677
AT1G01360	AT1G01360	AT1G01360.1	protein_coding	regulatory component of ABA receptor 1	PYL9, RCAR1	data	64	0.014001	9.07535	7.0167	8.04081	9.82508	11.2519	11.5112
AT1G01370	AT1G01370	AT1G01370.1	protein_coding	Histone superfamily protein	CENH3, HTR12	data	65	1	3.61454	4.40878	2.40432	4.50056	2.85307	3.54649
AT1G01380	AT1G01380	AT1G01380.1	protein_coding	Homeodomain-like superfamily protein	ETC1	data	66	1	3.17703	2.73689	3.08956	3.39538	3.73856	2.50673
AT1G01390	AT1G01390	AT1G01390.1	protein_coding	UDP-Glycosyltransferase superfamily protein	NA	data	67	0.486411	1.33492	1.90812	1.57036	0.986208	1.0736	1.45954
AT1G01420	AT1G01420	AT1G01420.1	protein_coding	UDP-glucosyl transferase 72B3	UGT72B3	data	70	0.188363	5.59949	5.60306	6.6599	6.72493	7.72241	7.47967
AT1G01430	AT1G01430	AT1G01430.1	protein_coding	TRICHOME BIREFRINGENCE-LIKE 25	TBL25	data	71	0.00150257	58.7411	53.5977	68.2526	79.3867	78.8672	77.1481
AT1G01440	AT1G01440	AT1G01440.1	protein_coding	Protein of unknown function (DUF3133)	NA	data	72	1	4.42197	3.17716	3.45203	3.62758	4.44508	3.39798
AT1G01448	AT1G01448	NA	NA	NA	NA	data	NA	0.46176	10.1428	8.57186	8.12544	8.31666	7.01463	7.16546
AT1G01470	AT1G01470	AT1G01470.1	protein_coding	Late embryogenesis abundant protein	LEA14, LSR3	data	75	0.274698	66.8718	68.1365	71.2439	78.1877	78.2496	70.2443
AT1G01480	AT1G01480	AT1G01480.1	protein_coding	1-amino-cyclopropane-1-carboxylate synthase 2	ACS2, AT-ACC2	data	76	1	1.59055	0.596298	0.846433	0.64059	1.12079	0.519574
AT1G01490	AT1G01490	AT1G01490.1	protein_coding	Heavy metal transport/detoxification superfamily protein	NA	data	77	0.0781472	67.4646	62.4517	69.7609	77.6863	82.3128	70.7355
AT1G01500	AT1G01500	AT1G01500.1	protein_coding	Erythronate-4-phosphate dehydrogenase family protein	NA	data	78	7.6e-05	10.9416	12.4618	10.5977	18.0066	14.7844	16.9758
AT1G01510	AT1G01510	AT1G01510.1	protein_coding	NAD(P)-binding Rossmann-fold superfamily protein	AN, DOQ	data	79	1	24.6154	24.287	23.4408	25.4006	24.6094	23.1099
AT1G01520	AT1G01520	AT1G01520.1	protein_coding	Homeodomain-like superfamily protein	ASG4	data	80	1	0.395479	0.297585	0.17832	0.172177	0.247014	0.258998
AT1G01540	AT1G01540	AT1G01540.1	protein_coding	Protein kinase superfamily protein	NA	data	82	0.00322817	60.5522	64.7892	58.5656	50.5101	47.7891	45.4047
AT1G01550	AT1G01550	AT1G01550.1	protein_coding	Protein of unknown function (DUF793)	BPS1	data	83	1	112.393	122.732	120.846	121.506	123.973	109.827
AT1G01560	AT1G01560	AT1G01560.1	protein_coding	MAP kinase 11	ATMPK11, MPK11	data	84	1	0.0976032	0	0.302263	0.0562732	0.039845	0.155472
AT1G01570	AT1G01570	AT1G01570.1	protein_coding	Protein of unknown function (DUF604)	NA	data	85	1	2.38722	1.34562	1.33144	1.69783	1.49407	1.83213
AT1G01580	AT1G01580	AT1G01580.1	protein_coding	ferric reduction oxidase 2	ATFRO2, FRD1, FRO2	data	86	1	2.16109	13.4364	6.98201	6.20141	11.1473	2.8037
AT1G01600	AT1G01600	AT1G01600.1	protein_coding	cytochrome P450, family 86, subfamily A, polypeptide 4	CYP86A4	data	88	0.292856	7.54443	6.80366	8.30478	6.01627	6.05302	6.05552
AT1G01610	AT1G01610	AT1G01610.1	protein_coding	glycerol-3-phosphate acyltransferase 4	ATGPAT4, GPAT4	data	89	0.158997	48.8162	46.5058	47.6515	39.8372	44.5747	35.1714
AT1G01620	AT1G01620	AT1G01620.1	protein_coding	plasma membrane intrinsic protein 1C	PIP1;3, PIP1C, TMP-B	data	90	0.0135463	613.013	619.518	670.548	741.975	836.12	719.151
AT1G01630	AT1G01630	AT1G01630.1	protein_coding	Sec14p-like phosphatidylinositol transfer family protein	NA	data	91	0.83142	49.5718	48.1275	48.7464	41.6529	50.3665	40.959
AT1G01640	AT1G01640	AT1G01640.1	protein_coding	BTB/POZ domain-containing protein	NA	data	92	1	16.6456	14.2529	14.4862	15.6951	13.907	12.809
AT1G01650	AT1G01650	AT1G01650.1	protein_coding	SIGNAL PEPTIDE PEPTIDASE-LIKE 4	ATSPPL4, SPPL4	data	93	0.729863	12.2132	13.2064	11.9205	11.5181	9.94908	11.6773
AT1G01690	AT1G01690	AT1G01690.1	protein_coding	putative recombination initiation defects 3	ATPRD3, PRD3	data	97	0.227538	5.96143	5.91297	5.76031	4.79624	5.23086	3.12673
AT1G01700	AT1G01700	AT1G01700.1	protein_coding	RHO guanyl-nucleotide exchange factor 2	ATROPGEF2, ROPGEF2	data	98	0.928368	0.297052	0.336194	0.728987	0.350508	0.414984	0.155262
AT1G01710	AT1G01710	AT1G01710.1	protein_coding	Acyl-CoA thioesterase family protein	NA	data	99	0.0248387	15.9387	16.3474	15.1034	19.2604	18.0445	20.6965
AT1G01720	AT1G01720	AT1G01720.1	protein_coding	NAC (No Apical Meristem) domain transcriptional regulator superfamily protein	ANAC002, ATAF1	data	100	8e-19	19.1369	18.3926	17.3606	35.2487	32.3447	33.2119
AT1G01725	AT1G01725	NA	NA	NA	NA	data	NA	0.0621743	12.2858	11.5195	10.657	13.5785	13.9997	14.0895
AT1G01730	AT1G01730	AT1G01730.1	protein_coding		NA	data	101	0.179665	17.7541	18.0661	17.8891	20.479	21.655	19.0279
AT1G01740	AT1G01740	AT1G01740.1	protein_coding	Protein kinase protein with tetratricopeptide repeat domain	BSK4	data	102	0.600072	0.545989	0.448397	0.423247	0.644241	0.581265	0.785858
AT1G01750	AT1G01750	AT1G01750.1	protein_coding	actin depolymerizing factor 11	ADF11	data	103	0.85929	15.3828	14.467	13.4311	15.6774	11.7699	11.4277
AT1G01770	AT1G01770	AT1G01770.1	protein_coding		NA	data	105	1	14.5984	13.4771	11.5185	14.7731	11.5862	12.5641
AT1G01780	AT1G01780	AT1G01780.1	protein_coding	GATA type zinc finger transcription factor family protein	PLIM2b	data	106	0.344961	35.7926	29.8262	32.9371	30.8088	28.7781	25.3613
AT1G01790	AT1G01790	AT1G01790.1	protein_coding	K+ efflux antiporter 1	ATKEA1, KEA1	data	107	8.07e-05	10.8272	10.8595	10.5348	15.5447	14.2514	17.9168
AT1G01800	AT1G01800	AT1G01800.1	protein_coding	NAD(P)-binding Rossmann-fold superfamily protein	NA	data	108	0.433841	57.2459	58.3101	55.4328	61.8336	60.2855	60.9645
AT1G01810	AT1G01810	AT1G01810.1	protein_coding		NA	data	109	1	4.72202	5.35254	3.08921	4.57292	3.78002	3.71632
AT1G01820	AT1G01820	AT1G01820.1	protein_coding	peroxin 11c	PEX11C	data	110	3.88e-05	41.4868	42.0032	43.3229	55.121	55.7498	56.1913
AT1G01830	AT1G01830	AT1G01830.1	protein_coding	ARM repeat superfamily protein	NA	data	111	1	5.30221	4.89187	5.68666	6.31526	4.68177	4.53613
AT1G01840	AT1G01840	AT1G01840.1	protein_coding		NA	data	112	0.211759	4.66737	3.98489	4.92609	6.15511	5.52624	5.18215
AT1G01860	AT1G01860	AT1G01860.1	protein_coding	Ribosomal RNA adenine dimethylase family protein	PFC1	data	113	0.164118	11.7162	10.1734	8.40002	12.1195	12.2898	11.821
AT1G01880	AT1G01880	AT1G01880.1	protein_coding	5'-3' exonuclease family protein	NA	data	114	1	2.73233	2.43156	2.84377	3.22402	2.44961	2.926
AT1G01900	AT1G01900	AT1G01900.1	protein_coding	subtilase family protein	ATSBT1.1, SBTI1.1	data	115	1.1e-07	8.94087	9.01872	8.54742	4.99787	4.75938	4.37312
AT1G01910	AT1G01910	AT1G01910.1	protein_coding	P-loop containing nucleoside triphosphate hydrolases superfamily protein	NA	data	116	1	18.0493	19.1701	17.5838	19.9928	18.3596	18.1449
AT1G01920	AT1G01920	AT1G01920.1	protein_coding	SET domain-containing protein	NA	data	117	1	23.1126	20.5095	18.0806	19.5584	18.3523	19.6964
AT1G01930	AT1G01930	AT1G01930.1	protein_coding	zinc finger protein-related	NA	data	118	1	9.58203	9.50117	9.14858	8.71501	10.5076	8.83639
AT1G01940	AT1G01940	AT1G01940.1	protein_coding	Cyclophilin-like peptidyl-prolyl cis-trans isomerase family protein	NA	data	119	4.11e-12	84.7616	99.1774	67.6278	42.5254	46.0428	36.2816
AT1G01950	AT1G01950	AT1G01950.1	protein_coding	armadillo repeat kinesin 2	ARK2, AtKINUb	data	120	0.0474397	11.8043	13.3385	11.5343	9.63807	9.61788	8.89915
AT1G01960	AT1G01960	AT1G01960.1	protein_coding	SEC7-like guanine nucleotide exchange family protein	EDA10	data	121	1	25.2308	26.0056	20.5422	26.8824	25.0368	22.5938
AT1G01970	AT1G01970	AT1G01970.1	protein_coding	Tetratricopeptide repeat (TPR)-like superfamily protein	NA	data	122	1.63e-05	10.5891	11.611	12.6965	16.9865	16.8535	18.9463
AT1G01990	AT1G01990	AT1G01990.1	protein_coding		NA	data	124	0.166017	20.9367	23.4535	23.9402	27.238	24.4154	26.6758
AT1G02000	AT1G02000	AT1G02000.1	protein_coding	UDP-D-glucuronate 4-epimerase 2	GAE2	data	125	1	8.53043	10.2873	10.9742	8.47536	10.1712	9.25358
AT1G02010	AT1G02010	AT1G02010.1	protein_coding	secretory 1A	SEC1A	data	126	1	1.73505	1.4558	1.51037	1.69391	1.6581	1.4078
AT1G02020	AT1G02020	AT1G02020.1	protein_coding	nitroreductase family protein	NA	data	127	1	12.009	13.5809	12.7824	12.2266	10.5337	13.3933
AT1G02030	AT1G02030	AT1G02030.1	protein_coding	C2H2-like zinc finger protein	NA	data	128	1	0.198276	0.186754	0.120313	0.410638	0.165656	0
AT1G02050	AT1G02050	AT1G02050.1	protein_coding	Chalcone and stilbene synthase family protein	LAP6, PSKA	data	130	1	5.76386	6.13987	5.15289	6.09435	4.48198	5.75913
AT1G02065	AT1G02065	NA	NA	squamosa promoter binding protein-like 8	SPL8	data	NA	0.601204	2.1797	2.46641	2.48072	2.72919	3.15552	2.55977
AT1G02070	AT1G02070	AT1G02070.1	protein_coding		NA	data	132	0.00623072	0	0.335537	0.361947	0.526159	0.914662	0.890804
AT1G02080	AT1G02080	AT1G02080.1	protein_coding	transcription regulators	NA	data	133	0.233067	42.1041	39.234	36.3431	36.6229	30.3119	33.9238
AT1G02090	AT1G02090	AT1G02090.1	protein_coding	Proteasome component (PCI) domain protein	ATCSN7, COP15, CSN7, FUS5	data	134	2.28e-06	70.8105	72.9019	59.5451	50.4334	43.7157	43.9769
AT1G02100	AT1G02100	AT1G02100.1	protein_coding	Leucine carboxyl methyltransferase	SBI1	data	135	0.544144	43.5988	43.0163	42.6651	42.5533	51.4424	44.9505
AT1G02110	AT1G02110	AT1G02110.1	protein_coding	Protein of unknown function (DUF630 and DUF632)	NA	data	136	0.0511971	12.444	10.4517	14.0465	15.0938	15.2327	16.1647
AT1G02120	AT1G02120	AT1G02120.1	protein_coding	GRAM domain family protein	VAD1	data	137	0.0808397	22.5107	23.1013	20.3685	26.0792	26.639	23.9779
AT1G02130	AT1G02130	AT1G02130.1	protein_coding	RAS 5	ARA-5, ARA5, ATRAB1B, ATRABD2A, RA-5, RABD2A	data	138	0.916855	57.5187	56.0907	52.5627	55.6318	61.3257	54.6412
AT1G02140	AT1G02140	AT1G02140.1	protein_coding	mago nashi family protein	HAP1, MAGO, MEE63	data	139	1	199.189	186.532	180.432	186.366	199.171	162.879
AT1G02145	AT1G02145	NA	NA	homolog of asparagine-linked glycosylation 12, EMS-MUTAGENIZED BRI1(BRASSINOSTEROID INSENSITIVE 1) SUPPRESSOR 4	ALG12, EBS4	data	NA	0.018995	14.0013	12.8952	11.5652	17.9826	15.1097	15.3804
AT1G02150	AT1G02150	AT1G02150.1	protein_coding	Tetratricopeptide repeat (TPR)-like superfamily protein	NA	data	140	0.477458	57.7531	61.1747	60.6962	66.8538	59.5746	66.528
AT1G02160	AT1G02160	AT1G02160.1	protein_coding	Cox19 family protein (CHCH motif)	NA	data	141	0.000248437	34.788	31.3842	27.4006	43.6265	41.2905	38.6103
AT1G02170	AT1G02170	AT1G02170.1	protein_coding	metacaspase 1	ATMC1, AtMCP1b, ATMCPB1, LOL3, MC1, MCP1b	data	142	1	30.0138	33.8516	32.5918	31.5868	31.9149	32.2114
AT1G02180	AT1G02180	AT1G02180.1	protein_coding	ferredoxin-related	NA	data	143	0.531203	10.8764	10.3249	10.3027	9.47252	8.62787	9.09584
AT1G02205	AT1G02205	AT1G02205.1	protein_coding	Fatty acid hydroxylase superfamily	CER1, CER22	data	145	0.00690533	9.98682	11.0459	10.3758	7.83573	7.21872	7.2651
AT1G02220	AT1G02220	AT1G02220.1	protein_coding	NAC domain containing protein 3	ANAC003, NAC003	data	147	2.37e-12	3.56148	2.65849	2.6719	0.813031	0.617377	0.515786
AT1G02260	AT1G02260	AT1G02260.1	protein_coding	Divalent ion symporter	NA	data	150	0.710113	7.0004	7.96194	6.29804	6.25775	5.34829	6.69099
AT1G02270	AT1G02270	AT1G02270.1	protein_coding	Calcium-binding endonuclease/exonuclease/phosphatase family	NA	data	151	0.00691026	17.1884	20.5702	19.7261	14.5058	15.0286	12.3206
AT1G02280	AT1G02280	AT1G02280.1	protein_coding	translocon at the outer envelope membrane of chloroplasts 33	ATTOC33, PPI1, TOC33	data	152	0.770461	120.31	114.759	125.241	122.752	127.983	124.643
AT1G02290	AT1G02290	AT1G02290.1	protein_coding		NA	data	153	1	7.8948	6.45325	6.53712	7.48978	6.62515	6.63731
AT1G02300	AT1G02300	AT1G02300.1	protein_coding	Cysteine proteinases superfamily protein	NA	data	154	0.163533	30.5857	28.5255	23.8901	32.0701	36.3875	28.0608
AT1G02305	AT1G02305	NA	NA	NA	NA	data	NA	0.529056	75.6848	76.2444	85.3052	78.2166	93.0291	85.1877
AT1G02310	AT1G02310	AT1G02310.1	protein_coding	Glycosyl hydrolase superfamily protein	MAN1	data	155	0.712581	0.397375	0.337696	0.241632	0.292202	0.0817952	0.208392
AT1G02330	AT1G02330	AT1G02330.1	protein_coding		NA	data	157	1	32.7863	26.7363	25.0008	27.265	30.1446	26.8746
AT1G02335	AT1G02335	AT1G02335.1	protein_coding	germin-like protein subfamily 2 member 2 precursor	GL22, PDGLP2	data	158	0.376784	14.1457	15.3621	18.6702	21.0883	18.521	15.7841
AT1G02340	AT1G02340	AT1G02340.1	protein_coding	basic helix-loop-helix (bHLH) DNA-binding superfamily protein	FBI1, HFR1, REP1, RSF1	data	159	4.25e-39	11.1861	10.4073	12.3281	33.0522	39.6246	41.9933
AT1G02350	AT1G02350	AT1G02350.1	protein_coding	protoporphyrinogen oxidase-related	NA	data	160	1	2.38727	1.90902	1.94145	1.93346	2.45323	1.67437
AT1G02360	AT1G02360	AT1G02360.1	protein_coding	Chitinase family protein	NA	data	161	0.857103	14.7793	14.2127	18.357	15.7899	13.5572	12.9463
AT1G02370	AT1G02370	AT1G02370.1	protein_coding	Tetratricopeptide repeat (TPR)-like superfamily protein	NA	data	162	1	8.78572	11.149	11.7126	12.2513	8.17431	8.9966
AT1G02380	AT1G02380	AT1G02380.1	protein_coding		NA	data	163	4.41e-38	9.46132	9.07233	8.75647	1.62309	1.31605	1.76538
AT1G02390	AT1G02390	AT1G02390.1	protein_coding	glycerol-3-phosphate acyltransferase 2	ATGPAT2, GPAT2	data	164	0.0306117	1.19045	2.73609	1.94276	0.874635	0.911201	1.09686
AT1G02400	AT1G02400	AT1G02400.1	protein_coding	gibberellin 2-oxidase 6	ATGA2OX4, ATGA2OX6, DTA1, GA2OX6	data	165	0.0514374	5.93567	6.25375	6.12225	1.92832	5.31943	3.12114
AT1G02405	AT1G02405	NA	NA	NA	NA	data	NA	0.193266	0.246491	0.485935	0.423217	0.585318	0.622945	0.89104
AT1G02410	AT1G02410	AT1G02410.1	protein_coding	cytochrome c oxidase assembly protein CtaG / Cox11 family	NA	data	166	1	19.3969	23.3479	21.1368	22.8091	19.6364	20.6631
AT1G02430	AT1G02430	AT1G02430.1	protein_coding	ADP-ribosylation factor D1B	ARFD1B, ATARFD1B	data	168	1	0.586174	0.147754	0.605935	0.458437	0.171978	0.469974
AT1G02450	AT1G02450	NA	NA	, NIM1-interacting 1	NIMIN-1, NIMIN1	data	NA	0.000749421	4.18047	2.80765	1.81501	1.45801	1.19916	0.828862
AT1G02470	AT1G02470	AT1G02470.1	protein_coding	Polyketide cyclase/dehydrase and lipid transport superfamily protein	NA	data	169	1	1.88823	1.64617	1.63657	1.87465	1.57758	1.67445
AT1G02475	AT1G02475	NA	NA	NA	NA	data	NA	0.0301436	44.9539	49.1588	49.0641	52.0417	60.1177	60.0211
AT1G02500	AT1G02500	AT1G02500.1	protein_coding	S-adenosylmethionine synthetase 1	AtSAM1, MAT1, METK1, SAM-1, SAM1	data	171	1	383.842	380.26	406.096	412.837	352.755	366.67
AT1G02520	AT1G02520	AT1G02520.1	protein_coding	P-glycoprotein 11	ABCB11, MDR8, PGP11	data	173	0.849033	1.37188	1.63509	1.18612	1.73949	1.41056	1.79781
AT1G02560	AT1G02560	AT1G02560.1	protein_coding	nuclear encoded CLP protease 5	CLPP5, NCLPP1, NCLPP5	data	177	0.667955	220.998	219.685	248.433	245.611	246.404	235.511
AT1G02570	AT1G02570	AT1G02570.1	protein_coding		NA	data	178	0.00696248	1.69317	0.598025	1.3982	0.466617	0.372095	0.364181
AT1G02610	AT1G02610	AT1G02610.1	protein_coding	RING/FYVE/PHD zinc finger superfamily protein	NA	data	181	3.26e-05	12.764	10.581	14.4401	17.8985	23.8453	19.2943
AT1G02640	AT1G02640	AT1G02640.1	protein_coding	beta-xylosidase 2	ATBXL2, BXL2	data	184	0.838242	33.7831	35.2717	37.161	28.3429	34.8364	32.8426
AT1G02660	AT1G02660	AT1G02660.1	protein_coding	alpha/beta-Hydrolases superfamily protein	NA	data	186	5e-25	32.0252	35.0452	30.2856	10.6923	13.6237	13.449
AT1G02670	AT1G02670	AT1G02670.1	protein_coding	P-loop containing nucleoside triphosphate hydrolases superfamily protein	NA	data	187	1	0.944236	0.898294	0.60495	0.76079	0.95611	0.784751
AT1G02680	AT1G02680	AT1G02680.1	protein_coding	TBP-associated factor 13	TAF13	data	188	0.484208	20.8904	19.5994	17.7023	20.7267	21.8763	20.5238
AT1G02690	AT1G02690	AT1G02690.1	protein_coding	importin alpha isoform 6	IMPA-6	data	189	0.187273	20.1102	21.7048	13.5966	16.1317	12.7863	14.672
AT1G02700	AT1G02700	AT1G02700.1	protein_coding		NA	data	190	1	0.29573	1.42436	0.666375	0.820099	0.413879	0.627308
AT1G02720	AT1G02720	AT1G02720.1	protein_coding	galacturonosyltransferase 5	GATL5	data	192	1	8.23462	8.91544	9.24094	7.71466	6.92157	9.73089
AT1G02730	AT1G02730	AT1G02730.1	protein_coding	cellulose synthase-like D5	ATCSLD5, CSLD5, CSLD5, SOS6	data	193	0.932392	15.8955	14.0337	14.8621	15.0674	9.91015	15.027
AT1G02740	AT1G02740	AT1G02740.1	protein_coding	MRG family protein	NA	data	194	0.0447809	8.68894	8.45432	8.89951	11.047	10.46	10.9893
AT1G02750	AT1G02750	AT1G02750.1	protein_coding	Drought-responsive family protein	NA	data	195	0.0105085	11.6531	13.6135	13.2648	15.3991	16.8446	17.8062
AT1G02770	AT1G02770	AT1G02770.1	protein_coding	Protein of unknown function (DUF626)	NA	data	196	1	0.44624	0.936698	0.362343	0.64433	0.664729	0.733332
AT1G02780	AT1G02780	AT1G02780.1	protein_coding	Ribosomal protein L19e family protein	emb2386	data	197	0.0998124	1127.09	1095.3	1030.39	982.21	884.123	929.344
AT1G02810	AT1G02810	AT1G02810.1	protein_coding	Plant invertase/pectin methylesterase inhibitor superfamily	NA	data	200	0.180967	18.8517	15.1993	13.4469	14.7051	12.7052	9.71588
AT1G02816	AT1G02816	NA	NA	NA	NA	data	NA	0.00300958	28.8804	24.9724	28.9908	18.2698	21.5207	20.4182
AT1G02820	AT1G02820	AT1G02820.1	protein_coding	Late embryogenesis abundant 3 (LEA3) family protein	AtLEA3, LEA3	data	201	0.818375	2.19834	3.49449	3.9064	2.59393	2.45968	2.84296
AT1G02840	AT1G02840	AT1G02840.1	protein_coding	RNA-binding (RRM/RBD/RNP motifs) family protein	At-SR34, ATSRP34, SR1, SR34, SRP34	data	203	0.981353	144.66	131.049	118.134	135.823	131.898	135.949
AT1G02850	AT1G02850	AT1G02850.1	protein_coding	beta glucosidase 11	BGLU11	data	204	4.88e-05	13.7376	11.9558	11.4529	17.5837	17.1938	17.8869
AT1G02860	AT1G02860	AT1G02860.1	protein_coding	SPX (SYG1/Pho81/XPR1) domain-containing protein	BAH1, NLA	data	205	1	29.1367	25.7977	26.2109	25.1789	25.7593	24.7093
AT1G02870	AT1G02870	AT1G02870.1	protein_coding		NA	data	206	0.196273	47.9088	43.778	37.258	51.4223	47.2444	46.2426
AT1G02880	AT1G02880	AT1G02880.1	protein_coding	thiamin pyrophosphokinase1	TPK1	data	207	0.795701	13.1749	13.0794	11.2123	15.5039	13.0353	11.7861
AT1G02890	AT1G02890	AT1G02890.1	protein_coding	AAA-type ATPase family protein	NA	data	208	0.153688	26.3092	30.3907	27.3296	34.4648	33.7092	28.4627
AT1G02900	AT1G02900	AT1G02900.1	protein_coding	rapid alkalinization factor 1	ATRALF1, RALF1, RALFL1	data	209	0.00350592	53.2677	50.6881	48.1436	36.94	40.9621	23.3405
AT1G02910	AT1G02910	AT1G02910.1	protein_coding	tetratricopeptide repeat (TPR)-containing protein	LPA1	data	210	0.00187946	28.3365	28.3527	24.5688	34.8639	33.3596	33.9287
AT1G02920	AT1G02920	AT1G02920.1	protein_coding	glutathione S-transferase 7	ATGST11, ATGSTF7, ATGSTF8, GST11, GSTF7	data	211	1	14.8936	16.08	31.324	10.9576	14.8857	45.6862
AT1G02930	AT1G02930	AT1G02930.1	protein_coding	glutathione S-transferase 6	ATGST1, ATGSTF3, ATGSTF6, ERD11, GST1, GSTF6	data	212	0.505898	8.11086	8.11661	13.0312	6.96379	7.94117	27.3518
AT1G02940	AT1G02940	AT1G02940.1	protein_coding	glutathione S-transferase (class phi) 5	ATGSTF5, GSTF5	data	213	1	0.198526	0.186942	0.120618	0.234251	0.124164	0.104025
AT1G02950	AT1G02950	AT1G02950.1	protein_coding	glutathione S-transferase F4	ATGSTF4, GST31, GSTF4	data	214	0.523473	6.54279	8.00294	5.86691	8.70548	6.75909	8.10561
AT1G02960	AT1G02960	AT1G02960.1	protein_coding		NA	data	215	0.266266	13.4181	12.6799	11.0642	10.0016	11.3511	9.0403
AT1G02970	AT1G02970	AT1G02970.1	protein_coding	WEE1 kinase homolog	ATWEE1, WEE1	data	216	1	1.68682	1.64673	1.63259	1.69413	1.03025	1.77623
AT1G02980	AT1G02980	AT1G02980.1	protein_coding	cullin 2	ATCUL2, CUL2	data	217	0.0548011	0.614087	0.599916	0.363737	0.292312	0.165274	0.155885
AT1G02990	AT1G02990	AT1G02990.1	protein_coding		NA	data	218	1	6.25223	5.1936	5.7552	5.06928	4.80953	6.43588
AT1G03000	AT1G03000	AT1G03000.1	protein_coding	peroxin 6	PEX6	data	219	0.168596	16.5765	16.8686	17.5724	19.6761	17.901	21.4144
AT1G03030	AT1G03030	AT1G03030.1	protein_coding	P-loop containing nucleoside triphosphate hydrolases superfamily protein	NA	data	222	1	15.1444	14.3481	13.6832	13.8608	16.5948	13.7051
AT1G03040	AT1G03040	AT1G03040.1	protein_coding	basic helix-loop-helix (bHLH) DNA-binding superfamily protein	NA	data	223	0.692483	23.9694	23.4647	17.0318	25.8681	22.7235	21.2543
AT1G03050	AT1G03050	AT1G03050.1	protein_coding	ENTH/ANTH/VHS superfamily protein	NA	data	224	1	0	0	0	0	0	0
AT1G03055	AT1G03055	NA	NA	A. thaliana homolog of rice D27, DWARF27	AtD27, D27	data	NA	1	3.96243	3.05672	4.22564	2.67308	3.47733	4.38658
AT1G03060	AT1G03060	AT1G03060.1	protein_coding	Beige/BEACH domain ;WD domain, G-beta repeat protein	SPI	data	225	1	17.6534	16.4786	18.3034	18.826	14.9993	17.8691
AT1G03070	AT1G03070	AT1G03070.1	protein_coding	Bax inhibitor-1 family protein	AtLFG4, LFG4	data	226	0.068268	4.42735	3.75434	4.25155	3.04499	2.82325	2.7724
AT1G03080	AT1G03080	AT1G03080.1	protein_coding	kinase interacting (KIP1-like) family protein	NET1D	data	227	1	35.5973	30.9882	35.5438	36.0543	29.4073	29.044
AT1G03090	AT1G03090	AT1G03090.1	protein_coding	methylcrotonyl-CoA carboxylase alpha chain, mitochondrial / 3-methylcrotonyl-CoA carboxylase 1 (MCCA)	MCCA	data	228	1.06e-11	26.3245	28.5318	30.7896	46.8064	65.5903	53.166
AT1G03100	AT1G03100	AT1G03100.1	protein_coding	Pentatricopeptide repeat (PPR) superfamily protein	NA	data	229	0.944717	2.7335	2.52296	2.97451	2.16531	2.05985	2.77574
AT1G03106	AT1G03106	NA	NA	NA	NA	data	NA	1	0.0986514	0.186904	0.242548	0.234192	0.165823	0.103973
AT1G03110	AT1G03110	AT1G03110.1	protein_coding	Transducin/WD40 repeat-like superfamily protein	AtTRM82, TRM82	data	230	0.384003	14.4701	13.429	12.0961	18.1164	12.1478	15.8855
AT1G03120	AT1G03120	AT1G03120.1	protein_coding	responsive to abscisic acid 28	ATRAB28, RAB28	data	231	0.522727	0.496152	0.63624	0.362343	0.64433	0.497926	1.10156
AT1G03130	AT1G03130	AT1G03130.1	protein_coding	photosystem I subunit D-2	PSAD-2	data	232	0.864914	1228.21	1333.54	1476.91	1300.86	1368.45	1573.47
AT1G03140	AT1G03140	AT1G03140.1	protein_coding	splicing factor Prp18 family protein	NA	data	233	0.762772	41.923	38.1588	40.6641	44.5047	42.7229	39.2274
AT1G03150	AT1G03150	AT1G03150.1	protein_coding	Acyl-CoA N-acyltransferases (NAT) superfamily protein	NA	data	234	0.0558736	43.4283	40.4028	39.3484	34.3414	35.8978	30.4114
AT1G03160	AT1G03160	AT1G03160.1	protein_coding	FZO-like	FZL	data	235	0.166743	8.42004	8.17612	8.82586	10.4606	9.35709	10.6102
AT1G03170	AT1G03170	AT1G03170.1	protein_coding	Protein of unknown function (DUF3049)	FAF2, FTM5	data	236	7.03e-06	3.03558	2.58464	2.24576	1.40277	0.659642	0.67431
AT1G03180	AT1G03180	AT1G03180.1	protein_coding		NA	data	237	0.545767	4.87072	4.5101	3.3301	3.33492	3.73579	3.18708
AT1G03190	AT1G03190	AT1G03190.1	protein_coding	RAD3-like DNA-binding helicase protein	ATXPD, UVH6	data	238	0.808904	7.84747	8.08329	5.80832	6.37384	6.47134	6.11398
AT1G03200	AT1G03200	AT1G03200.1	protein_coding		NA	data	239	0.208376	0.654144	0.37617	0.366942	0.234157	0.207498	0.20915
AT1G03210	AT1G03210	AT1G03210.1	protein_coding	Phenazine biosynthesis PhzC/PhzF protein	NA	data	240	0.181154	6.84211	6.6132	5.61664	8.60341	7.42617	7.21118
AT1G03220	AT1G03220	AT1G03220.1	protein_coding	Eukaryotic aspartyl protease family protein	NA	data	241	1	173.242	182.63	192.959	174.198	189	153.279
AT1G03230	AT1G03230	AT1G03230.1	protein_coding	Eukaryotic aspartyl protease family protein	NA	data	242	0.0809554	39.0282	38.933	33.92	32.5747	25.1112	32.5626
AT1G03250	AT1G03250	AT1G03250.1	protein_coding		NA	data	244	0.605579	13.1331	15.5977	13.6724	15.6143	14.7197	15.8958
AT1G03260	AT1G03260	AT1G03260.1	protein_coding	SNARE associated Golgi protein family	NA	data	245	1	6.00691	6.6942	7.90438	6.54899	7.6925	7.79754
AT1G03270	AT1G03270	AT1G03270.1	protein_coding	CBS domain-containing protein with a domain of unknown function (DUF21)	NA	data	246	1	2.3841	1.56862	1.87658	1.81193	1.61657	2.03926
AT1G03280	AT1G03280	AT1G03280.1	protein_coding	Transcription factor TFIIE, alpha subunit	NA	data	247	0.101065	26.9147	25.8981	23.1668	30.0838	27.3044	30.0267
AT1G03290	AT1G03290	AT1G03290.1	protein_coding		NA	data	248	0.459278	7.39713	6.42955	7.02685	7.55039	8.18179	7.95395
AT1G03310	AT1G03310	AT1G03310.1	protein_coding	debranching enzyme 1	AtBE2, ATISA2, BE2, DBE1, ISA2	data	250	1	15.818	14.5259	17.2737	16.6032	14.6147	17.9716
AT1G03330	AT1G03330	AT1G03330.1	protein_coding	Small nuclear ribonucleoprotein family protein	LSM2	data	252	0.311148	71.5393	65.8896	58.1667	55.555	59.8168	54.207
AT1G03340	AT1G03340	AT1G03340.1	protein_coding		NA	data	253	1	1.43994	1.75954	1.69869	1.87574	1.82855	1.4124
AT1G03350	AT1G03350	AT1G03350.1	protein_coding	BSD domain-containing protein	NA	data	254	0.67769	36.3712	37.3456	37.4325	37.6141	39.3672	40.3704
AT1G03360	AT1G03360	AT1G03360.1	protein_coding	ribosomal RNA processing 4	ATRRP4, RRP4	data	255	0.183182	34.9594	31.2972	27.2307	26.7543	25.0796	26.7462
AT1G03365	AT1G03365	NA	NA	NA	NA	data	NA	0.784735	12.9626	12.2549	13.2779	12.3488	11.204	10.8338
AT1G03370	AT1G03370	AT1G03370.1	protein_coding	C2 calcium/lipid-binding and GRAM domain containing protein	NA	data	256	1	11.0163	10.36	7.851	10.1719	9.62095	9.19077
AT1G03380	AT1G03380	AT1G03380.1	protein_coding	homolog of yeast autophagy 18 (ATG18) G	ATATG18G, ATG18G	data	257	0.00192063	12.2842	14.0542	14.8913	18.8624	17.6839	18.6823
AT1G03400	AT1G03400	AT1G03400.1	protein_coding	2-oxoglutarate (2OG) and Fe(II)-dependent oxygenase superfamily protein	NA	data	259	7.59e-05	7.77311	8.17607	9.46623	12.033	14.1238	13.1325
AT1G03410	AT1G03410	AT1G03410.1	protein_coding	2-oxoglutarate (2OG) and Fe(II)-dependent oxygenase superfamily protein	2A6	data	260	1	11.9186	12.7079	13.3965	12.8119	12.6074	12.1307
AT1G03420	AT1G03420	AT1G03420.1	transposable_element_gene	transposable element gene	Sadhu4-2	data	261	0.227352	7.40251	8.34789	8.07401	10.558	8.68878	9.17426
AT1G03430	AT1G03430	AT1G03430.1	protein_coding	histidine-containing phosphotransfer factor 5	AHP5	data	262	1	19.9651	20.6462	18.7832	18.8876	22.2946	16.0977
AT1G03440	AT1G03440	AT1G03440.1	protein_coding	Leucine-rich repeat (LRR) family protein	NA	data	263	5.42e-06	19.4771	17.7356	19.9594	10.8499	13.312	10.9011
AT1G03445	AT1G03445	AT1G03445.1	protein_coding	Serine/threonine protein phosphatase family protein	BSU1	data	264	0.0524922	1.19118	1.04655	0.479759	1.93558	1.16201	1.88668
AT1G03457	AT1G03457	AT1G03457.1	protein_coding	RNA-binding (RRM/RBD/RNP motifs) family protein	AtBRN2, BRN2	data	265	2.5e-14	11.5863	13.4881	9.88946	3.89492	4.50928	4.68887
AT1G03470	AT1G03470	AT1G03470.1	protein_coding	Kinase interacting (KIP1-like) family protein	NET3A	data	266	1.18e-06	33.1381	31.248	25.6186	18.0809	20.5621	17.8859
AT1G03475	AT1G03475	AT1G03475.1	protein_coding	Coproporphyrinogen III oxidase	ATCPO-I, HEMF1, LIN2	data	267	0.269212	151.893	161.758	158.721	136.797	134.772	142.342
AT1G03495	AT1G03495	AT1G03495.1	protein_coding	HXXXD-type acyl-transferase family protein	NA	data	269	0.29966	0.297043	1.12076	0.966248	0.452973	0	0.513489
AT1G03502	AT1G03502	NA	NA	NA	NA	data	NA	0.587878	0.597124	0.336645	0.241755	0.351214	0.206981	0.155893
AT1G03510	AT1G03510	AT1G03510.1	protein_coding	Tetratricopeptide repeat (TPR)-like superfamily protein	NA	data	270	0.793929	2.73688	1.7214	1.63675	1.93373	1.1607	1.72721
AT1G03520	AT1G03520	AT1G03520.1	protein_coding	Core-2/I-branching beta-1,6-N-acetylglucosaminyltransferase family protein	NA	data	271	1	9.80804	7.78135	6.84161	9.12068	7.90878	7.68898
AT1G03530	AT1G03530	AT1G03530.1	protein_coding	nuclear assembly factor 1	ATNAF1, NAF1	data	272	0.332178	9.38438	9.35695	7.8085	11.8976	10.5568	8.62807
AT1G03540	AT1G03540	AT1G03540.1	protein_coding	Pentatricopeptide repeat (PPR-like) superfamily protein	NA	data	273	1	0.0496376	0.112465	0	0	0.0831719	0
AT1G03550	AT1G03550	AT1G03550.1	protein_coding	Secretory carrier membrane protein (SCAMP) family protein	AtSCAMP4, SCAMP4	data	274	0.825549	6.25926	7.03882	4.84337	5.74072	4.77078	5.22917
AT1G03560	AT1G03560	AT1G03560.1	protein_coding	Pentatricopeptide repeat (PPR-like) superfamily protein	NA	data	275	1	5.40955	5.4977	5.39086	5.49961	5.39529	5.1753
AT1G03590	AT1G03590	AT1G03590.1	protein_coding	Protein phosphatase 2C family protein	NA	data	276	1	14.5939	12.5859	17.9968	16.14	14.6366	16.0997
AT1G03600	AT1G03600	AT1G03600.1	protein_coding	photosystem II family protein	PSB27	data	277	0.124679	297.796	318.834	364.123	355.34	381.844	395.921
AT1G03610	AT1G03610	AT1G03610.1	protein_coding	Protein of unknown function (DUF789)	NA	data	278	0.000202856	24.8794	25.307	28.5747	34.5993	34.1221	38.0884
AT1G03620	AT1G03620	AT1G03620.1	protein_coding	ELMO/CED-12 family protein	NA	data	279	0.998309	4.07498	3.40431	3.57695	2.6881	2.86246	3.97916
AT1G03630	AT1G03630	AT1G03630.1	protein_coding	protochlorophyllide oxidoreductase C	POR C, PORC	data	280	0.172883	186.495	191.428	217.11	163.294	154.623	182.314
AT1G03650	AT1G03650	AT1G03650.1	protein_coding	Acyl-CoA N-acyltransferases (NAT) superfamily protein	NA	data	281	0.00118003	6.11412	5.97903	6.1122	11.3287	11.2862	7.0636
AT1G03660	AT1G03660	AT1G03660.1	protein_coding	Ankyrin-repeat containing protein	NA	data	282	8.58e-06	1.83926	1.75956	1.9427	0.34453	0.827758	0.570758
AT1G03680	AT1G03680	NA	NA	thioredoxin M-type 1, ARABIDOPSIS THIOREDOXIN M-TYPE 1, thioredoxin M-type 1, THIOREDOXIN M-TYPE 1	ATHM1, ATM1, THM1, TRX-M1	data	NA	0.304439	183.73	203.34	235.371	224.506	227.178	246.926
AT1G03687	AT1G03687	AT1G03687.1	protein_coding	DTW domain-containing protein	NA	data	284	1	16.0443	14.9651	13.0805	13.2777	12.6883	14.7004
AT1G03700	AT1G03700	AT1G03700.1	protein_coding	Uncharacterised protein family (UPF0497)	NA	data	285	0.177516	2.23486	1.45632	1.87719	1.3502	1.36678	0.777279
AT1G03710	AT1G03710	AT1G03710.1	protein_coding	Cystatin/monellin superfamily protein	NA	data	286	1.26e-13	0.886079	0.666746	0.716255	3.2835	4.32656	2.93284
AT1G03730	AT1G03730	AT1G03730.1	protein_coding		NA	data	288	1	9.42561	12.4252	12.8605	10.6506	12.9203	9.45691
AT1G03740	AT1G03740	AT1G03740.1	protein_coding	Protein kinase superfamily protein	NA	data	289	1	17.9036	17.7523	15.995	18.1195	19.5256	14.9682
AT1G03750	AT1G03750	AT1G03750.1	protein_coding	switch 2	CHR9	data	290	1	2.33632	3.14349	2.66541	2.86806	2.78137	2.29874
AT1G03760	AT1G03760	AT1G03760.1	protein_coding	Prefoldin chaperone subunit family protein	NA	data	291	0.419459	13.7632	12.0089	13.9526	15.3889	15.4604	13.4777
AT1G03770	AT1G03770	AT1G03770.1	protein_coding	RING 1B	ATRING1B, RING1B	data	292	0.0247495	3.27754	2.61648	2.41946	3.63177	3.98934	4.87466
AT1G03780	AT1G03780	AT1G03780.1	protein_coding	targeting protein for XKLP2	AtTPX2, TPX2	data	293	1	3.03704	1.93824	2.65987	2.21781	1.40271	2.81842
AT1G03790	AT1G03790	AT1G03790.1	protein_coding	Zinc finger C-x8-C-x5-C-x3-H type family protein	AtTZF4, SOM, TZF4	data	294	1	0.197877	0.299125	0.363807	0.0568033	0.0819209	0.471573
AT1G03800	AT1G03800	AT1G03800.1	protein_coding	ERF domain protein 10	ATERF10, ERF10	data	295	1	0.396777	0.261005	0.484883	0.409284	0.164697	0.470783
AT1G03820	AT1G03820	AT1G03820.1	protein_coding		NA	data	297	1.11e-07	36.3408	42.2559	34.2242	24.0932	18.6033	24.4134
AT1G03830	AT1G03830	AT1G03830.1	protein_coding	guanylate-binding family protein	NA	data	298	0.816986	6.95406	7.56126	5.57047	6.49754	4.18366	6.4875
AT1G03840	AT1G03840	AT1G03840.1	protein_coding	C2H2 and C2HC zinc fingers superfamily protein	MGP	data	299	0.210738	3.08117	2.06047	1.50853	1.69214	1.11474	1.51143
AT1G03850	AT1G03850	AT1G03850.1	protein_coding	Glutaredoxin family protein	ATGRXS13, GRXS13	data	300	1	23.307	16.5267	21.7168	19.084	24.6884	19.4636
AT1G03860	AT1G03860	AT1G03860.1	protein_coding	prohibitin 2	ATPHB2, PHB2	data	301	1.83e-07	195.251	199.014	186.177	144.02	135.227	131.665
AT1G03870	AT1G03870	AT1G03870.1	protein_coding	FASCICLIN-like arabinoogalactan 9	FLA9	data	302	1.49e-42	633.108	637.863	653.567	254.156	279.376	245.994
AT1G03900	AT1G03900	AT1G03900.1	protein_coding	non-intrinsic ABC protein 4	ABCI18, ATNAP4, NAP4	data	305	0.0466718	54.7656	54.9155	54.9678	65.0884	68.9711	58.1373
AT1G03905	AT1G03905	NA	NA	ATP-binding cassette I19	ABCI19	data	NA	0.311162	1.78732	2.09605	1.64318	1.34334	1.57668	0.936854
AT1G03910	AT1G03910	AT1G03910.1	protein_coding		CTN	data	306	1	36.5038	35.1368	32.5936	34.592	33.8343	35.1572
AT1G03920	AT1G03920	AT1G03920.1	protein_coding	Protein kinase family protein	NA	data	307	0.790184	2.48291	2.95747	2.18031	1.69294	2.53313	1.98558
AT1G03930	AT1G03930	AT1G03930.1	protein_coding	dual specificity kinase 1	ADK1, CKL9ALPHA, CKL9BETA	data	308	0.41777	12.4397	13.6142	12.9952	14.4598	14.888	14.0229
AT1G03940	AT1G03940	AT1G03940.1	protein_coding	HXXXD-type acyl-transferase family protein	NA	data	309	0.927447	0.240358	0	0	0.0633476	0.122	0.315922
AT1G03950	AT1G03950	AT1G03950.1	protein_coding	vacuolar protein sorting-associated protein 2.3	VPS2.3	data	310	2.85e-06	8.51573	9.41127	9.48932	14.2267	16.0795	13.4969
AT1G03960	AT1G03960	AT1G03960.1	protein_coding	Calcium-binding EF hand family protein	NA	data	311	0.0208551	9.48801	8.74237	7.15319	11.4893	10.0817	11.9441
AT1G03970	AT1G03970	AT1G03970.1	protein_coding	G-box binding factor 4	GBF4	data	312	0.811458	12.6092	12.126	12.302	9.93818	11.6635	11.3424
AT1G03980	AT1G03980	AT1G03980.1	protein_coding	phytochelatin synthase 2	ATPCS2, PCS2	data	313	0.0547263	0.820503	1.12443	0.728221	0.52645	0.37276	0.365019
AT1G04000	AT1G04000	AT1G04000.1	protein_coding		NA	data	315	0.477717	14.327	15.523	12.6287	16.0094	15.9719	14.8362
AT1G04010	AT1G04010	AT1G04010.1	protein_coding	phospholipid sterol acyl transferase 1	ATPSAT1, ERP1, PSAT1	data	316	0.821019	4.92275	3.43192	5.23452	4.73733	5.35804	5.12832
AT1G04020	AT1G04020	AT1G04020.1	protein_coding	breast cancer associated RING 1	ATBARD1, BARD1, ROW1	data	317	1	4.3511	6.27865	5.43927	5.78193	4.46927	6.58477
AT1G04030	AT1G04030	AT1G04030.1	protein_coding		NA	data	318	1	5.57343	5.43322	3.44653	4.37375	5.10686	4.9093
AT1G04040	AT1G04040	AT1G04040.1	protein_coding	HAD superfamily, subfamily IIIB acid phosphatase	NA	data	319	3.28e-09	204.963	198.373	202.892	110.012	140.391	103.746
AT1G04050	AT1G04050	AT1G04050.1	protein_coding	homolog of SU(var)3-9 1	SDG13, SUVR1	data	320	0.933352	3.63109	2.05625	1.87559	1.75208	2.05791	2.35403
AT1G04070	AT1G04070	AT1G04070.1	protein_coding	translocase of outer membrane 22-I	ATTOM22-I, TOM22-I	data	321	0.740602	19.6134	20.4679	18.7852	18.6681	17.6797	16.8849
AT1G04080	AT1G04080	AT1G04080.1	protein_coding	Tetratricopeptide repeat (TPR)-like superfamily protein	PRP39	data	322	0.522567	66.3677	52.3226	50.686	53.5564	45.2356	50.0347
AT1G04090	AT1G04090	AT1G04090.1	protein_coding	Plant protein of unknown function (DUF946)	NA	data	323	0.681628	0.198376	0.299501	0.181431	0.234074	0.332542	0.577308
AT1G04100	AT1G04100	AT1G04100.1	protein_coding	indoleacetic acid-induced protein 10	IAA10	data	324	1	2.67981	2.84273	2.35994	2.51421	3.19804	2.45613
AT1G04110	AT1G04110	AT1G04110.1	protein_coding	Subtilase family protein	AtSDD1, SDD1	data	325	1	1.03792	0.893676	1.02442	1.28359	0.867165	1.04131
AT1G04120	AT1G04120	AT1G04120.1	protein_coding	multidrug resistance-associated protein 5	ABCC5, ATABCC5, ATMRP5, MRP5, MRP5	data	326	0.0116256	40.0279	43.9686	34.9379	34.5599	26.0114	29.6477
AT1G04130	AT1G04130	AT1G04130.1	protein_coding	Tetratricopeptide repeat (TPR)-like superfamily protein	AtTPR2, TPR2	data	327	1	15.3464	15.1915	13.5183	13.5809	14.2666	13.4893
AT1G04140	AT1G04140	AT1G04140.1	protein_coding	Transducin family protein / WD-40 repeat family protein	NA	data	328	0.00070289	42.049	40.1161	37.8733	53.2484	48.203	49.3414
AT1G04160	AT1G04160	AT1G04160.1	protein_coding	myosin XI B	ATXIB, XI-8, XI-B, XIB	data	330	1	1.29075	1.68446	1.0278	1.34576	0.827778	1.46506
AT1G04170	AT1G04170	AT1G04170.1	protein_coding	eukaryotic translation initiation factor 2 gamma subunit	EIF2 GAMMA	data	331	0.481675	96.0179	95.4008	95.1277	90.3722	78.4188	87.8799
AT1G04190	AT1G04190	AT1G04190.1	protein_coding	Tetratricopeptide repeat (TPR)-like superfamily protein	TPR3	data	333	0.017609	36.3483	34.9615	31.4538	44.6743	38.5595	39.9502
AT1G04200	AT1G04200	AT1G04200.1	protein_coding		NA	data	334	1	8.93127	9.23496	6.21786	8.44539	7.2288	7.75862
AT1G04210	AT1G04210	AT1G04210.1	protein_coding	Leucine-rich repeat protein kinase family protein	NA	data	335	0.00581411	23.9745	24.8432	24.1069	20.493	15.4824	18.5333
AT1G04220	AT1G04220	AT1G04220.1	protein_coding	3-ketoacyl-CoA synthase 2	KCS2	data	336	8.46e-09	13.0638	11.8443	12.2769	6.55642	7.15565	5.82835
AT1G04230	AT1G04230	AT1G04230.1	protein_coding	Protein of unknown function (DUF2361)	NA	data	337	1	9.33401	9.64881	10.2343	8.00186	10.4606	8.99583
AT1G04240	AT1G04240	AT1G04240.1	protein_coding	AUX/IAA transcriptional regulator family protein	IAA3, SHY2	data	338	6.34e-06	66.6741	70.1394	65.9244	38.8376	50.3597	44.0146
AT1G04250	AT1G04250	AT1G04250.1	protein_coding	AUX/IAA transcriptional regulator family protein	AXR3, IAA17	data	339	0.0463142	81.2678	75.309	75.4029	59.7801	70.4781	56.1897
AT1G04260	AT1G04260	AT1G04260.1	protein_coding	CAMV movement protein interacting protein 7	MPI7, MPIP7, PRA1.D	data	340	0.516046	25.2243	27.0974	28.2546	24.9012	24.069	22.2488
AT1G04270	AT1G04270	AT1G04270.1	protein_coding	cytosolic ribosomal protein S15	RPS15	data	341	0.154814	687.778	640.481	602.702	581.82	522.514	563.83
AT1G04280	AT1G04280	AT1G04280.1	protein_coding	P-loop containing nucleoside triphosphate hydrolases superfamily protein	NA	data	342	1.29e-10	22.6426	22.4664	23.3111	35.5142	41.4579	35.2917
AT1G04290	AT1G04290	AT1G04290.1	protein_coding	Thioesterase superfamily protein	NA	data	343	0.320902	22.5899	22.4117	19.9292	21.9505	27.563	23.347
AT1G04295	AT1G04295	NA	NA	NA	NA	data	NA	0.325226	1.73729	1.64527	0.781168	2.2855	1.86848	1.67319
AT1G04300	AT1G04300	AT1G04300.1	protein_coding	TRAF-like superfamily protein	NA	data	344	0.00377375	16.2194	16.0043	13.2945	21.0764	23.3936	17.1138
AT1G04310	AT1G04310	AT1G04310.1	protein_coding	ethylene response sensor 2	ERS2	data	345	1	3.82138	3.06326	3.45125	3.86122	2.81947	3.18584
AT1G04330	AT1G04330	AT1G04330.1	protein_coding		NA	data	346	0.93846	0.645189	0.41037	0.422485	0.702399	0.288839	0.943014
AT1G04340	AT1G04340	AT1G04340.1	protein_coding	HR-like lesion-inducing protein-related	NA	data	347	0.0668034	38.4391	36.7346	33.4794	32.27	29.4408	27.9137
AT1G04350	AT1G04350	AT1G04350.1	protein_coding	2-oxoglutarate (2OG) and Fe(II)-dependent oxygenase superfamily protein	NA	data	348	0.796632	12.1064	16.2302	18.6301	15.2202	18.4873	17.7505
AT1G04360	AT1G04360	AT1G04360.1	protein_coding	RING/U-box superfamily protein	NA	data	349	1	5.3152	5.12623	4.29963	4.91712	4.69095	6.07534
AT1G04370	AT1G04370	AT1G04370.1	protein_coding	Ethylene-responsive element binding factor 14	ATERF14, ERF14	data	350	1	0	0	0	0	0	0
AT1G04390	AT1G04390	AT1G04390.1	protein_coding	BTB/POZ domain-containing protein	NA	data	352	0.647485	5.68283	4.36929	3.81689	4.97929	3.10989	3.08139
AT1G04400	AT1G04400	AT1G04400.1	protein_coding	cryptochrome 2	AT-PHH1, ATCRY2, CRY2, FHA, PHH1	data	353	6.27e-05	77.2568	72.7889	72.555	92.852	94.7549	100.875
AT1G04410	AT1G04410	AT1G04410.1	protein_coding	Lactate/malate dehydrogenase family protein	c-NAD-MDH1	data	354	0.466976	528.262	517.571	526.192	484.715	470.263	463.629
AT1G04420	AT1G04420	AT1G04420.1	protein_coding	NAD(P)-linked oxidoreductase superfamily protein	NA	data	355	0.0174329	50.393	52.1154	53.4529	43.0193	40.2546	42.1926
AT1G04425	AT1G04425	NA	NA	NA	NA	data	NA	0.76932	10.4883	8.2699	5.9833	7.60288	5.00801	8.0203
AT1G04430	AT1G04430	AT1G04430.1	protein_coding	S-adenosyl-L-methionine-dependent methyltransferases superfamily protein	NA	data	356	8.08e-09	88.0388	86.4905	85.3768	60.9314	55.2335	58.2934
AT1G04440	AT1G04440	AT1G04440.1	protein_coding	casein kinase like 13	CKL13	data	357	0.714922	44.9742	41.5034	40.8101	40.1108	38.5759	37.1423
AT1G04480	AT1G04480	AT1G04480.1	protein_coding	Ribosomal protein L14p/L23e family protein	NA	data	360	3.85e-06	714.532	661.95	587.067	460.919	478.406	455.291
AT1G04490	AT1G04490	AT1G04490.1	protein_coding	Protein of unknown function (DUF3527)	NA	data	361	1	0.348162	0.111752	0	0.351921	0.12408	0.10392
AT1G04510	AT1G04510	AT1G04510.1	protein_coding	MOS4-associated complex 3A	MAC3A	data	363	1	36.1251	31.7121	31.9247	32.0009	29.7423	32.1626
AT1G04520	AT1G04520	AT1G04520.1	protein_coding	plasmodesmata-located protein 2	PDLP2	data	364	0.142131	13.5317	12.8863	11.2908	11.8442	7.9694	9.72023
AT1G04530	AT1G04530	AT1G04530.1	protein_coding	Tetratricopeptide repeat (TPR)-like superfamily protein	TPR4	data	365	0.00433757	23.5288	25.0084	26.1752	30.5409	31.4012	31.6896
AT1G04550	AT1G04550	AT1G04550.1	protein_coding	AUX/IAA transcriptional regulator family protein	BDL, IAA12	data	367	4.03e-28	17.7699	20.8343	18.3092	6.84192	4.96961	6.00603
AT1G04555	AT1G04555	NA	NA	NA	NA	data	NA	0.863454	6.40419	5.75789	5.81343	5.4506	7.64453	6.48451
AT1G04570	AT1G04570	AT1G04570.1	protein_coding	Major facilitator superfamily protein	NA	data	369	0.147272	0.447735	0.261792	0.303175	0.0571546	0.12387	0.15626
AT1G04590	AT1G04590	AT1G04590.1	protein_coding		NA	data	371	1	18.4474	18.8514	18.0612	16.9619	16.3274	19.2847
AT1G04610	AT1G04610	AT1G04610.1	protein_coding	YUCCA 3	YUC3	data	373	1	1.19025	1.19534	1.20936	1.40327	1.41061	1.2008
AT1G04620	AT1G04620	AT1G04620.1	protein_coding	coenzyme F420 hydrogenase family / dehydrogenase, beta subunit family	HCAR	data	374	0.00645756	11.9896	15.7164	12.3957	17.1761	17.2317	19.3413
AT1G04630	AT1G04630	AT1G04630.1	protein_coding	GRIM-19 protein	MEE4	data	375	0.00545411	84.5848	81.7455	76.3549	65.1128	66.6157	60.4464
AT1G04635	AT1G04635	NA	NA	, EMBRYO DEFECTIVE 1687, A. thaliana homolog of yeast POP5	AtPOP5, EMB1687, POP5	data	NA	0.913216	12.4245	12.6203	9.51149	11.304	10.923	8.58335
AT1G04640	AT1G04640	AT1G04640.1	protein_coding	lipoyltransferase 2	LIP2	data	376	0.00314921	23.8527	22.2521	26.199	30.5085	29.1877	33.797
AT1G04650	AT1G04650	AT1G04650.1	protein_coding		NA	data	377	0.650765	1.29088	0.858673	0.662593	1.34649	1.0785	1.2027
AT1G04660	AT1G04660	AT1G04660.1	protein_coding	glycine-rich protein	NA	data	378	0.00859511	6.80163	7.40901	7.21405	4.02081	5.47413	4.48569
AT1G04680	AT1G04680	AT1G04680.1	protein_coding	Pectin lyase-like superfamily protein	NA	data	380	3.1e-11	83.1984	79.2101	74.3715	47.1515	45.8309	52.0072
AT1G04690	AT1G04690	AT1G04690.1	protein_coding	potassium channel beta subunit 1	KAB1, KV-BETA1	data	381	0.040377	86.3337	84.3392	78.5288	98.9333	91.8942	94.5451
AT1G04700	AT1G04700	AT1G04700.1	protein_coding	PB1 domain-containing protein tyrosine kinase	NA	data	382	0.417221	1.86358	1.459	1.21059	0.933308	1.11955	1.14926
AT1G04710	AT1G04710	AT1G04710.1	protein_coding	peroxisomal 3-ketoacyl-CoA thiolase 4	KAT1, PKT4	data	383	1	13.6031	12.8525	12.6553	12.5739	14.9459	12.2695
AT1G04730	AT1G04730	AT1G04730.1	protein_coding	P-loop containing nucleoside triphosphate hydrolases superfamily protein	CTF18	data	384	0.95642	1.18931	1.19537	1.02643	1.22664	1.24385	1.51648
AT1G04750	AT1G04750	AT1G04750.1	protein_coding	vesicle-associated membrane protein 721	AT VAMP7B, ATVAMP721, VAMP721, VAMP7B	data	385	1	70.9386	70.3989	70.5723	68.7293	70.1838	67.5935
AT1G04760	AT1G04760	AT1G04760.1	protein_coding	vesicle-associated membrane protein 726	ATVAMP726, VAMP726	data	386	0.861059	0.44599	0.861396	0.423034	0.231777	0.372616	0.62786
AT1G04770	AT1G04770	AT1G04770.1	protein_coding	Tetratricopeptide repeat (TPR)-like superfamily protein	NA	data	387	1	33.376	37.286	32.9147	34.0917	33.4266	32.0159
AT1G04778	AT1G04778	NA	NA	NA	NA	data	NA	1	1.09502	0.523511	0.179265	0.408665	0.789768	0.470231
AT1G04780	AT1G04780	AT1G04780.1	protein_coding	Ankyrin repeat family protein	NA	data	388	1	22.0485	24.7696	20.418	21.6569	20.7563	22.6592
AT1G04790	AT1G04790	AT1G04790.1	protein_coding	RING/U-box superfamily protein	NA	data	389	1	10.5727	10.9602	9.1332	10.5712	9.42417	10.4723
AT1G04800	AT1G04800	AT1G04800.1	protein_coding	glycine-rich protein	NA	data	390	0.0642183	36.3632	36.3173	49.3162	52.4494	45.3391	53.9323
AT1G04810	AT1G04810	AT1G04810.1	protein_coding	26S proteasome regulatory complex, non-ATPase subcomplex, Rpn2/Psmd1 subunit	NA	data	391	1	30.8971	27.8356	25.3845	26.0535	26.487	27.9903
AT1G04820	AT1G04820	AT1G04820.1	protein_coding	tubulin alpha-4 chain	TOR2, TUA4	data	392	1	302.657	315.117	329.001	323.253	279.411	291.047
AT1G04830	AT1G04830	AT1G04830.1	protein_coding	Ypt/Rab-GAP domain of gyp1p superfamily protein	NA	data	393	0.130795	4.08691	4.78826	4.25151	5.68104	5.81983	5.18007
AT1G04850	AT1G04850	AT1G04850.1	protein_coding	ubiquitin-associated (UBA)/TS-N domain-containing protein	NA	data	395	0.795643	102.241	92.5873	92.4725	95.4871	89.7201	77.7671
AT1G04860	AT1G04860	AT1G04860.1	protein_coding	ubiquitin-specific protease 2	ATUBP2, UBP2	data	396	0.370051	19.7009	22.8285	19.8041	23.8887	23.1302	21.8257
AT1G04870	AT1G04870	AT1G04870.1	protein_coding	protein arginine methyltransferase 10	ATPRMT10, PRMT10	data	397	0.632422	35.6861	33.2848	29.3888	30.02	29.1579	29.1155
AT1G04900	AT1G04900	AT1G04900.1	protein_coding	Protein of unknown function (DUF185)	NA	data	400	1	14.3057	14.1932	14.5588	15.5949	11.7424	12.8806
AT1G04910	AT1G04910	AT1G04910.1	protein_coding	O-fucosyltransferase family protein	NA	data	401	1	17.1222	18.8931	18.0574	17.3175	18.8089	17.4671
AT1G04920	AT1G04920	AT1G04920.1	protein_coding	sucrose phosphate synthase 3F	ATSPS3F, SPS3F	data	402	0.0588237	0.642819	0.671487	0.419587	1.87748	0.537062	1.57177
AT1G04930	AT1G04930	AT1G04930.1	protein_coding	hydroxyproline-rich glycoprotein family protein	NA	data	403	1	6.72764	6.53157	7.9495	6.55664	8.43727	5.33038
AT1G04940	AT1G04940	AT1G04940.1	protein_coding	translocon at the inner envelope membrane of chloroplasts 20	atTIC20, AtTic20-I, TIC20, Tic20-I	data	404	0.801822	59.1915	62.2574	62.2966	61.2688	64.7258	65.5221
AT1G04945	AT1G04945	NA	NA	NA	NA	data	NA	0.445808	10.6543	10.8045	9.93134	8.60919	8.21799	9.73714
AT1G04950	AT1G04950	AT1G04950.1	protein_coding	TATA BOX ASSOCIATED FACTOR II 59	ATTAF6, EMB2781, TAF6, TAFII59	data	405	1	19.4573	18.0448	16.8714	17.4928	18.6861	17.1018
AT1G04960	AT1G04960	AT1G04960.1	protein_coding	Protein of unknown function (DUF1664)	NA	data	406	1	29.6155	27.8996	30.8614	28.092	30.6167	28.0378
AT1G04970	AT1G04970	AT1G04970.1	protein_coding	lipid-binding serum glycoprotein family protein	NA	data	407	1	41.2317	45.8201	40.2597	41.05	44.7433	41.0743
AT1G04980	AT1G04980	AT1G04980.1	protein_coding	PDI-like 2-2	ATPDI10, ATPDIL2-2, PDI10, PDIL2-2	data	408	0.00416155	55.2442	48.4673	51.8399	43.1751	36.1252	40.3197
AT1G04985	AT1G04985	AT1G04985.1	protein_coding		NA	data	409	1	44.2647	43.8085	40.1809	46.1377	45.6694	36.122
AT1G04990	AT1G04990	AT1G04990.1	protein_coding	Zinc finger C-x8-C-x5-C-x3-H type family protein	NA	data	410	1.64e-05	3.91975	3.58571	3.20061	6.15342	6.08258	6.39002
AT1G05000	AT1G05000	AT1G05000.1	protein_coding	Phosphotyrosine protein phosphatases superfamily protein	AtPFA-DSP1, PFA-DSP1	data	411	1	17.9197	18.7255	17.1339	18.2586	16.4198	14.9
AT1G05010	AT1G05010	AT1G05010.1	protein_coding	ethylene-forming enzyme	ACO4, EAT1, EFE	data	412	0.00136344	157.121	161.999	160.458	186.138	202.096	206.851
AT1G05020	AT1G05020	AT1G05020.1	protein_coding	ENTH/ANTH/VHS superfamily protein	NA	data	413	0.10001	1.74183	1.198	1.64065	1.11298	0.621256	0.941514
AT1G05030	AT1G05030	AT1G05030.1	protein_coding	Major facilitator superfamily protein	NA	data	414	1	6.00271	6.68916	4.59085	4.3149	5.97551	6.02981
AT1G05055	AT1G05055	NA	NA	, general transcription factor II H2	ATGTF2H2, GTF2H2	data	NA	0.0941766	14.2537	13.7631	12.549	10.9411	11.1656	10.3319
AT1G05060	AT1G05060	AT1G05060.1	protein_coding		NA	data	416	0.00283112	12.7045	9.52177	11.7426	14.6361	16.9841	15.4413
AT1G05065	AT1G05065	NA	NA	CLAVATA3/ESR-RELATED 20	CLE20	data	NA	0.219831	0.247165	0.261098	0.546031	0.880583	0.456705	0.681333
AT1G05070	AT1G05070	AT1G05070.1	protein_coding	Protein of unknown function (DUF1068)	NA	data	417	0.0149952	23.1891	18.726	19.5538	25.8897	24.1279	25.8076
AT1G05090	AT1G05090	AT1G05090.1	protein_coding	dentin sialophosphoprotein-related	NA	data	419	1	0.255948	0.140388	0.215799	0	0.0507897	0.494901
AT1G05100	AT1G05100	AT1G05100.1	protein_coding	mitogen-activated protein kinase kinase kinase 18	MAPKKK18	data	420	0.018175	0.744939	0.936116	1.21533	0.584523	0.372178	0.206472
AT1G05120	AT1G05120	AT1G05120.1	protein_coding	Helicase protein with RING/U-box domain	NA	data	421	1	12.3572	12.8705	12.895	13.8171	12.0631	13.1732
AT1G05135	AT1G05135	NA	NA	NA	NA	data	NA	0.770984	161.218	173.995	181.27	144.994	167.322	157.186
AT1G05140	AT1G05140	AT1G05140.1	protein_coding	Peptidase M50 family protein	NA	data	422	0.0508724	26.5663	24.6857	28.6856	29.2881	32.1246	34.7348
AT1G05150	AT1G05150	AT1G05150.1	protein_coding	Calcium-binding tetratricopeptide family protein	NA	data	423	1	24.8621	21.1345	21.8831	26.816	21.1909	22.3194
AT1G05160	AT1G05160	AT1G05160.1	protein_coding	cytochrome P450, family 88, subfamily A, polypeptide 3	ATKAO1, CYP88A3, KAO1	data	424	0.301042	5.13681	4.30246	5.21127	6.79855	5.68284	5.28344
AT1G05170	AT1G05170	AT1G05170.1	protein_coding	Galactosyltransferase family protein	NA	data	425	0.716486	7.38772	8.7514	8.05228	9.07053	8.21563	9.31175
AT1G05180	AT1G05180	AT1G05180.1	protein_coding	NAD(P)-binding Rossmann-fold superfamily protein	AXR1	data	426	1	27.415	29.0372	23.2682	28.2246	26.8983	24.5449
AT1G05190	AT1G05190	AT1G05190.1	protein_coding	Ribosomal protein L6 family	emb2394	data	427	1	578.482	618.687	656.799	575.86	618.426	604.554
AT1G05200	AT1G05200	AT1G05200.1	protein_coding	glutamate receptor 3.4	ATGLR3.4, GLR3.4, GLUR3	data	428	0.0027142	22.0384	21.261	21.4523	27.4501	26.0668	27.7801
AT1G05205	AT1G05205	NA	NA	NA	NA	data	NA	0.0435987	37.589	34.824	31.4726	29.7994	25.6035	28.5634
AT1G05210	AT1G05210	AT1G05210.1	protein_coding	Transmembrane protein 97, predicted	NA	data	429	0.000196978	15.0974	14.8918	13.9965	10.3935	9.35506	10.2304
AT1G05220	AT1G05220	AT1G05220.1	protein_coding	Transmembrane protein 97, predicted	NA	data	430	0.576662	2.48695	1.75868	1.5143	1.7566	1.03528	1.569
AT1G05230	AT1G05230	AT1G05230.1	protein_coding	homeodomain GLABROUS 2	HDG2	data	431	1	10.5717	9.41544	9.68638	8.99931	8.28947	10.0372
AT1G05240	AT1G05240	AT1G05240.1	protein_coding	Peroxidase superfamily protein	NA	data	432	5.48e-10	100.681	85.1907	95.3819	57.8101	61.155	51.3254
AT1G05260	AT1G05260	AT1G05260.1	protein_coding	Peroxidase superfamily protein	RCI3, RCI3A	data	434	0.0226946	83.5862	76.5341	61.449	53.7641	64.7947	46.349
AT1G05270	AT1G05270	AT1G05270.1	protein_coding	TraB family protein	NA	data	435	0.675734	21.396	21.395	18.4013	22.4782	24.6314	18.8231
AT1G05300	AT1G05300	AT1G05300.1	protein_coding	zinc transporter 5 precursor	ZIP5	data	438	0.0268589	12.7882	11.0472	9.27823	8.43501	7.51377	8.15756
AT1G05310	AT1G05310	AT1G05310.1	protein_coding	Pectin lyase-like superfamily protein	NA	data	439	1.2e-24	5.88736	4.80563	5.30382	16.0754	14.6767	13.7805
AT1G05320	AT1G05320	AT1G05320.1	protein_coding		NA	data	440	0.0659967	15.7867	17.6174	14.3552	11.9136	12.0219	13.482
AT1G05340	AT1G05340	AT1G05340.1	protein_coding		NA	data	442	0.338527	15.9749	13.6055	17.4752	17.4208	22.2694	15.2937
AT1G05350	AT1G05350	AT1G05350.1	protein_coding	NAD(P)-binding Rossmann-fold superfamily protein	NA	data	443	1	21.695	24.5825	22.6137	23.2934	23.4914	20.9058
AT1G05360	AT1G05360	AT1G05360.1	protein_coding		KMS2	data	444	1	13.1596	11.9292	9.06548	12.4046	12.9116	9.88677
AT1G05370	AT1G05370	NA	NA	NA	NA	data	NA	1	0.856211	2.05906	0.904827	0.932548	1.03561	1.41161
AT1G05380	AT1G05380	AT1G05380.1	protein_coding	Acyl-CoA N-acyltransferase with RING/FYVE/PHD-type zinc finger protein	NA	data	445	0.896716	13.1464	14.9621	14.6011	15.6882	14.6528	14.6451
AT1G05385	AT1G05385	NA	NA	LOW PSII ACCUMULATION 19,	LPA19, Psb27-H1	data	NA	1	42.1725	40.2897	36.1125	35.8625	39.0661	35.8459
AT1G05400	AT1G05400	AT1G05400.1	protein_coding		NA	data	446	0.197075	4.97167	3.21522	3.20887	5.6873	4.86265	4.45709
AT1G05410	AT1G05410	AT1G05410.1	protein_coding	Protein of unknown function (DUF1423)	NA	data	447	0.430249	19.5139	19.0786	15.4919	21.5532	20.1408	18.1583
AT1G05420	AT1G05420	AT1G05420.1	protein_coding	ovate family protein 12	ATOFP12, OFP12	data	448	0.421351	1.39222	1.0476	1.3964	1.2305	0.70447	0.678255
AT1G05430	AT1G05430	AT1G05430.1	protein_coding		NA	data	449	1	33.9182	33.5972	32.1182	29.7743	34.8016	29.6456
AT1G05440	AT1G05440	AT1G05440.1	protein_coding	C-8 sterol isomerases	NA	data	450	0.340335	1.13794	0.930999	0.780666	0.922796	1.33854	1.88317
AT1G05450	AT1G05450	AT1G05450.1	protein_coding	Bifunctional inhibitor/lipid-transfer protein/seed storage 2S albumin superfamily protein	NA	data	451	0.0607672	0.397076	0.787032	0.485249	0.115167	0.248348	0.260681
AT1G05460	AT1G05460	AT1G05460.1	protein_coding	P-loop containing nucleoside triphosphate hydrolases superfamily protein	SDE3	data	452	0.568813	10.4258	9.94827	9.22997	11.16	10.3606	11.0933
AT1G05470	AT1G05470	AT1G05470.1	protein_coding	DNAse I-like superfamily protein	CVP2	data	453	0.195863	2.77334	2.87555	3.45017	4.09693	3.36167	4.50107
AT1G05500	AT1G05500	AT1G05500.1	protein_coding	Calcium-dependent lipid-binding (CaLB domain) family protein	ATSYTE, NTMC2T2.1, NTMC2TYPE2.1, SYT5, SYTE	data	455	1	29.9062	28.3782	26.5798	30.2749	26.7112	29.5699
AT1G05520	AT1G05520	AT1G05520.1	protein_coding	Sec23/Sec24 protein transport family protein	NA	data	457	0.555175	21.5626	19.2294	15.319	19.0752	14.2204	15.0454
AT1G05540	AT1G05540	AT1G05540.1	protein_coding	Protein of unknown function (DUF295)	NA	data	459	0.0818414	5.01377	4.22339	4.17525	4.0314	2.81278	1.98802
AT1G05560	AT1G05560	AT1G05560.1	protein_coding	UDP-glucosyltransferase 75B1	UGT1, UGT75B1	data	461	5.65e-11	16.0055	21.4972	21.5511	33.9385	37.4957	38.3967
AT1G05562	AT1G05562	NA	NA	NA	NA	data	NA	0.00206314	3.11696	2.98389	2.95517	4.67907	5.48151	4.28458
AT1G05570	AT1G05570	AT1G05570.1	protein_coding	callose synthase 1	ATGSL06, ATGSL6, CALS1, GSL06, GSL6	data	462	0.325729	17.1155	15.939	17.8291	15.7295	13.5816	13.9971
AT1G05575	AT1G05575	NA	NA	NA	NA	data	NA	1	3.81825	5.65235	4.30014	3.50416	6.19252	5.18151
AT1G05590	AT1G05590	AT1G05590.1	protein_coding	beta-hexosaminidase 2	ATHEX3, HEXO2	data	464	0.253355	8.07646	7.69224	7.00309	9.64822	8.95786	8.19753
AT1G05600	AT1G05600	AT1G05600.1	protein_coding	Tetratricopeptide repeat (TPR)-like superfamily protein	EMB3101	data	465	1	8.63932	9.43028	10.5577	8.89832	9.93019	11.2095
AT1G05620	AT1G05620	AT1G05620.1	protein_coding	uridine-ribohydrolase 2	NSH2, URH2	data	467	0.406978	20.7628	21.5848	16.2361	18.0638	15.9061	16.2925
AT1G05630	AT1G05630	AT1G05630.1	protein_coding	Endonuclease/exonuclease/phosphatase family protein	5PTASE13, AT5PTASE13	data	468	0.164495	3.57391	2.68925	3.2696	1.62571	2.56893	2.24116
AT1G05640	AT1G05640	AT1G05640.1	protein_coding	Ankyrin repeat family protein	NA	data	469	0.354786	1.39285	0.710059	0.848202	0.760086	0.704991	0.363286
AT1G05660	AT1G05660	AT1G05660.1	protein_coding	Pectin lyase-like superfamily protein	NA	data	471	0.239467	1.68729	1.79544	1.86495	0.930833	1.2012	1.46268
AT1G05670	AT1G05670	AT1G05670.1	protein_coding	Pentatricopeptide repeat (PPR-like) superfamily protein	NA	data	472	1	4.62214	4.07855	3.45206	3.21535	4.02809	3.60843
AT1G05675	AT1G05675	NA	NA	NA	NA	data	NA	0.491966	0.496462	0.561358	0.423717	0.350226	0.373083	0.160797
AT1G05680	AT1G05680	AT1G05680.1	protein_coding	Uridine diphosphate glycosyltransferase 74E2	UGT74E2	data	473	0.0122454	0.738964	0.480932	0.598078	1.34309	1.1178	1.29908
AT1G05690	AT1G05690	AT1G05690.1	protein_coding	BTB and TAZ domain protein 3	BT3	data	474	0.825163	1.93239	1.34289	1.64601	1.80897	2.45682	1.51058
AT1G05700	AT1G05700	AT1G05700.1	protein_coding	Leucine-rich repeat transmembrane protein kinase protein	NA	data	475	0.000479861	1.69035	1.79774	1.51674	0.404396	0.578242	0.939857
AT1G05710	AT1G05710	AT1G05710.1	protein_coding	basic helix-loop-helix (bHLH) DNA-binding superfamily protein	NA	data	476	0.0399128	17.6942	15.8378	8.73005	10.924	9.11143	7.54907
AT1G05720	AT1G05720	AT1G05720.1	protein_coding	selenoprotein family protein	NA	data	477	0.764688	34.3836	29.7282	29.5451	30.1333	33.1963	35.4813
AT1G05730	AT1G05730	AT1G05730.1	protein_coding	Eukaryotic protein of unknown function (DUF842)	NA	data	478	0.0175357	4.42846	4.49655	3.15499	1.86841	2.69907	2.66836
AT1G05750	AT1G05750	AT1G05750.1	protein_coding	Tetratricopeptide repeat (TPR)-like superfamily protein	CLB19, PDE247	data	480	1	5.0651	4.78819	6.55336	4.73981	4.45906	5.92222
AT1G05760	AT1G05760	AT1G05760.1	protein_coding	Mannose-binding lectin superfamily protein	RTM1	data	481	1	4.46716	4.37545	4.84916	5.91888	2.93992	4.70812
AT1G05770	AT1G05770	AT1G05770.1	protein_coding	Mannose-binding lectin superfamily protein	NA	data	482	0.562126	0.691733	0.708293	1.57728	1.11068	1.41194	1.51811
AT1G05780	AT1G05780	AT1G05780.1	protein_coding	Vacuolar ATPase assembly integral membrane protein VMA21-like domain	NA	data	483	0.506208	7.14533	6.87893	6.96312	8.30335	7.84631	7.42554
AT1G05785	AT1G05785	NA	NA	NA	NA	data	NA	1	10.6724	9.90849	9.3215	11.0086	10.3761	9.04707
AT1G05790	AT1G05790	AT1G05790.1	protein_coding	lipase class 3 family protein	NA	data	484	0.00806093	8.97495	10.0208	9.75773	12.3509	13.6284	12.0893
AT1G05805	AT1G05805	NA	NA	NA	NA	data	NA	4.92e-07	37.4336	32.2317	33.8445	48.5445	48.7105	48.5981
AT1G05810	AT1G05810	AT1G05810.1	protein_coding	RAB GTPase homolog A5E	ARA, ARA-1, ATRAB11D, ATRABA5E, RABA5E	data	486	0.0785278	27.0272	21.664	22.5985	17.0495	21.1629	17.7538
AT1G05820	AT1G05820	AT1G05820.1	protein_coding	SIGNAL PEPTIDE PEPTIDASE-LIKE 5	ATSPPL5, SPPL5	data	487	0.823927	0.945386	0.598701	0.606355	0.703253	0.66475	0.15471
AT1G05830	AT1G05830	AT1G05830.1	protein_coding	trithorax-like protein 2	ATX2, SDG30	data	488	0.346304	14.0969	13.5734	10.7794	14.5707	14.4019	14.5401
AT1G05835	AT1G05835	NA	NA	NA	NA	data	NA	5.76e-15	8.78303	9.57598	10.1844	18.1959	19.3895	19.5147
AT1G05840	AT1G05840	AT1G05840.1	protein_coding	Eukaryotic aspartyl protease family protein	NA	data	489	0.0279457	19.8956	19.0356	20.3604	23.0801	25.3078	23.083
AT1G05850	AT1G05850	AT1G05850.1	protein_coding	Chitinase family protein	ATCTL1, CTL1, ELP, ELP1, ERH2, HOT2, POM1	data	490	1	595.947	578.878	613.729	566.375	581.669	545.503
AT1G05860	AT1G05860	AT1G05860.1	protein_coding		NA	data	491	0.965147	9.93878	9.84473	7.3881	8.61534	7.30326	8.47592
AT1G05870	AT1G05870	AT1G05870.1	protein_coding	Protein of unknown function (DUF1685)	NA	data	492	0.529868	14.7985	12.1806	13.4996	14.6276	14.8588	14.8098
AT1G05890	AT1G05890	AT1G05890.1	protein_coding	RING/U-box superfamily protein	ARI5, ATARI5	data	494	1	25.1387	23.7609	23.0354	25.3632	22.2539	25.0744
AT1G05900	AT1G05900	AT1G05900.1	protein_coding	endonuclease III 2	ATNTH2, NTH2	data	495	1	6.91334	6.76182	6.20873	7.89416	6.71548	6.52506
AT1G05910	AT1G05910	AT1G05910.1	protein_coding	cell division cycle protein 48-related / CDC48-related	NA	data	496	1	11.6579	13.6171	10.4649	13.2852	10.0735	10.8138
AT1G05940	AT1G05940	AT1G05940.1	protein_coding	cationic amino acid transporter 9	CAT9	data	499	0.885315	32.4892	31.266	28.9813	31.2779	31.0907	33.9966
AT1G05950	AT1G05950	AT1G05950.1	protein_coding		NA	data	500	0.858711	5.36344	5.0878	4.72455	5.44519	3.93894	3.80738
AT1G05960	AT1G05960	AT1G05960.1	protein_coding	ARM repeat superfamily protein	NA	data	501	0.616226	27.4816	27.7143	28.9453	31.8398	28.7288	29.116
AT1G05970	AT1G05970	AT1G05970.1	protein_coding	RNA-binding (RRM/RBD/RNP motifs) family protein	NA	data	502	0.00722653	14.398	12.4201	13.0211	16.6361	16.5775	17.7322
AT1G06000	AT1G06000	AT1G06000.1	protein_coding	UDP-Glycosyltransferase superfamily protein	NA	data	504	0.000128518	28.1606	24.3076	23.2041	19.447	15.6462	17.1634
AT1G06010	AT1G06010	AT1G06010.1	protein_coding		NA	data	505	0.758721	26.5947	20.7489	20.6543	25.1784	24.5087	22.5347
AT1G06020	AT1G06020	AT1G06020.1	protein_coding	pfkB-like carbohydrate kinase family protein	NA	data	506	0.300789	0.248538	0.374803	0.303727	0.234369	0	0.156735
AT1G06030	AT1G06030	AT1G06030.1	protein_coding	pfkB-like carbohydrate kinase family protein	NA	data	507	1	0.107929	0.228062	0.125796	0.186245	0	0.106912
AT1G06040	AT1G06040	AT1G06040.1	protein_coding	B-box zinc finger family protein	BBX24, STO	data	508	0.0465263	160.808	156.356	175.563	186.483	191.826	192.964
AT1G06050	AT1G06050	AT1G06050.1	protein_coding	Protein of unknown function (DUF1336)	NA	data	509	0.490289	4.76528	5.50115	5.4044	4.20936	4.18981	4.44368
AT1G06060	AT1G06060	AT1G06060.1	protein_coding	LisH and RanBPM domains containing protein	NA	data	510	0.00046454	21.6271	20.4794	21.115	26.5108	29.5451	27.0463
AT1G06070	AT1G06070	AT1G06070.1	protein_coding	Basic-leucine zipper (bZIP) transcription factor family protein	NA	data	511	1	16.6935	16.8737	20.0686	18.5003	14.6836	17.2578
AT1G06080	AT1G06080	AT1G06080.1	protein_coding	delta 9 desaturase 1	ADS1, AtADS1	data	512	1.28e-27	51.8063	57.6602	74.6546	8.70859	10.0385	16.199
AT1G06090	AT1G06090	AT1G06090.1	protein_coding	Fatty acid desaturase family protein	NA	data	513	1	7.84065	5.29142	6.75031	9.04548	6.38141	5.13625
AT1G06100	AT1G06100	AT1G06100.1	protein_coding	Fatty acid desaturase family protein	NA	data	514	1	1.0381	1.75763	1.14662	0.812649	0.700091	1.93577
AT1G06110	AT1G06110	AT1G06110.1	protein_coding	SKP1/ASK-interacting protein 16	SKIP16	data	515	0.213763	41.0859	36.6794	36.0846	42.1183	47.232	38.6845
AT1G06120	AT1G06120	AT1G06120.1	protein_coding	Fatty acid desaturase family protein	NA	data	516	0.00763037	5.07936	3.05514	4.12365	2.60759	2.3751	1.57424
AT1G06130	AT1G06130	AT1G06130.1	protein_coding	glyoxalase 2-4	GLX2-4	data	517	0.0224198	31.8931	30.8017	27.447	23.8512	23.0181	24.8285
AT1G06149	AT1G06149	NA	NA	conserved peptide upstream open reading frame 8	CPuORF8	data	NA	0.841562	13.0346	10.8668	10.9859	10.6993	10.1616	10.3221
AT1G06150	AT1G06150	AT1G06150.1	protein_coding	basic helix-loop-helix (bHLH) DNA-binding superfamily protein	EMB1444	data	519	0.350295	4.00644	3.34034	5.1358	5.39998	4.79432	5.21152
AT1G06160	AT1G06160	AT1G06160.1	protein_coding	octadecanoid-responsive Arabidopsis AP2/ERF 59	ORA59	data	520	1.04e-09	3.47728	3.59303	4.24943	1.4528	1.19547	0.929415
AT1G06180	AT1G06180	AT1G06180.1	protein_coding	myb domain protein 13	ATMYB13, ATMYBLFGN, MYB13	data	522	1	7.34052	6.91313	5.3108	8.4259	4.75674	6.73699
AT1G06190	AT1G06190	AT1G06190.1	protein_coding	Rho termination factor	RHON1	data	523	0.688109	56.2677	60.4051	62.5425	65.6606	61.1458	62.2492
AT1G06200	AT1G06200	AT1G06200.1	protein_coding	Peptidase S24/S26A/S26B/S26C family protein	NA	data	524	0.755149	64.9002	67.4322	64.4318	67.6903	71.5361	66.0553
AT1G06210	AT1G06210	AT1G06210.1	protein_coding	ENTH/VHS/GAT family protein	NA	data	525	1	21.4031	21.1379	18.4692	18.5408	18.2839	21.716
AT1G06220	AT1G06220	AT1G06220.1	protein_coding	Ribosomal protein S5/Elongation factor G/III/V family protein	CLO, GFA1, MEE5	data	526	0.381703	41.0621	37.8115	39.5224	34.5353	33.1911	36.1833
AT1G06230	AT1G06230	AT1G06230.1	protein_coding	global transcription factor group E4	GTE4	data	527	1	22.5767	22.063	21.1934	22.8732	22.9916	21.7955
AT1G06240	AT1G06240	AT1G06240.1	protein_coding	Protein of unknown function DUF455	NA	data	528	1	9.4268	8.06986	8.16044	8.5342	8.55396	7.93632
AT1G06250	AT1G06250	AT1G06250.1	protein_coding	alpha/beta-Hydrolases superfamily protein	NA	data	529	0.768558	0.149113	0.0370878	0	0.175946	0.166281	0.104551
AT1G06265	AT1G06265	NA	NA	NA	NA	data	NA	0.914682	4.34196	3.9665	2.45335	4.30173	3.69559	4.08326
AT1G06270	AT1G06270	AT1G06270.1	protein_coding	Pentatricopeptide repeat (PPR) superfamily protein	NA	data	531	1	2.67524	3.96602	4.23912	4.45233	3.23593	4.02945
AT1G06290	AT1G06290	AT1G06290.1	protein_coding	acyl-CoA oxidase 3	ACX3, ATACX3	data	533	0.816229	30.8654	30.7269	30.9018	27.8183	28.4976	28.2331
AT1G06310	AT1G06310	AT1G06310.1	protein_coding	acyl-CoA oxidase 6	ACX6	data	534	0.0608689	0.452325	0.112387	0.0605331	0	0.0413845	0
AT1G06350	AT1G06350	AT1G06350.1	protein_coding	Fatty acid desaturase family protein	ADS4, AtADS4	data	538	0.00453281	7.15495	7.59563	7.558	4.78166	5.09502	5.06849
AT1G06360	AT1G06360	AT1G06360.1	protein_coding	Fatty acid desaturase family protein	NA	data	539	1	30.3971	32.0304	27.6548	25.6902	34.6316	28.9393
AT1G06370	AT1G06370	AT1G06370.1	pseudogene		NA	data	540	0.000638601	2.37976	2.54184	1.87127	4.45704	3.90647	3.61282
AT1G06380	AT1G06380	AT1G06380.1	protein_coding	Ribosomal protein L1p/L10e family	NA	data	541	1	15.3513	13.9934	12.3556	13.2274	15.1877	12.0573
AT1G06390	AT1G06390	AT1G06390.1	protein_coding	GSK3/SHAGGY-like protein kinase 1	ATGSK1, ATSK2-3, ATSK22, BIL2, GSK1, SK22	data	542	0.738851	32.8329	32.3355	33.2238	35.0975	35.3151	32.8022
AT1G06400	AT1G06400	AT1G06400.1	protein_coding	Ras-related small GTP-binding family protein	ARA-2, ARA2, ATRAB11E, ATRABA1A	data	543	1	83.1795	80.8176	83.2171	78.4437	84.3669	77.4688
AT1G06410	AT1G06410	AT1G06410.1	protein_coding	trehalose-phosphatase/synthase 7	ATTPS7, ATTPSA, TPS7, TPS7	data	544	0.00122509	80.0558	83.4615	73.5748	65.4969	60.3798	54.7189
AT1G06420	AT1G06420	AT1G06420.1	protein_coding		NA	data	545	0.641453	2.38116	1.94197	2.48294	3.57527	2.24003	2.46173
AT1G06430	AT1G06430	AT1G06430.1	protein_coding	FTSH protease 8	FTSH8	data	546	1	28.0874	32.1662	37.2552	30.7884	30.1816	32.8687
AT1G06440	AT1G06440	AT1G06440.1	protein_coding	Ubiquitin carboxyl-terminal hydrolase family protein	NA	data	547	1	2.8834	2.39539	2.48675	2.75444	2.07667	2.51289
AT1G06450	AT1G06450	AT1G06450.1	protein_coding	Polynucleotidyl transferase, ribonuclease H-like superfamily protein	NA	data	548	0.0441046	4.02378	4.37983	6.13719	3.92335	2.36097	2.69794
AT1G06460	AT1G06460	AT1G06460.1	protein_coding	alpha-crystallin domain 32.1	ACD31.2, ACD32.1	data	549	3.66e-31	79.6458	92.7463	94.571	204.651	191.152	195.737
AT1G06470	AT1G06470	AT1G06470.1	protein_coding	Nucleotide/sugar transporter family protein	NA	data	550	1	23.1425	22.1173	17.0192	18.5301	19.7192	19.6217
AT1G06475	AT1G06475	NA	NA	NA	NA	data	NA	9.88e-13	8.26226	7.34381	5.2783	2.6229	1.77378	1.60633
AT1G06490	AT1G06490	AT1G06490.1	protein_coding	glucan synthase-like 7	ATGSL07, atgsl7, CalS7, gsl07, GSL07, GSL7	data	551	1	0.945492	0.654365	0.913291	0.7022	0.666089	0.888653
AT1G06500	AT1G06500	AT1G06500.1	protein_coding		NA	data	552	0.0385187	19.4588	17.6463	16.3992	23.8821	20.676	20.0365
AT1G06510	AT1G06510	AT1G06510.1	protein_coding		NA	data	553	0.634282	19.0017	18.1948	19.6096	20.0654	18.6453	22.5517
AT1G06515	AT1G06515	NA	NA	NA	NA	data	NA	1	26.2247	22.4888	26.7725	24.3954	25.6858	24.878
AT1G06520	AT1G06520	AT1G06520.1	protein_coding	glycerol-3-phosphate acyltransferase 1	ATGPAT1, GPAT1, sn-2-GPAT1	data	554	4.64e-16	4.6296	3.10806	4.07236	0.868981	0.615293	0.302738
AT1G06530	AT1G06530	AT1G06530.1	protein_coding	Tropomyosin-related	PMD2	data	555	0.00392409	33.6551	36.6667	38.3226	45.4242	44.0895	45.833
AT1G06540	AT1G06540	AT1G06540.1	protein_coding		NA	data	556	1	0.397875	0.449617	0	0.11611	0.290716	0.208919
AT1G06550	AT1G06550	AT1G06550.1	protein_coding	ATP-dependent caseinolytic (Clp) protease/crotonase family protein	NA	data	557	0.0518485	27.6718	24.4336	22.237	21.0669	18.3749	20.1385
AT1G06560	AT1G06560	AT1G06560.1	protein_coding	NOL1/NOP2/sun family protein	NA	data	558	1	22.8608	18.9289	18.367	20.759	17.7849	18.7914
AT1G06570	AT1G06570	AT1G06570.1	protein_coding	phytoene desaturation 1	HPD, HPPD, PDS1	data	559	5.15e-05	27.9426	31.0064	38.4598	43.4894	62.1538	50.7141
AT1G06590	AT1G06590	AT1G06590.1	protein_coding		NA	data	561	0.487958	5.6641	4.82541	2.85406	3.97425	3.18932	3.07638
AT1G06620	AT1G06620	AT1G06620.1	protein_coding	2-oxoglutarate (2OG) and Fe(II)-dependent oxygenase superfamily protein	NA	data	562	1	10.0273	8.08758	7.80434	10.1851	7.9623	9.04216
AT1G06630	AT1G06630	AT1G06630.1	protein_coding	F-box/RNI-like superfamily protein	NA	data	563	4.94e-05	25.929	23.6954	20.4482	16.5652	16.2784	14.58
AT1G06640	AT1G06640	AT1G06640.1	protein_coding	2-oxoglutarate (2OG) and Fe(II)-dependent oxygenase superfamily protein	NA	data	564	0.276194	188.756	165.923	167.922	203.84	187.74	178.276
AT1G06645	AT1G06645	AT1G06645.1	protein_coding	2-oxoglutarate (2OG) and Fe(II)-dependent oxygenase superfamily protein	NA	data	565	0.0245876	5.99953	5.0027	4.46436	6.19575	8.59875	7.13641
AT1G06650	AT1G06650	AT1G06650.1	protein_coding	2-oxoglutarate (2OG) and Fe(II)-dependent oxygenase superfamily protein	NA	data	566	0.00690533	26.5575	29.0778	31.9235	35.282	38.1663	37.0643
AT1G06660	AT1G06660	AT1G06660.1	protein_coding		JASON	data	567	0.865897	2.63134	1.56687	2.05673	1.86809	1.61463	1.61598
AT1G06670	AT1G06670	AT1G06670.1	protein_coding	nuclear DEIH-boxhelicase	NIH	data	568	1	30.1202	28.9872	23.4761	29.3512	24.6802	28.5739
AT1G06680	AT1G06680	AT1G06680.1	protein_coding	photosystem II subunit P-1	OE23, OEE2, PSBP-1, PSII-P	data	569	1	3511.26	3774.72	4031.92	3411.66	3722.6	3740.18
AT1G06690	AT1G06690	AT1G06690.1	protein_coding	NAD(P)-linked oxidoreductase superfamily protein	NA	data	570	0.336351	7.04528	7.29189	7.21414	7.56102	9.52666	8.14283
AT1G06700	AT1G06700	AT1G06700.1	protein_coding	Protein kinase superfamily protein	NA	data	571	0.259466	67.0162	67.002	69.8887	74.3944	80.2384	70.2707
AT1G06720	AT1G06720	AT1G06720.1	protein_coding	P-loop containing nucleoside triphosphate hydrolases superfamily protein	NA	data	573	0.190792	37.0833	37.7384	32.8272	31.0743	32.2688	27.9693
AT1G06730	AT1G06730	AT1G06730.1	protein_coding	pfkB-like carbohydrate kinase family protein	NA	data	574	1	12.3674	10.358	9.0775	10.2371	9.84355	10.9303
AT1G06740	AT1G06740	AT1G06740.1	protein_coding		MUG3	data	575	1	4.51621	4.45103	4.97924	4.5574	4.43916	4.76139
AT1G06750	AT1G06750	AT1G06750.1	protein_coding	P-loop containing nucleoside triphosphate hydrolases superfamily protein	NA	data	576	1	0	0	0	0	0	0.105051
AT1G06760	AT1G06760	AT1G06760.1	protein_coding	winged-helix DNA-binding transcription factor family protein	NA	data	577	4.47e-14	150.277	157.265	163.625	267.561	235.235	259.064
AT1G06770	AT1G06770	AT1G06770.1	protein_coding	DREB2A-interacting protein 1	DRIP1	data	578	0.135163	10.7793	8.67442	7.61984	12.7773	9.92328	10.8347
AT1G06780	AT1G06780	AT1G06780.1	protein_coding	galacturonosyltransferase 6	GAUT6	data	579	0.0649665	14.1151	12.8983	11.5958	10.5255	9.37386	10.2484
AT1G06790	AT1G06790	AT1G06790.1	protein_coding	RNA polymerase Rpb7 N-terminal domain-containing protein	NA	data	580	0.696986	17.063	19.534	17.8785	16.2613	16.2679	16.208
AT1G06800	AT1G06800	AT1G06800.1	protein_coding	alpha/beta-Hydrolases superfamily protein	PLA-I{gamma}1	data	581	0.267903	5.8018	6.6424	4.8034	6.49308	7.60037	6.86752
AT1G06820	AT1G06820	AT1G06820.1	protein_coding	carotenoid isomerase	CCR2, CRTISO	data	583	0.88522	26.6468	26.9201	24.3295	24.3535	21.1958	25.6644
AT1G06830	AT1G06830	AT1G06830.1	protein_coding	Glutaredoxin family protein	NA	data	584	0.825442	7.45656	5.99203	5.94178	5.09572	6.65224	4.81455
AT1G06840	AT1G06840	AT1G06840.1	protein_coding	Leucine-rich repeat protein kinase family protein	NA	data	585	0.0823768	6.80285	6.62122	7.88649	4.96456	5.18324	5.53906
AT1G06850	AT1G06850	AT1G06850.1	protein_coding	basic leucine-zipper 52	AtbZIP52, bZIP52	data	586	1	7.75052	7.40943	6.2998	6.96617	6.43371	8.01077
AT1G06870	AT1G06870	AT1G06870.1	protein_coding	Peptidase S24/S26A/S26B/S26C family protein	Plsp2A	data	587	1	22.9962	24.6269	18.5837	22.0142	18.1337	27.0878
AT1G06890	AT1G06890	AT1G06890.1	protein_coding	nodulin MtN21 /EamA-like transporter family protein	NA	data	588	0.000674461	17.0562	15.3164	14.447	19.8387	22.2204	20.4781
AT1G06900	AT1G06900	AT1G06900.1	protein_coding	Insulinase (Peptidase family M16) family protein	NA	data	589	0.948365	19.1186	16.8236	14.1281	14.0136	17.0416	14.0104
AT1G06910	AT1G06910	AT1G06910.1	protein_coding	TRF-like 7	TRFL7	data	590	1	5.06568	4.71239	4.11548	3.67923	4.81442	5.18007
AT1G06923	AT1G06923	NA	NA	NA	NA	data	NA	0.0149865	4.1792	3.5954	3.03337	2.86997	1.81486	1.61817
AT1G06930	AT1G06930	AT1G06930.1	protein_coding		NA	data	592	1	1.33949	1.00793	1.14897	1.69833	0.410209	0.622679
AT1G06950	AT1G06950	AT1G06950.1	protein_coding	translocon at the inner envelope membrane of chloroplasts 110	ATTIC110, TIC110	data	593	0.399635	101.829	107.546	102.417	95.064	87.7342	94.825
AT1G06960	AT1G06960	AT1G06960.1	protein_coding	RNA-binding (RRM/RBD/RNP motifs) family protein	NA	data	594	1	9.47166	9.23034	8.03716	8.17252	9.91502	9.40392
AT1G06980	AT1G06980	AT1G06980.1	protein_coding		NA	data	596	1.32e-18	5.34688	3.9535	5.26182	12.7368	12.7873	13.0599
AT1G07000	AT1G07000	AT1G07000.1	protein_coding	exocyst subunit exo70 family protein B2	ATEXO70B2, EXO70B2	data	598	2.14e-07	11.075	12.7999	11.9497	6.68275	6.91775	6.30731
AT1G07010	AT1G07010	AT1G07010.1	protein_coding	Calcineurin-like metallo-phosphoesterase superfamily protein	AtSLP1, SLP1	data	599	1	11.1697	13.0995	15.7354	12.347	13.1268	14.2967
AT1G07020	AT1G07020	AT1G07020.1	protein_coding		NA	data	600	1	34.0888	31.2843	29.258	32.9203	27.9384	27.7244
AT1G07030	AT1G07030	AT1G07030.1	protein_coding	Mitochondrial substrate carrier family protein	NA	data	601	0.203952	20.9174	21.3072	22.2832	24.3441	23.6161	24.6323
AT1G07040	AT1G07040	AT1G07040.1	protein_coding		NA	data	602	2.27e-10	12.7814	12.8715	16.2942	25.2135	26.069	23.7355
AT1G07050	AT1G07050	AT1G07050.1	protein_coding	CCT motif family protein	NA	data	603	1.4e-158	8.65875	9.97108	7.77629	70.1569	67.1459	69.9371
AT1G07070	AT1G07070	AT1G07070.1	protein_coding	Ribosomal protein L35Ae family protein	NA	data	605	1	50.4	46.1096	41.8839	41.5558	43.9222	45.281
AT1G07080	AT1G07080	AT1G07080.1	protein_coding	Thioredoxin superfamily protein	NA	data	606	0.480191	96.2056	89.4438	96.4849	98.1721	101.828	100.977
AT1G07090	AT1G07090	AT1G07090.1	protein_coding	Protein of unknown function (DUF640)	LSH6	data	607	0.00102739	16.8972	16.9105	19.4928	25.5893	24.2359	21.5099
AT1G07110	AT1G07110	AT1G07110.1	protein_coding	fructose-2,6-bisphosphatase	ATF2KP, F2KP, FKFBP	data	608	0.00293686	22.828	22.2536	22.9363	27.211	32.0779	27.8174
AT1G07128	AT1G07128	NA	NA	NA	NA	data	NA	0.0664522	6.55112	6.99554	5.99908	4.67341	4.89369	4.8324
AT1G07130	AT1G07130	AT1G07130.1	protein_coding	Nucleic acid-binding, OB-fold-like protein	ATSTN1, STN1	data	610	1	7.25122	7.03372	5.87322	7.1232	6.26675	5.91061
AT1G07135	AT1G07135	NA	NA	NA	NA	data	NA	2.25e-76	110.498	147.222	107.432	20.5485	21.3898	16.4598
AT1G07140	AT1G07140	AT1G07140.1	protein_coding	Pleckstrin homology (PH) domain superfamily protein	SIRANBP	data	611	0.846762	253.48	250.885	238.396	250.687	226.413	209.907
AT1G07150	AT1G07150	AT1G07150.1	protein_coding	mitogen-activated protein kinase kinase kinase 13	MAPKKK13	data	612	0.00133762	1.73822	2.43467	3.28311	0.932027	1.24374	0.990305
AT1G07170	AT1G07170	AT1G07170.1	protein_coding	PHF5-like protein	NA	data	614	0.501234	60.8477	56.9713	47.3206	45.8676	50.7933	48.5969
AT1G07180	AT1G07180	AT1G07180.1	protein_coding	alternative NAD(P)H dehydrogenase 1	ATNDI1, NDA1	data	615	0.95642	9.47626	10.4751	10.8827	6.4447	10.2963	10.1505
AT1G07200	AT1G07200	AT1G07200.1	protein_coding	Double Clp-N motif-containing P-loop nucleoside triphosphate hydrolases superfamily protein	SMXL6	data	617	3e-05	11.2382	10.8601	12.8804	17.6935	17.3958	16.2632
AT1G07210	AT1G07210	AT1G07210.1	protein_coding	Ribosomal protein S18	NA	data	618	1	42.0494	47.3112	38.4556	42.4265	40.8861	41.7394
AT1G07220	AT1G07220	AT1G07220.1	protein_coding	Arabidopsis thaliana protein of unknown function (DUF821)	NA	data	619	0.21949	9.93139	9.87146	9.75727	8.68906	8.04686	7.28978
AT1G07230	AT1G07230	AT1G07230.1	protein_coding	non-specific phospholipase C1	NPC1	data	620	0.10006	19.7585	17.9928	19.8251	23.3023	19.5695	26.11
AT1G07240	AT1G07240	AT1G07240.1	protein_coding	UDP-glucosyl transferase 71C5	UGT71C5	data	621	0.422034	22.2929	23.8783	22.3647	23.5377	24.7561	26.7579
AT1G07250	AT1G07250	AT1G07250.1	protein_coding	UDP-glucosyl transferase 71C4	UGT71C4	data	622	0.0995734	12.1429	13.6718	14.4123	17.096	16.4261	14.6916
AT1G07260	AT1G07260	AT1G07260.1	protein_coding	UDP-glucosyl transferase 71C3	UGT71C3	data	623	0.172383	5.26304	5.31233	5.3948	4.91447	3.89592	2.91671
AT1G07280	AT1G07280	AT1G07280.1	protein_coding	Tetratricopeptide repeat (TPR)-like superfamily protein	NA	data	625	5.14e-09	35.2788	36.3655	34.131	51.3895	50.3997	52.6138
AT1G07290	AT1G07290	AT1G07290.1	protein_coding	golgi nucleotide sugar transporter 2	GONST2	data	626	1	0.297451	0.712068	0.180516	0.704343	0.248515	0.366101
AT1G07300	AT1G07300	AT1G07300.1	protein_coding	josephin protein-related	NA	data	627	0.292533	6.00823	5.45993	5.14655	4.08583	4.81126	4.16659
AT1G07310	AT1G07310	AT1G07310.1	protein_coding	Calcium-dependent lipid-binding (CaLB domain) family protein	NA	data	628	0.00191275	31.7753	32.7577	33.0336	40.4204	41.376	39.8276
AT1G07320	AT1G07320	AT1G07320.1	protein_coding	ribosomal protein L4	EMB2784, PRPL4, RPL4	data	629	0.707517	359.087	388.933	393.254	342.325	348.12	351.128
AT1G07330	AT1G07330	AT1G07330.1	protein_coding		NA	data	630	1	0	0.0375198	0	0	0	0.0525518
AT1G07350	AT1G07350	AT1G07350.1	protein_coding	RNA-binding (RRM/RBD/RNP motifs) family protein	SR45a	data	632	0.0566262	85.1874	96.8151	75.0241	71.6284	71.8388	65.4334
AT1G07360	AT1G07360	AT1G07360.1	protein_coding	CCCH-type zinc fingerfamily protein with RNA-binding domain	MAC5A	data	633	0.849065	37.5731	32.067	34.1021	40.8197	34.8348	33.0584
AT1G07370	AT1G07370	AT1G07370.1	protein_coding	proliferating cellular nuclear antigen 1	ATPCNA1, PCNA1	data	634	0.700915	20.0803	20.9624	21.2925	18.9099	18.9205	18.1966
AT1G07380	AT1G07380	AT1G07380.1	protein_coding	Neutral/alkaline non-lysosomal ceramidase	NA	data	635	0.501234	1.04169	0.971625	0.846035	1.6414	1.20684	0.99267
AT1G07390	AT1G07390	AT1G07390.1	protein_coding	receptor like protein 1	AtRLP1, RLP1	data	636	0.0572065	0.890083	1.00778	0.782754	1.28583	1.41086	1.88498
AT1G07400	AT1G07400	AT1G07400.1	protein_coding	HSP20-like chaperones superfamily protein	NA	data	637	7.78e-33	50.3419	57.0349	42.5511	19.7731	17.7491	17.4442
AT1G07410	AT1G07410	AT1G07410.1	protein_coding	RAB GTPase homolog A2B	ATRAB-A2B, ATRABA2B, RAB-A2B, RABA2b	data	638	1	1.10812	0.409425	0.603937	1.05428	0.579695	0.626064
AT1G07420	AT1G07420	AT1G07420.1	protein_coding	sterol 4-alpha-methyl-oxidase 2-1	ATSMO1, SMO2-1	data	639	0.103633	30.2188	32.2095	31.0119	36.2999	33.8001	36.7127
AT1G07430	AT1G07430	AT1G07430.1	protein_coding	highly ABA-induced PP2C gene 2	AIP1, AtAIP1, HAI2, HON	data	640	9.31e-06	0.196723	0.335814	0.240406	1.4689	1.08177	0.838587
AT1G07440	AT1G07440	AT1G07440.1	protein_coding	NAD(P)-binding Rossmann-fold superfamily protein	NA	data	641	1.63e-11	89.9474	87.7374	86.4387	51.3028	57.7164	52.9845
AT1G07450	AT1G07450	AT1G07450.1	protein_coding	NAD(P)-binding Rossmann-fold superfamily protein	NA	data	642	1.02e-08	0.592183	0.746058	0.723681	0	0	0.0454771
AT1G07470	AT1G07470	AT1G07470.1	protein_coding	Transcription factor IIA, alpha/beta subunit	NA	data	644	1	14.203	16.2075	13.5727	14.8142	15.1252	15.1437
AT1G07480	AT1G07480	AT1G07480.1	protein_coding	Transcription factor IIA, alpha/beta subunit	NA	data	645	0.195662	13.6237	12.8485	13.1459	14.494	17.0523	14.377
AT1G07485	AT1G07485	NA	NA	NA	NA	data	NA	1	0.891256	0.895986	0.967174	1.11053	0.744627	1.20235
AT1G07490	AT1G07490	AT1G07490.1	protein_coding	ROTUNDIFOLIA like 3	DVL9, RTFL3	data	646	3.72e-05	3.16676	1.95136	1.9791	4.14889	5.18951	6.80948
AT1G07500	AT1G07500	AT1G07500.1	protein_coding		NA	data	647	1	0.148988	0.149666	0.0600805	0.234693	0.0827758	0
AT1G07510	AT1G07510	AT1G07510.1	protein_coding	FTSH protease 10	ftsh10	data	648	1	24.2796	23.753	21.2536	24.7029	18.3223	21.0127
AT1G07520	AT1G07520	AT1G07520.1	protein_coding	GRAS family transcription factor	NA	data	649	0.00906655	6.9592	7.4149	6.67466	4.50121	4.02115	5.44451
AT1G07530	AT1G07530	AT1G07530.1	protein_coding	SCARECROW-like 14	ATGRAS2, GRAS2, SCL14	data	650	0.0206551	15.2343	14.543	14.4694	19.507	16.7312	18.1602
AT1G07560	AT1G07560	AT1G07560.1	protein_coding	Leucine-rich repeat protein kinase family protein	NA	data	653	0.393204	1.83899	1.79691	1.75938	1.16872	1.57814	1.14912
AT1G07570	AT1G07570	AT1G07570.1	protein_coding	Protein kinase superfamily protein	APK1, APK1A	data	654	0.421867	4.06884	4.15084	3.74512	2.56307	2.98243	3.76227
AT1G07590	AT1G07590	AT1G07590.1	protein_coding	Tetratricopeptide repeat (TPR)-like superfamily protein	NA	data	655	0.548101	4356.02	4110.31	3835.95	3355.54	4366.39	2946.39
AT1G07600	AT1G07600	AT1G07600.1	protein_coding	metallothionein 1A	ATMT-2, ATMT-Q, ATMT1, LSR4, MT-Q, MT1, MT1A	data	656	1	267.846	266.825	238.832	225.618	289.729	190.785
AT1G07610	AT1G07610	AT1G07610.1	protein_coding	metallothionein 1C	MT1C	data	657	1	446.752	407.197	363.738	340.702	532.404	299.407
AT1G07615	AT1G07615	NA	NA	NA	NA	data	NA	1	7.99617	8.72925	7.02697	9.61179	6.55554	7.48061
AT1G07620	AT1G07620	AT1G07620.1	protein_coding	GTP-binding protein Obg/CgtA	ATOBGM, TRM32	data	658	0.0560526	1.73877	1.34592	1.57591	0.758939	0.702094	1.1487
AT1G07630	AT1G07630	AT1G07630.1	protein_coding	pol-like 5	PLL5	data	659	1	11.6098	14.2194	11.1381	11.2261	11.9508	10.5001
AT1G07640	AT1G07640	AT1G07640.1	protein_coding	Dof-type zinc finger DNA-binding family protein	OBP2, URP3	data	660	1	14.3163	13.6746	16.2308	18.3172	12.139	15.9938
AT1G07650	AT1G07650	AT1G07650.1	protein_coding	Leucine-rich repeat transmembrane protein kinase	NA	data	661	0.634143	16.0438	17.1115	11.8508	15.591	16.3967	17.4531
AT1G07660	AT1G07660	AT1G07660.1	protein_coding	Histone superfamily protein	NA	data	662	0.000160185	31.8106	31.2891	31.3017	41.3879	39.5965	40.9485
AT1G07670	AT1G07670	AT1G07670.1	protein_coding	endomembrane-type CA-ATPase 4	ATECA4, ECA4	data	663	1.61e-05	52.5028	50.0543	44.572	38.756	29.0926	31.6618
AT1G07700	AT1G07700	AT1G07700.1	protein_coding	Thioredoxin superfamily protein	NA	data	666	0.368875	23.8572	26.4705	25.3396	17.8722	22.496	23.5007
AT1G07705	AT1G07705	NA	NA	Negative on TATA less2a	NOT2a	data	NA	1	12.0073	12.232	11.1072	11.3476	10.0831	12.2325
AT1G07720	AT1G07720	AT1G07720.1	protein_coding	3-ketoacyl-CoA synthase 3	KCS3	data	668	0.00405754	17.5913	21.7248	18.9967	13.0417	11.9879	15.7526
AT1G07728	AT1G07728	NA	NA	NA	NA	data	NA	0.0171692	5.20661	5.45766	4.89887	7.61767	7.18566	6.43434
AT1G07740	AT1G07740	AT1G07740.1	protein_coding	Tetratricopeptide repeat (TPR)-like superfamily protein	NA	data	669	0.339578	4.0224	3.68811	2.12201	4.74625	4.16838	3.68334
AT1G07745	AT1G07745	AT1G07745.1	protein_coding	homolog of RAD51 D	ATRAD51D, RAD51D, SSN1	data	670	0.00093462	3.42312	2.61335	2.78035	4.62806	4.91454	4.92287
AT1G07750	AT1G07750	AT1G07750.1	protein_coding	RmlC-like cupins superfamily protein	NA	data	671	1	22.2283	19.7664	24.5994	19.7359	22.2389	22.6377
AT1G07770	AT1G07770	AT1G07770.1	protein_coding	ribosomal protein S15A	RPS15A	data	672	0.662505	853.689	805.627	741.476	849.354	840.178	815.604
AT1G07780	AT1G07780	AT1G07780.1	protein_coding	phosphoribosylanthranilate isomerase 1	PAI1, TRP6	data	673	1	27.7598	26.149	23.029	24.6591	24.2678	25.6633
AT1G07790	AT1G07790	AT1G07790.1	protein_coding	Histone superfamily protein	HTB1	data	674	0.145992	41.8488	39.5069	39.5238	52.2696	40.4029	45.4502
AT1G07795	AT1G07795	NA	NA	NA	NA	data	NA	1	0.495004	1.38652	0.909899	1.46749	0.580369	0.416496
AT1G07810	AT1G07810	AT1G07810.1	protein_coding	ER-type Ca2+-ATPase 1	ACA3, ATECA1, ECA1	data	676	0.167023	30.2917	28.5331	25.0375	26.3151	22.2165	21.672
AT1G07820	AT1G07820	AT1G07820.1	protein_coding	Histone superfamily protein	NA	data	677	8.87e-14	71.9144	78.5856	73.9788	118.04	116.532	118.971
AT1G07830	AT1G07830	AT1G07830.1	protein_coding	ribosomal protein L29 family protein	NA	data	678	0.0724014	59.5956	61.7762	52.6909	49.2855	45.9354	49.5413
AT1G07840	AT1G07840	AT1G07840.1	protein_coding	Sas10/Utp3/C1D family	NA	data	679	1	27.2493	29.8241	24.5882	26.8413	30.0672	24.7302
AT1G07870	AT1G07870	AT1G07870.1	protein_coding	Protein kinase superfamily protein	NA	data	682	0.114215	5.02167	5.50666	4.41973	4.4518	3.43989	2.71387
AT1G07880	AT1G07880	AT1G07880.1	protein_coding	Protein kinase superfamily protein	ATMPK13	data	683	3.97e-05	7.0701	7.66698	7.27802	4.55373	3.93324	4.27784
AT1G07890	AT1G07890	AT1G07890.1	protein_coding	ascorbate peroxidase 1	APX1, ATAPX01, ATAPX1, CS1, MEE6	data	684	0.00620657	1097.58	1021.24	1080.98	953.757	796.302	778.473
AT1G07900	AT1G07900	AT1G07900.1	protein_coding	LOB domain-containing protein 1	LBD1	data	685	0.19239	0.4969	0.599246	0.668235	0.291849	0.0815456	0.471099
AT1G07901	AT1G07901	NA	NA	NA	NA	data	NA	1	0	0.037501	0	0	0	0.0525255
AT1G07910	AT1G07910	AT1G07910.1	protein_coding	RNAligase	AtRLG1, ATRNL, RNL	data	686	0.252371	11.2848	10.4813	9.15258	9.48686	7.95997	7.73673
AT1G07920	AT1G07920	AT1G07920.1	protein_coding	GTP binding Elongation factor Tu family protein	NA	data	687	0.741073	659.707	628.288	598.17	608.691	544.34	582.348
AT1G07930	AT1G07930	AT1G07930.1	protein_coding	GTP binding Elongation factor Tu family protein	NA	data	688	0.110959	522.779	510.328	500.785	475.673	404.297	433.356
AT1G07940	AT1G07940	AT1G07940.1	protein_coding	GTP binding Elongation factor Tu family protein	NA	data	689	0.587608	462.308	427.194	446.715	437.309	379.168	395.42
AT1G07950	AT1G07950	AT1G07950.1	protein_coding	Surfeit locus protein 5 subunit 22 of Mediator complex	MED22B	data	690	1	31.0024	32.2632	28.2219	29.8298	31.4256	29.1002
AT1G07960	AT1G07960	AT1G07960.1	protein_coding	PDI-like 5-1	ATPDIL5-1, PDIL5-1	data	691	1	53.6172	51.1197	48.2481	49.0929	47.4337	47.0074
AT1G07970	AT1G07970	AT1G07970.1	protein_coding		NA	data	692	0.988032	11.4169	11.592	11.6873	13.5303	12.2066	10.7166
AT1G07980	AT1G07980	AT1G07980.1	protein_coding	nuclear factor Y, subunit C10	NF-YC10	data	693	0.749409	30.5674	28.0291	24.5966	23.5755	26.4237	24.8479
AT1G07985	AT1G07985	NA	NA	NA	NA	data	NA	0.000179191	5.4146	4.44952	4.5431	9.39257	6.3457	10.1591
AT1G07990	AT1G07990	AT1G07990.1	protein_coding	SIT4 phosphatase-associated family protein	NA	data	694	0.225536	20.6769	23.445	22.4015	27.6999	22.0598	26.3204
AT1G08000	AT1G08000	AT1G08000.1	protein_coding	GATA transcription factor 10	GATA10	data	695	1	7.81664	8.077	9.09246	10.1326	7.25708	9.08784
AT1G08010	AT1G08010	AT1G08010.1	protein_coding	GATA transcription factor 11	GATA11	data	696	0.585507	17.1923	18.7378	19.3344	21.2561	20.8983	17.8335
AT1G08030	AT1G08030	AT1G08030.1	protein_coding	tyrosylprotein sulfotransferase	AQC1, TPST	data	697	1	14.0538	12.9456	11.5007	14.1681	10.6991	13.4436
AT1G08040	AT1G08040	AT1G08040.1	protein_coding	Protein of unknown function (DUF707)	NA	data	698	1	21.7051	22.1624	19.1535	20.6615	22.0549	20.5102
AT1G08050	AT1G08050	AT1G08050.1	protein_coding	Zinc finger (C3HC4-type RING finger) family protein	NA	data	699	0.0536738	2.63042	3.2187	2.66556	1.98479	1.23855	2.08845
AT1G08060	AT1G08060	AT1G08060.1	protein_coding	ATP-dependent helicase family protein	MOM, MOM, MOM1	data	700	1	5.40111	5.94203	7.68435	6.25704	6.14302	6.84975
AT1G08070	AT1G08070	AT1G08070.1	protein_coding	Tetratricopeptide repeat (TPR)-like superfamily protein	EMB3102, OTP82	data	702	1	1.53952	2.2476	1.94237	1.52209	2.16195	2.46423
AT1G08090	AT1G08090	AT1G08090.1	protein_coding	nitrate transporter 2:1	ACH1, ATNRT2.1, ATNRT2:1, LIN1, NRT2, NRT2.1, NRT2:1, NRT2;1AT	data	704	2.48e-06	4.47366	5.65728	3.66648	1.9777	1.23562	2.13736
AT1G08105	AT1G08105	AT1G08105.1	transposable_element_gene	transposable element gene	NA	data	706	1	1.37683	2.2972	2.30533	1.07865	2.61818	1.86878
AT1G08110	AT1G08110	AT1G08110.1	protein_coding	lactoylglutathione lyase family protein / glyoxalase I family protein	NA	data	707	0.762258	120.574	120.998	114.933	124.675	124.142	120.724
AT1G08115	AT1G08115	NA	NA	NA	NA	data	NA	0.539717	5.40387	4.74603	5.39368	3.09533	4.25754	5.02991
AT1G08125	AT1G08125	NA	NA	NA	NA	data	NA	0.790108	17.1444	16.3761	13.075	17.7483	17.6398	14.5146
AT1G08130	AT1G08130	AT1G08130.1	protein_coding	DNA ligase 1	ATLIG1, LIG1	data	709	0.788423	17.5071	17.6428	16.7589	19.3618	18.1367	17.2415
AT1G08160	AT1G08160	NA	NA	NA	NA	data	NA	0.598079	15.0655	14.5287	17.4526	19.2489	16.596	15.6677
AT1G08165	AT1G08165	NA	NA	NA	NA	data	NA	1	1.19183	1.42261	1.02951	1.05294	1.12085	1.0457
AT1G08180	AT1G08180	AT1G08180.1	protein_coding		NA	data	712	2.51e-05	7.37393	6.82597	7.24248	10.1797	11.4605	13.5566
AT1G08190	AT1G08190	AT1G08190.1	protein_coding	vacuolar protein sorting 41	ATVAM2, ATVPS41, VAM2, VPS41, ZIP2	data	713	0.43562	33.2519	31.3227	30.3243	35.0371	35.1344	32.2859
AT1G08200	AT1G08200	AT1G08200.1	protein_coding	UDP-D-apiose/UDP-D-xylose synthase 2	AXS2	data	714	0.7222	89.587	86.5491	83.6627	93.601	90.9221	86.2052
AT1G08210	AT1G08210	AT1G08210.1	protein_coding	Eukaryotic aspartyl protease family protein	NA	data	715	0.869118	28.0969	24.7006	24.8085	29.9556	25.2859	25.9144
AT1G08220	AT1G08220	AT1G08220.1	protein_coding		NA	data	716	0.929348	11.9251	11.7119	9.27505	11.0062	9.79596	8.77818
AT1G08230	AT1G08230	NA	NA	NA	NA	data	NA	5.74e-10	15.1576	16.2468	16.3929	25.2335	29.5393	25.1273
AT1G08250	AT1G08250	AT1G08250.1	protein_coding	arogenate dehydratase 6	ADT6, AtADT6	data	717	0.107916	6.87506	6.36045	9.01166	10.1146	9.16343	9.19227
AT1G08260	AT1G08260	AT1G08260.1	protein_coding	DNA polymerase epsilon catalytic subunit	ABO4, EMB142, EMB2284, EMB529, ESD7, POL2A, TIL1	data	718	1	1.43151	2.50434	1.38341	2.27805	1.7798	1.1931
AT1G08270	AT1G08270	AT1G08270.1	protein_coding		NA	data	719	0.562126	0.496365	0.260827	0.728577	0.76237	0.539806	0.891371
AT1G08280	AT1G08280	AT1G08280.1	protein_coding	Glycosyltransferase family 29 (sialyltransferase) family protein	NA	data	720	1	11.0741	10.8117	9.99426	10.7707	9.54456	9.35742
AT1G08290	AT1G08290	AT1G08290.1	protein_coding	WIP domain protein 3	WIP3	data	721	0.788407	2.78066	2.95618	2.11722	3.10437	1.23897	1.92223
AT1G08300	AT1G08300	AT1G08300.1	protein_coding	no vein-like	NVL	data	722	0.135443	9.26907	8.17764	6.55015	6.61895	5.84716	5.85948
AT1G08310	AT1G08310	AT1G08310.1	protein_coding	alpha/beta-Hydrolases superfamily protein	NA	data	723	0.904501	1.29133	1.38481	1.51708	1.5826	0.828675	0.992751
AT1G08315	AT1G08315	NA	NA	NA	NA	data	NA	0.988244	12.2803	8.68433	12.2624	9.42415	10.5093	9.57553
AT1G08320	AT1G08320	AT1G08320.1	protein_coding	bZIP transcription factor family protein	bZIP21, TGA9	data	724	0.856904	7.05561	7.48069	8.85169	9.18809	9.63329	6.84702
AT1G08340	AT1G08340	AT1G08340.1	protein_coding	Rho GTPase activating protein with PAK-box/P21-Rho-binding domain	NA	data	725	1	5.00936	5.41965	6.348	7.32426	3.93502	3.12278
AT1G08350	AT1G08350	AT1G08350.1	protein_coding	Endomembrane protein 70 protein family	NA	data	726	0.377744	12.737	11.0362	10.726	9.23746	10.7103	8.72439
AT1G08360	AT1G08360	AT1G08360.1	protein_coding	Ribosomal protein L1p/L10e family	NA	data	727	0.0571783	407.54	380.749	388.674	353.424	315.62	325.164
AT1G08370	AT1G08370	AT1G08370.1	protein_coding	decapping 1	ATDCP1, DCP1	data	728	1	33.0091	31.9663	35.3355	34.0551	35.7043	31.6791
AT1G08380	AT1G08380	AT1G08380.1	protein_coding	photosystem I subunit O	PSAO	data	729	0.700645	2144.71	2293.56	2501.98	2276.12	2550.63	2525.49
AT1G08390	AT1G08390	AT1G08390.1	protein_coding		NA	data	730	0.0390877	7.43152	8.33367	7.67639	8.65223	10.9628	11.258
AT1G08400	AT1G08400	AT1G08400.1	protein_coding	RINT-1 / TIP-1 family	NA	data	731	1	6.21404	4.52564	4.05616	5.97771	5.19171	3.18254
AT1G08410	AT1G08410	AT1G08410.1	protein_coding	P-loop containing nucleoside triphosphate hydrolases superfamily protein	NA	data	732	1	8.60098	5.11802	5.4452	5.84655	8.01788	5.81029
AT1G08420	AT1G08420	AT1G08420.1	protein_coding	BRI1 suppressor 1 (BSU1)-like 2	BSL2	data	733	1	13.37	14.1918	15.1379	14.349	13.1853	13.7592
AT1G08430	AT1G08430	AT1G08430.1	protein_coding	aluminum-activated malate transporter 1	ALMT1, ATALMT1	data	734	1	5.86717	2.68723	2.90033	4.50834	3.35899	2.76436
AT1G08450	AT1G08450	AT1G08450.1	protein_coding	calreticulin 3	AtCRT3, CRT3, EBS2, PSL1	data	736	0.0217229	65.9265	67.7534	67.0681	53.818	51.2701	57.22
AT1G08460	AT1G08460	AT1G08460.1	protein_coding	histone deacetylase 8	ATHDA8, HDA08, HDA8	data	737	1	27.7548	32.6025	31.4781	29.9224	30.2285	31.1457
AT1G08465	AT1G08465	AT1G08465.1	protein_coding	Plant-specific transcription factor YABBY family protein	YAB2	data	738	0.0019033	10.5941	10.8261	12.8856	14.6255	17.861	15.7411
AT1G08470	AT1G08470	AT1G08470.1	protein_coding	strictosidine synthase-like 3	SSL3	data	739	1	13.6045	14.7667	11.905	14.2039	14.8503	12.7922
AT1G08480	AT1G08480	AT1G08480.1	protein_coding		SDH6	data	740	0.0876152	129.476	122.798	118.828	107.034	104.691	104.851
AT1G08490	AT1G08490	AT1G08490.1	protein_coding	chloroplastic NIFS-like cysteine desulfurase	ATCPNIFS, ATNFS2, ATSUFS, CPNIFS, SUFS	data	741	0.0732048	34.0492	36.1182	34.3466	29.0396	27.6172	29.8195
AT1G08500	AT1G08500	AT1G08500.1	protein_coding	early nodulin-like protein 18	AtENODL18, ENODL18	data	742	1	12.1835	9.72164	9.57373	10.4224	12.307	9.94057
AT1G08510	AT1G08510	AT1G08510.1	protein_coding	fatty acyl-ACP thioesterases B	FATB	data	743	6.2e-11	70.5703	63.7058	63.9177	38.6592	43.3557	38.3686
AT1G08520	AT1G08520	AT1G08520.1	protein_coding	ALBINA 1	ALB-1V, ALB1, CHLD, PDE166, V157	data	744	0.84451	97.4774	102.144	105.597	98.4537	104.157	115.905
AT1G08530	AT1G08530	AT1G08530.1	protein_coding		NA	data	745	1	8.27813	9.53407	10.2993	9.06108	9.29357	9.51372
AT1G08540	AT1G08540	AT1G08540.1	protein_coding	RNApolymerase sigma subunit 2	ABC1, ATSIG1, ATSIG2, SIG1, SIG2, SIGA, SIGB	data	746	1	38.398	44.6613	46.0034	43.9409	42.8346	43.2362
AT1G08550	AT1G08550	AT1G08550.1	protein_coding	non-photochemical quenching 1	AVDE1, NPQ1	data	747	0.00041438	18.035	20.419	21.866	25.214	29.1548	29.3799
AT1G08560	AT1G08560	AT1G08560.1	protein_coding	syntaxin of plants 111	ATSYP111, KN, SYP111	data	748	1	24.9664	25.3353	25.6252	27.3337	22.3418	23.0995
AT1G08570	AT1G08570	AT1G08570.1	protein_coding	atypical CYS HIS rich thioredoxin 4	ACHT4	data	749	3.53e-36	20.4496	20.6728	22.2458	51.7049	61.5386	64.166
AT1G08580	AT1G08580	AT1G08580.1	protein_coding		NA	data	750	0.889216	88.3048	83.1919	74.6032	79.0237	76.6197	71.6154
AT1G08590	AT1G08590	AT1G08590.1	protein_coding	Leucine-rich receptor-like protein kinase family protein	NA	data	751	0.00209313	5.76448	5.53942	5.15061	4.21048	2.89788	2.60353
AT1G08600	AT1G08600	AT1G08600.1	protein_coding	P-loop containing nucleoside triphosphate hydrolases superfamily protein	ATRX, CHR20	data	752	0.236315	21.1991	18.1007	20.6133	19.0191	16.3028	14.4635
AT1G08610	AT1G08610	AT1G08610.1	protein_coding	Pentatricopeptide repeat (PPR) superfamily protein	NA	data	753	0.828705	12.4259	11.1904	10.9155	13.7285	11.4658	11.6232
AT1G08620	AT1G08620	AT1G08620.1	protein_coding	Transcription factor jumonji (jmj) family protein / zinc finger (C5HC2 type) family protein	PKDM7D	data	754	1	12.8541	13.3863	13.5077	14.9841	10.8182	12.6995
AT1G08630	AT1G08630	AT1G08630.1	protein_coding	threonine aldolase 1	THA1	data	755	0.0296147	5.47145	1.26273	1.80678	6.80941	6.36441	5.55616
AT1G08640	AT1G08640	AT1G08640.1	protein_coding	Chloroplast J-like domain 1	CJD1	data	756	0.995077	109.176	117.41	120.221	111.077	104.375	108.005
AT1G08650	AT1G08650	AT1G08650.1	protein_coding	phosphoenolpyruvate carboxylase kinase 1	ATPPCK1, PPCK1	data	757	0.000687421	6.98959	6.84136	5.40894	9.2957	9.69155	9.58231
AT1G08660	AT1G08660	AT1G08660.1	protein_coding	MALE GAMETOPHYTE DEFECTIVE 2	MGP2	data	758	1	30.1977	32.15	26.6438	29.978	28.3988	28.4599
AT1G08670	AT1G08670	AT1G08670.1	protein_coding	ENTH/VHS family protein	NA	data	759	0.907095	3.97318	4.26664	2.72061	4.303	4.23651	3.66145
AT1G08680	AT1G08680	AT1G08680.1	protein_coding	ARF GAP-like zinc finger-containing protein ZIGA4	AGD14, ZIGA4	data	760	0.186315	20.924	17.8238	17.0505	22.3277	19.5933	21.988
AT1G08700	AT1G08700	AT1G08700.1	protein_coding	Presenilin-1	PS1	data	761	0.753958	34.7684	31.3435	34.3155	34.1345	26.4537	30.1535
AT1G08710	AT1G08710	AT1G08710.1	protein_coding	F-box family protein	NA	data	762	1	3.57835	3.59397	2.90112	3.16219	3.4717	2.19324
AT1G08720	AT1G08720	AT1G08720.1	protein_coding	Protein kinase superfamily protein	ATEDR1, EDR1	data	763	0.0700132	8.95649	8.57152	8.29446	9.71251	11.3678	10.9841
AT1G08750	AT1G08750	AT1G08750.1	protein_coding	Peptidase C13 family	NA	data	767	1	11.7539	11.9666	13.152	13.759	11.6609	11.6583
AT1G08760	AT1G08760	AT1G08760.1	protein_coding	Plant protein of unknown function (DUF936)	NA	data	768	1	7.73958	8.08511	6.84515	7.72831	7.23189	5.58786
AT1G08770	AT1G08770	AT1G08770.1	protein_coding	prenylated RAB acceptor 1.E	PRA1.E	data	769	0.413661	23.7657	27.1975	27.5791	30.8105	28.6133	26.943
AT1G08780	AT1G08780	AT1G08780.1	protein_coding	ABI3-interacting protein 3	AIP3, PFD4	data	770	0.405577	32.7126	27.0669	27.356	29.2934	33.8235	32.6959
AT1G08800	AT1G08800	AT1G08800.1	protein_coding	Protein of unknown function, DUF593	NA	data	772	1	10.5164	11.4061	11.2657	11.1132	11.1632	9.76854
AT1G08810	AT1G08810	AT1G08810.1	protein_coding	myb domain protein 60	AtMYB60, MYB60	data	773	0.0704426	7.83254	8.48519	7.3296	9.34156	9.70693	10.587
AT1G08820	AT1G08820	AT1G08820.1	protein_coding	vamp/synaptobrevin-associated protein 27-2	VAP27-2	data	774	0.783187	22.2159	22.546	23.0715	23.0458	26.1592	22.3206
AT1G08830	AT1G08830	AT1G08830.1	protein_coding	copper/zinc superoxide dismutase 1	CSD1	data	775	0.0449461	114.895	97.7848	110.56	120.333	129.001	127.846
AT1G08840	AT1G08840	AT1G08840.1	protein_coding	DNA replication helicase, putative	emb2411	data	776	1	2.43224	1.9053	1.50845	1.80808	3.03291	1.24833
AT1G08845	AT1G08845	NA	NA	NA	NA	data	NA	0.885697	12.264	13.3595	11.3885	13.2341	13.8326	12.0838
AT1G08880	AT1G08880	AT1G08880.1	protein_coding	Histone superfamily protein	G-H2AX, GAMMA-H2AX, H2AXA, HTA5	data	778	2.88e-10	93.4682	88.7413	95.4562	138.842	133.024	133.858
AT1G08890	AT1G08890	AT1G08890.1	protein_coding	Major facilitator superfamily protein	NA	data	779	1.98e-07	9.03274	9.65121	8.78168	13.501	17.0052	16.4411
AT1G08900	AT1G08900	AT1G08900.1	protein_coding	Major facilitator superfamily protein	NA	data	780	0.0285219	6.75149	9.04821	8.3001	9.89286	10.3458	12.6791
AT1G08910	AT1G08910	AT1G08910.1	protein_coding	zinc ion binding;zinc ion binding	NA	data	781	0.534063	12.9561	13.0218	12.5448	15.0638	14.166	12.9485
AT1G08920	AT1G08920	AT1G08920.1	protein_coding	ERD (early response to dehydration) six-like 1	ESL1	data	782	8.76e-09	27.4441	24.4035	25.1422	17.4343	14.5897	15.0469
AT1G08930	AT1G08930	AT1G08930.1	protein_coding	Major facilitator superfamily protein	ERD6	data	783	1.01e-28	136.676	157.268	127.177	54.7237	63.5051	50.5813
AT1G08940	AT1G08940	AT1G08940.1	protein_coding	Phosphoglycerate mutase family protein	NA	data	784	1	10.1677	11.1813	10.2297	11.2318	11.0387	8.9276
AT1G08960	AT1G08960	AT1G08960.1	protein_coding	cation exchanger 11	ATCAX11, AtCXX5, CAX11, CCX5	data	785	0.80591	6.45666	5.79737	6.18252	6.2051	3.93489	5.70024
AT1G08970	AT1G08970	AT1G08970.1	protein_coding	nuclear factor Y, subunit C9	HAP5C, NF-YC9	data	786	0.0125075	29.4604	29.0805	26.3693	32.637	35.2656	35.1154
AT1G08980	AT1G08980	AT1G08980.1	protein_coding	amidase 1	AMI1, ATAMI1, ATTOC64-I, TOC64-I	data	787	0.653603	61.4082	71.6028	59.9801	66.6259	68.6436	69.4008
AT1G08990	AT1G08990	AT1G08990.1	protein_coding	plant glycogenin-like starch initiation protein 5	GUX5, PGSIP5	data	788	0.0202165	4.57084	5.54262	5.03625	4.2149	2.27551	2.85104
AT1G09000	AT1G09000	AT1G09000.1	protein_coding	NPK1-related protein kinase 1	ANP1, MAPKKK1, NP1	data	789	1	2.18141	2.76628	2.36083	2.57396	1.78083	2.5621
AT1G09010	AT1G09010	AT1G09010.1	protein_coding	glycoside hydrolase family 2 protein	NA	data	790	0.0191965	24.4094	25.7894	25.3599	29.0823	31.7036	30.3952
AT1G09020	AT1G09020	AT1G09020.1	protein_coding	homolog of yeast sucrose nonfermenting 4	ATSNF4, SNF4	data	791	0.0431233	5.71058	4.63993	5.01581	5.96081	8.05375	6.95549
AT1G09040	AT1G09040	AT1G09040.1	protein_coding		NA	data	793	1	4.47163	4.49148	3.32974	3.68618	4.94528	3.29252
AT1G09050	AT1G09050	AT1G09050.1	protein_coding		NA	data	794	0.77141	0.64526	0.785996	0.666553	0.820271	1.41482	0.522252
AT1G09060	AT1G09060	AT1G09060.1	protein_coding	Zinc finger, RING-type;Transcription factor jumonji/aspartyl beta-hydroxylase	NA	data	795	1	13.3756	11.7589	9.71912	10.1894	9.42067	11.9545
AT1G09070	AT1G09070	AT1G09070.1	protein_coding	soybean gene regulated by cold-2	(AT)SRC2, AtSRC2, SRC2	data	796	0.00211137	202.118	242.097	209.556	166.698	171.445	163.109
AT1G09080	AT1G09080	AT1G09080.1	protein_coding	Heat shock protein 70 (Hsp 70) family protein	BIP3	data	797	0.0510876	0.445491	0.0723166	0	0.348976	0.789205	0.57473
AT1G09090	AT1G09090	AT1G09090.1	protein_coding	respiratory burst oxidase homolog B	ATRBOHB, ATRBOHB-BETA, RBOHB	data	798	0.816136	3.28115	2.05583	1.50893	2.87041	3.11664	2.14303
AT1G09100	AT1G09100	AT1G09100.1	protein_coding	26S proteasome AAA-ATPase subunit RPT5B	RPT5B	data	799	0.624766	25.8718	23.0112	22.795	21.0574	21.4131	21.545
AT1G09130	AT1G09130	AT1G09130.1	protein_coding	ATP-dependent caseinolytic (Clp) protease/crotonase family protein	NA	data	800	1	66.7872	70.573	76.8649	69.3951	66.954	67.9805
AT1G09140	AT1G09140	AT1G09140.1	protein_coding	SERINE-ARGININE PROTEIN 30	At-SR30, ATSRP30, ATSRP30.1, ATSRP30.2, SR30	data	801	0.00644308	158.835	147.44	128.449	120.036	116.376	104.511
AT1G09150	AT1G09150	AT1G09150.1	protein_coding	pseudouridine synthase and archaeosine transglycosylase (PUA) domain-containing protein	NA	data	802	1	68.368	64.6525	61.0086	64.1212	58.5538	60.5097
AT1G09155	AT1G09155	NA	NA	phloem protein 2-B15, phloem protein 2-B15	AtPP2-B15, PP2-B15	data	NA	0.0273443	1.89025	1.19701	2.00501	1.17031	0.578448	0.782305
AT1G09160	AT1G09160	AT1G09160.1	protein_coding	Protein phosphatase 2C family protein	NA	data	803	2.78e-05	28.0854	26.919	23.3506	18.4501	17.5395	18.1999
AT1G09180	AT1G09180	AT1G09180.1	protein_coding	secretion-associated RAS super family 1	ATSAR1, ATSARA1A, SARA1A	data	805	0.707861	0.444268	1.123	1.27486	0.700897	0.829884	0.415628
AT1G09190	AT1G09190	AT1G09190.1	protein_coding	Tetratricopeptide repeat (TPR)-like superfamily protein	NA	data	806	1	5.91229	6.70225	6.4932	7.21181	5.69022	6.75725
AT1G09195	AT1G09195	NA	NA	NA	NA	data	NA	1	2.78018	2.6178	1.81165	2.45597	2.8232	2.56192
AT1G09200	AT1G09200	AT1G09200.1	protein_coding	Histone superfamily protein	H3.1	data	807	0.000622151	39.0993	46.3954	44.9849	59.9831	51.4854	64.3327
AT1G09210	AT1G09210	AT1G09210.1	protein_coding	calreticulin 1b	AtCRT1b, CRT1b	data	808	0.000540739	300.789	276.072	296.347	236.445	211.365	223.514
AT1G09220	AT1G09220	AT1G09220.1	protein_coding	Pentatricopeptide repeat (PPR) superfamily protein	NA	data	809	0.120093	1.58603	2.55038	1.93821	3.28489	2.49271	3.09821
AT1G09230	AT1G09230	AT1G09230.1	protein_coding	RNA-binding (RRM/RBD/RNP motifs) family protein	NA	data	810	1	10.8206	11.1092	10.6616	11.5311	11.0421	10.6152
AT1G09240	AT1G09240	AT1G09240.1	protein_coding	nicotianamine synthase 3	ATNAS3, NAS3	data	811	0.599756	1.12495	1.59763	2.47267	2.97642	1.98239	1.81688
AT1G09250	AT1G09250	AT1G09250.1	protein_coding	basic helix-loop-helix (bHLH) DNA-binding superfamily protein	AIF4	data	812	0.267307	41.8763	42.0184	45.0598	38.972	38.7591	32.9993
AT1G09270	AT1G09270	AT1G09270.1	protein_coding	importin alpha isoform 4	IMPA-4	data	814	0.401674	26.4998	26.9443	17.9411	29.1412	27.6274	24.1506
AT1G09280	AT1G09280	AT1G09280.1	protein_coding		NA	data	815	0.839518	14.6489	15.5992	16.0023	15.8044	17.1537	15.8199
AT1G09290	AT1G09290	AT1G09290.1	protein_coding		NA	data	816	0.0431055	7.62798	8.71247	8.53863	9.59843	11.5502	10.888
AT1G09300	AT1G09300	AT1G09300.1	protein_coding	Metallopeptidase M24 family protein	NA	data	817	0.000112211	7.44461	5.97741	7.08427	12.0818	9.40034	11.0024
AT1G09310	AT1G09310	AT1G09310.1	protein_coding	Protein of unknown function, DUF538	NA	data	818	0.328286	518.129	587.034	693.393	623.305	747.521	671.23
AT1G09320	AT1G09320	AT1G09320.1	protein_coding	agenet domain-containing protein	NA	data	819	0.0408266	8.73748	9.20406	8.30069	11.3128	11.4413	10.234
AT1G09330	AT1G09330	AT1G09330.1	protein_coding		ECH	data	820	1	45.2028	44.3626	40.5593	41.0024	42.8369	40.9361
AT1G09340	AT1G09340	AT1G09340.1	protein_coding	chloroplast RNA binding	CRB, CSP41B, HIP1.3	data	821	0.055454	282.168	294.908	321.388	226.345	240.629	263.102
AT1G09350	AT1G09350	AT1G09350.1	protein_coding	galactinol synthase 3	AtGolS3, GolS3	data	822	0.103334	0.693917	0.689656	0.78701	0.936578	1.33037	1.31
AT1G09390	AT1G09390	AT1G09390.1	protein_coding	GDSL-like Lipase/Acylhydrolase superfamily protein	NA	data	826	0.417296	4.87795	6.0152	6.10873	7.5473	6.51158	6.00483
AT1G09410	AT1G09410	AT1G09410.1	protein_coding	pentatricopeptide (PPR) repeat-containing protein	NA	data	828	0.651229	0.696948	0.299088	0.241755	0.645684	0.540586	0.576729
AT1G09415	AT1G09415	NA	NA	NIM1-interacting 3	NIMIN-3	data	NA	0.377566	17.8058	20.4328	19.4065	20.3457	21.7562	21.6974
AT1G09420	AT1G09420	AT1G09420.1	protein_coding	glucose-6-phosphate dehydrogenase 4	G6PD4	data	829	0.156483	5.7128	5.31162	4.84042	4.29438	3.02151	4.39021
AT1G09430	AT1G09430	AT1G09430.1	protein_coding	ATP-citrate lyase A-3	ACLA-3	data	830	0.556294	41.2255	41.1925	42.1814	44.7006	44.2853	43.4477
AT1G09440	AT1G09440	AT1G09440.1	protein_coding	Protein kinase superfamily protein	NA	data	831	0.110041	0.444917	0.4099	0.421722	0.878345	1.08063	0.468916
AT1G09450	AT1G09450	AT1G09450.1	protein_coding	Protein kinase superfamily protein	AtHaspin, Haspin	data	832	1	1.88567	1.156	0.779505	1.40048	1.03333	1.88428
AT1G09460	AT1G09460	AT1G09460.1	protein_coding	Carbohydrate-binding X8 domain superfamily protein	NA	data	833	0.0593785	16.4552	14.0353	14.3768	11.5252	9.64801	12.9777
AT1G09470	AT1G09470	AT1G09470.1	protein_coding		NA	data	834	0.00017211	4.46493	4.59084	3.78328	2.55869	2.06233	2.23283
AT1G09480	AT1G09480	AT1G09480.1	protein_coding	NAD(P)-binding Rossmann-fold superfamily protein	NA	data	835	0.777429	0.593431	1.01027	1.39494	1.17196	1.25058	1.36033
AT1G09486	AT1G09486	NA	NA	NA	NA	data	NA	1	0.78483	1.19411	0.705974	1.04149	1.39882	0.727215
AT1G09490	AT1G09490	AT1G09490.1	protein_coding	NAD(P)-binding Rossmann-fold superfamily protein	NA	data	836	1	33.6681	36.7516	34.1304	34.4975	35.1305	33.3437
AT1G09500	AT1G09500	AT1G09500.1	protein_coding	NAD(P)-binding Rossmann-fold superfamily protein	NA	data	837	1	1.22632	2.3875	3.1455	2.80156	1.23307	3.44925
AT1G09520	AT1G09520	AT1G09520.1	protein_coding		NA	data	839	0.44721	23.5918	23.9795	22.731	21.5197	20.8589	19.5482
AT1G09530	AT1G09530	AT1G09530.1	protein_coding	phytochrome interacting factor 3	PAP3, PIF3, POC1	data	840	0.352007	9.56698	11.3726	9.50042	11.9411	10.7841	12.2435
AT1G09560	AT1G09560	AT1G09560.1	protein_coding	germin-like protein 5	GLP5, PDGLP1	data	843	0.028168	141.743	170.952	161.528	121.732	139.556	88.5495
AT1G09570	AT1G09570	AT1G09570.1	protein_coding	phytochrome A	FHY2, FRE1, HY8, PHYA	data	844	1	58.787	63.2281	71.3408	66.3635	66.2414	63.4278
AT1G09575	AT1G09575	NA	NA	NA	NA	data	NA	0.831574	5.06761	6.63001	4.60701	4.97834	4.9428	4.13105
AT1G09580	AT1G09580	AT1G09580.1	protein_coding	emp24/gp25L/p24 family/GOLD family protein	NA	data	845	0.0719291	26.4747	26.9817	25.217	22.2805	21.8693	20.6501
AT1G09590	AT1G09590	AT1G09590.1	protein_coding	Translation protein SH3-like family protein	NA	data	846	0.171301	336.373	327.844	308.173	283.424	283.618	279.909
AT1G09610	AT1G09610	AT1G09610.1	protein_coding	Protein of unknown function (DUF579)	GXM3	data	848	0.562126	1.38871	1.57076	1.27011	1.46193	1.03513	0.621942
AT1G09620	AT1G09620	AT1G09620.1	protein_coding	ATP binding;leucine-tRNA ligases;aminoacyl-tRNA ligases;nucleotide binding;ATP binding;aminoacyl-tRNA ligases	NA	data	849	0.82117	69.6326	75.6777	69.8729	80.0843	69.8733	74.0552
AT1G09630	AT1G09630	AT1G09630.1	protein_coding	RAB GTPase 11C	ATRAB-A2A, ATRAB11C, ATRABA2A, RAB-A2A, RAB11c	data	850	1	19.3376	17.1048	15.7021	15.8679	15.3221	16.8561
AT1G09640	AT1G09640	AT1G09640.1	protein_coding	Translation elongation factor EF1B, gamma chain	NA	data	851	0.932878	207.417	187.1	191.576	214.963	193.849	193.234
AT1G09645	AT1G09645	NA	NA	NA	NA	data	NA	0.16921	28.2435	25.6935	25.1224	29.151	32.1877	28.1888
AT1G09650	AT1G09650	AT1G09650.1	protein_coding	F-box and associated interaction domains-containing protein	NA	data	852	0.0954688	0.44292	1.27222	0.968241	2.17166	1.32917	1.41369
AT1G09660	AT1G09660	AT1G09660.1	protein_coding	RNA-binding KH domain-containing protein	NA	data	853	7.21e-08	80.7153	71.0723	72.6643	52.1376	49.8288	49.6864
AT1G09680	AT1G09680	AT1G09680.1	protein_coding	Pentatricopeptide repeat (PPR) superfamily protein	NA	data	854	0.773821	1.83956	1.60956	1.45511	1.75834	1.66202	2.41223
AT1G09690	AT1G09690	AT1G09690.1	protein_coding	Translation protein SH3-like family protein	NA	data	855	0.00479385	872.868	843.2	783.984	709.156	613.257	676.257
AT1G09700	AT1G09700	AT1G09700.1	protein_coding	dsRNA-binding domain-like superfamily protein	DRB1, HYL1	data	856	0.122185	23.8662	20.7003	19.1626	18.4435	15.9365	17.7884
AT1G09710	AT1G09710	AT1G09710.1	protein_coding	Homeodomain-like superfamily protein	NA	data	857	0.146855	5.41757	4.78788	4.48573	5.98022	7.02831	5.55198
AT1G09730	AT1G09730	AT1G09730.1	protein_coding	Cysteine proteinases superfamily protein	NA	data	859	1	15.4272	14.3201	13.8013	15.3429	13.9383	14.7954
AT1G09740	AT1G09740	AT1G09740.1	protein_coding	Adenine nucleotide alpha hydrolases-like superfamily protein	NA	data	860	0.00183665	74.9151	76.0779	77.0773	57.3956	62.7331	45.6885
AT1G09750	AT1G09750	AT1G09750.1	protein_coding	Eukaryotic aspartyl protease family protein	NA	data	861	0.00537372	133.526	136.99	152.064	179.236	160.37	181.872
AT1G09760	AT1G09760	AT1G09760.1	protein_coding	U2 small nuclear ribonucleoprotein A	U2A'	data	862	0.954634	48.455	45.7443	44.0152	47.8276	44.3101	50.3833
AT1G09770	AT1G09770	AT1G09770.1	protein_coding	cell division cycle 5	ATCDC5, ATMYBCDC5, CDC5	data	863	0.0906745	91.0674	85.9448	86.6814	105.196	91.1915	102.19
AT1G09780	AT1G09780	AT1G09780.1	protein_coding	Phosphoglycerate mutase, 2,3-bisphosphoglycerate-independent	iPGAM1	data	864	1	59.6533	59.6577	48.8064	58.9061	52.1852	56.439
AT1G09794	AT1G09794	NA	NA	NA	NA	data	NA	1	6.95379	5.72075	5.81411	6.6739	5.76805	4.96168
AT1G09795	AT1G09795	NA	NA	ATP phosphoribosyl transferase 2, ATP phosphoribosyl transferase 2,	ATATP-PRT2, ATP-PRT2, HISN1B	data	NA	0.347688	48.8106	51.9042	54.536	61.208	53.5999	55.2868
AT1G09800	AT1G09800	AT1G09800.1	protein_coding	Pseudouridine synthase family protein	NA	data	866	1	8.14693	8.13474	7.42285	8.72958	7.73527	7.90252
AT1G09810	AT1G09810	AT1G09810.1	protein_coding	evolutionarily conserved C-terminal region 11	ECT11	data	867	0.0111316	13.3698	13.0274	11.764	9.76854	9.62644	8.72531
AT1G09812	AT1G09812	NA	NA	NA	NA	data	NA	0.650826	0.544442	0.935478	0.543347	0.642416	0.329769	0.415996
AT1G09815	AT1G09815	NA	NA	polymerase delta 4	POLD4	data	NA	0.450086	31.8733	28.3376	27.4838	33.3097	30.883	30.6467
AT1G09820	AT1G09820	AT1G09820.1	protein_coding	Pentatricopeptide repeat (PPR-like) superfamily protein	NA	data	868	1	2.52778	3.02879	2.7841	2.92376	2.15361	3.76882
AT1G09830	AT1G09830	AT1G09830.1	protein_coding	Glycinamide ribonucleotide (GAR) synthetase	PUR2	data	869	0.760243	38.4553	34.5324	32.4775	33.4158	30.7291	31.8498
AT1G09840	AT1G09840	AT1G09840.1	protein_coding	shaggy-like protein kinase 41	AtHIR1, ATSK41, HIR1, SK41	data	870	0.210976	13.2287	12.0949	12.5272	15.9096	15.4184	12.644
AT1G09850	AT1G09850	AT1G09850.1	protein_coding	xylem bark cysteine peptidase 3	XBCP3	data	871	0.973871	24.0509	22.8073	25.7215	23.4978	21.9865	21.3945
AT1G09860	AT1G09860	AT1G09860.1	protein_coding	purine permease 16	ATPUP16, PUP16	data	872	1	0	0	0	0	0	0
AT1G09870	AT1G09870	AT1G09870.1	protein_coding	histidine acid phosphatase family protein	NA	data	873	1	19.9934	16.2699	13.6545	15.1005	16.2646	14.3206
AT1G09890	AT1G09890	AT1G09890.1	protein_coding	Rhamnogalacturonate lyase family protein	NA	data	875	1	1.44017	1.15879	1.63797	1.52265	0.494319	1.57045
AT1G09900	AT1G09900	AT1G09900.1	protein_coding	Pentatricopeptide repeat (PPR-like) superfamily protein	NA	data	876	1	5.70928	5.27254	5.57416	6.02877	5.3121	3.96567
AT1G09910	AT1G09910	AT1G09910.1	protein_coding	Rhamnogalacturonate lyase family protein	NA	data	877	0.000543064	5.40453	4.55686	3.41579	6.38357	8.0199	8.12427
AT1G09920	AT1G09920	AT1G09920.1	protein_coding	TRAF-type zinc finger-related	NA	data	878	0.301835	26.8681	27.6725	24.0204	30.378	31.9522	25.5025
AT1G09932	AT1G09932	NA	NA	NA	NA	data	NA	0.66461	3.57745	2.31297	1.80455	2.86136	2.90174	3.55527
AT1G09940	AT1G09940	AT1G09940.1	protein_coding	Glutamyl-tRNA reductase family protein	HEMA2	data	880	1	11.3088	15.683	11.2582	11.2826	11.5333	13.497
AT1G09950	AT1G09950	AT1G09950.1	protein_coding	RESPONSE TO ABA AND SALT 1	RAS1	data	881	1.67e-23	9.21201	17.2217	7.4161	0.739974	1.19116	0.923971
AT1G09960	AT1G09960	AT1G09960.1	protein_coding	sucrose transporter 4	ATSUC4, ATSUT4, SUC4, SUT4	data	882	0.8123	7.53497	4.93445	4.93785	5.32311	4.93671	4.49266
AT1G09970	AT1G09970	AT1G09970.1	protein_coding	Leucine-rich receptor-like protein kinase family protein	LRR XI-23, RLK7	data	883	0.145323	67.7858	73.7484	63.6245	65.0362	52.1359	55.6977
AT1G09980	AT1G09980	AT1G09980.1	protein_coding	Putative serine esterase family protein	NA	data	884	1	16.6789	14.6276	13.498	17.1184	14.4407	14.2713
AT1G09995	AT1G09995	NA	NA	NA	NA	data	NA	0.997558	6.75721	6.39647	6.6102	5.07973	5.2281	7.12118
AT1G10000	AT1G10000	AT1G10000.1	protein_coding	Ribonuclease H-like superfamily protein	NA	data	885	0.0010794	1.54316	1.08606	1.27587	0.466293	0.496967	0.4691
AT1G10020	AT1G10020	AT1G10020.1	protein_coding	Protein of unknown function (DUF1005)	NA	data	887	1.63e-21	34.8618	31.4461	26.9559	14.0641	12.9411	14.2218
AT1G10030	AT1G10030	AT1G10030.1	protein_coding	homolog of yeast ergosterol28	ERG28	data	888	0.162367	23.1549	22.4335	20.949	20.4028	18.0277	17.4811
AT1G10040	AT1G10040	AT1G10040.1	protein_coding	alpha/beta-Hydrolases superfamily protein	NA	data	889	0.783671	3.48175	2.50686	1.87545	2.2231	1.65749	2.45913
AT1G10050	AT1G10050	AT1G10050.1	protein_coding	glycosyl hydrolase family 10 protein / carbohydrate-binding domain-containing protein	NA	data	890	0.708837	8.09888	7.11045	6.24121	6.0839	5.98623	6.43471
AT1G10060	AT1G10060	AT1G10060.1	protein_coding	branched-chain amino acid transaminase 1	ATBCAT-1, BCAT-1	data	891	0.661795	7.08915	7.07702	8.66333	8.6611	7.59421	9.30113
AT1G10070	AT1G10070	AT1G10070.1	protein_coding	branched-chain amino acid transaminase 2	ATBCAT-2, BCAT-2	data	892	0.0604998	3.6774	2.0911	4.25001	5.57594	5.24083	4.50702
AT1G10090	AT1G10090	AT1G10090.1	protein_coding	Early-responsive to dehydration stress protein (ERD4)	NA	data	893	0.0933906	14.6467	16.8887	14.4845	17.3649	19.126	18.0349
AT1G10095	AT1G10095	NA	NA	NA	NA	data	NA	0.542733	0.149287	0	0	0.058364	0.166427	0.209944
AT1G10110	AT1G10110	AT1G10110.1	protein_coding	F-box family protein	NA	data	895	0.823008	2.19057	1.31032	1.57908	1.87804	1.12127	0.993619
AT1G10120	AT1G10120	AT1G10120.1	protein_coding	basic helix-loop-helix (bHLH) DNA-binding superfamily protein	NA	data	896	5.32e-06	25.8421	23.4865	22.9191	16.0228	15.5857	16.873
AT1G10130	AT1G10130	AT1G10130.1	protein_coding	endoplasmic reticulum-type calcium-transporting ATPase 3	ATECA3, ECA3	data	897	0.339108	20.5129	19.5636	18.8397	16.8384	16.1811	17.763
AT1G10140	AT1G10140	AT1G10140.1	protein_coding	Uncharacterised conserved protein UCP031279	NA	data	898	0.546473	24.9424	25.9494	26.0924	29.0039	29.2629	24.755
AT1G10150	AT1G10150	AT1G10150.1	protein_coding	Carbohydrate-binding protein	NA	data	899	1	13.1527	12.6762	15.2803	12.7515	14.9925	13.9137
AT1G10155	AT1G10155	NA	NA	phloem protein 2-A10, phloem protein 2-A10	ATPP2-A10, PP2-A10	data	NA	1	0	0.0744386	0	0.0578339	0.04095	0.104262
AT1G10160	AT1G10160	AT1G10160.1	transposable_element_gene	transposable element gene	NA	data	900	0.0142571	2.48571	1.75812	2.42773	1.57846	0.950849	0.989057
AT1G10170	AT1G10170	AT1G10170.1	protein_coding	NF-X-like 1	ATNFXL1, NFXL1	data	901	0.000322033	24.3579	26.6212	26.168	34.0387	32.3649	34.572
AT1G10180	AT1G10180	AT1G10180.1	protein_coding		NA	data	902	0.18136	11.1603	11.6653	9.97883	14.3466	10.9089	14.0769
AT1G10200	AT1G10200	AT1G10200.1	protein_coding	GATA type zinc finger transcription factor family protein	WLIM1	data	904	0.000103655	138.327	127.782	130.396	171.421	182.491	157.514
AT1G10210	AT1G10210	AT1G10210.1	protein_coding	mitogen-activated protein kinase 1	ATMPK1, MPK1	data	905	0.00199842	4.75668	5.61223	5.87026	7.08796	8.82515	8.95912
AT1G10230	AT1G10230	AT1G10230.1	protein_coding	SKP1-like 18	ASK18, SK18	data	907	0.283679	23.8486	22.157	20.9715	20.716	18.3416	18.5116
AT1G10240	AT1G10240	AT1G10240.1	protein_coding	FAR1-related sequence 11	FRS11	data	908	1	10.3652	9.06776	6.25129	6.6066	8.77623	7.7722
AT1G10270	AT1G10270	AT1G10270.1	protein_coding	glutamine-rich protein 23	GRP23	data	911	1	16.4161	15.554	13.0822	16.1652	14.3233	13.5445
AT1G10280	AT1G10280	AT1G10280.1	protein_coding	Core-2/I-branching beta-1,6-N-acetylglucosaminyltransferase family protein	NA	data	912	0.746071	4.76823	4.48932	4.48392	3.74168	3.14975	4.6572
AT1G10290	AT1G10290	AT1G10290.1	protein_coding	dynamin-like protein 6	ADL6, DRP2A	data	913	1	38.4216	35.8145	34.2096	39.6147	35.5571	35.5277
AT1G10310	AT1G10310	AT1G10310.1	protein_coding	NAD(P)-binding Rossmann-fold superfamily protein	NA	data	915	1	20.3353	21.8047	22.1061	21.5283	19.8755	22.0109
AT1G10320	AT1G10320	AT1G10320.1	protein_coding	Zinc finger C-x8-C-x5-C-x3-H type family protein	NA	data	916	1	6.1616	5.53779	3.68711	5.68027	5.31554	3.49551
AT1G10330	AT1G10330	AT1G10330.1	protein_coding	Tetratricopeptide repeat (TPR)-like superfamily protein	NA	data	917	0.578148	0.843765	0.822693	0.604159	1.11339	0.788351	1.1523
AT1G10340	AT1G10340	AT1G10340.1	protein_coding	Ankyrin repeat family protein	NA	data	918	0.277961	0.839572	1.12	1.026	1.10844	1.36866	1.93695
AT1G10350	AT1G10350	AT1G10350.1	protein_coding	DNAJ heat shock family protein	NA	data	919	0.196349	10.3806	9.83017	10.6295	12.4719	11.5831	11.8238
AT1G10360	AT1G10360	AT1G10360.1	protein_coding	glutathione S-transferase TAU 18	ATGSTU18, GST29, GSTU18	data	920	0.796527	60.4093	59.1164	58.5801	58.8605	62.0402	64.5279
AT1G10370	AT1G10370	AT1G10370.1	protein_coding	Glutathione S-transferase family protein	ATGSTU17, ERD9, GST30, GST30B, GSTU17	data	921	1.18e-05	10.3222	11.0718	12.4923	6.23145	4.53736	7.03889
AT1G10380	AT1G10380	AT1G10380.1	protein_coding	Putative membrane lipoprotein	NA	data	922	0.365602	15.3013	14.1413	16.1616	14.917	11.417	12.0614
AT1G10390	AT1G10390	AT1G10390.1	protein_coding	Nucleoporin autopeptidase	NA	data	923	1	28.2028	27.9043	26.5475	30.1277	26.1746	25.1674
AT1G10400	AT1G10400	AT1G10400.1	protein_coding	UDP-Glycosyltransferase superfamily protein	NA	data	924	1	0.446514	0.373545	0.301683	0.58576	0.247952	0.260182
AT1G10410	AT1G10410	AT1G10410.1	protein_coding	Protein of unknown function (DUF1336)	NA	data	925	0.133917	29.1901	27.1276	26.3097	24.9139	20.8653	23.3358
AT1G10417	AT1G10417	NA	NA	NA	NA	data	NA	1	0.943314	0.935909	0.78681	0.465233	1.12173	1.15201
AT1G10430	AT1G10430	AT1G10430.1	protein_coding	protein phosphatase 2A-2	PP2A-2	data	926	0.0315331	22.8706	21.3783	22.7639	27.5139	28.6157	24.4199
AT1G10450	AT1G10450	AT1G10450.1	protein_coding	SIN3-like 6	SNL6	data	927	0.819337	13.2637	13.3242	12.1295	11.6445	12.1436	10.9785
AT1G10460	AT1G10460	AT1G10460.1	protein_coding	germin-like protein 7	GLP7	data	928	0.036532	2.38647	2.17207	2.98289	1.40247	1.61855	1.46311
AT1G10470	AT1G10470	AT1G10470.1	protein_coding	response regulator 4	ARR4, ATRR1, IBC7, MEE7	data	929	3.72e-06	59.6156	61.7758	63.2144	85.0653	85.3704	79.3038
AT1G10480	AT1G10480	AT1G10480.1	protein_coding	zinc finger protein 5	ZFP5	data	930	0.00200054	6.31713	4.45298	4.97509	3.56692	2.8592	2.44953
AT1G10490	AT1G10490	AT1G10490.1	protein_coding	Domain of unknown function (DUF1726) ;Putative ATPase (DUF699)	NA	data	931	0.147532	25.4582	22.7838	20.5256	27.3568	25.2868	25.9093
AT1G10500	AT1G10500	AT1G10500.1	protein_coding	chloroplast-localized ISCA-like protein	ATCPISCA, CPISCA	data	932	0.358929	76.865	76.3275	81.9861	80.688	91.7516	84.2363
AT1G10510	AT1G10510	AT1G10510.1	protein_coding	RNI-like superfamily protein	emb2004	data	933	0.994504	42.8915	41.6331	40.8365	37.5367	40.5597	38.2093
AT1G10520	AT1G10520	AT1G10520.1	protein_coding	DNA polymerase lambda (POLL)	AtPol{lambda}, Pol{lambda}	data	934	1	0.538407	0.148993	0.30297	0.174744	0.457335	0.0508732
AT1G10522	AT1G10522	NA	NA	PLASTID REDOX INSENSITIVE 2	PRIN2	data	NA	1	102.051	104.637	103.443	99.9762	97.879	94.6103
AT1G10530	AT1G10530	AT1G10530.1	protein_coding		NA	data	935	0.23233	2.83449	1.75729	1.51205	1.51885	0.908636	1.51446
AT1G10550	AT1G10550	AT1G10550.1	protein_coding	xyloglucan:xyloglucosyl transferase 33	XET, XTH33	data	937	2.95e-22	11.2383	8.69686	8.45167	1.64388	2.64934	1.76553
AT1G10560	AT1G10560	AT1G10560.1	protein_coding	plant U-box 18	ATPUB18, PUB18	data	938	0.198692	3.03389	3.33451	2.0607	1.93081	1.78414	2.14545
AT1G10570	AT1G10570	AT1G10570.1	protein_coding	Cysteine proteinases superfamily protein	OTS2, ULP1C	data	939	1	9.94064	10.2014	7.43977	8.01092	9.02705	10.4916
AT1G10580	AT1G10580	AT1G10580.1	protein_coding	Transducin/WD40 repeat-like superfamily protein	NA	data	940	0.473673	22.5854	22.7043	25.101	21.9871	20.0786	19.7016
AT1G10585	AT1G10585	NA	NA	NA	NA	data	NA	0.0513162	0.442346	0.708425	0.418581	1.05199	0.91168	1.15006
AT1G10590	AT1G10590	AT1G10590.1	protein_coding	Nucleic acid-binding, OB-fold-like protein	NA	data	941	1	136.542	130.802	128.432	136.932	135.222	121.934
AT1G10600	AT1G10600	AT1G10600.1	protein_coding	associated molecule with the SH3 domain of STAM 2	AMSH2	data	942	0.939571	9.68366	9.22761	8.72808	8.30724	10.7143	10.3207
AT1G10610	AT1G10610	AT1G10610.1	protein_coding	basic helix-loop-helix (bHLH) DNA-binding superfamily protein	NA	data	943	0.0472851	6.4746	6.02532	3.86344	6.8476	8.50901	7.48719
AT1G10630	AT1G10630	AT1G10630.1	protein_coding	ADP-ribosylation factor A1F	ARFA1F, ATARFA1F	data	945	1	105.688	102.211	97.226	101.617	97.637	91.791
AT1G10640	AT1G10640	AT1G10640.1	protein_coding	Pectin lyase-like superfamily protein	NA	data	946	0.00243686	7.86618	5.08753	7.06147	11.929	8.33306	12.3426
AT1G10650	AT1G10650	AT1G10650.1	protein_coding	SBP (S-ribonuclease binding protein) family protein	NA	data	947	0.0027743	17.6621	19.2584	17.8731	12.5364	13.547	13.8878
AT1G10657	AT1G10657	NA	NA	NA	NA	data	NA	4.27e-15	6.6092	7.07605	6.43054	16.1904	13.7248	19.7749
AT1G10660	AT1G10660	AT1G10660.1	protein_coding		NA	data	948	0.00756444	31.2626	32.8345	32.5259	37.7123	40.6307	39.7869
AT1G10670	AT1G10670	AT1G10670.1	protein_coding	ATP-citrate lyase A-1	ACLA-1	data	949	0.895252	162.166	158.169	160.708	149.332	154.117	143.054
AT1G10680	AT1G10680	AT1G10680.1	protein_coding	P-glycoprotein 10	ABCB10, PGP10	data	950	0.717947	0.0498123	0.0374822	0.0608734	0	0	0
AT1G10682	AT1G10682	NA	NA	NA	NA	data	NA	7.17e-06	118.663	120.743	129.219	197.089	198.75	146.48
AT1G10690	AT1G10690	NA	NA	NA	NA	data	NA	1	2.82172	3.70067	4.18025	5.50858	2.98301	3.39897
AT1G10700	AT1G10700	NA	NA	phosphoribosyl pyrophosphate (PRPP) synthase 3	PRS3	data	NA	0.915049	20.6526	18.9206	20.1126	21.2407	20.7406	20.0628
AT1G10720	AT1G10720	NA	NA	NA	NA	data	NA	1	23.4896	23.0613	22.9105	23.2407	22.5946	20.9776
AT1G10730	AT1G10730	NA	NA	adaptor protein-1 mu-adaptin 1	AP1M1	data	NA	0.274963	1.04321	0.673063	0.420926	1.40762	1.20769	0.783856
AT1G10740	AT1G10740	NA	NA	NA	NA	data	NA	0.166401	21.043	26.004	25.082	19.9987	17.8462	21.227
AT1G10750	AT1G10750	NA	NA	NA	NA	data	NA	0.732621	3.72248	4.49112	4.30509	4.27632	3.15176	3.0816
AT1G10760	AT1G10760	NA	NA	, , STARCH EXCESS 1, ,	GWD, GWD1, SEX1, SOP, SOP1	data	NA	1.95e-13	73.8706	73.796	73.7942	115.577	110.644	120.613
AT1G10770	AT1G10770	NA	NA	NA	NA	data	NA	1.34e-09	0.990357	0.970556	1.33226	3.11208	3.53797	3.25316
AT1G10780	AT1G10780	NA	NA	NA	NA	data	NA	0.126529	8.09368	8.56902	7.02048	5.37752	5.7613	6.84691
AT1G10800	AT1G10800	NA	NA	NA	NA	data	NA	1	0.644366	0.860438	0.848446	0.995897	0.621756	0.942146
AT1G10810	AT1G10810	AT1G10810.1	protein_coding	NAD(P)-linked oxidoreductase superfamily protein	NA	data	951	1	0.743603	0.559538	1.03071	0.877417	0.496164	0.941527
AT1G10820	AT1G10820	AT1G10820.1	protein_coding	Protein of unknown function (DUF3755)	NA	data	952	1	13.6694	12.3834	9.19811	11.2729	11.1587	10.7392
AT1G10830	AT1G10830	AT1G10830.1	protein_coding	15-cis-zeta-carotene isomerase	Z-ISO, Z-ISO1.1, Z-ISO1.2	data	953	0.24557	24.8514	26.5561	28.5045	21.3869	22.5155	23.569
AT1G10840	AT1G10840	AT1G10840.1	protein_coding	translation initiation factor 3 subunit H1	TIF3H1	data	954	0.316655	163.833	151.206	136.86	163.585	169.599	157.008
AT1G10850	AT1G10850	AT1G10850.1	protein_coding	Leucine-rich repeat protein kinase family protein	NA	data	955	1	10.6001	10.6815	9.91385	10.736	8.6956	9.89618
AT1G10865	AT1G10865	NA	NA	NA	NA	data	NA	0.615582	43.4567	38.108	38.1626	43.3904	43.2437	40.2773
AT1G10870	AT1G10870	AT1G10870.1	protein_coding	ARF-GAP domain 4	AGD4	data	956	1	12.7537	11.4367	10.8812	11.8084	11.5316	11.7183
AT1G10890	AT1G10890	AT1G10890.1	protein_coding		NA	data	958	0.570135	29.531	28.4853	22.6433	25.9269	23.1543	22.106
AT1G10900	AT1G10900	AT1G10900.1	protein_coding	Phosphatidylinositol-4-phosphate 5-kinase family protein	NA	data	959	0.294441	14.8301	15.2909	15.8158	12.6101	13.5312	12.5785
AT1G10910	AT1G10910	AT1G10910.1	protein_coding	Pentatricopeptide repeat (PPR) superfamily protein	EMB3103	data	960	0.106866	14.3964	14.6393	12.2585	14.8722	19.3009	15.8368
AT1G10920	AT1G10920	AT1G10920.1	protein_coding	NB-ARC domain-containing disease resistance protein	LOV1	data	961	0.0950044	2.42869	2.01492	2.11467	2.80626	3.15504	3.13782
AT1G10930	AT1G10930	AT1G10930.1	protein_coding	DNA helicase (RECQl4A)	ATRECQ4A, ATSGS1, RECQ4A	data	962	0.574609	5.35351	5.75598	5.06619	6.31689	6.05737	5.9053
AT1G10940	AT1G10940	AT1G10940.1	protein_coding	Protein kinase superfamily protein	ASK1, SNRK2-4, SNRK2.4, SRK2A	data	963	0.785556	61.1477	59.4644	60.5402	58.4627	56.0855	51.659
AT1G10950	AT1G10950	AT1G10950.1	protein_coding	transmembrane nine 1	AtTMN1, EMP12, TMN1	data	964	0.690288	50.3016	47.2821	45.3368	50.9334	49.128	49.8528
AT1G10960	AT1G10960	AT1G10960.1	protein_coding	ferredoxin 1	ATFD1, FD1	data	965	0.00136862	1376.76	1456.59	1567.51	1108.88	1097.6	1162.86
AT1G10970	AT1G10970	AT1G10970.1	protein_coding	zinc transporter 4 precursor	ATZIP4, ZIP4	data	966	0.581543	5.36573	5.27768	4.90973	4.4467	4.44168	4.18223
AT1G10980	AT1G10980	AT1G10980.1	protein_coding	Lung seven transmembrane receptor family protein	NA	data	967	0.000850943	1.24374	1.27389	0.604983	0.171882	0.205104	0.469152
AT1G10990	AT1G10990	AT1G10990.1	protein_coding		NA	data	968	0.682653	4.55958	4.70789	5.078	4.08443	4.30735	3.70084
AT1G11000	AT1G11000	AT1G11000.1	protein_coding	Seven transmembrane MLO family protein	ATMLO4, MLO4	data	969	0.0126769	8.90937	10.1796	8.82244	7.52083	5.92696	6.13163
AT1G11020	AT1G11020	AT1G11020.1	protein_coding	RING/FYVE/PHD zinc finger superfamily protein	NA	data	970	0.00279642	11.1086	12.6885	10.4646	16.4646	15.3276	14.1818
AT1G11050	AT1G11050	AT1G11050.1	protein_coding	Protein kinase superfamily protein	NA	data	972	1.01e-07	13.631	13.3392	9.95137	6.13378	6.30303	3.63757
AT1G11055	AT1G11055	NA	NA	NA	NA	data	NA	0.674727	0.0494879	0	0.304459	0	0.0413462	0.0521573
AT1G11060	AT1G11060	AT1G11060.1	protein_coding	WAPL (Wings apart-like protein regulation of heterochromatin) protein	NA	data	973	0.59643	6.79791	6.91834	6.05059	7.02002	8.09816	7.00678
AT1G11070	AT1G11070	AT1G11070.1	protein_coding		NA	data	974	0.000563744	0.14523	0.484854	0.17748	0.642517	1.03875	1.67859
AT1G11080	AT1G11080	AT1G11080.1	protein_coding	serine carboxypeptidase-like 31	scpl31	data	975	1	7.82906	10.0033	9.74992	9.09245	9.38084	9.38709
AT1G11090	AT1G11090	AT1G11090.1	protein_coding	alpha/beta-Hydrolases superfamily protein	NA	data	976	0.00170308	9.91792	9.153	10.3514	13.8229	13.1235	13.0305
AT1G11100	AT1G11100	AT1G11100.1	protein_coding	SNF2 domain-containing protein / helicase domain-containing protein / zinc finger protein-related	NA	data	977	1	1.83454	3.44608	2.78964	2.04688	1.90802	3.27227
AT1G11112	AT1G11112	NA	NA	NA	NA	data	NA	0.0699531	2.62351	2.65014	2.59612	3.15451	4.1489	3.7119
AT1G11120	AT1G11120	AT1G11120.1	protein_coding		NA	data	979	0.057263	0.842617	0.558928	0.724747	0.994248	1.3712	1.36151
AT1G11125	AT1G11125	NA	NA	NA	NA	data	NA	1	3.37945	2.95606	3.03196	3.69312	1.98945	2.50965
AT1G11130	AT1G11130	AT1G11130.1	protein_coding	Leucine-rich repeat protein kinase family protein	SCM, SRF9, SUB	data	980	3.25e-09	19.9289	19.5715	19.2855	11.906	10.8476	12.0579
AT1G11150	AT1G11150	AT1G11150.1	transposable_element_gene	transposable element gene	NA	data	981	0.0480451	5.60316	6.35922	5.79459	7.49782	8.27051	7.3294
AT1G11160	AT1G11160	AT1G11160.1	protein_coding	Transducin/WD40 repeat-like superfamily protein	NA	data	982	0.0604773	2.92152	3.0693	2.29728	1.27996	1.6152	2.19535
AT1G11170	AT1G11170	AT1G11170.1	protein_coding	Protein of unknown function (DUF707)	NA	data	983	0.381207	5.32147	4.45492	4.73121	3.92332	4.27459	3.24131
AT1G11175	AT1G11175	NA	NA	NA	NA	data	NA	1.9e-17	10.1479	11.1288	13.6212	24.5185	29.355	27.0022
AT1G11180	AT1G11180	AT1G11180.1	protein_coding	Secretory carrier membrane protein (SCAMP) family protein	AtSCAMP2, SCAMP2	data	984	0.23065	21.3522	18.4529	22.3119	21.1898	25.4289	24.7723
AT1G11185	AT1G11185	NA	NA	NA	NA	data	NA	1	7.30253	6.13302	5.56874	8.73208	5.3918	5.05622
AT1G11190	AT1G11190	AT1G11190.1	protein_coding	bifunctional nuclease i	BFN1, ENDO1	data	985	0.878822	8.13509	4.82229	8.21718	7.73031	5.69456	4.27085
AT1G11200	AT1G11200	AT1G11200.1	protein_coding	Protein of unknown function (DUF300)	NA	data	986	1	11.7533	12.0026	9.18467	12.343	10.3659	9.97273
AT1G11210	AT1G11210	AT1G11210.1	protein_coding	Protein of unknown function (DUF761)	NA	data	987	1.24e-24	5.98651	9.68757	8.35276	24.7644	23.6172	23.8967
AT1G11220	AT1G11220	AT1G11220.1	protein_coding	Protein of unknown function (DUF761)	NA	data	988	1	2.13304	1.56749	1.50877	1.57458	1.3651	1.45903
AT1G11240	AT1G11240	AT1G11240.1	protein_coding		NA	data	990	0.455077	56.1508	52.776	46.7842	49.8315	44.2878	43.8738
AT1G11260	AT1G11260	AT1G11260.1	protein_coding	sugar transporter 1	ATSTP1, STP1	data	992	0.00120819	123.479	136.321	169.945	172.478	234.643	214.537
AT1G11265	AT1G11265	AT1G11265.1	transposable_element_gene	transposable element gene	NA	data	993	0.867974	15.2536	26.2033	26.877	14.6716	31.1695	3.89322
AT1G11270	AT1G11270	AT1G11270.1	protein_coding	F-box and associated interaction domains-containing protein	NA	data	994	1	5.26602	4.25771	3.98457	5.74132	4.14903	4.32596
AT1G11280	AT1G11280	AT1G11280.1	protein_coding	S-locus lectin protein kinase family protein	NA	data	995	0.0119398	20.186	18.0354	18.5469	15.2006	13.217	14.8976
AT1G11300	AT1G11300	AT1G11300.1	protein_coding	protein serine/threonine kinases;protein kinases;ATP binding;sugar binding;kinases;carbohydrate binding	NA	data	997	1	1.6865	1.53194	1.20705	1.8133	1.49244	1.40923
AT1G11310	AT1G11310	AT1G11310.1	protein_coding	Seven transmembrane MLO family protein	ATMLO2, MLO2, PMR2	data	998	0.137268	38.0892	36.6712	38.9813	41.2067	41.4219	46.984
AT1G11320	AT1G11320	AT1G11320.1	protein_coding		NA	data	999	0.216139	5.91068	4.89829	4.84435	6.50317	5.56377	7.42415
AT1G11330	AT1G11330	AT1G11330.1	protein_coding	S-locus lectin protein kinase family protein	NA	data	1000	0.0340613	6.15282	4.47957	5.62823	3.96197	3.38913	3.53886
AT1G11350	AT1G11350	AT1G11350.1	protein_coding	S-domain-1 13	CBRLK1, RKS2, SD1-13	data	1002	0.778206	9.02993	8.97306	6.46042	7.58299	9.58767	9.83264
AT1G11360	AT1G11360	AT1G11360.1	protein_coding	Adenine nucleotide alpha hydrolases-like superfamily protein	NA	data	1003	0.00374688	28.4084	25.8115	27.0476	34.252	34.4	32.0765
AT1G11362	AT1G11362	NA	NA	NA	NA	data	NA	0.103724	0.496801	0.448941	0.424132	0.527307	1.33248	0.786621
AT1G11380	AT1G11380	AT1G11380.1	protein_coding	PLAC8 family protein	NA	data	1005	4.01e-05	16.8453	16.2476	19.677	10.3417	12.0756	10.5524
AT1G11390	AT1G11390	AT1G11390.1	protein_coding	Protein kinase superfamily protein	NA	data	1006	0.163225	11.1737	11.0339	11.825	10.1226	8.2095	8.93579
AT1G11400	AT1G11400	AT1G11400.1	protein_coding	partner of Y14-MAGO	PYM	data	1007	0.804957	29.2359	26.044	29.3325	30.1518	31.3484	27.35
AT1G11410	AT1G11410	AT1G11410.1	protein_coding	S-locus lectin protein kinase family protein	NA	data	1008	0.0264871	6.74093	7.02456	7.19964	7.71722	10.7186	10.2598
AT1G11420	AT1G11420	AT1G11420.1	protein_coding	DOMAIN OF UNKNOWN FUNCTION 724 2	ATDUF2, DUF2	data	1009	0.0482802	1.68973	1.34658	1.51598	1.11039	0.827924	0.570968
AT1G11430	AT1G11430	AT1G11430.1	protein_coding	plastid developmental protein DAG, putative	MORF9	data	1010	1	181.725	181.176	192.757	184.039	176.787	189.654
AT1G11440	AT1G11440	AT1G11440.1	protein_coding		NA	data	1011	0.00880475	12.6673	11.5553	11.7502	16.7654	14.4139	14.9219
AT1G11450	AT1G11450	AT1G11450.1	protein_coding	nodulin MtN21 /EamA-like transporter family protein	UMAMIT27	data	1012	1	7.19399	6.42053	8.28031	9.40319	6.76147	6.97866
AT1G11475	AT1G11475	AT1G11475.1	protein_coding	RNA polymerases N / 8 kDa subunit	NRPB10, NRPD10, NRPE10	data	1015	2.88e-07	92.6876	84.3445	75.6961	57.4213	57.3439	56.3501
AT1G11480	AT1G11480	AT1G11480.1	protein_coding	eukaryotic translation initiation factor-related	NA	data	1016	0.984355	33.192	33.299	30.6544	35.3116	34.5931	30.338
AT1G11530	AT1G11530	AT1G11530.1	protein_coding	C-terminal cysteine residue is changed to a serine 1	ATCXXS1, CXXS1	data	1021	9.16e-08	29.5452	30.7329	30.812	41.5169	52.6655	47.1832
AT1G11540	AT1G11540	AT1G11540.1	protein_coding	Sulfite exporter TauE/SafE family protein	NA	data	1022	1.15e-06	3.92624	5.24537	5.04206	2.33591	2.02928	1.66561
AT1G11545	AT1G11545	AT1G11545.1	protein_coding	xyloglucan endotransglucosylase/hydrolase 8	XTH8	data	1023	1.81e-06	89.7877	82.8122	98.933	58.6581	64.627	53.3954
AT1G11570	AT1G11570	AT1G11570.1	protein_coding	NTF2-like	NTL	data	1025	1	0.493981	0.484377	1.09163	0.877344	0.32931	1.09928
AT1G11580	AT1G11580	AT1G11580.1	protein_coding	methylesterase PCR A	ATPMEPCRA, PMEPCRA	data	1026	0.0604998	97.4721	88.546	92.0648	78.6832	65.5135	82.5145
AT1G11592	AT1G11592	NA	NA	NA	NA	data	NA	0.0517223	20.0644	17.5154	16.0085	14.98	14.1513	13.0798
AT1G11600	AT1G11600	AT1G11600.1	protein_coding	cytochrome P450, family 77, subfamily B, polypeptide 1	CYP77B1	data	1029	1	8.5369	8.7493	7.3218	8.07075	8.25833	9.1552
AT1G11630	AT1G11630	AT1G11630.1	protein_coding	Tetratricopeptide repeat (TPR)-like superfamily protein	NA	data	1032	0.452044	6.99697	6.87996	7.33077	9.49287	6.91754	8.16346
AT1G11650	AT1G11650	AT1G11650.1	protein_coding	RNA-binding (RRM/RBD/RNP motifs) family protein	ATRBP45B, RBP45B	data	1033	6.62e-05	105.865	109.816	114.806	144.41	145.285	137.625
AT1G11655	AT1G11655	NA	NA	NA	NA	data	NA	0.512982	2.73351	1.8691	1.81562	1.81196	1.65829	1.35543
AT1G11660	AT1G11660	AT1G11660.1	protein_coding	heat shock protein 70 (Hsp 70) family protein	NA	data	1034	0.176074	25.075	26.1025	22.7039	19.2951	21.863	20.5885
AT1G11670	AT1G11670	AT1G11670.1	protein_coding	MATE efflux family protein	NA	data	1035	0.028507	18.8919	15.4388	19.7694	14.4981	14.2922	10.6294
AT1G11680	AT1G11680	AT1G11680.1	protein_coding	CYTOCHROME P450 51G1	CYP51, CYP51A2, CYP51G1, EMB1738	data	1036	1	85.5623	85.0522	80.1722	93.3822	75.4756	77.1738
AT1G11700	AT1G11700	AT1G11700.1	protein_coding	Protein of unknown function, DUF584	NA	data	1038	1	18.9256	18.595	18.8542	19.147	17.4771	19.3116
AT1G11710	AT1G11710	AT1G11710.1	protein_coding	Pentatricopeptide repeat (PPR) superfamily protein	NA	data	1039	1	3.82982	4.41716	3.51402	4.68862	3.28147	3.97748
AT1G11720	AT1G11720	AT1G11720.1	protein_coding	starch synthase 3	ATSS3, SS3	data	1040	0.053278	8.19011	10.2975	7.38963	12.3177	10.1812	11.1238
AT1G11730	AT1G11730	AT1G11730.1	protein_coding	Galactosyltransferase family protein	NA	data	1041	1	0.743716	0.709852	1.51882	0.465292	1.12177	0.836437
AT1G11740	AT1G11740	AT1G11740.1	protein_coding	ankyrin repeat family protein	NA	data	1042	0.505342	6.88435	6.26829	6.60515	6.55309	10.1862	6.58972
AT1G11750	AT1G11750	AT1G11750.1	protein_coding	CLP protease proteolytic subunit 6	CLPP6, NCLPP1, NCLPP6	data	1043	0.421378	131.753	145.357	144.219	122.732	121.723	129.196
AT1G11755	AT1G11755	NA	NA	LEAF WILTING 1	LEW1	data	NA	0.0373709	14.6953	12.7854	11.9809	14.8674	17.28	16.7505
AT1G11760	AT1G11760	AT1G11760.1	protein_coding		MED32	data	1044	0.194233	9.92531	10.2098	8.95751	10.9458	11.3365	11.881
AT1G11780	AT1G11780	AT1G11780.1	protein_coding	oxidoreductase, 2OG-Fe(II) oxygenase family protein	NA	data	1046	0.170854	15.0908	16.13	14.729	13.5149	11.3208	12.9658
AT1G11785	AT1G11785	NA	NA	NA	NA	data	NA	0.157477	0.544716	0.860569	0.970649	1.17278	1.83122	0.942329
AT1G11790	AT1G11790	AT1G11790.1	protein_coding	arogenate dehydratase 1	ADT1, AtADT1	data	1047	0.268141	12.8636	13.6493	12.103	9.99756	11.2352	10.8063
AT1G11800	AT1G11800	AT1G11800.1	protein_coding	endonuclease/exonuclease/phosphatase family protein	NA	data	1048	0.73143	9.6868	9.87333	9.80848	8.77974	9.51179	7.31712
AT1G11820	AT1G11820	AT1G11820.1	protein_coding	O-Glycosyl hydrolases family 17 protein	NA	data	1050	1	58.3055	57.634	55.695	50.5412	53.9686	55.5046
AT1G11840	AT1G11840	AT1G11840.1	protein_coding	glyoxalase I homolog	ATGLX1, GLX1	data	1051	3.97e-07	312.844	313.027	305.936	234.43	196.65	219.169
AT1G11850	AT1G11850	AT1G11850.1	protein_coding		NA	data	1052	0.000147638	29.0362	33.0405	41.5028	50.0896	52.0568	49.0103
AT1G11860	AT1G11860	AT1G11860.1	protein_coding	Glycine cleavage T-protein family	NA	data	1053	1	414.605	420.203	424.592	397.5	399.403	440.808
AT1G11870	AT1G11870	AT1G11870.1	protein_coding	Seryl-tRNA synthetase	ATSRS, OVA7, SRS	data	1054	0.143351	12.1363	13.1606	11.3295	13.5546	15.4827	14.1655
AT1G11880	AT1G11880	AT1G11880.1	protein_coding	transferases, transferring hexosyl groups	NA	data	1055	1	2.08191	3.2266	2.91018	2.57434	2.49	2.72025
AT1G11890	AT1G11890	AT1G11890.1	protein_coding	Synaptobrevin family protein	ATSEC22, SEC22	data	1056	1	20.3235	20.982	23.27	20.7163	19.5286	20.4371
AT1G11900	AT1G11900	AT1G11900.1	protein_coding	Tetratricopeptide repeat (TPR)-like superfamily protein	NA	data	1057	0.896158	3.82993	2.39253	3.21467	3.16281	2.61478	2.08858
AT1G11905	AT1G11905	NA	NA	NA	NA	data	NA	1	11.6837	13.8423	10.5903	11.7567	10.7848	10.7642
AT1G11910	AT1G11910	AT1G11910.1	protein_coding	aspartic proteinase A1	APA1, ATAPA1	data	1058	0.125601	357.157	365.775	374.619	416.06	395.705	407.843
AT1G11930	AT1G11930	AT1G11930.1	protein_coding	Predicted pyridoxal phosphate-dependent enzyme, YBL036C type	NA	data	1060	0.489298	47.7974	45.317	44.0558	47.6017	48.9007	50.0568
AT1G11940	AT1G11940	AT1G11940.1	protein_coding	Core-2/I-branching beta-1,6-N-acetylglucosaminyltransferase family protein	NA	data	1061	1	6.50868	4.59712	5.69714	5.44138	5.34906	4.95338
AT1G11950	AT1G11950	AT1G11950.1	protein_coding	Transcription factor jumonji (jmjC) domain-containing protein	NA	data	1062	1	2.73137	2.2055	2.16982	3.39956	1.57309	3.08911
AT1G11960	AT1G11960	AT1G11960.1	protein_coding	ERD (early-responsive to dehydration stress) family protein	NA	data	1063	0.164865	11.0809	11.7182	9.94277	10.5425	7.67327	7.52288
AT1G12000	AT1G12000	AT1G12000.1	protein_coding	Phosphofructokinase family protein	NA	data	1067	0.0720246	61.8121	58.6013	58.1699	52.8372	47.2567	49.7358
AT1G12010	AT1G12010	AT1G12010.1	protein_coding	2-oxoglutarate (2OG) and Fe(II)-dependent oxygenase superfamily protein	NA	data	1068	1.09e-19	5.37169	6.43255	6.71516	21.1184	26.4191	15.6573
AT1G12013	AT1G12013	NA	NA	small nucleolar RNA111	SNOR111	data	NA	0.715924	0.694827	0.372606	0.117172	0.407605	0.705616	0.627098
AT1G12020	AT1G12020	AT1G12020.1	protein_coding		NA	data	1069	0.0106336	12.8454	13.1575	13.3171	17.2165	15.7353	16.482
AT1G12030	AT1G12030	AT1G12030.1	protein_coding	Protein of unknown function (DUF506)	NA	data	1070	8.58e-05	1.53662	1.56939	1.38987	3.04991	2.91014	2.98722
AT1G12040	AT1G12040	AT1G12040.1	protein_coding	leucine-rich repeat/extensin 1	LRX1	data	1071	0.000116364	16.5553	12.7953	11.5091	9.05192	8.24374	7.55865
AT1G12050	AT1G12050	AT1G12050.1	protein_coding	fumarylacetoacetase, putative	AtFAH, FAH, SSCD1	data	1072	0.374071	22.629	27.0419	24.9762	25.816	28.0636	28.8818
AT1G12060	AT1G12060	AT1G12060.1	protein_coding	BCL-2-associated athanogene 5	ATBAG5, BAG5	data	1073	1	1.58898	1.57123	0.660916	1.28598	0.993955	1.09604
AT1G12070	AT1G12070	AT1G12070.1	protein_coding	Immunoglobulin E-set superfamily protein	NA	data	1074	1	0.246341	0.485823	0.484029	0.467353	0.581119	0.259629
AT1G12080	AT1G12080	AT1G12080.1	protein_coding	Vacuolar calcium-binding protein-related	NA	data	1075	0.495552	115.798	104.256	115.134	131.683	145.408	95.8205
AT1G12090	AT1G12090	AT1G12090.1	protein_coding	extensin-like protein	ELP	data	1076	1	984.199	974.462	1157.01	1008.1	1016.42	1065.09
AT1G12110	AT1G12110	AT1G12110.1	protein_coding	nitrate transporter 1.1	ATNRT1, B-1, CHL1, CHL1-1, NRT1, NRT1.1	data	1078	0.00658714	170.321	143.471	152.702	131.599	115.662	121.066
AT1G12120	AT1G12120	AT1G12120.1	protein_coding	Plant protein of unknown function (DUF863)	NA	data	1079	0.0916776	31.671	29.9052	31.1305	34.6547	33.274	40.1085
AT1G12140	AT1G12140	AT1G12140.1	protein_coding	flavin-monooxygenase glucosinolate S-oxygenase 5	FMO GS-OX5	data	1081	0.174844	25.4048	24.8246	28.2397	23.5346	21.141	21.0039
AT1G12150	AT1G12150	AT1G12150.1	protein_coding	Plant protein of unknown function (DUF827)	NA	data	1082	0.598385	0.943692	1.01056	1.20753	0.701254	0.955239	0.57376
AT1G12160	AT1G12160	AT1G12160.1	protein_coding	Flavin-binding monooxygenase family protein	NA	data	1083	0.0384284	8.49909	7.37178	7.21459	6.02373	4.86734	5.80127
AT1G12200	AT1G12200	AT1G12200.1	protein_coding	Flavin-binding monooxygenase family protein	FMO	data	1087	0.71992	12.1045	10.8911	12.5965	10.3957	9.02926	11.6527
AT1G12220	AT1G12220	AT1G12220.1	protein_coding	Disease resistance protein (CC-NBS-LRR class) family	RPS5	data	1089	6.28e-05	2.32546	3.40273	3.14681	5.62974	5.19552	5.50195
AT1G12230	AT1G12230	AT1G12230.1	protein_coding	Aldolase superfamily protein	NA	data	1090	1	83.6651	80.0218	88.7024	85.7601	78.3512	80.4784
AT1G12240	AT1G12240	AT1G12240.1	protein_coding	Glycosyl hydrolases family 32 protein	ATBETAFRUCT4, AtFRUCT4, AtVI2, FRUCT4, VAC-INV, VI2	data	1091	0.00031511	79.5598	81.6964	85.3567	105.747	101.355	104.659
AT1G12244	AT1G12244	NA	NA	NA	NA	data	NA	0.0110447	11.3017	13.0456	12.3432	13.8061	18.584	16.8525
AT1G12250	AT1G12250	AT1G12250.1	protein_coding	Pentapeptide repeat-containing protein	NA	data	1092	0.085841	38.9404	42.2794	43.4873	44.1928	50.607	50.8748
AT1G12260	AT1G12260	AT1G12260.1	protein_coding	NAC 007	ANAC007, EMB2749, NAC007, VND4	data	1093	1	1.23817	1.72039	1.6961	0.930937	1.07617	1.93621
AT1G12270	AT1G12270	AT1G12270.1	protein_coding	stress-inducible protein, putative	Hop1	data	1094	1	49.9958	52.5233	47.0869	52.5184	41.7763	51.0345
AT1G12280	AT1G12280	AT1G12280.1	protein_coding	LRR and NB-ARC domains-containing disease resistance protein	SUMM2	data	1095	1	3.32625	2.87847	2.41798	3.21809	2.48711	3.40046
AT1G12290	AT1G12290	AT1G12290.1	protein_coding	Disease resistance protein (CC-NBS-LRR class) family	NA	data	1096	0.19239	4.2804	2.3255	2.91366	2.22434	1.57497	2.42078
AT1G12310	AT1G12310	AT1G12310.1	protein_coding	Calcium-binding EF-hand family protein	NA	data	1098	0.0578187	117.48	117.515	107.777	137.591	127.708	123.56
AT1G12320	AT1G12320	AT1G12320.1	protein_coding	Protein of unknown function (DUF1442)	NA	data	1099	1	6.04124	4.73325	6.89416	6.83332	5.04692	6.31398
AT1G12330	AT1G12330	AT1G12330.1	protein_coding		NA	data	1100	0.000192997	13.8843	13.5272	10.9288	17.7774	17.1045	19.7884
AT1G12340	AT1G12340	AT1G12340.1	protein_coding	Cornichon family protein	NA	data	1101	0.69784	0.352012	0.405718	0.13679	0.680381	0.297435	0.431495
AT1G12350	AT1G12350	AT1G12350.1	protein_coding	4-phospho-panto-thenoylcysteine synthetase	ATCOAB, COAB	data	1102	1	11.5079	11.727	11.6918	11.5228	12.7889	10.8856
AT1G12360	AT1G12360	AT1G12360.1	protein_coding	Sec1/munc18-like (SM) proteins superfamily	KEU, SEC11	data	1103	1	25.6585	25.841	24.9473	24.5218	27.3682	25.2255
AT1G12370	AT1G12370	AT1G12370.1	protein_coding	photolyase 1	PHR1, UVR2	data	1104	1	2.57083	3.17386	2.04378	3.38682	2.02278	2.13085
AT1G12380	AT1G12380	AT1G12380.1	protein_coding		NA	data	1105	0.872731	5.30884	5.6097	5.39466	5.26299	3.97297	5.06916
AT1G12390	AT1G12390	AT1G12390.1	protein_coding	Cornichon family protein	NA	data	1106	0.0995157	20.9362	20.5293	17.3942	22.4947	25.191	21.378
AT1G12400	AT1G12400	AT1G12400.1	protein_coding	Nucleotide excision repair, TFIIH, subunit TTDA	NA	data	1107	0.0754527	11.7895	11.0488	7.5338	13.6931	12.5804	12.3933
AT1G12410	AT1G12410	AT1G12410.1	protein_coding	CLP protease proteolytic subunit 2	CLP2, CLPR2, EMB3146, NCLPP2	data	1108	0.967379	150.949	145.963	153.855	146.781	164.546	151.957
AT1G12420	AT1G12420	AT1G12420.1	protein_coding	ACT domain repeat 8	ACR8	data	1109	0.769847	7.94086	7.45989	6.65379	7.07298	5.21661	6.89627
AT1G12430	AT1G12430	AT1G12430.1	protein_coding	armadillo repeat kinesin 3	ARK3, AtKINUa, PAK	data	1110	0.30505	10.3414	11.3037	7.65199	8.12042	7.59002	7.89498
AT1G12440	AT1G12440	AT1G12440.1	protein_coding	A20/AN1-like zinc finger family protein	NA	data	1111	0.000296593	58.9086	61.678	63.9376	75.4017	89.2909	79.4083
AT1G12450	AT1G12450	AT1G12450.1	protein_coding	SNARE associated Golgi protein family	NA	data	1112	1	9.78861	8.30305	8.76484	8.78208	8.17819	8.58382
AT1G12460	AT1G12460	AT1G12460.1	protein_coding	Leucine-rich repeat protein kinase family protein	NA	data	1113	0.175525	11.2257	11.8959	9.02182	9.4089	8.50317	7.5703
AT1G12470	AT1G12470	AT1G12470.1	protein_coding	zinc ion binding	NA	data	1114	0.689068	18.8243	19.3059	16.9622	16.7317	16.4759	16.2074
AT1G12480	AT1G12480	AT1G12480.1	protein_coding	C4-dicarboxylate transporter/malic acid transport protein	CDI3, OZS1, RCD3, SLAC1	data	1115	0.583605	1.23977	0.820213	1.45407	1.46581	1.36941	1.62437
AT1G12500	AT1G12500	AT1G12500.1	protein_coding	Nucleotide-sugar transporter family protein	NA	data	1117	0.00881057	24.6167	26.7859	23.4357	17.4757	21.5572	14.5815
AT1G12520	AT1G12520	AT1G12520.1	protein_coding	copper chaperone for SOD1	ATCCS, CCS	data	1118	9e-05	25.9808	23.9289	28.6874	36.6939	35.4893	34.6995
AT1G12530	AT1G12530	AT1G12530.1	protein_coding		MOS9	data	1119	1	18.4263	15.2173	18.0043	16.5006	15.891	15.8957
AT1G12550	AT1G12550	AT1G12550.1	protein_coding	D-isomer specific 2-hydroxyacid dehydrogenase family protein	HPR3	data	1121	0.158368	4.4154	5.46322	4.60293	2.55974	4.523	2.70721
AT1G12560	AT1G12560	AT1G12560.1	protein_coding	expansin A7	ATEXP7, ATEXPA7, ATHEXP ALPHA 1.26, EXP7, EXPA7	data	1122	2.38e-10	14.7063	12.9679	14.2152	7.02975	7.62716	5.81715
AT1G12570	AT1G12570	AT1G12570.1	protein_coding	Glucose-methanol-choline (GMC) oxidoreductase family protein	NA	data	1123	0.840622	1.38568	1.3807	1.93736	1.69393	2.11724	1.62718
AT1G12580	AT1G12580	AT1G12580.1	protein_coding	phosphoenolpyruvate carboxylase-related kinase 1	PEPKR1	data	1124	6.99e-06	21.9597	22.6026	21.4085	16.1332	13.2581	14.5155
AT1G12600	AT1G12600	AT1G12600.1	protein_coding	UDP-N-acetylglucosamine (UAA) transporter family	NA	data	1125	1	0.5966	0.223579	0.363106	0.468384	0.289945	0.102736
AT1G12610	AT1G12610	AT1G12610.1	protein_coding	Integrase-type DNA-binding superfamily protein	DDF1	data	1126	1	0	0.0749081	0	0	0.208274	0
AT1G12620	AT1G12620	AT1G12620.1	protein_coding	Pentatricopeptide repeat (PPR) superfamily protein	NA	data	1127	1	4.37813	4.99124	3.58084	3.80141	3.37094	5.44386
AT1G12640	AT1G12640	AT1G12640.1	protein_coding	MBOAT (membrane bound O-acyl transferase) family protein	AtLPLAT1, LPCAT1, LPLAT1	data	1129	1	23.8247	21.9084	20.5056	23.3416	21.0727	20.7436
AT1G12650	AT1G12650	AT1G12650.1	protein_coding		NA	data	1130	1	29.3994	27.8263	21.8359	29.0726	27.8511	23.194
AT1G12680	AT1G12680	AT1G12680.1	protein_coding	phosphoenolpyruvate carboxylase-related kinase 2	PEPKR2	data	1133	0.00411203	9.67521	9.19571	9.50582	13.2037	11.9616	12.4591
AT1G12700	AT1G12700	AT1G12700.1	protein_coding	ATP binding;nucleic acid binding;helicases	RPF1	data	1134	1	3.52643	4.11826	2.72361	3.63098	3.19605	3.10802
AT1G12710	AT1G12710	AT1G12710.1	protein_coding	phloem protein 2-A12	AtPP2-A12, PP2-A12	data	1135	0.00288152	15.7314	14.2519	15.2867	20.1972	19.3179	18.4968
AT1G12730	AT1G12730	AT1G12730.1	protein_coding	GPI transamidase subunit PIG-U	NA	data	1137	1	8.95037	7.44921	6.2412	7.55801	7.89486	6.85606
AT1G12740	AT1G12740	AT1G12740.1	protein_coding	cytochrome P450, family 87, subfamily A, polypeptide 2	CYP87A2	data	1138	0.107848	6.71857	3.94269	4.89232	3.97522	3.65372	2.75899
AT1G12750	AT1G12750	AT1G12750.1	protein_coding	RHOMBOID-like protein 6	ATRBL6, RBL6	data	1139	0.330107	9.72948	9.12387	9.02317	8.59452	7.50328	6.94021
AT1G12760	AT1G12760	AT1G12760.1	protein_coding	Zinc finger, C3HC4 type (RING finger) family protein	NA	data	1140	0.523207	44.5465	39.5489	40.399	46.3748	44.2927	42.2345
AT1G12770	AT1G12770	AT1G12770.1	protein_coding	P-loop containing nucleoside triphosphate hydrolases superfamily protein	EMB1586, ISE1	data	1141	1	28.642	29.0944	30.3707	31.494	27.9314	30.046
AT1G12780	AT1G12780	AT1G12780.1	protein_coding	UDP-D-glucose/UDP-D-galactose 4-epimerase 1	ATUGE1, UGE1	data	1142	4.97e-05	98.9963	100.65	115.341	131.222	182.493	153.954
AT1G12790	AT1G12790	AT1G12790.1	protein_coding		NA	data	1143	0.825907	2.32875	3.47995	3.33382	3.39565	3.11324	3.97989
AT1G12800	AT1G12800	AT1G12800.1	protein_coding	Nucleic acid-binding, OB-fold-like protein	NA	data	1144	1	58.92	57.2514	62.2443	59.1051	58.2364	63.6211
AT1G12805	AT1G12805	NA	NA	NA	NA	data	NA	0.0392205	7.71	5.05001	6.9993	3.91417	2.52128	5.23632
AT1G12810	AT1G12810	AT1G12810.1	protein_coding	proline-rich family protein	NA	data	1145	1	66.5138	64.6755	62.597	65.6125	66.4519	64.091
AT1G12820	AT1G12820	AT1G12820.1	protein_coding	auxin signaling F-box 3	AFB3	data	1146	6.32e-09	27.5163	26.2963	25.8111	40.7096	37.9561	38.6156
AT1G12830	AT1G12830	AT1G12830.1	protein_coding		NA	data	1147	0.956785	20.8549	21.6635	17.9835	24.6073	18.8417	20.0861
AT1G12840	AT1G12840	AT1G12840.1	protein_coding	vacuolar ATP synthase subunit C (VATC) / V-ATPase C subunit / vacuolar proton pump C subunit (DET3)	ATVHA-C, DET3	data	1148	0.393955	108.337	104.201	104.689	94.401	95.1065	93.429
AT1G12845	AT1G12845	NA	NA	NA	NA	data	NA	0.0137586	17.1456	15.3052	15.8293	22.2346	17.9528	20.3856
AT1G12850	AT1G12850	AT1G12850.1	protein_coding	Phosphoglycerate mutase family protein	NA	data	1149	0.841147	24.5276	24.7677	24.4467	27.8324	23.8463	25.5029
AT1G12855	AT1G12855	NA	NA	NA	NA	data	NA	0.0446285	0.0992753	0	0	0.176034	0.291446	0.209839
AT1G12860	AT1G12860	AT1G12860.1	protein_coding	basic helix-loop-helix (bHLH) DNA-binding superfamily protein	ICE2, SCRM2	data	1150	0.0987886	19.6938	20.1052	22.1541	22.1388	24.2218	27.3154
AT1G12880	AT1G12880	AT1G12880.1	protein_coding	nudix hydrolase homolog 12	atnudt12, NUDT12	data	1152	0.677256	5.66681	5.42311	5.63754	4.83376	4.56312	4.9146
AT1G12890	AT1G12890	AT1G12890.1	protein_coding	Integrase-type DNA-binding superfamily protein	NA	data	1153	1	0.0996746	0	0	0.0587173	0	0
AT1G12900	AT1G12900	AT1G12900.1	protein_coding	glyceraldehyde 3-phosphate dehydrogenase A subunit 2	GAPA-2	data	1154	0.971815	481.339	518.453	582.45	499.55	534.332	615.723
AT1G12910	AT1G12910	AT1G12910.1	protein_coding	Transducin/WD40 repeat-like superfamily protein	ATAN11, LWD1	data	1155	2.91e-07	35.6299	35.2521	34.0203	47.941	48.4012	51.4888
AT1G12920	AT1G12920	AT1G12920.1	protein_coding	eukaryotic release factor 1-2	ERF1-2	data	1156	0.00240274	142.471	138.092	131.915	112.761	107.261	108.266
AT1G12930	AT1G12930	AT1G12930.1	protein_coding	ARM repeat superfamily protein	NA	data	1157	1	7.59912	6.5068	5.82505	6.25748	7.8689	5.7686
AT1G12950	AT1G12950	AT1G12950.1	protein_coding	root hair specific 2	RSH2	data	1159	0.0311296	6.71473	4.52682	4.66804	3.56491	2.60758	3.81545
AT1G12970	AT1G12970	AT1G12970.1	protein_coding	plant intracellular ras group-related LRR 3	PIRL3	data	1161	0.0615265	4.12121	3.58933	3.57063	5.09841	4.98612	4.97477
AT1G12980	AT1G12980	AT1G12980.1	protein_coding	Integrase-type DNA-binding superfamily protein	DRN, ESR1	data	1162	1	0.297726	0.148915	0.180851	0.292409	0.165343	0.155972
AT1G12990	AT1G12990	AT1G12990.1	protein_coding	beta-1,4-N-acetylglucosaminyltransferase family protein	NA	data	1163	1.18e-22	31.9035	32.7542	28.8705	14.666	13.7205	15.0987
AT1G13000	AT1G13000	AT1G13000.1	protein_coding	Protein of unknown function (DUF707)	NA	data	1164	0.272224	13.1006	11.5471	13.2331	14.0505	16.3267	13.3159
AT1G13020	AT1G13020	AT1G13020.1	protein_coding	eukaryotic initiation factor 4B2	EIF4B2	data	1165	1	13.049	11.0737	11.9691	14.9843	11.265	10.7476
AT1G13030	AT1G13030	AT1G13030.1	protein_coding	sphere organelles protein-related	Atcoilin, COILIN	data	1166	1	10.3088	8.76095	8.44535	9.9536	8.42098	10.4067
AT1G13050	AT1G13050	AT1G13050.1	protein_coding		NA	data	1168	0.00383423	9.37856	9.13812	7.2811	6.02552	5.60086	5.63874
AT1G13060	AT1G13060	AT1G13060.1	protein_coding	20S proteasome beta subunit E1	PBE1	data	1169	1	93.8908	90.9278	97.2462	88.5265	91.2477	89.9152
AT1G13080	AT1G13080	AT1G13080.1	protein_coding	cytochrome P450, family 71, subfamily B, polypeptide 2	CYP71B2	data	1171	1.14e-17	62.3569	58.878	60.6016	34.2205	30.6113	24.8458
AT1G13090	AT1G13090	AT1G13090.1	protein_coding	cytochrome P450, family 71, subfamily B, polypeptide 28	CYP71B28	data	1172	0.00485303	30.587	31.0635	34.1432	39.4229	38.0071	42.8804
AT1G13100	AT1G13100	AT1G13100.1	protein_coding	cytochrome P450, family 71, subfamily B, polypeptide 29	CYP71B29	data	1173	1	3.27104	3.66319	3.8754	3.38852	3.4418	3.6053
AT1G13110	AT1G13110	AT1G13110.1	protein_coding	cytochrome P450, family 71 subfamily B, polypeptide 7	CYP71B7	data	1174	0.935569	55.5698	52.5555	52.3262	53.6549	59.2279	52.5961
AT1G13120	AT1G13120	AT1G13120.1	protein_coding		AtGLE1, GLE1	data	1175	0.0662234	20.5682	17.2519	16.4918	14.2817	15.2207	13.3872
AT1G13145	AT1G13145	NA	NA	NA	NA	data	NA	0.131249	18.7437	17.6622	17.0691	22.0895	18.6853	21.0335
AT1G13150	AT1G13150	AT1G13150.1	protein_coding	cytochrome P450, family 86, subfamily C, polypeptide 4	CYP86C4	data	1178	1	0	0.037501	0	0	0	0
AT1G13160	AT1G13160	AT1G13160.1	protein_coding	ARM repeat superfamily protein	NA	data	1179	0.311896	27.9239	28.2202	24.2409	24.9358	21.4088	23.0592
AT1G13170	AT1G13170	AT1G13170.1	protein_coding	OSBP(oxysterol binding protein)-related protein 1D	ORP1D	data	1180	0.146606	8.84937	7.06487	7.49139	10.4725	10.084	8.24201
AT1G13180	AT1G13180	AT1G13180.1	protein_coding	Actin-like ATPase superfamily protein	ARP3, ATARP3, DIS1	data	1181	1	9.3434	7.93198	5.6492	9.78858	7.09732	7.95099
AT1G13190	AT1G13190	AT1G13190.1	protein_coding	RNA-binding (RRM/RBD/RNP motifs) family protein	NA	data	1182	0.041386	16.7032	18.2698	20.9575	25.7827	22.4617	21.0229
AT1G13195	AT1G13195	NA	NA	NA	NA	data	NA	0.125092	5.65039	6.67118	6.41713	7.48288	8.02557	7.74215
AT1G13210	AT1G13210	AT1G13210.1	protein_coding	autoinhibited Ca2+/ATPase II	ACA.l	data	1184	0.324225	10.1769	8.116	7.5693	7.36742	7.21989	6.3176
AT1G13220	AT1G13220	AT1G13220.1	protein_coding	nuclear matrix constituent protein-related	CRWN2, LINC2	data	1185	1	13.2302	12.679	10.9584	13.5262	10.411	11.8833
AT1G13245	AT1G13245	NA	NA	DEVIL 4, ROTUNDIFOLIA like 17	DVL4, RTFL17	data	NA	1.91e-14	88.5432	85.8955	88.8167	146.932	215.777	175.106
AT1G13250	AT1G13250	AT1G13250.1	protein_coding	galacturonosyltransferase-like 3	GATL3	data	1187	0.119484	14.1267	12.9709	15.0263	16.5658	15.1937	18.5106
AT1G13260	AT1G13260	AT1G13260.1	protein_coding	related to ABI3/VP1 1	EDF4, RAV1	data	1188	0.00514268	51.0152	50.2043	46.462	31.9175	42.9629	32.6126
AT1G13270	AT1G13270	AT1G13270.1	protein_coding	methionine aminopeptidase 1B	MAP1B, MAP1C	data	1189	1	64.2123	73.6328	73.4718	69.9199	70.732	74.4467
AT1G13280	AT1G13280	AT1G13280.1	protein_coding	allene oxide cyclase 4	AOC4	data	1190	0.0126473	25.6401	26.374	27.2384	36.0033	28.3433	34.6187
AT1G13300	AT1G13300	AT1G13300.1	protein_coding	myb-like transcription factor family protein	HRS1	data	1192	1	7.15021	6.39435	6.29813	6.78552	7.14231	4.48484
AT1G13310	AT1G13310	AT1G13310.1	protein_coding	Endosomal targeting BRO1-like domain-containing protein	NA	data	1193	0.00506828	0.149038	0.149703	0.365118	0	0	0
AT1G13320	AT1G13320	AT1G13320.1	protein_coding	protein phosphatase 2A subunit A3	PP2AA3	data	1194	1	46.2017	44.7529	43.4165	43.73	38.9701	45.5849
AT1G13330	AT1G13330	AT1G13330.1	protein_coding	Arabidopsis Hop2 homolog	AHP2	data	1195	1	2.78335	2.93754	1.80393	2.4597	2.33836	1.88139
AT1G13340	AT1G13340	AT1G13340.1	protein_coding	Regulator of Vps4 activity in the MVB pathway protein	NA	data	1196	0.0210607	2.17245	2.87409	2.77685	3.91795	3.60775	4.236
AT1G13350	AT1G13350	AT1G13350.1	protein_coding	Protein kinase superfamily protein	NA	data	1197	1	9.12662	10.3228	8.34744	9.53221	8.25062	8.09338
AT1G13360	AT1G13360	AT1G13360.1	protein_coding		NA	data	1198	1.82e-21	38.6071	39.1566	40.4657	79.5618	75.8761	67.7467
AT1G13370	AT1G13370	AT1G13370.1	protein_coding	Histone superfamily protein	NA	data	1199	0.000677855	0.0978278	0.223842	0	0.52769	0.415338	0.839567
AT1G13380	AT1G13380	AT1G13380.1	protein_coding	Protein of unknown function (DUF1218)	NA	data	1200	1	47.4588	49.0437	44.0098	45.7757	43.2121	44.4905
AT1G13390	AT1G13390	AT1G13390.1	protein_coding		NA	data	1201	1	1.63507	2.3195	2.24457	2.93051	2.24178	1.77587
AT1G13400	AT1G13400	AT1G13400.1	protein_coding	C2H2 and C2HC zinc fingers superfamily protein	JGL, NUB	data	1202	0.000763596	0.643368	0.333884	0.176277	1.1714	1.20473	0.993698
AT1G13420	AT1G13420	AT1G13420.1	protein_coding	sulfotransferase 4B	ATST4B, ST4B	data	1204	0.337457	9.12229	6.99606	5.45402	12.9235	6.62402	8.33975
AT1G13430	AT1G13430	AT1G13430.1	protein_coding	sulfotransferase 4C	ATST4C, ST4C	data	1205	0.126123	1.68185	1.19719	1.06658	0.992141	0.729603	0.572138
AT1G13440	AT1G13440	AT1G13440.1	protein_coding	glyceraldehyde-3-phosphate dehydrogenase C2	GAPC-2, GAPC2	data	1206	0.122646	973.77	1006.63	996.119	864.897	822.119	877.581
AT1G13448	AT1G13448	NA	NA	NA	NA	data	NA	0.000512816	2.82238	4.40724	2.47318	5.9805	5.31879	8.03675
AT1G13450	AT1G13450	AT1G13450.1	protein_coding	Homeodomain-like superfamily protein	GT-1	data	1207	0.0728869	22.0527	20.8308	20.2645	25.4445	25.1705	22.8277
AT1G13460	AT1G13460	AT1G13460.1	protein_coding	Protein phosphatase 2A regulatory B subunit family protein	NA	data	1208	0.506299	14.2065	14.0066	11.8691	10.7535	10.9502	12.6561
AT1G13480	AT1G13480	AT1G13480.1	protein_coding	Protein of unknown function (DUF1262)	NA	data	1210	0.218211	0.0957822	0.485203	0.483023	0.407488	0.788935	0.837411
AT1G13510	AT1G13510	AT1G13510.1	protein_coding	Protein of unknown function (DUF1262)	NA	data	1213	0.0738866	0.893441	0.935187	1.15283	0.524172	0.537949	0.468194
AT1G13520	AT1G13520	AT1G13520.1	protein_coding	Protein of unknown function (DUF1262)	NA	data	1214	0.000345768	1.48821	2.73479	2.7336	1.04928	0.868061	0.726809
AT1G13530	AT1G13530	AT1G13530.1	protein_coding	Protein of unknown function (DUF1262)	NA	data	1215	0.565325	0.197977	0.336758	0.241938	0.233603	0.123705	0.0508422
AT1G13550	AT1G13550	AT1G13550.1	protein_coding	Protein of unknown function (DUF1262)	NA	data	1217	1	0.0490886	0.14961	0.059989	0	0.124414	0
AT1G13560	AT1G13560	AT1G13560.1	protein_coding	aminoalcoholphosphotransferase 1	AAPT1, ATAAPT1	data	1218	1	51.1736	47.7907	47.6651	46.9994	44.6865	47.4568
AT1G13570	AT1G13570	AT1G13570.1	protein_coding	F-box/RNI-like superfamily protein	NA	data	1219	0.560191	13.4055	12.0797	11.8077	12.5346	14.0111	14.2865
AT1G13580	AT1G13580	AT1G13580.1	protein_coding	LAG1 longevity assurance homolog 3	LAG13, LOH3	data	1220	0.770984	6.34673	7.60603	7.32543	5.0418	7.16826	5.91737
AT1G13590	AT1G13590	AT1G13590.1	protein_coding	phytosulfokine 1 precursor	ATPSK1, PSK1	data	1221	1	5.90092	5.79232	4.8922	4.78255	7.01513	5.36124
AT1G13600	AT1G13600	AT1G13600.1	protein_coding	basic leucine-zipper 58	AtbZIP58, bZIP58	data	1222	1	0.690634	0.820139	1.51494	1.05049	1.03572	0.675283
AT1G13609	AT1G13609	NA	NA	NA	NA	data	NA	0.514112	0.148039	0.261624	0.119917	0.586938	0.290487	0.156025
AT1G13610	AT1G13610	AT1G13610.1	protein_coding	alpha/beta-Hydrolases superfamily protein	NA	data	1223	0.902407	1.73888	1.42112	0.905099	1.0506	1.42778	0.675378
AT1G13620	AT1G13620	AT1G13620.1	protein_coding		GLV5, RGF2	data	1224	1	0.643084	0.859474	0.480907	1.11217	0.453883	0.730377
AT1G13635	AT1G13635	NA	NA	NA	NA	data	NA	1	1.14172	1.08445	1.21225	1.0527	1.32919	0.414234
AT1G13640	AT1G13640	AT1G13640.1	protein_coding	Phosphatidylinositol 3- and 4-kinase family protein	NA	data	1226	0.408193	26.5656	28.1408	29.9607	31.0517	32.1198	29.4183
AT1G13650	AT1G13650	AT1G13650.1	protein_coding		NA	data	1227	1	8.65131	10.0778	11.2006	9.85477	8.85432	13.2111
AT1G13670	AT1G13670	AT1G13670.1	protein_coding		NA	data	1229	0.695341	9.26678	8.62548	10.4096	9.40312	12.371	9.55622
AT1G13690	AT1G13690	AT1G13690.1	protein_coding	ATPase E1	ATE1	data	1231	1	27.2604	27.2226	29.4509	27.62	25.2638	27.5725
AT1G13700	AT1G13700	AT1G13700.1	protein_coding	6-phosphogluconolactonase 1	PGL1	data	1232	1	11.8698	12.2408	14.4512	12.5988	12.007	11.5837
AT1G13710	AT1G13710	AT1G13710.1	protein_coding	cytochrome P450, family 78, subfamily A, polypeptide 5	CYP78A5, KLU	data	1233	1	5.14771	7.17853	6.77814	9.49639	4.84292	6.26705
AT1G13730	AT1G13730	AT1G13730.1	protein_coding	Nuclear transport factor 2 (NTF2) family protein with RNA binding (RRM-RBD-RNP motifs) domain	NA	data	1234	1	22.6182	21.8629	20.75	23.918	19.6043	20.3116
AT1G13740	AT1G13740	AT1G13740.1	protein_coding	ABI five binding protein 2	AFP2	data	1235	0.632364	11.573	13.2505	12.0006	11.8852	9.71652	10.6664
AT1G13750	AT1G13750	AT1G13750.1	protein_coding	Purple acid phosphatases superfamily protein	NA	data	1236	1	0.838275	2.0204	0.902427	1.34249	1.03397	1.46214
AT1G13770	AT1G13770	AT1G13770.1	protein_coding	Protein of unknown function, DUF647	RUS3	data	1238	0.792493	8.39275	8.79406	8.36555	8.01962	6.76178	7.79916
AT1G13780	AT1G13780	AT1G13780.1	protein_coding	F-box/RNI-like/FBD-like domains-containing protein	NA	data	1239	0.00775452	5.80358	5.30444	5.99438	7.90805	7.22572	9.33129
AT1G13790	AT1G13790	AT1G13790.1	protein_coding	XH/XS domain-containing protein	FDM4	data	1240	0.0297917	13.64	14.232	13.721	10.598	11.3097	9.83443
AT1G13810	AT1G13810	AT1G13810.1	protein_coding	Restriction endonuclease, type II-like superfamily protein	NA	data	1242	0.0717169	10.7256	8.97207	10.1795	12.1257	12.6445	11.8413
AT1G13820	AT1G13820	AT1G13820.1	protein_coding	alpha/beta-Hydrolases superfamily protein	NA	data	1243	0.149233	23.1979	29.6833	25.4214	29.3478	31.5997	29.9238
AT1G13830	AT1G13830	AT1G13830.1	protein_coding	Carbohydrate-binding X8 domain superfamily protein	NA	data	1244	0.086206	8.34462	9.50899	8.42871	7.37271	6.3008	6.42753
AT1G13860	AT1G13860	AT1G13860.1	protein_coding	QUASIMODO2 LIKE 1	QUL1	data	1245	0.104188	9.95729	10.2121	10.075	7.85683	7.25659	8.4928
AT1G13870	AT1G13870	AT1G13870.1	protein_coding	calmodulin binding;purine nucleotide binding	AtKTI12, DRL1	data	1246	0.713715	10.3684	12.0838	11.5735	10.6047	9.91324	9.45533
AT1G13880	AT1G13880	AT1G13880.1	protein_coding	ELM2 domain-containing protein	NA	data	1247	1	21.0429	24.745	19.9229	22.0634	20.3345	19.5667
AT1G13900	AT1G13900	AT1G13900.1	protein_coding	Purple acid phosphatases superfamily protein	PAP2	data	1249	1	12.0036	12.2427	13.3198	14.0747	11.9274	12.4186
AT1G13910	AT1G13910	AT1G13910.1	protein_coding	Leucine-rich repeat (LRR) family protein	NA	data	1250	0.00499233	5.20686	5.90853	3.92325	6.96837	8.73255	7.22367
AT1G13920	AT1G13920	AT1G13920.1	protein_coding	Remorin family protein	NA	data	1251	1	0.644107	0.950381	0.604148	0.52444	0.746642	1.04708
AT1G13930	AT1G13930	AT1G13930.1	protein_coding		NA	data	1252	6.47e-38	441.128	478.946	520.941	1142.52	1135.4	1119.02
AT1G13940	AT1G13940	AT1G13940.1	protein_coding	Plant protein of unknown function (DUF863)	NA	data	1253	1	4.42207	4.60441	2.8422	4.74668	3.40223	4.34497
AT1G13950	AT1G13950	AT1G13950.1	protein_coding	eukaryotic elongation factor 5A-1	ATELF5A-1, EIF-5A, EIF5A, ELF5A-1	data	1254	0.000678844	52.9673	52.353	54.6031	39.3536	40.0801	41.1388
AT1G13960	AT1G13960	AT1G13960.1	protein_coding	WRKY DNA-binding protein 4	WRKY4	data	1255	0.112713	10.7628	12.832	9.24897	12.8721	13.2455	14.1308
AT1G13970	AT1G13970	AT1G13970.1	protein_coding	Protein of unknown function (DUF1336)	NA	data	1256	0.00811245	7.15838	6.06248	6.85707	5.26627	4.14586	3.44136
AT1G13980	AT1G13980	AT1G13980.1	protein_coding	sec7 domain-containing protein	EMB30, GN, VAN7	data	1257	0.0473243	20.6787	17.1427	19.3326	25.1266	21.6002	22.0145
AT1G13990	AT1G13990	AT1G13990.1	protein_coding		NA	data	1258	4.34e-06	19.1398	16.6705	19.0989	25.5582	30.2321	25.7925
AT1G14000	AT1G14000	AT1G14000.1	protein_coding	VH1-interacting kinase	VIK	data	1259	1	32.8729	28.3785	36.0967	32.3819	33.1318	31.232
AT1G14010	AT1G14010	AT1G14010.1	protein_coding	emp24/gp25L/p24 family/GOLD family protein	NA	data	1260	0.0111316	49.7912	45.6444	48.9162	35.9204	38.8957	38.7035
AT1G14020	AT1G14020	AT1G14020.1	protein_coding	O-fucosyltransferase family protein	NA	data	1261	0.218256	12.4059	11.2467	13.4565	9.69543	10.2027	10.1408
AT1G14030	AT1G14030	AT1G14030.1	protein_coding	Rubisco methyltransferase family protein	LSMT-L	data	1262	0.00262919	20.5767	21.63	20.8152	26.1848	25.5712	28.3674
AT1G14040	AT1G14040	AT1G14040.1	protein_coding	EXS (ERD1/XPR1/SYG1) family protein	NA	data	1263	1	3.42799	3.18037	3.21327	2.7492	2.15511	3.71811
AT1G14060	AT1G14060	NA	NA	NA	NA	data	NA	1	37.0649	33.9361	31.8148	36.3124	33.8018	32.9616
AT1G14070	AT1G14070	AT1G14070.1	protein_coding	fucosyltransferase 7	FUT7	data	1264	0.200222	2.28538	2.54594	2.12191	1.75433	1.74259	1.35656
AT1G14080	AT1G14080	AT1G14080.1	protein_coding	fucosyltransferase 6	ATFUT6, FUT6	data	1265	0.00212362	4.02247	4.37885	4.42772	2.92062	2.23603	2.34569
AT1G14090	AT1G14090	AT1G14090.1	pseudogene		NA	data	1266	0.790884	2.88269	2.50677	1.38735	2.8708	2.82585	2.30119
AT1G14120	AT1G14120	AT1G14120.1	protein_coding	2-oxoglutarate (2OG) and Fe(II)-dependent oxygenase superfamily protein	NA	data	1268	9.07e-05	17.9029	18.815	15.9258	24.0328	23.5658	23.7356
AT1G14130	AT1G14130	AT1G14130.1	protein_coding	2-oxoglutarate (2OG) and Fe(II)-dependent oxygenase superfamily protein	NA	data	1269	0.662801	8.89098	6.83966	8.97381	6.95436	5.76105	8.00075
AT1G14140	AT1G14140	AT1G14140.1	protein_coding	Mitochondrial substrate carrier family protein	UCP3	data	1270	1	16.5387	16.0492	13.6859	13.9205	16.6117	14.0641
AT1G14150	AT1G14150	AT1G14150.1	protein_coding	PsbQ-like 2	PnsL2, PQL1, PQL2	data	1271	0.156548	44.7419	44.9581	51.7872	50.9082	54.7785	56.1465
AT1G14160	AT1G14160	AT1G14160.1	protein_coding	Uncharacterised protein family (UPF0497)	NA	data	1272	0.389841	8.89331	9.77126	9.09925	6.96005	9.51522	5.13416
AT1G14170	AT1G14170	AT1G14170.1	protein_coding	RNA-binding KH domain-containing protein	NA	data	1273	1	9.33029	10.0712	7.91746	7.70829	9.00251	8.25281
AT1G14180	AT1G14180	AT1G14180.1	protein_coding	RING/U-box superfamily protein	NA	data	1274	0.188688	5.95949	6.55036	5.52189	5.32399	3.46239	4.80803
AT1G14185	AT1G14185	NA	NA	NA	NA	data	NA	0.267564	3.87108	4.15225	5.09847	2.91924	3.94312	2.71217
AT1G14190	AT1G14190	AT1G14190.1	protein_coding	Glucose-methanol-choline (GMC) oxidoreductase family protein	NA	data	1275	0.339108	3.02938	4.11982	2.90913	3.45615	1.61358	2.0881
AT1G14200	AT1G14200	AT1G14200.1	protein_coding	RING/U-box superfamily protein	NA	data	1276	1.85e-05	1.75117	1.88106	2.26201	3.59754	3.96511	4.68627
AT1G14205	AT1G14205	NA	NA	NA	NA	data	NA	1	0.696649	0.223748	0.851343	0.527543	0.373533	0.576413
AT1G14210	AT1G14210	AT1G14210.1	protein_coding	Ribonuclease T2 family protein	NA	data	1277	0.412802	39.5797	41.2465	41.7347	38.6767	35.9142	33.5179
AT1G14220	AT1G14220	AT1G14220.1	protein_coding	Ribonuclease T2 family protein	NA	data	1278	1	1.44032	0.670661	1.15019	0.698306	0.285941	1.4654
AT1G14230	AT1G14230	AT1G14230.1	protein_coding	GDA1/CD39 nucleoside phosphatase family protein	NA	data	1279	1	9.29672	9.24968	8.64376	9.26353	9.50239	8.42416
AT1G14240	AT1G14240	AT1G14240.1	protein_coding	GDA1/CD39 nucleoside phosphatase family protein	NA	data	1280	0.289663	5.7128	5.12534	4.72209	4.91807	2.14454	4.02304
AT1G14250	AT1G14250	AT1G14250.1	protein_coding	GDA1/CD39 nucleoside phosphatase family protein	NA	data	1281	0.0832376	1.65538	1.16637	1.81253	2.42383	0.886382	10.4828
AT1G14260	AT1G14260	AT1G14260.1	protein_coding	RING/FYVE/PHD zinc finger superfamily protein	NA	data	1282	0.518593	1.24072	1.4594	1.39423	0.992835	0.661288	1.30817
AT1G14270	AT1G14270	AT1G14270.1	protein_coding	CAAX amino terminal protease family protein	NA	data	1283	0.288368	35.9347	34.0911	33.4309	29.3044	32.3722	27.2785
AT1G14280	AT1G14280	AT1G14280.1	protein_coding	phytochrome kinase substrate 2	PKS2	data	1284	2.48e-12	55.7869	61.4371	63.8989	31.572	35.9156	34.1477
AT1G14290	AT1G14290	AT1G14290.1	protein_coding	sphingoid base hydroxylase 2	SBH2	data	1285	0.164461	22.2289	22.3113	22.5189	23.5888	25.7889	27.207
AT1G14300	AT1G14300	AT1G14300.1	protein_coding	ARM repeat superfamily protein	NA	data	1286	0.996611	29.087	27.2818	23.6524	26.1227	25.6769	21.9205
AT1G14310	AT1G14310	AT1G14310.1	protein_coding	Haloacid dehalogenase-like hydrolase (HAD) superfamily protein	NA	data	1287	1	19.6366	18.5414	18.3647	17.3533	20.3229	17.5742
AT1G14320	AT1G14320	AT1G14320.1	protein_coding	Ribosomal protein L16p/L10e family protein	RPL10, RPL10A, SAC52	data	1288	0.33057	701.199	666.745	677.809	625.209	594.153	603.552
AT1G14330	AT1G14330	AT1G14330.1	protein_coding	Galactose oxidase/kelch repeat superfamily protein	NA	data	1289	2.17e-05	17.5192	18.5721	18.6695	12.3383	11.0299	12.704
AT1G14340	AT1G14340	AT1G14340.1	protein_coding	RNA-binding (RRM/RBD/RNP motifs) family protein	NA	data	1290	0.320729	13.5556	12.7905	11.0743	14.1086	16.9967	12.2337
AT1G14345	AT1G14345	NA	NA	NA	NA	data	NA	1	69.1613	79.584	89.2064	81.1136	71.9949	80.4143
AT1G14350	AT1G14350	AT1G14350.1	protein_coding	Duplicated homeodomain-like superfamily protein	AtMYB124, FLP, MYB124	data	1291	0.486938	5.98883	5.78223	7.01371	6.83097	6.75498	8.04782
AT1G14360	AT1G14360	AT1G14360.1	protein_coding	UDP-galactose transporter 3	ATUTR3, UTR3	data	1292	0.323393	77.948	73.282	78.4836	64.6823	66.6382	69.6285
AT1G14370	AT1G14370	AT1G14370.1	protein_coding	protein kinase 2A	APK2A, Kin1, PBL2	data	1293	1.13e-12	12.8349	16.5207	12.9402	6.19268	5.82098	6.39037
AT1G14380	AT1G14380	AT1G14380.1	protein_coding	IQ-domain 28	IQD28	data	1294	1	14.9384	13.0434	15.959	15.0941	12.2722	13.8704
AT1G14390	AT1G14390	AT1G14390.1	protein_coding	Leucine-rich repeat protein kinase family protein	NA	data	1295	1	0.197919	0.224043	0.48585	0.410217	0.0402557	0.419013
AT1G14400	AT1G14400	AT1G14400.1	protein_coding	ubiquitin carrier protein 1	ATUBC1, UBC1, UBC1	data	1296	0.47239	139.597	140.958	148.452	150.535	165.651	144.425
AT1G14410	AT1G14410	AT1G14410.1	protein_coding	ssDNA-binding transcriptional regulator	ATWHY1, PTAC1, WHY1	data	1297	1	28.678	27.0236	28.0359	26.653	27.3372	26.016
AT1G14430	AT1G14430	AT1G14430.1	protein_coding	glyoxal oxidase-related protein	NA	data	1299	1.75e-13	7.14475	6.39025	7.57237	2.42328	2.38305	2.63793
AT1G14440	AT1G14440	AT1G14440.1	protein_coding	homeobox protein 31	AtHB31, FTM2, HB31, ZHD4	data	1300	0.000538189	10.4062	11.5316	12.1069	16.174	15.0335	16.1248
AT1G14450	AT1G14450	AT1G14450.1	protein_coding	NADH dehydrogenase (ubiquinone)s	NA	data	1301	0.0902263	93.4955	88.7987	82.3609	70.5992	76.4402	75.0566
AT1G14460	AT1G14460	AT1G14460.1	protein_coding	AAA-type ATPase family protein	NA	data	1302	1	10.5204	12.5227	10.9663	11.4713	10.7912	10.7733
AT1G14480	AT1G14480	AT1G14480.1	protein_coding	Ankyrin repeat family protein	NA	data	1304	1	2.68495	2.5837	2.12225	2.81475	2.07267	2.88238
AT1G14490	AT1G14490	AT1G14490.1	protein_coding	Predicted AT-hook DNA-binding family protein	NA	data	1305	0.756897	1.58873	1.94661	1.20957	1.46236	0.993744	1.3588
AT1G14510	AT1G14510	AT1G14510.1	protein_coding	alfin-like 7	AL7, AtAL7	data	1307	0.425389	46.2221	51.1786	44.7761	42.7971	42.676	40.2692
AT1G14530	AT1G14530	AT1G14530.1	protein_coding	Protein of unknown function (DUF1084)	THH1	data	1309	0.770984	3.23065	2.75696	2.42193	2.33967	2.40724	2.24762
AT1G14540	AT1G14540	AT1G14540.1	protein_coding	Peroxidase superfamily protein	PER4	data	1310	0.650076	0.783446	2.16693	1.99434	2.2201	3.23999	1.35175
AT1G14560	AT1G14560	AT1G14560.1	protein_coding	Mitochondrial substrate carrier family protein	CoAc1	data	1312	0.318272	14.3486	12.6601	11.1297	14.6615	14.9137	13.636
AT1G14570	AT1G14570	AT1G14570.1	protein_coding	UBX domain-containing protein	AtPUX7, PUX7	data	1313	0.287141	55.3768	53.229	51.5829	48.2669	45.8192	46.3406
AT1G14580	AT1G14580	AT1G14580.1	protein_coding	C2H2-like zinc finger protein	NA	data	1314	1	13.0458	14.1473	15.1248	14.9235	13.4579	14.9079
AT1G14590	AT1G14590	AT1G14590.1	protein_coding	Nucleotide-diphospho-sugar transferase family protein	NA	data	1315	1	13.1087	12.6431	14.2507	15.1732	10.9103	13.1845
AT1G14600	AT1G14600	AT1G14600.1	protein_coding	Homeodomain-like superfamily protein	NA	data	1316	1	2.58267	2.38918	2.4779	2.33305	2.19447	2.03129
AT1G14610	AT1G14610	AT1G14610.1	protein_coding	valyl-tRNA synthetase / valine--tRNA ligase (VALRS)	TWN2, VALRS	data	1317	1	68.6198	68.8133	68.4223	69.9467	60.4343	63.0097
AT1G14620	AT1G14620	AT1G14620.1	protein_coding	decoy	DECOY	data	1318	0.0328889	51.6427	46.6898	42.9299	39.4998	36.3451	38.7107
AT1G14630	AT1G14630	AT1G14630.1	protein_coding		NA	data	1319	0.0158811	4.12307	4.34187	3.69672	2.8644	1.86054	2.81994
AT1G14650	AT1G14650	AT1G14650.1	protein_coding	SWAP (Suppressor-of-White-APricot)/surp domain-containing protein / ubiquitin family protein	NA	data	1321	0.461829	34.0772	35.0449	37.0214	40.9828	36.11	37.746
AT1G14660	AT1G14660	AT1G14660.1	protein_coding	Na+/H+ exchanger 8	ATNHX8, NHX8, NHX8	data	1322	0.60159	3.37594	3.74174	2.23472	4.04234	3.65454	3.45283
AT1G14670	AT1G14670	AT1G14670.1	protein_coding	Endomembrane protein 70 protein family	NA	data	1323	0.727296	66.2212	66.6693	62.0821	62.7218	55.5167	59.9699
AT1G14680	AT1G14680	AT1G14680.1	protein_coding		NA	data	1324	1	1.19355	0.710321	0.909624	1.11386	0.997187	0.416259
AT1G14685	AT1G14685	AT1G14685.1	protein_coding	basic pentacysteine 2	ATBPC2, BBR/BPC2, BPC2	data	1325	0.000532532	36.1526	38.7405	40.2658	49.4294	47.177	53.5505
AT1G14687	AT1G14687	NA	NA	homeobox protein 32, homeobox protein 32, ZINC FINGER HOMEODOMAIN 14	AtHB32, HB32, ZHD14	data	NA	0.888348	3.67675	3.96847	4.18822	4.57397	3.23866	2.08653
AT1G14690	AT1G14690	AT1G14690.1	protein_coding	microtubule-associated protein 65-7	MAP65-7	data	1326	0.798328	21.4046	19.4909	18.585	18.963	18.042	16.9294
AT1G14700	AT1G14700	AT1G14700.1	protein_coding	purple acid phosphatase 3	ATPAP3, PAP3	data	1327	0.0203725	42.15	40.3198	51.2218	50.2963	57.4015	62.5259
AT1G14710	AT1G14710	AT1G14710.1	protein_coding	hydroxyproline-rich glycoprotein family protein	NA	data	1328	2.56e-11	71.6803	69.4896	60.6537	43.8223	40.0592	40.6074
AT1G14720	AT1G14720	AT1G14720.1	protein_coding	xyloglucan endotransglucosylase/hydrolase 28	ATXTH28, EXGT-A2, XTH28, XTR2	data	1329	0.738851	63.2168	59.7379	62.2202	58.2067	55.3655	55.9043
AT1G14730	AT1G14730	AT1G14730.1	protein_coding	Cytochrome b561/ferric reductase transmembrane protein family	NA	data	1330	1	12.9038	11.2496	12.2241	13.3413	8.90436	11.6588
AT1G14740	AT1G14740	AT1G14740.1	protein_coding	Protein of unknown function (DUF1423)	TTA1	data	1331	1	63.3954	59.5129	59.54	62.6773	56.3659	61.4288
AT1G14750	AT1G14750	AT1G14750.1	protein_coding	Cyclin family protein	SDS	data	1332	0.112136	1.73991	1.75992	2.30926	1.69965	1.07836	0.623862
AT1G14770	AT1G14770	AT1G14770.1	protein_coding	RING/FYVE/PHD zinc finger superfamily protein	NA	data	1334	0.696002	5.01164	5.87431	6.0635	5.44235	2.71176	5.49239
AT1G14780	AT1G14780	AT1G14780.1	protein_coding	MAC/Perforin domain-containing protein	NA	data	1335	0.0484273	2.48463	2.54564	2.18242	1.28271	1.78395	1.40875
AT1G14790	AT1G14790	AT1G14790.1	protein_coding	RNA-dependent RNA polymerase 1	AtRDR1, ATRDRP1, RDR1	data	1336	0.296652	5.95329	5.56319	7.28928	7.4351	7.55972	7.41804
AT1G14810	AT1G14810	AT1G14810.1	protein_coding	semialdehyde dehydrogenase family protein	NA	data	1338	0.859381	111.254	111.212	115.625	106.374	102.884	103.793
AT1G14820	AT1G14820	AT1G14820.1	protein_coding	Sec14p-like phosphatidylinositol transfer family protein	NA	data	1339	1	14.2393	13.1934	13.192	12.7887	14.8157	14.3236
AT1G14830	AT1G14830	AT1G14830.1	protein_coding	DYNAMIN-like 1C	ADL1C, ADL5, DL1C, DRP1C	data	1340	0.479054	46.2441	42.5133	42.493	48.7047	45.1134	46.5659
AT1G14840	AT1G14840	AT1G14840.1	protein_coding	microtubule-associated proteins 70-4	ATMAP70-4, MAP70-4	data	1341	0.228561	9.70708	9.97685	10.2157	10.9804	11.9882	11.7562
AT1G14850	AT1G14850	AT1G14850.1	protein_coding	nucleoporin 155	NUP155	data	1342	0.56684	17.474	17.9237	15.3248	19.678	18.6462	16.689
AT1G14860	AT1G14860	AT1G14860.1	protein_coding	nudix hydrolase homolog 18	atnudt18, NUDT18	data	1343	1	10.7661	9.94147	12.0589	9.9938	12.5811	10.1369
AT1G14870	AT1G14870	AT1G14870.1	protein_coding	PLANT CADMIUM RESISTANCE 2	AtPCR2, PCR2	data	1344	0.0649489	46.2426	48.5169	60.3562	56.106	80.1399	61.1469
AT1G14890	AT1G14890	AT1G14890.1	protein_coding	Plant invertase/pectin methylesterase inhibitor superfamily protein	NA	data	1346	7.99e-17	20.6988	20.7446	25.9648	45.8039	43.8872	43.2038
AT1G14900	AT1G14900	AT1G14900.1	protein_coding	high mobility group A	HMGA	data	1347	0.385463	35.8478	40.261	38.6526	47.8766	37.6239	41.1902
AT1G14910	AT1G14910	AT1G14910.1	protein_coding	ENTH/ANTH/VHS superfamily protein	NA	data	1348	1	21.8282	22.8954	22.4855	21.7686	22.5402	23.9799
AT1G14920	AT1G14920	AT1G14920.1	protein_coding	GRAS family transcription factor family protein	GAI, RGA2	data	1349	0.43597	46.6997	46.3085	50.6986	42.1432	40.4549	44.0929
AT1G14960	AT1G14960	AT1G14960.1	protein_coding	Polyketide cyclase/dehydrase and lipid transport superfamily protein	NA	data	1353	0.731497	32.5857	20.4932	25.1698	45.8579	28.8423	17.762
AT1G14970	AT1G14970	AT1G14970.1	protein_coding	O-fucosyltransferase family protein	NA	data	1354	1	0.594853	0.748067	0.848934	0.584111	1.0391	0.311313
AT1G14980	AT1G14980	AT1G14980.1	protein_coding	chaperonin 10	CPN10	data	1355	1.85e-09	808.232	771.214	717.548	547.05	503.171	510.972
AT1G14990	AT1G14990	AT1G14990.1	protein_coding		NA	data	1356	1	14.2103	13.8878	14.8101	13.1873	16.4766	14.0363
AT1G15000	AT1G15000	AT1G15000.1	protein_coding	serine carboxypeptidase-like 50	scpl50	data	1357	1	20.1073	21.288	23.1071	24.0837	17.966	19.3507
AT1G15002	AT1G15002	NA	NA	NA	NA	data	NA	1	0.844168	0.710324	0.909629	0.524927	1.12229	0.521472
AT1G15010	AT1G15010	AT1G15010.1	protein_coding		NA	data	1358	0.0334399	5.30739	7.82486	5.93757	8.97218	10.4291	7.64577
AT1G15020	AT1G15020	AT1G15020.1	protein_coding	quiescin-sulfhydryl oxidase 1	ATQSOX1, QSO2, QSOX1	data	1359	1	10.9139	12.1033	10.9678	11.1788	9.12004	11.2959
AT1G15030	AT1G15030	AT1G15030.1	protein_coding	Protein of unknown function (DUF789)	NA	data	1360	0.316615	11.5997	11.508	10.5206	12.9208	11.2342	14.6204
AT1G15040	AT1G15040	NA	NA	glutamine amidotransferase, glutamine amidotransferase 1_2.1	GAT, GAT1_2.1	data	NA	0.323512	4.47355	1.03765	2.35616	4.39517	4.52988	3.45235
AT1G15050	AT1G15050	AT1G15050.1	protein_coding	indole-3-acetic acid inducible 34	IAA34	data	1362	1	0.19875	0.187111	0.0598975	0.116728	0.249453	0.209471
AT1G15060	AT1G15060	AT1G15060.1	protein_coding	Uncharacterised conserved protein UCP031088, alpha/beta hydrolase	NA	data	1363	0.324873	9.81789	9.26101	9.30688	11.7472	9.51372	11.4958
AT1G15080	AT1G15080	AT1G15080.1	protein_coding	lipid phosphate phosphatase 2	ATLPP2, ATPAP2, LPP2	data	1364	0.0624288	2.27777	1.86606	2.35477	3.10876	2.98725	3.24178
AT1G15100	AT1G15100	AT1G15100.1	protein_coding	RING-H2 finger A2A	RHA2A	data	1365	1	43.4514	43.2799	47.7087	48.2464	44.9724	41.9078
AT1G15110	AT1G15110	AT1G15110.1	protein_coding	phosphatidyl serine synthase family protein	PSS1	data	1366	0.132723	11.4233	12.7244	10.5991	8.93357	10.019	8.45874
AT1G15120	AT1G15120	AT1G15120.1	protein_coding	Ubiquinol-cytochrome C reductase hinge protein	NA	data	1367	0.0172221	251.167	239.58	226.48	192.557	207.092	183.723
AT1G15125	AT1G15125	NA	NA	NA	NA	data	NA	1	0.148064	0.336758	0.180943	0.174709	0.248807	0.156051
AT1G15130	AT1G15130	AT1G15130.1	protein_coding	Endosomal targeting BRO1-like domain-containing protein	NA	data	1368	1	31.5721	30.8182	29.7373	29.714	29.4275	29.374
AT1G15140	AT1G15140	AT1G15140.1	protein_coding	FAD/NAD(P)-binding oxidoreductase	NA	data	1369	1	59.1812	73.4136	78.6784	66.7379	63.3311	69.402
AT1G15165	AT1G15165	NA	NA	NA	NA	data	NA	1	0.146666	0.711278	0.667197	0.349741	0.581243	0.259786
AT1G15170	AT1G15170	AT1G15170.1	protein_coding	MATE efflux family protein	NA	data	1372	0.139439	6.19397	6.69299	5.15639	5.1142	4.1416	4.33973
AT1G15175	AT1G15175	NA	NA	NA	NA	data	NA	1	9.02243	8.13214	10.4355	7.61948	8.39335	8.73635
AT1G15180	AT1G15180	AT1G15180.1	protein_coding	MATE efflux family protein	NA	data	1373	0.734956	29.1584	32.2645	33.0768	27.0602	28.2728	29.8159
AT1G15190	AT1G15190	AT1G15190.1	protein_coding	Fasciclin-like arabinogalactan family protein	NA	data	1374	1	0.59655	0.336213	0.302049	0.645007	0.289903	0.576124
AT1G15200	AT1G15200	AT1G15200.1	protein_coding	protein-protein interaction regulator family protein	NA	data	1375	0.126594	75.6078	68.1548	63.4699	63.4617	56.624	55.172
AT1G15210	AT1G15210	AT1G15210.1	protein_coding	pleiotropic drug resistance 7	ABCG35, ATPDR7, PDR7	data	1376	0.0666382	26.0713	22.3621	20.4812	22.1673	16.2771	12.863
AT1G15215	AT1G15215	NA	NA	DNA-binding transcription factor 1, SAWADEE homeodomain homolog 1	DTF1, SHH1	data	NA	1	7.05923	8.04865	8.44744	7.62754	7.89406	7.11754
AT1G15220	AT1G15220	AT1G15220.1	protein_coding	cytochrome c biogenesis protein family	ATCCMH, CCMH	data	1377	0.662195	6.65134	5.71851	6.66442	6.7287	7.6838	6.7471
AT1G15230	AT1G15230	AT1G15230.1	protein_coding		NA	data	1378	0.00309765	40.2009	39.6047	37.6935	50.854	46.7257	46.1248
AT1G15240	AT1G15240	AT1G15240.1	protein_coding	Phox-associated domain;Phox-like;Sorting nexin, C-terminal	NA	data	1379	1	9.18107	9.38725	8.88853	9.06642	9.08843	9.51849
AT1G15250	AT1G15250	AT1G15250.1	protein_coding	Zinc-binding ribosomal protein family protein	NA	data	1380	1	67.1748	59.5475	58.8344	57.7987	72.0412	57.7156
AT1G15260	AT1G15260	AT1G15260.1	protein_coding		NA	data	1381	6.47e-05	21.7493	19.2118	21.1442	30.2245	25.5667	30.9657
AT1G15270	AT1G15270	AT1G15270.1	protein_coding	Translation machinery associated TMA7	NA	data	1382	0.0135572	320.727	307.519	298.265	250.64	253.146	256.188
AT1G15280	AT1G15280	AT1G15280.1	protein_coding	CASC3/Barentsz eIF4AIII binding	NA	data	1383	0.475162	33.7225	33.797	30.2255	38.8422	33.0714	33.722
AT1G15290	AT1G15290	AT1G15290.1	protein_coding	Tetratricopeptide repeat (TPR)-like superfamily protein	NA	data	1384	0.0192475	48.3481	49.3264	51.2711	60.9331	53.9766	65.0103
AT1G15300	AT1G15300	AT1G15300.1	transposable_element_gene	transposable element gene	CYTOSLEEPER	data	1385	0.00188249	6.99814	6.48123	4.73136	2.62486	3.65169	3.87007
AT1G15310	AT1G15310	AT1G15310.1	protein_coding	signal recognition particle 54 kDa subunit	ATHSRP54A, SRP54-1	data	1386	1	7.10228	7.33478	6.91051	7.49695	6.58643	7.17449
AT1G15340	AT1G15340	AT1G15340.1	protein_coding	methyl-CPG-binding domain 10	MBD10	data	1389	9.83e-08	66.5346	67.5958	74.8697	102.111	100.477	96.745
AT1G15350	AT1G15350	AT1G15350.1	protein_coding		NA	data	1390	0.000926244	21.7708	21.2497	21.792	28.367	33.1767	25.4749
AT1G15370	AT1G15370	AT1G15370.1	protein_coding	SNARE-like superfamily protein	NA	data	1392	1	42.513	39.2225	40.1427	40.4087	44.1792	37.2817
AT1G15380	AT1G15380	AT1G15380.1	protein_coding	Lactoylglutathione lyase / glyoxalase I family protein	GLYI4	data	1393	1.55e-09	28.3824	27.4926	33.7363	67.1484	69.4785	43.3469
AT1G15385	AT1G15385	NA	NA	NA	NA	data	NA	1	0.594788	0.635346	0.90985	0.171776	0.938544	0.469058
AT1G15390	AT1G15390	AT1G15390.1	protein_coding	peptide deformylase 1A	ATDEF1, PDF1A	data	1394	0.00012172	92.313	91.4746	89.1655	70.4566	68.1605	67.522
AT1G15400	AT1G15400	AT1G15400.1	protein_coding		NA	data	1395	0.00105449	56.2407	54.7279	58.8291	71.5853	83.0099	66.5922
AT1G15405	AT1G15405	NA	NA	NA	NA	data	NA	7.31e-05	9.45874	7.27589	6.19822	12.6403	11.0748	15.3835
AT1G15410	AT1G15410	AT1G15410.1	protein_coding	aspartate-glutamate racemase family	NA	data	1396	0.463076	10.5576	10.9109	9.48624	9.22892	9.07339	8.07604
AT1G15415	AT1G15415	AT1G15415.1	protein_coding		NA	data	1397	1	0.445741	0.861209	0.361734	0.113696	0.789415	0.943225
AT1G15420	AT1G15420	NA	NA	NA	NA	data	NA	0.8688	44.2325	43.948	34.2353	38.7062	37.4562	35.572
AT1G15430	AT1G15430	AT1G15430.1	protein_coding	Protein of unknown function (DUF1644)	NA	data	1398	0.256602	14.4537	15.8406	14.858	14.7578	11.4427	11.1828
AT1G15440	AT1G15440	AT1G15440.1	protein_coding	periodic tryptophan protein 2	ATPWP2, PWP2	data	1399	0.718957	42.1193	37.4708	35.6126	36.6732	30.3455	36.7546
AT1G15460	AT1G15460	AT1G15460.1	protein_coding	HCO3- transporter family	ATBOR4, BOR4	data	1400	0.073163	1.99077	1.23509	1.39591	0.994455	0.579034	0.993461
AT1G15470	AT1G15470	AT1G15470.1	protein_coding	Transducin/WD40 repeat-like superfamily protein	NA	data	1401	0.301261	11.3556	12.2179	10.95	12.3908	13.4073	13.4942
AT1G15480	AT1G15480	AT1G15480.1	protein_coding	Tetratricopeptide repeat (TPR)-like superfamily protein	NA	data	1402	0.631227	16.699	15.1877	15.467	15.8776	13.578	12.2356
AT1G15490	AT1G15490	AT1G15490.1	protein_coding	alpha/beta-Hydrolases superfamily protein	NA	data	1403	0.0668676	7.60276	6.50954	6.30222	5.79003	4.68393	4.38315
AT1G15500	AT1G15500	AT1G15500.1	protein_coding	TLC ATP/ADP transporter	ATNTT2	data	1404	0.55881	185.874	187.254	182.56	201.066	183.839	201.48
AT1G15510	AT1G15510	AT1G15510.1	protein_coding	Tetratricopeptide repeat (TPR)-like superfamily protein	ATECB2, ECB2, VAC1	data	1405	1	2.38722	1.53341	1.27044	2.16898	1.95278	1.25349
AT1G15520	AT1G15520	AT1G15520.1	protein_coding	pleiotropic drug resistance 12	ABCG40, ATABCG40, ATPDR12, PDR12	data	1406	0.303662	0.0418513	0.144164	0.11214	0.167171	0.118367	0.570153
AT1G15530	AT1G15530	AT1G15530.1	protein_coding	Concanavalin A-like lectin protein kinase family protein	NA	data	1407	0.705207	0.197902	0.411816	0.119856	0.351303	0.332146	0.471599
AT1G15550	AT1G15550	AT1G15550.1	protein_coding	gibberellin 3-oxidase 1	ATGA3OX1, GA3OX1, GA4	data	1409	0.271072	13.5092	11.2544	10.9584	14.3501	14.164	12.5546
AT1G15570	AT1G15570	AT1G15570.1	protein_coding	CYCLIN A2;3	CYCA2;3	data	1411	0.115474	9.69732	10.6219	8.65389	7.82394	7.29252	7.56861
AT1G15580	AT1G15580	AT1G15580.1	protein_coding	indole-3-acetic acid inducible 5	ATAUX2-27, AUX2-27, IAA5	data	1412	0.76302	3.53074	2.84455	2.54589	2.63486	4.20088	3.45816
AT1G15660	AT1G15660	AT1G15660.1	protein_coding	centromere protein C	CENP-C, CENP-C	data	1419	1	7.60048	7.25296	6.95086	7.7173	7.00392	7.8358
AT1G15670	AT1G15670	AT1G15670.1	protein_coding	Galactose oxidase/kelch repeat superfamily protein	KMD2	data	1420	0.886842	35.6877	35.272	33.9976	35.1397	37.368	36.1745
AT1G15690	AT1G15690	AT1G15690.1	protein_coding	Inorganic H pyrophosphatase family protein	AtAVP1, ATAVP3, AtVHP1;1, AVP-3, AVP1, FUGU5, VHP1	data	1422	1	407.874	398.291	398.487	389.578	355.166	405.382
AT1G15700	AT1G15700	AT1G15700.1	protein_coding	ATPase, F1 complex, gamma subunit protein	ATPC2	data	1423	0.00825976	6.84465	7.17848	6.53468	9.96098	8.38742	9.79148
AT1G15710	AT1G15710	AT1G15710.1	protein_coding	prephenate dehydrogenase family protein	NA	data	1424	0.810319	8.61795	9.75222	9.12871	9.87431	8.91027	10.9766
AT1G15720	AT1G15720	AT1G15720.1	protein_coding	TRF-like 5	TRFL5	data	1425	1	3.77635	3.55518	3.21202	4.45592	2.57126	2.40192
AT1G15730	AT1G15730	AT1G15730.1	protein_coding	Cobalamin biosynthesis CobW-like protein	NA	data	1426	1	34.1701	35.8118	34.3303	34.5381	37.7368	32.9101
AT1G15740	AT1G15740	AT1G15740.1	protein_coding	Leucine-rich repeat family protein	NA	data	1427	2.4e-11	29.0882	29.8599	30.361	44.7894	50.2175	48.7968
AT1G15750	AT1G15750	AT1G15750.1	protein_coding	Transducin family protein / WD-40 repeat family protein	TPL, WSIP1	data	1428	6.44e-16	48.8305	45.8225	47.4806	78.7024	76.3839	78.7657
AT1G15760	AT1G15760	AT1G15760.1	protein_coding	Sterile alpha motif (SAM) domain-containing protein	NA	data	1429	0.894041	0.894476	0.335049	0.483145	0.348711	0.205209	0.627098
AT1G15780	AT1G15780	AT1G15780.1	protein_coding		NRB4	data	1431	1	17.5196	16.9729	16.3473	18.495	15.0005	18.0443
AT1G15790	AT1G15790	AT1G15790.1	protein_coding		NA	data	1432	0.38717	19.7782	17.1359	15.5087	18.0958	19.8603	20.3716
AT1G15800	AT1G15800	AT1G15800.1	protein_coding		NA	data	1433	0.0540984	11.5619	13.9933	10.6665	16.3498	16.7959	12.9288
AT1G15810	AT1G15810	AT1G15810.1	protein_coding	S15/NS1, RNA-binding protein	NA	data	1434	0.394679	22.6505	21.148	21.0011	28.6382	21.1304	22.5782
AT1G15820	AT1G15820	AT1G15820.1	protein_coding	light harvesting complex photosystem II subunit 6	CP24, LHCB6	data	1435	0.488924	2739.65	2941.34	3172.62	3027.18	3109.39	3422.6
AT1G15830	AT1G15830	AT1G15830.1	protein_coding		NA	data	1436	0.432905	0.44629	0.561163	0.484395	0.526601	1.04008	0.68078
AT1G15860	AT1G15860	AT1G15860.1	protein_coding	Domain of unknown function (DUF298)	NA	data	1439	0.0193969	47.2259	44.1208	43.8588	34.7522	38.5143	34.6648
AT1G15870	AT1G15870	AT1G15870.1	protein_coding	Mitochondrial glycoprotein family protein	NA	data	1440	0.662111	8.0511	7.30585	7.84739	9.25257	9.35368	7.17027
AT1G15880	AT1G15880	AT1G15880.1	protein_coding	golgi snare 11	atgos11, GOS11	data	1441	0.000365009	24.0546	22.8318	21.4667	31.2091	28.4365	29.0308
AT1G15885	AT1G15885	NA	NA	NA	NA	data	NA	1	9.13365	7.81171	9.67353	9.83497	8.02756	9.78308
AT1G15890	AT1G15890	AT1G15890.1	protein_coding	Disease resistance protein (CC-NBS-LRR class) family	NA	data	1442	1	1.63774	1.34502	1.63544	1.81467	1.86871	1.30525
AT1G15900	AT1G15900	AT1G15900.1	protein_coding		NA	data	1443	1	0.147391	0.336251	0.790073	0.056126	0.206543	0.628781
AT1G15910	AT1G15910	AT1G15910.1	protein_coding	XH/XS domain-containing protein	FDM1, IDNL1, IDP1	data	1444	1	27.3006	26.5505	23.5792	24.0336	22.8775	25.8132
AT1G15920	AT1G15920	AT1G15920.1	protein_coding	Polynucleotidyl transferase, ribonuclease H-like superfamily protein	NA	data	1445	0.00903555	26.055	24.2675	27.6368	32.9263	32.822	30.3579
AT1G15930	AT1G15930	AT1G15930.1	protein_coding	Ribosomal protein L7Ae/L30e/S12e/Gadd45 family protein	NA	data	1446	1.8e-05	707.279	679.684	680.801	544.627	473.605	511.711
AT1G15940	AT1G15940	AT1G15940.1	protein_coding	Tudor/PWWP/MBT superfamily protein	NA	data	1447	1	18.5647	20.3515	17.8678	20.78	16.5113	16.3572
AT1G15950	AT1G15950	AT1G15950.1	protein_coding	cinnamoyl coa reductase 1	ATCCR1, CCR1, IRX4	data	1448	0.769847	56.1139	55.6552	56.3136	53.1915	51.9266	48.976
AT1G15960	AT1G15960	AT1G15960.1	protein_coding	NRAMP metal ion transporter 6	ATNRAMP6, NRAMP6	data	1449	2.84e-05	8.88695	5.53226	5.75808	2.49604	2.98167	3.54459
AT1G15970	AT1G15970	AT1G15970.1	protein_coding	DNA glycosylase superfamily protein	NA	data	1450	1	10.7701	10.4083	10.1729	11.707	8.16421	9.26109
AT1G15980	AT1G15980	AT1G15980.1	protein_coding	NDH-dependent cyclic electron flow 1	NDF1, NDH48, PnsB1	data	1451	0.686445	42.4355	47.3423	52.6753	51.2015	47.2395	54.2202
AT1G15990	AT1G15990	AT1G15990.1	protein_coding	cyclic nucleotide gated channel 7	ATCNGC7, CNGC7	data	1452	1	0	0	0	0	0	0
AT1G16000	AT1G16000	AT1G16000.1	protein_coding		NA	data	1453	0.26416	70.7633	65.8683	57.5045	56.1694	55.3683	56.4823
AT1G16010	AT1G16010	AT1G16010.1	protein_coding	magnesium transporter 2	AtMGT2, AtMRS2-1, MGT2, MRS2-1	data	1454	0.46417	19.6076	18.2094	18.1737	20.7214	21.6361	18.6663
AT1G16020	AT1G16020	AT1G16020.1	protein_coding	Protein of unknown function (DUF1712)	NA	data	1455	0.453592	7.03184	8.14409	6.88786	8.29959	8.22479	8.6505
AT1G16022	AT1G16022	NA	NA	NA	NA	data	NA	0.889142	0.993077	0.822374	0.48165	0.995102	0.454391	0.257578
AT1G16030	AT1G16030	AT1G16030.1	protein_coding	heat shock protein 70B	Hsp70b	data	1456	1	5.16391	6.28935	5.15167	6.56432	4.64795	5.54766
AT1G16040	AT1G16040	AT1G16040.1	protein_coding		NA	data	1457	0.131017	20.4646	21.1328	19.3973	17.5511	16.7162	16.571
AT1G16060	AT1G16060	AT1G16060.1	protein_coding	ARIA-interacting double AP2 domain protein	ADAP, WRI3	data	1458	0.281535	16.0318	15.8935	14.6511	14.7941	12.8104	11.5835
AT1G16070	AT1G16070	AT1G16070.1	protein_coding	tubby like protein 8	AtTLP8, TLP8	data	1459	1	2.1353	2.17011	1.45055	2.28398	0.78319	2.14528
AT1G16080	AT1G16080	AT1G16080.1	protein_coding		NA	data	1460	0.0612772	92.4678	95.257	105.59	74.7807	77.5252	85.9131
AT1G16090	AT1G16090	AT1G16090.1	protein_coding	wall associated kinase-like 7	WAKL7	data	1461	0.170122	0.742418	0.445974	0.846281	1.28828	0.828779	1.2559
AT1G16110	AT1G16110	AT1G16110.1	protein_coding	wall associated kinase-like 6	WAKL6	data	1462	0.560191	3.37965	4.34583	3.70254	3.22221	3.19894	2.87757
AT1G16130	AT1G16130	AT1G16130.1	protein_coding	wall associated kinase-like 2	WAKL2	data	1464	5.13e-19	2.04115	2.70957	2.25042	0.111597	0.120718	0.257492
AT1G16170	AT1G16170	AT1G16170.1	protein_coding		NA	data	1468	1	33.0036	35.2732	32.8871	33.4426	34.3285	29.9468
AT1G16180	AT1G16180	AT1G16180.1	protein_coding	Serinc-domain containing serine and sphingolipid biosynthesis protein	NA	data	1469	1	158.245	148.357	169.692	150.583	150.513	146.805
AT1G16190	AT1G16190	AT1G16190.1	protein_coding	Rad23 UV excision repair protein family	RAD23A	data	1470	1	13.3954	13.8781	12.0941	13.0367	10.1916	14.2889
AT1G16210	AT1G16210	AT1G16210.1	protein_coding		NA	data	1471	0.455077	34.5836	36.8741	33.093	38.0573	36.9246	37.5916
AT1G16220	AT1G16220	AT1G16220.1	protein_coding	Protein phosphatase 2C family protein	NA	data	1472	1	3.17134	3.7384	2.16768	3.03884	3.85891	2.97417
AT1G16240	AT1G16240	AT1G16240.1	protein_coding	syntaxin of plants 51	ATSYP51, SYP51	data	1474	0.0328571	40.2247	41.8092	44.4315	49.2112	56.1174	46.7322
AT1G16250	AT1G16250	AT1G16250.1	protein_coding	Galactose oxidase/kelch repeat superfamily protein	NA	data	1475	0.196781	4.26961	4.84198	4.17712	5.20343	5.02378	6.62672
AT1G16260	AT1G16260	AT1G16260.1	protein_coding	Wall-associated kinase family protein	NA	data	1476	1	5.94621	6.80289	6.16868	5.13164	6.26066	7.16123
AT1G16270	AT1G16270	AT1G16270.1	protein_coding	Protein kinase superfamily protein with octicosapeptide/Phox/Bem1p domain	NA	data	1477	0.738208	17.7797	15.8555	13.9167	16.088	12.6536	13.5851
AT1G16280	AT1G16280	AT1G16280.1	protein_coding	RNA helicase 36	AtRH36, RH36, SWA3	data	1478	0.29099	9.24812	8.87434	6.2391	7.61429	6.1003	5.27559
AT1G16300	AT1G16300	AT1G16300.1	protein_coding	glyceraldehyde-3-phosphate dehydrogenase of plastid 2	GAPCP-2	data	1480	1.81e-06	14.1661	12.4311	11.2427	8.35238	6.45528	6.77917
AT1G16310	AT1G16310	AT1G16310.1	protein_coding	Cation efflux family protein	NA	data	1481	0.841562	4.17101	3.28878	3.51132	3.97929	2.94269	2.29182
AT1G16320	AT1G16320	AT1G16320.1	protein_coding	Uncharacterized conserved protein (DUF2358)	NA	data	1482	0.000155204	18.6926	16.3285	20.9014	25.3951	25.5992	27.9825
AT1G16330	AT1G16330	AT1G16330.1	protein_coding	cyclin b3;1	CYCB3;1	data	1483	0.969347	0.248088	0.111564	0.303178	0.174945	0.0821711	0.156262
AT1G16340	AT1G16340	AT1G16340.1	protein_coding	Aldolase superfamily protein	ATKDSA2, ATKSDA	data	1484	0.840897	19.3737	19.8662	18.8516	17.9047	17.8114	17.2498
AT1G16350	AT1G16350	AT1G16350.1	protein_coding	Aldolase-type TIM barrel family protein	NA	data	1485	1	63.9146	62.6284	62.2483	61.046	55.8831	61.9965
AT1G16360	AT1G16360	AT1G16360.1	protein_coding	LEM3 (ligand-effect modulator 3) family protein / CDC50 family protein	NA	data	1486	1	0.296977	0.44881	0.545909	0.644889	0.665125	0.207788
AT1G16370	AT1G16370	AT1G16370.1	protein_coding	organic cation/carnitine transporter 6	ATOCT6, OCT6	data	1487	0.518086	1.28811	1.23216	1.20817	1.34322	0.575782	0.726336
AT1G16390	AT1G16390	AT1G16390.1	protein_coding	organic cation/carnitine transporter 3	ATOCT3, OCT3	data	1489	9.59e-06	16.1466	18.4981	20.0815	11.3948	11.5978	11.0006
AT1G16400	AT1G16400	AT1G16400.1	protein_coding	cytochrome P450, family 79, subfamily F, polypeptide 2	CYP79F2	data	1490	0.295346	25.7827	21.2654	21.3594	20.8892	18.5314	18.9187
AT1G16410	AT1G16410	AT1G16410.1	protein_coding	cytochrome p450 79f1	BUS1, CYP79F1, SPS1	data	1491	2.92e-09	46.6566	62.2848	55.4402	87.9137	88.8872	90.3205
AT1G16430	AT1G16430	AT1G16430.1	protein_coding	Surfeit locus protein 5 subunit 22 of Mediator complex	NA	data	1493	0.390432	13.2082	13.5011	11.4353	12.8082	16.1735	14.1758
AT1G16445	AT1G16445	NA	NA	NA	NA	data	NA	0.988703	2.82628	3.17829	2.35595	2.92261	3.77912	2.55789
AT1G16460	AT1G16460	AT1G16460.1	protein_coding	rhodanese homologue 2	ATMST2, ATRDH2, MST2, RDH2, ST2, STR2	data	1495	0.0672823	33.5418	33.0184	35.013	38.4488	40.9257	38.1433
AT1G16470	AT1G16470	AT1G16470.1	protein_coding	proteasome subunit PAB1	PAB1	data	1496	0.270658	76.4754	68.6608	70.912	83.2873	78.4535	74.5579
AT1G16490	AT1G16490	AT1G16490.1	protein_coding	myb domain protein 58	ATMYB58, MYB58	data	1498	1	2.08703	1.60798	1.08657	1.22582	1.91047	2.04179
AT1G16500	AT1G16500	AT1G16500.1	protein_coding		NA	data	1499	0.379892	3.16435	4.07115	3.25706	3.616	4.68709	4.59755
AT1G16510	AT1G16510	AT1G16510.1	protein_coding	SAUR-like auxin-responsive protein family	SAUR41	data	1500	1	3.12652	2.69063	2.47889	2.92353	2.65385	2.24308
AT1G16515	AT1G16515	NA	NA	NA	NA	data	NA	0.810878	1.08971	0.857527	0.660733	0.873545	1.16063	1.20109
AT1G16520	AT1G16520	NA	NA	NA	NA	data	NA	5.35e-06	19.5768	17.2837	13.8549	10.9664	8.76489	10.1067
AT1G16530	AT1G16530	NA	NA	ASYMMETRIC LEAVES 2-like 9, LOB DOMAIN-CONTAINING PROTEIN 3	ASL9, LBD3	data	NA	0.00471696	4.0219	4.15307	3.2681	2.80215	1.94239	1.81904
AT1G16540	AT1G16540	AT1G16540.1	protein_coding	molybdenum cofactor sulfurase (LOS5) (ABA3)	ABA3, ACI2, ATABA3, AtLOS5, LOS5, SIR3	data	1501	0.0818888	3.32408	2.68905	2.90329	5.15903	4.39435	3.13515
AT1G16550	AT1G16550	AT1G16550.1	pseudogene		NA	data	1502	0.107506	1.58456	2.39792	1.14348	2.81201	2.11618	3.19556
AT1G16560	AT1G16560	AT1G16560.1	protein_coding	Per1-like family protein	NA	data	1503	1	38.2158	37.9495	31.6866	35.3801	38.7996	36.011
AT1G16570	AT1G16570	AT1G16570.1	protein_coding	UDP-Glycosyltransferase superfamily protein	NA	data	1504	1	11.5503	12.0094	11.635	9.29128	12.7868	10.1928
AT1G16590	AT1G16590	AT1G16590.1	protein_coding	DNA-binding HORMA family protein	ATREV7, REV7	data	1505	0.569483	4.8624	5.72258	3.6243	4.31511	6.43938	6.17572
AT1G16610	AT1G16610	AT1G16610.1	protein_coding	arginine/serine-rich 45	AtSR45, RNPS1, SR45	data	1507	1	21.43	21.9479	17.7982	21.8453	19.4669	18.1036
AT1G16630	AT1G16630	AT1G16630.1	protein_coding		NA	data	1509	0.106902	3.32198	4.22732	2.90073	2.32964	1.94144	2.76471
AT1G16635	AT1G16635	NA	NA	NA	NA	data	NA	0.997674	2.6851	1.64488	1.81623	1.81373	1.87263	1.46222
AT1G16640	AT1G16640	AT1G16640.1	protein_coding	AP2/B3-like transcriptional factor family protein	NA	data	1510	0.00445665	2.6781	3.36725	2.35786	1.39322	1.73668	1.34964
AT1G16650	AT1G16650	AT1G16650.1	protein_coding	S-adenosyl-L-methionine-dependent methyltransferases superfamily protein	NA	data	1511	1	4.26632	4.44966	4.35974	4.50401	5.35755	4.07561
AT1G16670	AT1G16670	AT1G16670.1	protein_coding	Protein kinase superfamily protein	NA	data	1513	0.512437	7.69907	6.09377	5.20001	8.14224	6.52125	7.3253
AT1G16680	AT1G16680	AT1G16680.1	protein_coding	Chaperone DnaJ-domain superfamily protein	NA	data	1514	0.0759272	8.6318	8.33734	8.84982	12.0697	9.29674	10.9912
AT1G16690	AT1G16690	AT1G16690.1	protein_coding	Enhancer of polycomb-like transcription factor protein	NA	data	1515	1	3.96907	3.96309	3.44752	4.56552	3.73308	2.60503
AT1G16700	AT1G16700	AT1G16700.1	protein_coding	Alpha-helical ferredoxin	NA	data	1516	1	45.4449	40.8442	41.9964	42.0802	39.3403	39.4911
AT1G16705	AT1G16705	NA	NA	NA	NA	data	NA	1	0.397475	0.336645	0.241755	0.469002	0.0818792	0.261102
AT1G16710	AT1G16710	AT1G16710.1	protein_coding	histone acetyltransferase of the CBP family 12	HAC12	data	1517	0.263375	9.26345	7.28217	8.50733	12.0671	9.56508	8.569
AT1G16720	AT1G16720	AT1G16720.1	protein_coding	high chlorophyll fluorescence phenotype 173	HCF173	data	1518	0.0482049	24.4076	25.0241	29.9122	27.8056	34.7884	37.1351
AT1G16730	AT1G16730	AT1G16730.1	protein_coding	unknown protein 6	UP6	data	1519	6.24e-05	9.26453	8.7019	9.80603	6.21135	5.11319	5.34549
AT1G16740	AT1G16740	AT1G16740.1	protein_coding	Ribosomal protein L20	NA	data	1520	0.505984	41.6619	36.0067	31.4562	32.4926	32.9316	30.4955
AT1G16750	AT1G16750	AT1G16750.1	protein_coding	Protein of unknown function, DUF547	NA	data	1521	1	6.10508	6.62198	4.21274	6.43809	5.4372	6.17611
AT1G16770	AT1G16770	AT1G16770.1	protein_coding		NA	data	1523	0.170491	0.396872	0.336191	0.545995	0.821654	0.797792	0.628697
AT1G16780	AT1G16780	AT1G16780.1	protein_coding	Inorganic H pyrophosphatase family protein	AtVHP2;2, VHP2;2	data	1524	0.124418	13.2201	12.6894	11.6177	10.652	9.20992	10.2615
AT1G16790	AT1G16790	AT1G16790.1	protein_coding	ribosomal protein-related	NA	data	1525	1	17.2247	17.9212	16.6578	16.9673	15.2666	15.997
AT1G16800	AT1G16800	AT1G16800.1	protein_coding	P-loop containing nucleoside triphosphate hydrolases superfamily protein	NA	data	1526	0.301124	1.93931	1.68461	0.906056	0.874841	0.786245	1.25485
AT1G16810	AT1G16810	AT1G16810.1	protein_coding		NA	data	1527	0.253017	104.043	105.582	99.2831	107.013	126.14	108.325
AT1G16820	AT1G16820	AT1G16820.1	protein_coding	vacuolar ATP synthase catalytic subunit-related / V-ATPase-related / vacuolar proton pump-related	NA	data	1528	0.740517	4.3191	4.25539	4.42241	4.62754	4.5643	5.29695
AT1G16825	AT1G16825	NA	NA	NA	NA	data	NA	1	8.42117	9.28041	8.17948	9.42892	7.70627	6.94957
AT1G16830	AT1G16830	AT1G16830.1	protein_coding	Pentatricopeptide repeat (PPR) superfamily protein	NA	data	1529	0.0909533	2.18469	2.3575	2.18185	3.20799	3.15968	2.93378
AT1G16840	AT1G16840	AT1G16840.1	protein_coding		NA	data	1530	9.86e-09	27.4384	22.5567	24.3057	37.3821	37.4657	38.3915
AT1G16850	AT1G16850	AT1G16850.1	protein_coding		NA	data	1531	0.000168002	4.61895	5.2408	3.44877	7.39364	7.9874	6.97227
AT1G16858	AT1G16858	NA	NA	conserved peptide upstream open reading frame 55	CPuORF55	data	NA	1	12.4367	10.8805	11.4386	11.8873	11.3852	10.157
AT1G16860	AT1G16860	AT1G16860.1	protein_coding	Ubiquitin-specific protease family C19-related protein	NA	data	1532	1	12.4367	10.8805	11.4386	11.8873	11.3852	10.157
AT1G16870	AT1G16870	AT1G16870.1	protein_coding	mitochondrial 28S ribosomal protein S29-related	NA	data	1533	0.342977	48.2396	50.3471	42.8572	43.4114	41.3049	39.2287
AT1G16880	AT1G16880	AT1G16880.1	protein_coding	uridylyltransferase-related	ACR11	data	1534	0.00467329	95.6459	106.044	108.468	120.908	142.134	126.054
AT1G16890	AT1G16890	AT1G16890.1	protein_coding	ubiquitin-conjugating enzyme 36	AtUBC36, UBC13B, UBC36	data	1535	1	175.568	170.658	174.793	177.156	174.057	161.802
AT1G16900	AT1G16900	AT1G16900.1	protein_coding	Alg9-like mannosyltransferase family	EBS3	data	1536	1	15.0441	15.1157	13.0214	15.832	12.152	14.0696
AT1G16916	AT1G16916	NA	NA	NA	NA	data	NA	0.225717	23.928	20.5999	18.2073	21.8752	25.3333	24.5165
AT1G16920	AT1G16920	AT1G16920.1	protein_coding	RAB GTPase homolog A1B	ATRABA1B, BEX5, RAB11, RABA1b	data	1538	0.96571	50.969	47.5575	44.7868	45.1684	44.4689	43.4163
AT1G16930	AT1G16930	AT1G16930.1	protein_coding	F-box/RNI-like/FBD-like domains-containing protein	NA	data	1539	1	0.794402	0.935778	0.421844	0.407311	0.955612	0.837252
AT1G16960	AT1G16960	AT1G16960.1	protein_coding	Ubiquitin domain-containing protein	NA	data	1542	1.8e-05	10.8514	9.22595	10.1033	15.2111	16.6682	13.9686
AT1G16970	AT1G16970	AT1G16970.1	protein_coding	KU70 homolog	ATKU70, KU70	data	1543	0.782662	13.6641	12.0853	13.7674	11.4715	11.291	12.3874
AT1G17020	AT1G17020	AT1G17020.1	protein_coding	senescence-related gene 1	ATSRG1, SRG1	data	1547	4.9e-13	7.82524	7.45326	8.58939	2.73564	2.18721	3.33776
AT1G17040	AT1G17040	AT1G17040.1	protein_coding	SH2 domain protein A	ATSHA, SHA, STATLA	data	1549	0.926296	4.91914	4.45264	3.87662	3.74307	4.36005	3.39593
AT1G17050	AT1G17050	AT1G17050.1	protein_coding	solanesyl diphosphate synthase 2	AtSPS2, SPS2	data	1550	1	11.5849	11.5983	13.1888	11.1442	11.4354	10.7737
AT1G17060	AT1G17060	AT1G17060.1	protein_coding	cytochrome p450 72c1	CHI2, CYP72C1, SHK1, SOB7	data	1551	1.22e-08	7.95577	7.26116	7.40639	3.61582	3.93635	3.07186
AT1G17070	AT1G17070	AT1G17070.1	protein_coding	GC-rich sequence DNA-binding factor-like protein with Tuftelin interacting domain	STIPL1	data	1552	0.639688	10.0402	10.881	10.901	13.2345	10.8317	10.8974
AT1G17080	AT1G17080	AT1G17080.1	protein_coding	Ribosomal protein L18ae family	NA	data	1553	1	93.4216	96.7976	97.1786	91.0096	97.4011	85.7248
AT1G17090	AT1G17090	AT1G17090.1	protein_coding		NA	data	1554	0.090811	8.32781	8.4823	7.86044	9.64975	10.8355	9.75862
AT1G17100	AT1G17100	AT1G17100.1	protein_coding	SOUL heme-binding family protein	AtHBP1, HBP1	data	1555	0.00105357	43.8829	48.8712	50.214	62.5008	56.4732	68.4512
AT1G17110	AT1G17110	AT1G17110.1	protein_coding	ubiquitin-specific protease 15	UBP15	data	1556	0.45934	18.9963	16.5543	14.1	16.0283	13.7552	12.6332
AT1G17120	AT1G17120	AT1G17120.1	protein_coding	cationic amino acid transporter 8	CAT8	data	1557	0.1109	19.3486	17.6753	19.1924	22.3004	22.252	20.3922
AT1G17130	AT1G17130	AT1G17130.1	protein_coding	Family of unknown function (DUF572)	NA	data	1558	1	35.7841	36.5069	35.9069	34.3683	35.8885	35.1073
AT1G17140	AT1G17140	AT1G17140.1	protein_coding	interactor of constitutive active rops 1	ICR1, RIP1	data	1559	0.0121044	41.2219	40.1052	37.6737	51.8013	46.5408	44.4076
AT1G17145	AT1G17145	NA	NA	NA	NA	data	NA	3.19e-13	15.434	14.8334	12.8172	24.8341	27.9767	24.7485
AT1G17147	AT1G17147	NA	NA	NA	NA	data	NA	1.7e-13	3.49235	3.65019	2.64659	7.91771	11.192	9.11109
AT1G17160	AT1G17160	AT1G17160.1	protein_coding	pfkB-like carbohydrate kinase family protein	NA	data	1561	0.168596	18.6031	19.0309	17.6104	20.7729	22.1312	19.9748
AT1G17170	AT1G17170	AT1G17170.1	protein_coding	glutathione S-transferase TAU 24	ATGSTU24, GST, GSTU24	data	1562	0.0010161	3.6794	3.29443	4.06946	7.22791	6.81962	4.77267
AT1G17180	AT1G17180	AT1G17180.1	protein_coding	glutathione S-transferase TAU 25	ATGSTU25, GSTU25	data	1563	0.834449	5.82469	5.22718	2.42144	7.04954	3.9073	5.13939
AT1G17190	AT1G17190	AT1G17190.1	protein_coding	glutathione S-transferase tau 26	ATGSTU26, GSTU26	data	1564	0.803572	26.38	21.3198	17.7313	34.5042	21.3036	17.6609
AT1G17200	AT1G17200	AT1G17200.1	protein_coding	Uncharacterised protein family (UPF0497)	NA	data	1565	6.1e-08	72.087	68.5179	68.6318	94.232	104.862	98.1077
AT1G17210	AT1G17210	AT1G17210.1	protein_coding	IAP-like protein 1	ATILP1, ILP1	data	1566	0.180585	22.8968	25.6142	24.0311	27.9501	25.6985	28.678
AT1G17220	AT1G17220	AT1G17220.1	protein_coding	Translation initiation factor 2, small GTP-binding protein	FUG1	data	1567	1	63.0738	66.6926	73.8902	66.6943	65.9477	72.7181
AT1G17230	AT1G17230	AT1G17230.1	protein_coding	Leucine-rich receptor-like protein kinase family protein	NA	data	1568	0.310527	5.40693	7.36608	5.00522	5.14315	4.35059	4.32193
AT1G17255	AT1G17255	NA	NA	NA	NA	data	NA	0.818444	2.18695	2.3592	1.94063	1.81487	1.86885	1.6784
AT1G17270	AT1G17270	AT1G17270.1	protein_coding	O-fucosyltransferase family protein	NA	data	1572	0.0397696	6.45855	5.87428	6.31048	5.05713	4.39726	3.70484
AT1G17280	AT1G17280	AT1G17280.1	protein_coding	ubiquitin-conjugating enzyme 34	UBC34	data	1574	0.391835	28.9621	22.7515	26.8655	29.9477	29.7335	27.0851
AT1G17285	AT1G17285	NA	NA	NA	NA	data	NA	1	2.23558	1.8283	0.475166	1.81336	0.57506	1.29408
AT1G17290	AT1G17290	AT1G17290.1	protein_coding	alanine aminotransferas	AlaAT1	data	1575	1.61e-06	101.433	102.545	107.861	71.5946	68.7769	76.043
AT1G17300	AT1G17300	AT1G17300.1	protein_coding		NA	data	1576	0.706874	2.87419	2.65098	2.90247	2.33132	2.65153	1.81932
AT1G17330	AT1G17330	AT1G17330.1	protein_coding	Metal-dependent phosphohydrolase	NA	data	1578	0.27316	7.18732	6.91052	5.30595	8.06844	8.54902	6.78542
AT1G17340	AT1G17340	AT1G17340.1	protein_coding	Phosphoinositide phosphatase family protein	NA	data	1579	0.959063	5.74891	6.95526	7.33107	6.1362	8.34724	7.16423
AT1G17345	AT1G17345	NA	NA	NA	NA	data	NA	8.13e-11	2.33751	2.73539	2.49059	0.579075	0.493423	0.727651
AT1G17350	AT1G17350	AT1G17350.1	protein_coding	NADH:ubiquinone oxidoreductase intermediate-associated protein 30	NA	data	1580	1	8.47749	7.40323	7.47061	7.04716	8.2479	8.62599
AT1G17360	AT1G17360	NA	NA	NA	NA	data	NA	0.0378477	7.92542	7.8475	8.4044	7.05476	5.07861	5.14406
AT1G17370	AT1G17370	NA	NA	oligouridylate binding protein 1B	UBP1B	data	NA	0.201572	76.7452	75.7529	66.7153	66.8338	61.7493	60.8337
AT1G17380	AT1G17380	NA	NA	jasmonate-zim-domain protein 5,	JAZ5, TIFY11A	data	NA	1	3.47269	3.55202	4.18282	6.03993	1.56778	2.87357
AT1G17400	AT1G17400	NA	NA	NA	NA	data	NA	0.356274	1.44341	0.748104	0.666009	0.643064	0.371928	0.732201
AT1G17410	AT1G17410	NA	NA	NA	NA	data	NA	0.271196	6.30932	4.59733	5.20953	7.09134	6.10533	6.33402
AT1G17420	AT1G17420	NA	NA	Arabidopsis thaliana lipoxygenase 3, lipoxygenase 3	ATLOX3, LOX3	data	NA	0.151994	8.46259	9.00248	6.8949	7.72216	5.4611	5.18363
AT1G17430	AT1G17430	NA	NA	NA	NA	data	NA	0.54921	7.4426	7.11764	5.92351	8.72067	7.03965	7.47583
AT1G17440	AT1G17440	NA	NA	CYTOKININ-HYPERSENSITIVE 1, ENHANCED ETHYLENE RESPONSE 4, TBP-ASSOCIATED FACTOR 12B	CKH1, EER4, TAF12B	data	NA	0.423927	19.3199	15.6253	14.2746	18.7305	18.892	17.151
AT1G17450	AT1G17450	NA	NA	NA	NA	data	NA	0.480191	8.39526	8.5706	10.1387	8.37477	7.39105	6.89963
AT1G17455	AT1G17455	NA	NA	ELF4-like 4	ELF4-L4	data	NA	6.29e-07	14.1388	14.3572	15.5096	21.0413	22.9885	22.3676
AT1G17460	AT1G17460	NA	NA	TRF-like 3	TRFL3	data	NA	0.000645152	12.823	11.7882	11.2184	16.6954	15.8413	15.7173
AT1G17470	AT1G17470	NA	NA	, developmentally regulated G-protein 1, developmentally regulated G-protein 1	ATDRG, ATDRG1, DRG1	data	NA	0.967379	121.657	122.041	111.221	111.723	111.34	108.047
AT1G17480	AT1G17480	NA	NA	IQ-domain 7	IQD7	data	NA	0.933808	2.2299	2.46663	3.63999	2.98454	1.52943	2.35018
AT1G17490	AT1G17490	NA	NA	NA	NA	data	NA	0.589866	17.3735	18.1155	15.9199	18.4923	19.1924	17.6757
AT1G17500	AT1G17500	AT1G17500.1	protein_coding	ATPase E1-E2 type family protein / haloacid dehalogenase-like hydrolase family protein	NA	data	1581	0.984553	11.0191	11.8219	10.4162	10.0574	8.78926	11.2453
AT1G17510	AT1G17510	AT1G17510.1	protein_coding		NA	data	1582	1	33.0766	32.1027	32.0041	31.9156	33.0664	31.4378
AT1G17520	AT1G17520	AT1G17520.1	protein_coding	Homeodomain-like/winged-helix DNA-binding family protein	NA	data	1583	1	14.4378	13.5283	12.5989	14.1083	15.4399	12.6548
AT1G17530	AT1G17530	AT1G17530.1	protein_coding	translocase of inner mitochondrial membrane 23	ATTIM23-1, TIM23-1	data	1584	0.00578021	52.0344	48.4681	47.2483	63.4	61.8149	54.6271
AT1G17550	AT1G17550	AT1G17550.1	protein_coding	homology to ABI2	AtHAB2, HAB2	data	1587	0.0338079	16.2722	13.7568	15.7416	19.8148	18.6172	17.4693
AT1G17560	AT1G17560	AT1G17560.1	protein_coding	Ribosomal protein L14p/L23e family protein	HLL	data	1588	1	21.589	19.8224	19.6679	20.7171	19.3412	19.6619
AT1G17580	AT1G17580	AT1G17580.1	protein_coding	myosin 1	ATMYA1, MYA1, XI-1	data	1589	1	12.8089	11.366	12.1765	11.7564	10.4093	12.0269
AT1G17590	AT1G17590	AT1G17590.1	protein_coding	nuclear factor Y, subunit A8	NF-YA8	data	1590	0.680228	6.15908	6.21229	5.51267	5.32275	5.27089	4.7017
AT1G17600	AT1G17600	AT1G17600.1	protein_coding	Disease resistance protein (TIR-NBS-LRR class) family	NA	data	1591	0.0941766	0.147615	0.261305	0.0584031	0.056391	0	0
AT1G17610	AT1G17610	AT1G17610.1	protein_coding	Disease resistance protein (TIR-NBS class)	CHS1	data	1592	0.0710174	0.544991	0.898333	0.848995	0.171912	0.413629	0.416575
AT1G17620	AT1G17620	AT1G17620.1	protein_coding	Late embryogenesis abundant (LEA) hydroxyproline-rich glycoprotein family	NA	data	1594	3.46e-26	102.987	115.81	98.527	54.0217	46.6659	44.5465
AT1G17640	AT1G17640	AT1G17640.1	protein_coding	RNA-binding (RRM/RBD/RNP motifs) family protein	NA	data	1596	1	2.93057	3.03142	3.21534	3.7524	3.15734	2.87823
AT1G17650	AT1G17650	NA	NA	glyoxylate reductase 2, GLYOXYLATE REDUCTASE 2	GLYR2, GR2	data	NA	1	36.0608	38.0476	38.2499	38.9958	36.2026	36.7923
AT1G17665	AT1G17665	NA	NA	NA	NA	data	NA	1.49e-09	6.74132	6.77134	6.7274	12.0906	11.7301	12.7983
AT1G17680	AT1G17680	AT1G17680.1	protein_coding	tetratricopeptide repeat (TPR)-containing protein	NA	data	1597	1	14.3074	13.0144	12.0552	12.4061	14.1232	13.1885
AT1G17690	AT1G17690	AT1G17690.1	protein_coding		NOF1	data	1598	0.119421	22.9071	21.7062	21.1251	19.432	17.7623	17.5672
AT1G17700	AT1G17700	AT1G17700.1	protein_coding	prenylated RAB acceptor 1.F1	PRA1.F1	data	1599	0.38784	5.30292	4.33017	6.60245	5.2507	7.14103	7.64053
AT1G17710	AT1G17710	AT1G17710.1	protein_coding	Pyridoxal phosphate phosphatase-related protein	AtPEPC1, PEPC1	data	1600	1	1.77211	3.77393	4.48344	3.38667	2.85668	3.70885
AT1G17720	AT1G17720	AT1G17720.1	protein_coding	Protein phosphatase 2A, regulatory subunit PR55	ATB BETA	data	1601	0.925033	37.1725	34.4641	35.0479	40.8736	36.0097	33.8009
AT1G17730	AT1G17730	AT1G17730.1	protein_coding	vacuolar protein sorting 46.1	CHMP1B, VPS46.1	data	1602	0.0149133	17.7557	19.6026	20.803	24.7754	22.155	26.1238
AT1G17745	AT1G17745	NA	NA	3-phosphoglycerate dehydrogenase	PGDH	data	NA	0.00118604	31.3999	27.8098	29.6446	24.1538	17.6028	21.6269
AT1G17750	AT1G17750	AT1G17750.1	protein_coding	PEP1 receptor 2	AtPEPR2, PEPR2	data	1603	0.118287	1.7892	1.94686	1.39783	1.34496	1.16082	0.464863
AT1G17760	AT1G17760	AT1G17760.1	protein_coding	Tetratricopeptide repeat (TPR)-like superfamily protein	ATCSTF77, CSTF77	data	1604	1	13.3149	11.1833	10.1111	13.1197	10.5823	9.7722
AT1G17780	AT1G17780	AT1G17780.1	protein_coding		NA	data	1606	0.0153561	16.0133	15.8116	15.8899	12.5738	11.7771	12.1779
AT1G17790	AT1G17790	AT1G17790.1	protein_coding	DNA-binding bromodomain-containing protein	NA	data	1607	1	7.64375	8.94405	8.06018	8.48922	8.80484	8.3196
AT1G17810	AT1G17810	AT1G17810.1	protein_coding	beta-tonoplast intrinsic protein	BETA-TIP	data	1609	1	0.0485645	0.299444	0.364326	0.646244	0	0.156393
AT1G17820	AT1G17820	AT1G17820.1	protein_coding	Putative integral membrane protein conserved region (DUF2404)	NA	data	1610	0.793069	5.81943	7.84548	6.9299	5.55155	6.59718	5.55521
AT1G17830	AT1G17830	AT1G17830.1	protein_coding	Protein of unknown function (DUF789)	NA	data	1611	1	2.93	3.3615	2.36071	2.22049	2.57306	2.77242
AT1G17840	AT1G17840	AT1G17840.1	protein_coding	white-brown complex homolog protein 11	ABCG11, AtABCG11, ATWBC11, COF1, DSO, WBC11	data	1612	1	42.9454	45.7324	41.9045	44.0957	40.214	42.1509
AT1G17850	AT1G17850	AT1G17850.1	protein_coding	Rhodanese/Cell cycle control phosphatase superfamily protein	NA	data	1613	0.838252	19.2861	21.819	17.7461	18.5865	15.4168	19.1171
AT1G17860	AT1G17860	AT1G17860.1	protein_coding	Kunitz family trypsin and protease inhibitor protein	NA	data	1614	0.00127626	116.059	131.165	139.681	174.391	195.609	148.475
AT1G17870	AT1G17870	AT1G17870.1	protein_coding	ethylene-dependent gravitropism-deficient and yellow-green-like 3	ATEGY3, EGY3	data	1615	8.58e-14	8.15949	10.7202	10.7618	3.61827	3.35427	3.60535
AT1G17880	AT1G17880	AT1G17880.1	protein_coding	basic transcription factor 3	ATBTF3, BTF3	data	1616	1	332.762	341.852	332.498	341.425	323.9	308.803
AT1G17890	AT1G17890	AT1G17890.1	protein_coding	NAD(P)-binding Rossmann-fold superfamily protein	GER2	data	1617	0.607242	24.6014	24.9469	24.8907	28.1952	25.6182	25.5865
AT1G17920	AT1G17920	AT1G17920.1	protein_coding	homeodomain GLABROUS 12	HDG12	data	1620	1	1.83317	2.20567	2.18046	2.16424	1.57412	1.67009
AT1G17930	AT1G17930	AT1G17930.1	protein_coding	Aminotransferase-like, plant mobile domain family protein	MAIN	data	1621	1	5.5027	7.52152	5.83163	6.38515	7.01604	5.95365
AT1G17940	AT1G17940	AT1G17940.1	protein_coding	Endosomal targeting BRO1-like domain-containing protein	NA	data	1622	1	7.50083	7.14643	7.64155	9.02731	6.97571	6.64293
AT1G17950	AT1G17950	AT1G17950.1	protein_coding	myb domain protein 52	ATMYB52, BW52, MYB52	data	1623	0.769847	1.39011	2.17273	1.08884	1.75805	1.16141	0.610271
AT1G17960	AT1G17960	AT1G17960.1	protein_coding	Threonyl-tRNA synthetase	NA	data	1624	0.831703	1.24176	1.19729	0.724564	0.640708	1.07917	0.677493
AT1G17970	AT1G17970	AT1G17970.1	protein_coding	RING/U-box superfamily protein	NA	data	1625	0.00203805	22.3109	20.3874	21.2827	28.8535	26.4659	25.78
AT1G17980	AT1G17980	AT1G17980.1	protein_coding	poly(A) polymerase 1	PAPS1	data	1626	0.0247889	19.6408	18.8244	17.0438	13.8388	14.0776	15.2131
AT1G17990	AT1G17990	NA	NA	NA	NA	data	NA	7.16e-08	22.8067	32.4821	22.4174	8.25497	11.9317	14.1673
AT1G18000	AT1G18000	NA	NA	NA	NA	data	NA	0.718817	0.821903	0	0	1.94156	0	0
AT1G18020	AT1G18020	NA	NA	NA	NA	data	NA	6.16e-08	9.96781	12.8854	12.2599	4.39568	1.46691	4.26186
AT1G18030	AT1G18030	AT1G18030.1	protein_coding	Protein phosphatase 2C family protein	NA	data	1628	0.00313883	16.239	16.3165	14.969	11.1941	12.6224	9.6609
AT1G18040	AT1G18040	AT1G18040.1	protein_coding	cyclin-dependent kinase D1;3	AT;CDCKD;3, CAK2AT, CDKD1;3	data	1629	0.173772	9.6956	8.19475	7.27024	7.67172	6.21145	5.48103
AT1G18060	AT1G18060	AT1G18060.1	protein_coding		NA	data	1631	1	81.2507	89.6848	87.6543	81.6179	89.026	76.9516
AT1G18070	AT1G18070	AT1G18070.1	protein_coding	Translation elongation factor EF1A/initiation factor IF2gamma family protein	NA	data	1632	0.945704	83.8388	78.2472	82.1246	78.1751	77.1673	71.4856
AT1G18075	AT1G18075	NA	NA	MICRORNA 159, microRNA159B	MIR159, MIR159B	data	NA	0.214633	0.944388	0.973898	0.727126	0.819863	0.246909	0.41668
AT1G18080	AT1G18080	AT1G18080.1	protein_coding	Transducin/WD40 repeat-like superfamily protein	ATARCA, RACK1A, RACK1A_AT	data	1633	1	475.83	463.975	452.285	473.947	408.115	428.701
AT1G18090	AT1G18090	AT1G18090.1	protein_coding	5'-3' exonuclease family protein	NA	data	1634	1	5.12763	5.34678	4.07834	5.72821	4.31031	5.59517
AT1G18100	AT1G18100	AT1G18100.1	protein_coding	PEBP (phosphatidylethanolamine-binding protein) family protein	E12A11, MFT	data	1635	0.0467651	1.29287	1.31086	1.70195	0.406545	0.538063	1.1522
AT1G18140	AT1G18140	AT1G18140.1	protein_coding	laccase 1	ATLAC1, LAC1	data	1638	0.00156152	7.79512	6.35383	5.38326	4.72194	2.09241	2.95515
AT1G18150	AT1G18150	AT1G18150.1	protein_coding	Protein kinase superfamily protein	ATMPK8, MPK8	data	1639	1	16.6481	16.4925	15.866	15.2016	16.7686	16.524
AT1G18160	AT1G18160	AT1G18160.1	protein_coding	Protein kinase superfamily protein	NA	data	1640	0.317167	33.6753	30.5623	30.9083	35.8441	34.0966	34.1235
AT1G18170	AT1G18170	AT1G18170.1	protein_coding	FKBP-like peptidyl-prolyl cis-trans isomerase family protein	NA	data	1641	0.364443	45.4707	48.5986	54.7608	50.9136	55.7069	58.6821
AT1G18180	AT1G18180	AT1G18180.1	protein_coding	Protein of unknown function (DUF1295)	NA	data	1642	1	3.3231	3.85259	4.12688	3.39105	2.77638	4.02839
AT1G18190	AT1G18190	AT1G18190.1	protein_coding	golgin candidate 2	GC2	data	1643	1	10.4233	10.9274	10.6646	10.2548	11.5003	9.77619
AT1G18200	AT1G18200	AT1G18200.1	protein_coding	RAB GTPase homolog A6B	AtRABA6b, RABA6b	data	1644	0.437381	2.78288	3.67143	2.4859	1.98741	2.32504	2.51215
AT1G18210	AT1G18210	AT1G18210.1	protein_coding	Calcium-binding EF-hand family protein	NA	data	1645	1	48.0368	52.9602	47.4646	50.9755	47.0945	41.6552
AT1G18250	AT1G18250	AT1G18250.1	protein_coding	Pathogenesis-related thaumatin superfamily protein	ATLP-1	data	1649	2.8e-14	45.0135	47.7408	44.5129	27.9678	23.2224	26.0337
AT1G18260	AT1G18260	AT1G18260.1	protein_coding	HCP-like superfamily protein	EBS5, HRD3A	data	1650	0.905683	25.3787	24.4568	25.8399	25.4108	25.273	28.0759
AT1G18265	AT1G18265	NA	NA	NA	NA	data	NA	0.00685201	0.492433	0.445655	0.662776	1.16999	1.78754	0.887226
AT1G18270	AT1G18270	NA	NA	NA	NA	data	NA	0.00564784	10.3465	11.614	10.1829	15.4912	16.6871	12.094
AT1G18290	AT1G18290	NA	NA	NA	NA	data	NA	0.617123	0.991829	1.72281	1.57804	1.2881	1.20396	0.571889
AT1G18300	AT1G18300	NA	NA	nudix hydrolase homolog 4, nudix hydrolase homolog 4	atnudt4, NUDT4	data	NA	2.49e-08	18.1404	18.9483	19.3134	12.5819	10.277	9.39812
AT1G18330	AT1G18330	AT1G18330.1	protein_coding	Homeodomain-like superfamily protein	EPR1, RVE7	data	1653	6.95e-27	7.3763	7.80387	8.46529	20.7829	26.556	21.9248
AT1G18335	AT1G18335	NA	NA	NA	NA	data	NA	1	1.58479	2.61968	3.09561	2.34112	2.40827	2.35413
AT1G18340	AT1G18340	AT1G18340.1	protein_coding	basal transcription factor complex subunit-related	NA	data	1654	0.863238	13.106	12.1874	13.15	13.3448	13.8367	13.34
AT1G18360	AT1G18360	AT1G18360.1	protein_coding	alpha/beta-Hydrolases superfamily protein	NA	data	1656	0.489651	7.77148	7.28699	9.15073	11.1323	8.50748	8.31273
AT1G18370	AT1G18370	AT1G18370.1	protein_coding	ATP binding microtubule motor family protein	ATNACK1, HIK, NACK1	data	1657	0.0683485	6.24435	5.26204	6.59585	4.65892	3.42391	4.58221
AT1G18382	AT1G18382	NA	NA	NA	NA	data	NA	1	0.0498872	0	0	0	0	0
AT1G18390	AT1G18390	AT1G18390.1	protein_coding	Protein kinase superfamily protein	NA	data	1658	0.782662	6.70772	6.5872	5.82144	4.14558	5.68757	6.37885
AT1G18400	AT1G18400	AT1G18400.1	protein_coding	BR enhanced expression 1	BEE1	data	1659	0.00644308	16.9623	15.8809	17.1912	11.004	13.9632	9.66681
AT1G18415	AT1G18415	NA	NA	NA	NA	data	NA	1	5.10975	5.42233	5.08549	5.78898	5.06141	4.97401
AT1G18440	AT1G18440	AT1G18440.1	protein_coding	Peptidyl-tRNA hydrolase family protein	NA	data	1662	1	17.8694	14.7855	15.944	15.1362	17.1201	17.9459
AT1G18450	AT1G18450	AT1G18450.1	protein_coding	actin-related protein 4	ARP4, ATARP4	data	1663	1	49.8286	42.2864	42.1293	45.4041	44.0591	46.9398
AT1G18460	AT1G18460	AT1G18460.1	protein_coding	alpha/beta-Hydrolases superfamily protein	NA	data	1664	0.129716	24.5745	21.4803	23.8464	25.7917	27.5643	26.7738
AT1G18470	AT1G18470	AT1G18470.1	protein_coding	Transmembrane Fragile-X-F-associated protein	NA	data	1665	1	39.7948	42.6	37.4687	38.8858	44.298	37.3053
AT1G18480	AT1G18480	AT1G18480.1	protein_coding	Calcineurin-like metallo-phosphoesterase superfamily protein	AtSLP2, SLP2	data	1666	1	15.2405	15.4866	13.9891	17.5119	13.6089	12.9063
AT1G18485	AT1G18485	NA	NA	NA	NA	data	NA	0.401111	2.76797	4.07334	4.29754	4.85621	3.98061	5.12666
AT1G18490	AT1G18490	AT1G18490.1	protein_coding	Protein of unknown function (DUF1637)	NA	data	1667	0.0211662	10.8447	10.7168	12.4086	13.0971	15.5416	15.3308
AT1G18500	AT1G18500	AT1G18500.1	protein_coding	methylthioalkylmalate synthase-like 4	IPMS1, MAML-4	data	1668	1	40.1557	38.7031	43.3713	39.4913	36.0522	40.5869
AT1G18540	AT1G18540	AT1G18540.1	protein_coding	Ribosomal protein L6 family protein	NA	data	1672	0.0805301	447.588	438.099	434.661	387.037	363.215	379.01
AT1G18550	AT1G18550	AT1G18550.1	protein_coding	ATP binding microtubule motor family protein	NA	data	1673	0.220749	3.22655	3.06635	3.08908	2.45261	2.27871	2.19069
AT1G18560	AT1G18560	AT1G18560.1	protein_coding	BED zinc finger ;hAT family dimerisation domain	NA	data	1674	0.557627	1.83644	1.41942	1.45129	1.99023	1.99302	1.83029
AT1G18570	AT1G18570	AT1G18570.1	protein_coding	myb domain protein 51	AtMYB51, BW51A, BW51B, HIG1, MYB51	data	1675	1.24e-17	20.249	23.3589	19.1345	8.10933	9.91949	8.61102
AT1G18580	AT1G18580	AT1G18580.1	protein_coding	galacturonosyltransferase 11	GAUT11	data	1676	0.836054	12.0036	12.8737	12.7342	12.8256	11.5425	9.14128
AT1G18590	AT1G18590	AT1G18590.1	protein_coding	sulfotransferase 17	ATSOT17, ATST5C, SOT17	data	1677	1	27.7314	23.668	23.2943	25.8152	22.9709	24.3808
AT1G18600	AT1G18600	AT1G18600.1	protein_coding	RHOMBOID-like protein 12	AtPARL, ATRBL12, PARL, RBL12	data	1678	1	9.01959	9.56394	8.80342	8.64029	10.2475	8.66444
AT1G18610	AT1G18610	AT1G18610.1	protein_coding	Galactose oxidase/kelch repeat superfamily protein	NA	data	1679	1	4.56482	4.44893	4.96911	4.20839	5.31295	4.44281
AT1G18620	AT1G18620	AT1G18620.1	protein_coding		TRM3	data	1680	0.104278	21.186	20.0663	19.9739	22.9154	22.1858	26.3052
AT1G18630	AT1G18630	AT1G18630.1	protein_coding	glycine-rich RNA-binding protein 6	GR-RBP6	data	1681	0.654441	41.9841	41.357	36.9717	35.0513	37.9501	35.336
AT1G18640	AT1G18640	NA	NA	3-phosphoserine phosphatase, phosphoserine phosphatase 1	PSP, PSP1	data	NA	0.122836	52.317	45.8654	47.8924	42.19	38.9947	42.0326
AT1G18650	AT1G18650	AT1G18650.1	protein_coding	plasmodesmata callose-binding protein 3	PDCB3	data	1682	1	50.3139	46.5564	51.0842	48.5368	49.2559	53.9837
AT1G18660	AT1G18660	AT1G18660.1	protein_coding	zinc finger (C3HC4-type RING finger) family protein	NA	data	1683	1	26.4092	26.7026	20.3074	23.4954	24.149	21.9373
AT1G18670	AT1G18670	AT1G18670.1	protein_coding	Protein kinase superfamily protein	IBS1	data	1684	0.658759	11.9763	9.68821	10.5484	8.69676	10.3325	8.67648
AT1G18680	AT1G18680	AT1G18680.1	protein_coding	HNH endonuclease domain-containing protein	NA	data	1685	1	11.9358	11.8428	12.1226	11.6478	11.7494	10.6953
AT1G18690	AT1G18690	AT1G18690.1	protein_coding	Galactosyl transferase GMA12/MNN10 family protein	XXT4	data	1686	0.421957	6.00782	5.68497	5.99633	6.67669	6.31631	7.43658
AT1G18700	AT1G18700	AT1G18700.1	protein_coding	DNAJ heat shock N-terminal domain-containing protein	NA	data	1687	0.59805	21.2197	18.4456	17.8187	16.3444	17.9785	16.3138
AT1G18710	AT1G18710	AT1G18710.1	protein_coding	myb domain protein 47	AtMYB47, MYB47	data	1688	4.5e-06	1.03468	1.30437	1.32543	5.40235	2.24058	4.40457
AT1G18720	AT1G18720	AT1G18720.1	protein_coding	Protein of unknown function (DUF962)	NA	data	1689	0.648461	81.5426	81.507	92.6247	91.6786	84.6736	95.757
AT1G18730	AT1G18730	AT1G18730.1	protein_coding	NDH dependent flow 6	NDF6, PnsB4	data	1690	0.0897558	55.5964	57.4032	58.3394	60.1552	66.9076	71.1557
AT1G18740	AT1G18740	AT1G18740.1	protein_coding	Protein of unknown function (DUF793)	NA	data	1691	1.13e-19	41.0487	46.4508	40.9894	22.7801	21.4257	20.2321
AT1G18745	AT1G18745	NA	NA	NA	NA	data	NA	0.836141	24.7924	21.3694	20.7599	22.1283	18.674	20.0271
AT1G18750	AT1G18750	AT1G18750.1	protein_coding	AGAMOUS-like 65	AGL65	data	1692	0.0112007	0.248313	0.374634	0.486438	0.0574216	0.0823588	0.0512893
AT1G18773	AT1G18773	NA	NA	NA	NA	data	NA	0.289509	4.44895	4.86238	4.01994	4.89796	6.22656	5.16605
AT1G18800	AT1G18800	AT1G18800.1	protein_coding	NAP1-related protein 2	NRP2	data	1697	3.94e-52	91.9132	84.9764	75.7337	22.5947	26.09	27.2833
AT1G18810	AT1G18810	AT1G18810.1	protein_coding	phytochrome kinase substrate-related	NA	data	1698	0.000211054	3.9485	3.34669	4.45931	5.89582	8.55318	6.7391
AT1G18835	AT1G18835	NA	NA	mini zinc finger 3	MIF3	data	NA	0.909392	0.397051	0.0734245	0.485218	0.174032	0.123225	0.313259
AT1G18840	AT1G18840	AT1G18840.1	protein_coding	IQ-domain 30	IQD30	data	1700	0.172883	15.6696	15.8095	13.7212	17.3704	16.9702	17.4617
AT1G18850	AT1G18850	AT1G18850.1	protein_coding		NA	data	1701	1	22.8585	21.3316	19.2773	22.4372	19.7651	22.4082
AT1G18860	AT1G18860	AT1G18860.1	protein_coding	WRKY DNA-binding protein 61	ATWRKY61, WRKY61	data	1702	1	0.643492	1.04757	1.51833	0.700397	1.32994	1.09904
AT1G18870	AT1G18870	AT1G18870.1	protein_coding	isochorismate synthase 2	ATICS2, ICS2	data	1703	0.530479	3.37812	2.31658	2.29839	1.68916	2.11344	2.29783
AT1G18880	AT1G18880	AT1G18880.1	protein_coding	Major facilitator superfamily protein	NRT1.9	data	1704	1	18.9159	14.4725	17.3168	21.5024	14.9248	15.5722
AT1G18890	AT1G18890	AT1G18890.1	protein_coding	calcium-dependent protein kinase 1	ATCDPK1, AtCPK10, CDPK1, CPK10	data	1705	0.424445	14.8922	14.6597	16.1893	12.0926	12.8854	13.9743
AT1G18900	AT1G18900	AT1G18900.1	protein_coding	Pentatricopeptide repeat (PPR) superfamily protein	NA	data	1706	0.555171	4.9155	4.85853	4.23814	4.42488	3.37412	3.80872
AT1G18910	AT1G18910	AT1G18910.1	protein_coding	zinc ion binding;zinc ion binding	NA	data	1707	0.329579	7.89917	6.65672	6.54246	5.78701	5.76559	5.58983
AT1G18950	AT1G18950	AT1G18950.1	protein_coding	DDT domain superfamily	NA	data	1710	1	12.9639	12.3802	10.109	13.53	10.4157	11.5064
AT1G18970	AT1G18970	AT1G18970.1	protein_coding	germin-like protein 4	GLP4	data	1712	0.0137359	7.44454	7.00454	10.1346	5.19167	5.84446	4.58463
AT1G18980	AT1G18980	AT1G18980.1	protein_coding	RmlC-like cupins superfamily protein	NA	data	1713	1.07e-07	51.4676	41.0563	46.9094	29.4567	30.5734	28.152
AT1G18990	AT1G18990	AT1G18990.1	protein_coding	Protein of unknown function, DUF593	NA	data	1714	0.00237891	0.641596	1.38416	1.699	3.17171	2.78788	2.14913
AT1G19000	AT1G19000	AT1G19000.1	protein_coding	Homeodomain-like superfamily protein	NA	data	1715	1.43e-15	119.691	115.535	131.357	201.215	210.335	218.51
AT1G19010	AT1G19010	AT1G19010.1	protein_coding		NA	data	1716	0.746877	7.64249	8.34219	7.14371	7.95769	8.30338	9.00162
AT1G19020	AT1G19020	AT1G19020.1	protein_coding		NA	data	1717	1	6.13407	8.85404	7.43335	5.39983	8.62024	6.05305
AT1G19025	AT1G19025	NA	NA	NA	NA	data	NA	0.493439	2.03786	1.98412	1.33147	1.2267	1.7026	0.88528
AT1G19050	AT1G19050	AT1G19050.1	protein_coding	response regulator 7	ARR7	data	1720	8.93e-15	14.4371	19.9771	19.521	35.8888	40.5501	36.0867
AT1G19080	AT1G19080	AT1G19080.1	protein_coding	GINS complex protein	PSF3, TTN10	data	1723	0.0485754	10.908	11.036	8.60911	13.6483	14.7201	10.954
AT1G19100	AT1G19100	AT1G19100.1	protein_coding	Histidine kinase-, DNA gyrase B-, and HSP90-like ATPase family protein	AtMORC6, DMS11, MORC6	data	1725	1	7.79643	6.5426	7.63376	7.25592	6.30526	6.1654
AT1G19110	AT1G19110	AT1G19110.1	protein_coding	inter-alpha-trypsin inhibitor heavy chain-related	NA	data	1726	0.0577145	28.9584	28.1145	26.2632	33.9157	29.8404	33.5394
AT1G19115	AT1G19115	NA	NA	NA	NA	data	NA	1	0.0494879	0.0747954	0	0	0	0.0521573
AT1G19120	AT1G19120	AT1G19120.1	protein_coding	Small nuclear ribonucleoprotein family protein	LSM1A	data	1727	0.473481	25.0334	23.3629	20.3767	23.5605	25.4816	25.8314
AT1G19130	AT1G19130	AT1G19130.1	protein_coding		NA	data	1728	0.0465725	34.3159	33.3616	31.4941	39.7314	37.7581	37.3684
AT1G19140	AT1G19140	AT1G19140.1	protein_coding		NA	data	1729	0.885697	16.6917	13.7468	13.8223	12.693	14.6491	12.3322
AT1G19150	AT1G19150	AT1G19150.1	protein_coding	photosystem I light harvesting complex gene 6	LHCA2*1, Lhca6	data	1730	0.0756583	86.1121	91.018	102.33	102.324	106.024	122.723
AT1G19170	AT1G19170	AT1G19170.1	protein_coding	Pectin lyase-like superfamily protein	NA	data	1732	0.282728	12.593	11.2132	11.8064	14.4834	12.5337	13.6047
AT1G19180	AT1G19180	AT1G19180.1	protein_coding	jasmonate-zim-domain protein 1	AtJAZ1, JAZ1, TIFY10A	data	1733	0.000170367	23.3909	23.0911	24.6892	18.431	9.58204	13.5084
AT1G19190	AT1G19190	AT1G19190.1	protein_coding	alpha/beta-Hydrolases superfamily protein	NA	data	1734	0.806315	2.33391	2.43222	2.48619	2.34165	1.49123	2.19678
AT1G19200	AT1G19200	AT1G19200.1	protein_coding	Protein of unknown function (DUF581)	NA	data	1735	1	0.792904	0.784422	1.09096	0.758908	1.24627	0.78307
AT1G19220	AT1G19220	AT1G19220.1	protein_coding	auxin response factor 19	ARF11, ARF19, IAA22	data	1737	0.732128	8.64128	8.06505	7.08522	9.08145	7.38643	9.84386
AT1G19230	AT1G19230	AT1G19230.1	protein_coding	Riboflavin synthase-like superfamily protein	NA	data	1738	0.163016	0.793379	1.27302	1.21353	0.582786	0.704553	0.625756
AT1G19240	AT1G19240	AT1G19240.1	protein_coding		NA	data	1739	1	21.0253	19.1184	17.348	20.1532	19.5924	18.4523
AT1G19250	AT1G19250	AT1G19250.1	protein_coding	flavin-dependent monooxygenase 1	FMO1	data	1740	1	0.594354	0.672576	0.970315	0.642416	0.746775	0.679018
AT1G19270	AT1G19270	AT1G19270.1	protein_coding	DA1	DA1	data	1742	0.687173	9.09447	9.1542	9.88916	8.62382	7.80301	8.10738
AT1G19290	AT1G19290	AT1G19290.1	protein_coding	Pentatricopeptide repeat (PPR) superfamily protein	NA	data	1743	1	0.098851	0.187054	0.364783	0.293322	0.0825881	0.314601
AT1G19300	AT1G19300	AT1G19300.1	protein_coding	Nucleotide-diphospho-sugar transferases superfamily protein	ATGATL1, GATL1, GLZ1, PARVUS	data	1744	1	14.5363	17.4314	16.2997	16.7164	16.4813	14.899
AT1G19310	AT1G19310	AT1G19310.1	protein_coding	RING/U-box superfamily protein	NA	data	1745	0.0509344	16.0497	15.9952	16.6785	19.2253	20.5037	18.4336
AT1G19330	AT1G19330	AT1G19330.1	protein_coding		NA	data	1747	6.72e-07	4.35144	4.28837	4.21978	7.60804	7.63881	7.53201
AT1G19340	AT1G19340	AT1G19340.1	protein_coding	Methyltransferase MT-A70 family protein	NA	data	1748	1	2.9261	3.25415	3.20988	2.68704	3.02934	4.24123
AT1G19350	AT1G19350	AT1G19350.1	protein_coding	Brassinosteroid signalling positive regulator (BZR1) family protein	BES1, BZR2	data	1749	0.0291748	51.7319	56.2567	56.6372	65.5195	60.5368	70.1222
AT1G19360	AT1G19360	AT1G19360.1	protein_coding	Nucleotide-diphospho-sugar transferase family protein	RRA3	data	1750	1	40.455	37.9958	33.8851	42.6778	34.4266	32.8202
AT1G19370	AT1G19370	AT1G19370.1	protein_coding		NA	data	1751	0.279366	16.1504	14.2559	15.04	16.5832	16.9962	17.495
AT1G19380	AT1G19380	AT1G19380.1	protein_coding	Protein of unknown function (DUF1195)	NA	data	1752	2.8e-19	21.4906	28.5721	20.3871	9.49603	8.60031	6.90377
AT1G19396	AT1G19396	NA	NA	NA	NA	data	NA	1	1.98774	1.10324	1.69718	1.7565	2.07772	1.4111
AT1G19397	AT1G19397	NA	NA	NA	NA	data	NA	1	15.0222	14.7519	12.3689	12.2372	14.9194	13.1008
AT1G19400	AT1G19400	AT1G19400.1	protein_coding	Erythronate-4-phosphate dehydrogenase family protein	NA	data	1754	6.78e-20	34.2358	34.854	33.8556	59.9513	62.5419	65.1144
AT1G19420	AT1G19420	AT1G19420.1	pseudogene		NA	data	1757	1	3.02774	3.13721	3.5549	3.32288	2.22979	3.82915
AT1G19430	AT1G19430	AT1G19430.1	protein_coding	S-adenosyl-L-methionine-dependent methyltransferases superfamily protein	NA	data	1758	1	14.0057	12.0787	13.0882	14.347	12.415	11.4455
AT1G19440	AT1G19440	AT1G19440.1	protein_coding	3-ketoacyl-CoA synthase 4	KCS4	data	1759	1.12e-06	17.2748	20.2446	17.8651	12.1936	10.7531	11.4648
AT1G19450	AT1G19450	AT1G19450.1	protein_coding	Major facilitator superfamily protein	NA	data	1760	7.79e-06	30.0076	31.7051	26.1847	20.1016	20.7097	16.4836
AT1G19480	AT1G19480	AT1G19480.1	protein_coding	DNA glycosylase superfamily protein	NA	data	1763	0.728635	4.66709	3.86413	4.47866	6.04583	5.03853	3.7931
AT1G19485	AT1G19485	NA	NA	NA	NA	data	NA	0.0419926	9.92471	10.698	7.67588	12.0052	12.3786	11.8141
AT1G19490	AT1G19490	AT1G19490.1	protein_coding	Basic-leucine zipper (bZIP) transcription factor family protein	NA	data	1764	1	2.53117	1.82951	2.48328	2.33883	1.61434	2.6151
AT1G19510	AT1G19510	AT1G19510.1	protein_coding	RAD-like 5	ATRL5, RL5, RSM4	data	1766	9.35e-07	3.35395	3.38756	3.79374	6.31327	6.55522	6.84842
AT1G19520	AT1G19520	AT1G19520.1	protein_coding	pentatricopeptide (PPR) repeat-containing protein	NFD5	data	1767	0.696482	25.262	24.2139	24.5994	25.4045	19.7344	21.3716
AT1G19530	AT1G19530	AT1G19530.1	protein_coding		NA	data	1768	0.00446672	8.03473	5.29511	5.58886	6.24203	20.3865	13.2031
AT1G19540	AT1G19540	AT1G19540.1	protein_coding	NmrA-like negative transcriptional regulator family protein	NA	data	1769	1	6.60985	6.23976	7.17487	7.5337	7.39893	5.70388
AT1G19560	AT1G19560	AT1G19560.1	pseudogene		NA	data	1771	1	0.446787	0.486423	0.484393	0.468294	0.626822	0.26047
AT1G19570	AT1G19570	NA	NA	, dehydroascorbate reductase, DEHYDROASCORBATE REDUCTASE 5	ATDHAR1, DHAR1, DHAR5	data	NA	1	173.294	180.69	180.458	197.577	153.315	202.438
AT1G19580	AT1G19580	NA	NA	gamma carbonic anhydrase 1	GAMMA CA1	data	NA	1	31.5119	31.3798	28.2047	32.1029	29.541	26.7892
AT1G19600	AT1G19600	NA	NA	NA	NA	data	NA	0.993362	72.6603	70.0667	65.1396	65.6046	63.5594	64.641
AT1G19610	AT1G19610	NA	NA	LOW-MOLECULAR-WEIGHT CYSTEINE-RICH 78,	LCR78, PDF1.4	data	NA	0.435579	5.69585	17.1771	20.1771	6.48526	8.38673	13.7885
AT1G19620	AT1G19620	NA	NA	NA	NA	data	NA	0.0134133	0	0.186359	0.241664	0.527808	0.665626	0.313628
AT1G19630	AT1G19630	AT1G19630.1	protein_coding	cytochrome P450, family 722, subfamily A, polypeptide 1	CYP722A1	data	1772	1	1.0934	1.23588	0.909228	1.34906	0.955216	0.521126
AT1G19640	AT1G19640	AT1G19640.1	protein_coding	jasmonic acid carboxyl methyltransferase	JMT	data	1773	1	0.442008	0.745728	0.723145	0.639337	0.285888	0.728873
AT1G19650	AT1G19650	AT1G19650.1	protein_coding	Sec14p-like phosphatidylinositol transfer family protein	NA	data	1774	0.578837	4.95566	4.02981	4.95939	4.96521	5.60071	5.37815
AT1G19660	AT1G19660	AT1G19660.1	protein_coding	Wound-responsive family protein	AtBBD2, BBD2	data	1775	9.85e-06	65.2526	73.3145	78.5639	93.9724	108.403	115.371
AT1G19670	AT1G19670	AT1G19670.1	protein_coding	chlorophyllase 1	ATCLH1, ATHCOR1, CLH1, CORI1	data	1776	1.06e-11	14.5267	18.8194	21.8421	61.5015	32.9821	53.7778
AT1G19680	AT1G19680	AT1G19680.1	protein_coding	RING/U-box superfamily protein	NA	data	1777	0.0160177	11.2901	13.758	10.6217	15.4514	14.943	15.6824
AT1G19690	AT1G19690	AT1G19690.1	protein_coding	NAD(P)-binding Rossmann-fold superfamily protein	NA	data	1778	0.311286	12.3786	8.78754	9.40103	8.53827	7.71366	8.33922
AT1G19700	AT1G19700	AT1G19700.1	protein_coding	BEL1-like homeodomain 10	BEL10, BLH10	data	1779	0.0161016	6.8293	6.55587	7.4827	9.5306	8.40503	10.4597
AT1G19710	AT1G19710	AT1G19710.1	protein_coding	UDP-Glycosyltransferase superfamily protein	NA	data	1780	1	11.6264	10.1697	10.355	11.7633	9.64107	9.44867
AT1G19715	AT1G19715	NA	NA	NA	NA	data	NA	1	9.98208	10.2904	8.11196	9.54042	8.84024	9.57259
AT1G19720	AT1G19720	AT1G19720.1	protein_coding	Pentatricopeptide repeat (PPR-like) superfamily protein	NA	data	1781	0.584725	10.6633	12.9352	12.1863	9.71522	10.6879	10.4247
AT1G19730	AT1G19730	AT1G19730.1	protein_coding	Thioredoxin superfamily protein	ATH4, ATTRX4	data	1782	3.36e-05	16.3016	16.4349	17.5427	24.5509	22.627	22.3893
AT1G19740	AT1G19740	AT1G19740.1	protein_coding	ATP-dependent protease La (LON) domain protein	NA	data	1783	0.773303	53.2112	53.4751	62.0749	55.0322	60.9921	62.3977
AT1G19750	AT1G19750	AT1G19750.1	protein_coding	Transducin/WD40 repeat-like superfamily protein	NA	data	1784	1	0.909426	0.919048	0.814321	0.601928	1.3407	0.704928
AT1G19770	AT1G19770	AT1G19770.1	protein_coding	purine permease 14	ATPUP14, PUP14	data	1785	0.00289902	52.2047	67.9011	59.4035	45.4622	46.3266	39.8706
AT1G19780	AT1G19780	AT1G19780.1	protein_coding	cyclic nucleotide gated channel 8	ATCNGC8, CNGC8	data	1786	1	0.0494629	0.0372193	0	0	0	0
AT1G19790	AT1G19790	AT1G19790.1	protein_coding	SHI-related sequence 7	SRS7	data	1787	1	1.29215	0.822073	0.90813	0.994631	1.12127	0.993619
AT1G19800	AT1G19800	AT1G19800.1	protein_coding	trigalactosyldiacylglycerol 1	ABCI14, TGD1	data	1788	1	27.3438	27.9741	28.475	26.3161	25.3472	27.1023
AT1G19830	AT1G19830	AT1G19830.1	protein_coding	SAUR-like auxin-responsive protein family	NA	data	1790	1	0.644665	0.597762	0.543835	0.819569	0.455204	0.732043
AT1G19835	AT1G19835	AT1G19835.1	protein_coding	Plant protein of unknown function (DUF869)	NA	data	1791	5.22e-05	49.0545	49.0381	42.2171	33.256	29.9989	35.4794
AT1G19850	AT1G19850	AT1G19850.1	protein_coding	Transcriptional factor B3 family protein / auxin-responsive factor AUX/IAA-related	ARF5, IAA24, MP	data	1793	1	8.47793	7.46816	9.68955	10.0036	7.41675	8.37553
AT1G19860	AT1G19860	AT1G19860.1	protein_coding	Zinc finger C-x8-C-x5-C-x3-H type family protein	NA	data	1794	0.680954	10.871	11.2256	11.2166	10.6523	9.58291	9.09492
AT1G19870	AT1G19870	AT1G19870.1	protein_coding	IQ-domain 32	iqd32	data	1795	0.633204	45.0918	42.4459	42.5085	47.5995	43.7591	45.9044
AT1G19880	AT1G19880	AT1G19880.1	protein_coding	Regulator of chromosome condensation (RCC1) family protein	NA	data	1796	1	28.1474	22.9862	22.2736	24.0935	25.2297	23.4226
AT1G19900	AT1G19900	AT1G19900.1	protein_coding	glyoxal oxidase-related protein	NA	data	1798	0.236428	5.81662	3.84126	5.27837	4.44869	3.65036	2.50067
AT1G19910	AT1G19910	AT1G19910.1	protein_coding	ATPase, F0/V0 complex, subunit C protein	ATVHA-C2, AVA-2PE, AVA-P2	data	1799	0.653167	263.681	257.153	252.909	265.134	282.932	261.977
AT1G19920	AT1G19920	AT1G19920.1	protein_coding	Pseudouridine synthase/archaeosine transglycosylase-like family protein	APS2, ASA1	data	1800	0.142698	29.8837	34.7291	33.5125	37.3044	35.2823	40.0471
AT1G19940	AT1G19940	AT1G19940.1	protein_coding	glycosyl hydrolase 9B5	AtGH9B5, GH9B5	data	1802	0.989407	0.345369	0.410108	0.849028	0	0.788957	0.153581
AT1G19950	AT1G19950	AT1G19950.1	protein_coding	HVA22-like protein H (ATHVA22H)	HVA22H	data	1803	1	8.88031	10.1355	7.12846	7.94296	7.25044	8.83064
AT1G19960	AT1G19960	AT1G19960.1	protein_coding		NA	data	1804	4.43e-07	23.3681	15.6683	17.9439	27.8089	35.5784	35.8323
AT1G19970	AT1G19970	AT1G19970.1	protein_coding	ER lumen protein retaining receptor family protein	NA	data	1805	1	4.61195	6.13691	5.33352	4.67626	5.43782	4.75551
AT1G19980	AT1G19980	AT1G19980.1	protein_coding	cytomatrix protein-related	NA	data	1806	0.991281	8.04744	6.80659	7.57758	6.90426	7.01538	6.16692
AT1G19990	AT1G19990	AT1G19990.1	protein_coding		NA	data	1807	0.504422	9.83297	7.06098	9.6986	7.42097	6.58893	7.83835
AT1G20010	AT1G20010	AT1G20010.1	protein_coding	tubulin beta-5 chain	TUB5	data	1809	2.55e-05	266.946	284.251	278.163	348.484	373.269	360.043
AT1G20020	AT1G20020	AT1G20020.1	protein_coding	ferredoxin-NADP(+)-oxidoreductase 2	ATLFNR2, FNR2	data	1810	0.00283176	493.316	509.502	528.363	599.979	619.958	656.353
AT1G20030	AT1G20030	AT1G20030.1	protein_coding	Pathogenesis-related thaumatin superfamily protein	NA	data	1811	2.35e-28	18.8289	24.8104	19.2283	53.8775	49.0563	57.331
AT1G20050	AT1G20050	AT1G20050.1	protein_coding	C-8,7 sterol isomerase	HYD1, MAD4	data	1812	0.122583	91.0546	88.9825	85.5959	102.226	95.0744	97.9914
AT1G20060	AT1G20060	AT1G20060.1	protein_coding	ATP binding microtubule motor family protein	NA	data	1813	0.157093	1.23931	1.4959	0.599571	0.284445	0.53501	0.885321
AT1G20070	AT1G20070	AT1G20070.1	protein_coding		NA	data	1814	1.25e-06	11.045	10.7147	14.0465	18.6864	19.1693	24.1269
AT1G20090	AT1G20090	AT1G20090.1	protein_coding	RHO-related protein from plants 2	ARAC4, ATRAC4, ATROP2, ROP2	data	1816	3.19e-09	75.0466	70.6492	66.2351	48.3009	44.5402	46.4783
AT1G20100	AT1G20100	AT1G20100.1	protein_coding		NA	data	1817	0.873149	54.7877	54.972	49.4882	53.7179	46.2657	46.9028
AT1G20110	AT1G20110	AT1G20110.1	protein_coding	RING/FYVE/PHD zinc finger superfamily protein	NA	data	1818	0.0243014	43.4354	43.5551	42.1055	52.7287	48.9001	49.4264
AT1G20120	AT1G20120	AT1G20120.1	protein_coding	GDSL-like Lipase/Acylhydrolase superfamily protein	NA	data	1819	1	0.443569	1.08492	1.57899	1.34791	0.745899	0.414891
AT1G20140	AT1G20140	AT1G20140.1	protein_coding	SKP1-like 4	ASK4, SK4	data	1821	6.16e-07	25.5597	25.2894	19.9835	15.2061	14.1821	9.88141
AT1G20160	AT1G20160	AT1G20160.1	protein_coding	Subtilisin-like serine endopeptidase family protein	ATSBT5.2	data	1823	0.0625653	20.5841	19.3948	17.4084	18.5272	10.4838	13.2777
AT1G20190	AT1G20190	AT1G20190.1	protein_coding	expansin 11	ATEXP11, ATEXPA11, ATHEXP ALPHA 1.14, EXP11, EXPA11	data	1825	0.727832	17.9705	21.3424	19.4834	18.0865	25.0818	20.5585
AT1G20200	AT1G20200	AT1G20200.1	protein_coding	PAM domain (PCI/PINT associated module) protein	EMB2719, HAP15	data	1826	0.519368	50.0868	48.017	47.7288	47.2624	40.0951	43.1619
AT1G20220	AT1G20220	AT1G20220.1	protein_coding	Alba DNA/RNA-binding protein	NA	data	1827	0.122942	64.6537	63.6037	56.8178	56.6313	50.1663	50.2757
AT1G20225	AT1G20225	NA	NA	NA	NA	data	NA	1	63.2323	66.6388	63.8794	65.1552	67.6123	54.5589
AT1G20230	AT1G20230	AT1G20230.1	protein_coding	Pentatricopeptide repeat (PPR) superfamily protein	NA	data	1828	1	1.73732	2.58423	2.24509	2.81558	1.7017	2.19926
AT1G20260	AT1G20260	AT1G20260.1	protein_coding	ATPase, V1 complex, subunit B protein	AtVAB3, VAB3	data	1830	1	119.359	110.921	113.142	119.172	117.67	110.884
AT1G20270	AT1G20270	AT1G20270.1	protein_coding	2-oxoglutarate (2OG) and Fe(II)-dependent oxygenase superfamily protein	NA	data	1831	0.0409319	16.1017	14.5959	14.7133	13.3466	10.8026	10.9749
AT1G20300	AT1G20300	AT1G20300.1	protein_coding	Pentatricopeptide repeat (PPR) superfamily protein	NA	data	1834	0.781565	9.77528	9.41674	7.40422	12.4419	7.51028	9.84123
AT1G20310	AT1G20310	AT1G20310.1	protein_coding		NA	data	1835	5.97e-05	0.497924	0.750245	0.364509	0	0.124101	0
AT1G20330	AT1G20330	AT1G20330.1	protein_coding	sterol methyltransferase 2	CVP1, FRL1, SMT2	data	1837	0.0396463	192.952	189.001	180.784	161.097	154.61	157.263
AT1G20340	AT1G20340	AT1G20340.1	protein_coding	Cupredoxin superfamily protein	DRT112, PETE2	data	1838	0.206055	5143.36	5377.09	5295.57	4498.6	4568.85	4727.97
AT1G20350	AT1G20350	AT1G20350.1	protein_coding	translocase inner membrane subunit 17-1	ATTIM17-1, TIM17-1	data	1839	6.73e-20	9.16464	8.62374	6.25907	2.21533	1.86049	1.87353
AT1G20370	AT1G20370	AT1G20370.1	protein_coding	Pseudouridine synthase family protein	NA	data	1841	1	15.0947	15.6781	14.1159	14.3363	15.1976	15.4839
AT1G20380	AT1G20380	AT1G20380.1	protein_coding	Prolyl oligopeptidase family protein	NA	data	1842	1	6.40645	5.53687	4.47855	5.79661	5.23028	4.96714
AT1G20390	AT1G20390	AT1G20390.1	transposable_element_gene	transposable element gene	NA	data	1843	1.52e-05	2.27295	2.04834	2.53369	4.56658	4.69295	4.02629
AT1G20410	AT1G20410	AT1G20410.1	protein_coding	Pseudouridine synthase family protein	NA	data	1845	1	11.4233	9.34683	8.89731	8.76746	10.2946	10.3562
AT1G20430	AT1G20430	AT1G20430.1	protein_coding		NA	data	1846	0.465758	54.8788	58.1589	47.6061	62.4593	54.9471	56.0546
AT1G20440	AT1G20440	AT1G20440.1	protein_coding	cold-regulated 47	AtCOR47, COR47, RD17	data	1847	8.19e-05	379.826	398.098	403.315	530.366	625.008	471.534
AT1G20450	AT1G20450	AT1G20450.1	protein_coding	Dehydrin family protein	ERD10, LTI29, LTI45	data	1848	0.086458	164.122	179.643	162.868	189.623	192.745	187.999
AT1G20460	AT1G20460	AT1G20460.1	protein_coding		NA	data	1849	0.0717169	0.594031	0.86012	0.481957	1.34876	1.12181	1.04691
AT1G20470	AT1G20470	AT1G20470.1	protein_coding	SAUR-like auxin-responsive protein family	NA	data	1850	0.0873218	2.10617	2.37353	2.39087	3.01523	3.09409	3.48229
AT1G20480	AT1G20480	AT1G20480.1	protein_coding	AMP-dependent synthetase and ligase family protein	NA	data	1851	1	0.495353	0.447852	0.483358	0.761175	0.288756	0.259051
AT1G20490	AT1G20490	AT1G20490.1	protein_coding	AMP-dependent synthetase and ligase family protein	NA	data	1852	1	1.24311	0.484715	0.238249	0.760087	0.830093	0.836727
AT1G20510	AT1G20510	AT1G20510.1	protein_coding	OPC-8:0 CoA ligase1	OPCL1	data	1854	0.307534	13.1022	15.7281	10.7215	13.5318	7.66397	9.6127
AT1G20515	AT1G20515	NA	NA	NA	NA	data	NA	0.702603	0.49448	0.785211	1.09224	0.936827	1.37224	0.784174
AT1G20540	AT1G20540	NA	NA	NA	NA	data	NA	0.51916	26.0852	23.9222	21.7694	20.6495	21.9284	20.7152
AT1G20550	AT1G20550	NA	NA	NA	NA	data	NA	1	3.1268	3.25495	2.11447	2.21948	3.23873	3.23444
AT1G20560	AT1G20560	NA	NA	acyl activating enzyme 1	AAE1	data	NA	1	23.3775	25.4298	27.328	24.0849	27.9016	24.2524
AT1G20575	AT1G20575	NA	NA	dolichol phosphate mannose synthase 1	DPMS1	data	NA	0.0743339	35.1843	33.4457	31.2939	29.5014	25.7261	27.4592
AT1G20580	AT1G20580	NA	NA	NA	NA	data	NA	0.237606	108.227	101.15	93.3956	91.8394	87.8833	84.3997
AT1G20610	AT1G20610	NA	NA	Cyclin B2;3	CYCB2;3	data	NA	0.502758	13.4571	10.2511	7.8059	10.3627	7.12894	8.04613
AT1G20620	AT1G20620	NA	NA	, catalase 3, SENESCENCE 2	ATCAT3, CAT3, SEN2	data	NA	2.88e-20	1707.43	1775.45	1873.79	3283.59	2977.03	3314.8
AT1G20630	AT1G20630	NA	NA	catalase 1	CAT1	data	NA	1	37.2627	33.2745	35.196	32.2702	37.9666	34.2448
AT1G20640	AT1G20640	NA	NA	NA	NA	data	NA	0.0313887	13.9026	12.4056	12.6451	16.2077	14.7412	17.2012
AT1G20650	AT1G20650	NA	NA	ALTERED SEED GERMINATION 5	ASG5	data	NA	9.05e-18	18.9119	19.8267	18.6661	34.5151	35.0245	39.5004
AT1G20670	AT1G20670	AT1G20670.1	protein_coding	DNA-binding bromodomain-containing protein	NA	data	1857	1	10.8684	10.0556	9.21093	8.47133	10.9181	11.4804
AT1G20690	AT1G20690	AT1G20690.1	protein_coding	SWI-SNF-related chromatin binding protein	NA	data	1859	1	0.198401	0.111733	0.303452	0.292998	0.0823588	0.524729
AT1G20693	AT1G20693	NA	NA	HIGH MOBILITY GROUP BETA 1, high mobility group B2, NUCLEOSOME/CHROMATIN ASSEMBLY FACTOR GROUP D 02, NUCLEOSOME/CHROMATIN ASSEMBLY FACTOR GROUP D 2	HMG BETA 1, HMGB2, NFD02, NFD2	data	NA	2.26e-37	66.4589	69.9204	72.0245	154.117	175.202	168.79
AT1G20696	AT1G20696	NA	NA	high mobility group B3, ,	HMGB3, NFD03, NFD3	data	NA	3.33e-18	65.4649	67.0327	66.3216	109.281	119.014	115.958
AT1G20700	AT1G20700	AT1G20700.1	protein_coding	WUSCHEL related homeobox 14	ATWOX14, WOX14	data	1860	0.763881	3.13081	2.13049	1.81318	1.75071	2.11533	1.77416
AT1G20760	AT1G20760	AT1G20760.1	protein_coding	Calcium-binding EF hand family protein	NA	data	1866	1	21.386	21.3879	20.6453	20.5695	23.4325	20.5343
AT1G20770	AT1G20770	AT1G20770.1	protein_coding		NA	data	1867	1	23.0876	22.1984	20.9363	23.1638	22.3588	22.2745
AT1G20780	AT1G20780	AT1G20780.1	protein_coding	senescence-associated E3 ubiquitin ligase 1	ATPUB44, PUB44, SAUL1	data	1868	9.89e-09	17.0011	17.9374	15.1629	10.585	7.40563	8.72814
AT1G20810	AT1G20810	AT1G20810.1	protein_coding	FKBP-like peptidyl-prolyl cis-trans isomerase family protein	NA	data	1871	0.0970356	27.4016	30.197	26.8481	30.7442	34.8628	32.2005
AT1G20816	AT1G20816	AT1G20816.1	protein_coding		NA	data	1872	1	25.6929	23.0516	19.8456	19.3627	24.7632	23.135
AT1G20823	AT1G20823	AT1G20823.1	protein_coding	RING/U-box superfamily protein	NA	data	1873	0.643415	12.0658	13.2427	9.91725	12.3436	7.69669	9.92068
AT1G20830	AT1G20830	AT1G20830.1	protein_coding	multiple chloroplast division site 1	MCD1	data	1874	0.851204	14.399	16.1758	13.5548	15.8547	15.7289	15.0552
AT1G20840	AT1G20840	AT1G20840.1	protein_coding	tonoplast monosaccharide transporter1	AtTMT1, TMT1	data	1875	0.241713	32.1276	26.4374	30.0379	36.1893	34.0895	29.7464
AT1G20850	AT1G20850	AT1G20850.1	protein_coding	xylem cysteine peptidase 2	XCP2	data	1876	0.766073	113.408	115.98	131.856	129.559	95.6009	100.643
AT1G20870	AT1G20870	AT1G20870.1	protein_coding	HSP20-like chaperones superfamily protein	NA	data	1878	1	1.48611	1.64405	2.67004	2.1069	2.20073	1.30325
AT1G20880	AT1G20880	AT1G20880.1	protein_coding	RNA-binding (RRM/RBD/RNP motifs) family protein	NA	data	1879	2.03e-06	7.33674	6.72926	7.03784	3.56033	3.27405	4.12278
AT1G20890	AT1G20890	AT1G20890.1	protein_coding		NA	data	1880	0.402159	13.6864	14.5095	13.1426	15.5138	16.136	14.2326
AT1G20900	AT1G20900	AT1G20900.1	protein_coding	Predicted AT-hook DNA-binding family protein	AHL27, ESC, ORE7	data	1881	0.796915	8.48856	8.00233	8.48262	7.77812	6.92522	7.37777
AT1G20910	AT1G20910	AT1G20910.1	protein_coding	ARID/BRIGHT DNA-binding domain-containing protein	NA	data	1882	1	16.1395	16.9638	15.1493	14.0961	15.8607	15.5366
AT1G20920	AT1G20920	AT1G20920.1	protein_coding	P-loop containing nucleoside triphosphate hydrolases superfamily protein	RCF1	data	1883	0.117039	55.8304	50.2176	48.3342	49.788	41.446	34.0542
AT1G20925	AT1G20925	NA	NA	NA	NA	data	NA	1	0.547461	0.487062	0.303055	0.410402	0.332291	0.366574
AT1G20930	AT1G20930	AT1G20930.1	protein_coding	cyclin-dependent kinase B2;2	CDKB2;2	data	1884	1	7.83381	8.11058	8.41444	9.12574	5.91949	7.46731
AT1G20950	AT1G20950	AT1G20950.1	protein_coding	Phosphofructokinase family protein	NA	data	1886	0.120965	47.8408	41.4268	40.5637	38.9189	32.0611	37.0351
AT1G20960	AT1G20960	AT1G20960.1	protein_coding	U5 small nuclear ribonucleoprotein helicase, putative	emb1507	data	1887	0.312981	90.6145	87.9314	82.8092	85.2037	69.4866	74.0497
AT1G20970	AT1G20970	AT1G20970.1	protein_coding		NA	data	1888	1	32.5381	26.4515	29.801	31.2537	28.3317	23.5977
AT1G20980	AT1G20980	AT1G20980.1	protein_coding	squamosa promoter binding protein-like 14	ATSPL14, FBR6, SPL14, SPL1R2	data	1889	0.0241968	37.5073	34.684	31.8016	27.7542	28.0327	27.504
AT1G21000	AT1G21000	AT1G21000.1	protein_coding	PLATZ transcription factor family protein	NA	data	1891	3.38e-11	25.6046	23.8561	29.1554	42.1094	45.4121	45.3426
AT1G21010	AT1G21010	AT1G21010.1	protein_coding		NA	data	1892	0.400647	13.021	10.5475	12.3686	12.7505	13.9088	13.8359
AT1G21050	AT1G21050	AT1G21050.1	protein_coding	Protein of unknown function, DUF617	NA	data	1895	2.7e-11	18.8508	18.391	19.7429	32.3728	29.421	30.3885
AT1G21060	AT1G21060	AT1G21060.1	protein_coding	Protein of unknown function, DUF547	NA	data	1896	0.00385944	2.62141	2.12276	2.83753	4.03544	4.10837	3.97271
AT1G21065	AT1G21065	NA	NA	NA	NA	data	NA	0.958996	132.638	140.487	131.096	118.437	131.93	124.673
AT1G21070	AT1G21070	AT1G21070.1	protein_coding	Nucleotide-sugar transporter family protein	NA	data	1897	1	6.85445	7.49157	7.06023	6.90357	6.64084	5.87698
AT1G21080	AT1G21080	AT1G21080.1	protein_coding	DNAJ heat shock N-terminal domain-containing protein	NA	data	1898	0.955989	31.2738	32.4847	27.8582	28.3826	28.6249	27.6193
AT1G21090	AT1G21090	AT1G21090.1	protein_coding	Cupredoxin superfamily protein	NA	data	1899	0.575095	17.8256	18.0703	12.6955	16.088	10.3913	14.4714
AT1G21100	AT1G21100	AT1G21100.1	protein_coding	O-methyltransferase family protein	IGMT1	data	1900	3.19e-15	25.0181	26.3266	26.0476	53.0312	54.341	41.0047
AT1G21110	AT1G21110	AT1G21110.1	protein_coding	O-methyltransferase family protein	IGMT3	data	1901	4.99e-12	16.1701	18.5323	16.2657	30.7686	34.828	27.0424
AT1G21120	AT1G21120	AT1G21120.1	protein_coding	O-methyltransferase family protein	IGMT2	data	1902	2.52e-12	1.23111	1.51715	1.16474	3.77838	5.89795	4.88094
AT1G21130	AT1G21130	AT1G21130.1	protein_coding	O-methyltransferase family protein	IGMT4	data	1903	0.43237	90.9638	102.177	89.4142	86.1135	115.856	111.488
AT1G21140	AT1G21140	AT1G21140.1	protein_coding	Vacuolar iron transporter (VIT) family protein	NA	data	1904	1	2.29604	2.49499	2.40514	2.20449	3.10217	1.03481
AT1G21150	AT1G21150	AT1G21150.1	protein_coding	Mitochondrial transcription termination factor family protein	NA	data	1905	1	3.57388	3.13992	4.30649	3.74586	2.3604	3.55624
AT1G21160	AT1G21160	AT1G21160.1	protein_coding	eukaryotic translation initiation factor 2 (eIF-2) family protein	NA	data	1906	0.366229	8.58867	10.6222	9.1954	13.7709	9.70856	10.0909
AT1G21170	AT1G21170	AT1G21170.1	protein_coding	Exocyst complex component SEC5	SEC5B	data	1907	0.893278	6.64506	7.17927	6.95989	5.70359	6.63645	6.00243
AT1G21190	AT1G21190	AT1G21190.1	protein_coding	Small nuclear ribonucleoprotein family protein	LSM3A	data	1908	0.330102	52.4189	48.2117	44.7946	55.0507	60.7629	46.0595
AT1G21200	AT1G21200	AT1G21200.1	protein_coding	sequence-specific DNA binding transcription factors	NA	data	1909	1	7.15001	6.69504	6.66387	7.3177	6.72473	6.53621
AT1G21240	AT1G21240	AT1G21240.1	protein_coding	wall associated kinase 3	WAK3	data	1913	0.103404	0.158603	0	0	0	0	1.3234
AT1G21250	AT1G21250	AT1G21250.1	protein_coding	cell wall-associated kinase	AtWAK1, PRO25, WAK1	data	1914	0.00619443	9.96174	10.5219	7.14351	1.04687	1.21455	6.10819
AT1G21260	AT1G21260	AT1G21260.1	transposable_element_gene	transposable element gene	NA	data	1915	2.53e-08	3.43211	2.65767	3.58427	0.869452	1.11603	1.03962
AT1G21270	AT1G21270	AT1G21270.1	protein_coding	wall-associated kinase 2	WAK2	data	1916	1.17e-11	17.5883	16.2719	12.4611	5.80848	7.68485	6.21922
AT1G21280	AT1G21280	AT1G21280.1	protein_coding		NA	data	1917	0.413414	10.038	8.52976	8.90186	7.97267	7.88614	7.05443
AT1G21310	AT1G21310	AT1G21310.1	protein_coding	extensin 3	ATEXT3, EXT3, RSH	data	1920	1.83e-05	1491.03	1396.59	1348.18	1100.23	1043.33	868.514
AT1G21326	AT1G21326	NA	NA	NA	NA	data	NA	1	0.198155	0.299334	0.181161	0.116025	0.493321	0.314052
AT1G21350	AT1G21350	AT1G21350.1	protein_coding	Thioredoxin superfamily protein	NA	data	1924	0.00334156	50.7262	51.9534	52.2919	41.5974	40.0455	39.5222
AT1G21360	AT1G21360	AT1G21360.1	protein_coding	glycolipid transfer protein 2	GLTP2	data	1925	0.398637	1.83093	2.88001	4.18935	3.98612	4.36535	3.50467
AT1G21370	AT1G21370	AT1G21370.1	protein_coding		NA	data	1926	0.13665	17.9813	18.4132	18.0704	15.3871	13.5635	15.9001
AT1G21380	AT1G21380	AT1G21380.1	protein_coding	Target of Myb protein 1	NA	data	1927	0.630943	21.0312	22.7426	20.1507	23.43	23.2003	21.6396
AT1G21390	AT1G21390	AT1G21390.1	protein_coding	embryo defective 2170	emb2170	data	1928	0.555926	4.41857	3.85064	3.75286	5.56707	4.48394	4.02566
AT1G21400	AT1G21400	AT1G21400.1	protein_coding	Thiamin diphosphate-binding fold (THDP-binding) superfamily protein	NA	data	1929	3.68e-12	7.7982	10.7169	12.5015	22.4762	31.7041	23.7293
AT1G21410	AT1G21410	AT1G21410.1	protein_coding	F-box/RNI-like superfamily protein	SKP2A	data	1930	0.000549409	7.15821	10.1985	10.3336	13.8787	14.5684	13.8569
AT1G21440	AT1G21440	AT1G21440.1	protein_coding	Phosphoenolpyruvate carboxylase family protein	NA	data	1932	0.669185	55.9386	59.5625	51.8498	54.1878	58.9022	64.7408
AT1G21450	AT1G21450	AT1G21450.1	protein_coding	SCARECROW-like 1	SCL1	data	1933	0.0268228	17.1671	16.6107	15.6213	19.7333	19.4819	20.4077
AT1G21460	AT1G21460	AT1G21460.1	protein_coding	Nodulin MtN3 family protein	AtSWEET1, SWEET1	data	1934	2.61e-06	16.8135	17.0458	17.0703	9.82714	10.6221	11.3027
AT1G21480	AT1G21480	AT1G21480.1	protein_coding	Exostosin family protein	NA	data	1936	1	13.792	14.6743	14.6265	14.6927	12.8728	12.809
AT1G21500	AT1G21500	AT1G21500.1	protein_coding		NA	data	1938	1	360.471	386.828	422.949	368.257	400.543	436.812
AT1G21520	AT1G21520	AT1G21520.1	protein_coding		NA	data	1940	0.00712099	1.9242	2.19905	1.80252	2.9183	2.98376	4.50514
AT1G21525	AT1G21525	NA	NA	NA	NA	data	NA	0.000176655	0.339561	0.330623	0.17098	0.518454	1.57642	1.98861
AT1G21529	AT1G21529	NA	NA	NA	NA	data	NA	0.00451777	0.19895	0.299933	0.121137	0	0	0
AT1G21540	AT1G21540	AT1G21540.1	protein_coding	AMP-dependent synthetase and ligase family protein	NA	data	1942	1	1.38793	1.45751	2.1231	1.34322	1.8685	1.83103
AT1G21550	AT1G21550	AT1G21550.1	protein_coding	Calcium-binding EF-hand family protein	NA	data	1943	0.0274819	3.48686	3.44701	3.52432	2.04833	0.949942	2.61865
AT1G21560	AT1G21560	AT1G21560.1	protein_coding		NA	data	1944	1	12.2251	10.0632	9.59711	10.9008	10.3652	10.5073
AT1G21580	AT1G21580	AT1G21580.1	protein_coding	Zinc finger C-x8-C-x5-C-x3-H type family protein	NA	data	1945	1.1e-07	46.5277	41.1986	40.5969	30.4242	27.2527	27.0136
AT1G21590	AT1G21590	AT1G21590.1	protein_coding	Protein kinase protein with adenine nucleotide alpha hydrolases-like domain	NA	data	1946	3.42e-06	10.1802	9.96969	9.51057	15.6866	13.8185	15.9088
AT1G21600	AT1G21600	AT1G21600.1	protein_coding	plastid transcriptionally active 6	PTAC6	data	1947	1	75.6006	87.947	72.9928	82.2557	74.6343	80.2578
AT1G21610	AT1G21610	AT1G21610.1	protein_coding	wound-responsive family protein	NA	data	1948	0.150135	12.8063	12.4648	12.1715	17.7593	16.4153	11.6291
AT1G21630	AT1G21630	AT1G21630.1	protein_coding	Calcium-binding EF hand family protein	NA	data	1950	0.274461	29.1054	31.8833	25.1815	32.2817	32.2401	31.5697
AT1G21640	AT1G21640	AT1G21640.1	protein_coding	NAD kinase 2	ATNADK2, NADK2	data	1951	0.196781	16.0328	19.2185	17.5503	20.3061	20.0668	20.0797
AT1G21650	AT1G21650	AT1G21650.1	protein_coding	Preprotein translocase SecA family protein	SECA2	data	1952	0.0371987	2.24489	1.87775	1.38868	2.94275	2.57864	2.99882
AT1G21651	AT1G21651	NA	NA	NA	NA	data	NA	0.0565677	3.33913	3.84211	2.71552	4.377	5.00074	4.42824
AT1G21660	AT1G21660	AT1G21660.1	protein_coding	Chaperone DnaJ-domain superfamily protein	NA	data	1953	0.904898	21.9782	21.0823	17.6183	21.6875	23.2305	18.7975
AT1G21670	AT1G21670	AT1G21670.1	protein_coding		NA	data	1954	1.92e-06	25.4181	27.5347	31.4198	41.0584	39.9533	44.3454
AT1G21680	AT1G21680	AT1G21680.1	protein_coding	DPP6 N-terminal domain-like protein	NA	data	1955	1.04e-37	46.0339	46.6251	48.2649	103.321	106.827	107.125
AT1G21690	AT1G21690	AT1G21690.1	protein_coding	ATPase family associated with various cellular activities (AAA)	EMB1968, RFC4	data	1956	0.805104	12.6987	14.1734	12.226	14.2707	13.9272	13.3858
AT1G21695	AT1G21695	NA	NA	NA	NA	data	NA	0.797342	0.645418	0.554387	0.422764	0.643775	0.831139	0.627628
AT1G21700	AT1G21700	AT1G21700.1	protein_coding	SWITCH/sucrose nonfermenting 3C	ATSWI3C, CHB4, SWI3C	data	1957	0.999518	11.6559	11.8129	9.72443	11.9277	11.9059	10.9696
AT1G21710	AT1G21710	AT1G21710.1	protein_coding	8-oxoguanine-DNA glycosylase 1	ATOGG1, OGG1	data	1958	0.657119	15.99	15.9755	16.1847	13.1536	14.4427	14.9577
AT1G21720	AT1G21720	AT1G21720.1	protein_coding	proteasome beta subunit C1	PBC1	data	1959	0.766541	89.1593	84.4857	84.7284	79.6432	81.512	76.0947
AT1G21730	AT1G21730	AT1G21730.1	protein_coding	P-loop containing nucleoside triphosphate hydrolases superfamily protein	NA	data	1960	0.120036	14.3396	13.1761	11.4998	18.0708	15.8623	13.224
AT1G21740	AT1G21740	AT1G21740.1	protein_coding	Protein of unknown function (DUF630 and DUF632)	NA	data	1961	0.0331779	4.81814	4.48932	3.26524	2.91717	2.31574	2.92126
AT1G21750	AT1G21750	AT1G21750.1	protein_coding	PDI-like 1-1	ATPDI5, ATPDIL1-1, PDI5, PDIL1-1	data	1962	0.0169243	135.535	125.422	124.334	109.184	95.4884	108.001
AT1G21760	AT1G21760	AT1G21760.1	protein_coding	F-box protein 7	ATFBP7, FBP7	data	1963	4.91e-05	28.5212	29.1594	29.3661	37.9093	40.1343	37.9429
AT1G21770	AT1G21770	AT1G21770.1	protein_coding	Acyl-CoA N-acyltransferases (NAT) superfamily protein	NA	data	1964	0.0176088	84.5814	79.4501	86.9048	96.3857	109.842	95.2091
AT1G21780	AT1G21780	AT1G21780.1	protein_coding	BTB/POZ domain-containing protein	NA	data	1965	0.000147258	12.2987	11.8838	13.3834	18.3406	16.4891	17.8022
AT1G21790	AT1G21790	AT1G21790.1	protein_coding	TRAM, LAG1 and CLN8 (TLC) lipid-sensing domain containing protein	NA	data	1966	1	7.34966	6.80733	7.94477	6.55207	7.47492	8.48257
AT1G21810	AT1G21810	AT1G21810.1	protein_coding	Plant protein of unknown function (DUF869)	NA	data	1967	0.0305331	2.08393	1.53054	2.48569	1.28107	0.990476	1.03905
AT1G21830	AT1G21830	AT1G21830.1	protein_coding		NA	data	1968	0.0244044	29.1756	27.093	33.9621	34.0795	39.5067	38.963
AT1G21840	AT1G21840	AT1G21840.1	protein_coding	urease accessory protein F	UREF	data	1969	1	4.66301	5.38626	5.08789	5.38376	4.64605	4.7562
AT1G21880	AT1G21880	AT1G21880.1	protein_coding	lysm domain GPI-anchored protein 1 precursor	LYM1, LYP2	data	1973	0.96743	35.7913	34.562	32.5152	34.8698	31.2003	29.2
AT1G21900	AT1G21900	AT1G21900.1	protein_coding	emp24/gp25L/p24 family/GOLD family protein	p24delta5	data	1975	0.0569721	66.1428	65.3589	62.1259	52.2098	56.3465	52.1344
AT1G21910	AT1G21910	AT1G21910.1	protein_coding	Integrase-type DNA-binding superfamily protein	DREB26	data	1976	2.29e-266	105.86	110.931	95.3331	3.58638	3.58189	4.99192
AT1G21920	AT1G21920	AT1G21920.1	protein_coding	Histone H3 K4-specific methyltransferase SET7/9 family protein	NA	data	1977	2.79e-05	38.6707	36.4458	42.6867	50.8028	60.5428	55.278
AT1G21930	AT1G21930	AT1G21930.1	protein_coding		NA	data	1978	0.23256	32.9459	31.0902	27.1635	36.0383	36.3341	30.3074
AT1G21940	AT1G21940	AT1G21940.1	protein_coding		NA	data	1979	1	0	0.0374822	0	0	0.0833179	0.0524992
AT1G21945	AT1G21945	AT1G21945.1	transposable_element_gene	transposable element gene	NA	data	1980	0.642813	13.0881	13.5767	11.0105	11.4209	9.82271	11.6799
AT1G21980	AT1G21980	AT1G21980.1	protein_coding	phosphatidylinositol-4-phosphate 5-kinase 1	ATPIP5K1, ATPIPK1, PIP5K1	data	1984	0.00165961	17.944	13.7644	15.8284	9.57035	10.5737	11.7046
AT1G22020	AT1G22020	AT1G22020.1	protein_coding	serine hydroxymethyltransferase 6	SHM6	data	1988	0.180389	7.88477	8.22666	7.88993	8.63049	11.105	9.36374
AT1G22030	AT1G22030	AT1G22030.1	protein_coding		NA	data	1989	0.0369116	10.3844	9.27941	9.50512	8.24772	7.13304	4.84242
AT1G22040	AT1G22040	AT1G22040.1	protein_coding	Galactose oxidase/kelch repeat superfamily protein	NA	data	1990	0.259238	6.64868	6.91835	6.72216	7.43288	8.68239	7.90159
AT1G22050	AT1G22050	AT1G22050.1	protein_coding	membrane-anchored ubiquitin-fold protein 6 precursor	MUB6	data	1991	0.531309	12.4109	10.653	11.6901	12.288	13.5379	12.4223
AT1G22060	AT1G22060	AT1G22060.1	protein_coding		NA	data	1992	1	15.6807	14.3565	15.1991	15.0577	13.9728	16.5039
AT1G22065	AT1G22065	NA	NA	NA	NA	data	NA	1	12.856	12.5232	11.7308	14.0499	10.6167	11.1844
AT1G22070	AT1G22070	AT1G22070.1	protein_coding	TGA1A-related gene 3	TGA3	data	1993	0.618315	18.9279	18.1888	17.1576	21.4106	17.5949	19.4754
AT1G22110	AT1G22110	AT1G22110.1	protein_coding	structural constituent of ribosome	NA	data	1997	0.923074	1.19555	0.823744	1.03283	0.408311	0.747817	1.15377
AT1G22140	AT1G22140	AT1G22140.1	protein_coding		NA	data	2000	9.92e-06	29.317	27.865	26.0781	15.6624	20.8454	15.1875
AT1G22160	AT1G22160	AT1G22160.1	protein_coding	Protein of unknown function (DUF581)	NA	data	2002	0.731497	10.7621	9.97376	10.5877	8.86715	8.52533	10.1243
AT1G22170	AT1G22170	AT1G22170.1	protein_coding	Phosphoglycerate mutase family protein	NA	data	2003	1	8.78073	9.98738	8.4737	9.53633	7.81402	8.72832
AT1G22180	AT1G22180	AT1G22180.1	protein_coding	Sec14p-like phosphatidylinositol transfer family protein	NA	data	2004	0.237068	8.74546	8.90923	5.99079	6.43223	6.38925	5.53488
AT1G22190	AT1G22190	AT1G22190.1	protein_coding	Integrase-type DNA-binding superfamily protein	RAP2.4	data	2005	2.67e-10	61.3177	57.1781	55.7157	32.181	38.8872	31.5822
AT1G22200	AT1G22200	AT1G22200.1	protein_coding	Endoplasmic reticulum vesicle transporter protein	NA	data	2006	1	35.9038	33.0681	33.6938	36.4506	31.4548	30.9493
AT1G22210	AT1G22210	AT1G22210.1	protein_coding	Haloacid dehalogenase-like hydrolase (HAD) superfamily protein	TPPC	data	2007	0.803391	0.0494879	0.0372381	0	0.117287	0.166448	0
AT1G22220	AT1G22220	AT1G22220.1	protein_coding	F-box family protein	AUF2	data	2008	0.0955838	4.92024	4.8666	4.93318	3.44989	3.68583	3.6075
AT1G22230	AT1G22230	AT1G22230.1	protein_coding		NA	data	2009	1	6.00516	6.47167	5.32578	5.84903	5.8512	5.69782
AT1G22250	AT1G22250	AT1G22250.1	protein_coding		NA	data	2011	4.85e-16	3.35228	3.74535	2.94874	8.32429	10.4249	11.4364
AT1G22260	AT1G22260	AT1G22260.1	protein_coding	Myosin heavy chain-related protein	AtZYP1a, ZYP1, ZYP1a	data	2012	1	0.597186	0.0828041	0.363822	0.115711	0.248733	0.366376
AT1G22270	AT1G22270	AT1G22270.1	protein_coding	Trm112p-like protein	NA	data	2013	1	71.91	69.5641	71.8051	72.0174	74.9132	69.2212
AT1G22280	AT1G22280	AT1G22280.1	protein_coding	phytochrome-associated protein phosphatase type 2C	PAPP2C	data	2014	0.207616	24.3408	23.3859	19.8645	20.563	18.1261	18.2891
AT1G22300	AT1G22300	AT1G22300.1	protein_coding	general regulatory factor 10	14-3-3EPSILON, GF14 EPSILON, GRF10	data	2016	0.382178	290.878	280.262	285.793	268.105	255.285	242.29
AT1G22310	AT1G22310	AT1G22310.1	protein_coding	methyl-CPG-binding domain 8	ATMBD8, MBD8	data	2017	0.786392	7.98651	7.80446	7.03407	7.24345	7.1146	5.63769
AT1G22330	AT1G22330	AT1G22330.1	protein_coding	RNA-binding (RRM/RBD/RNP motifs) family protein	NA	data	2018	8.58e-14	36.6451	38.0043	38.6913	20.5989	21.1502	21.9325
AT1G22340	AT1G22340	AT1G22340.1	protein_coding	UDP-glucosyl transferase 85A7	AtUGT85A7, UGT85A7	data	2019	1.01e-06	0.0976531	0.0734809	0.0583421	0.46859	0.957301	0.786778
AT1G22350	AT1G22350	AT1G22350.1	pseudogene		NA	data	2020	0.202863	0.691932	0.783558	1.21155	1.16981	1.24531	1.67614
AT1G22360	AT1G22360	AT1G22360.1	protein_coding	UDP-glucosyl transferase 85A2	AtUGT85A2, UGT85A2	data	2021	0.00205192	35.5538	37.0243	35.5907	48.6227	41.8828	44.4149
AT1G22370	AT1G22370	AT1G22370.1	protein_coding	UDP-glucosyl transferase 85A5	AtUGT85A5, UGT85A5	data	2022	5.78e-13	11.2725	10.36	11.8237	20.7216	19.4252	22.717
AT1G22380	AT1G22380	AT1G22380.1	protein_coding	UDP-glucosyl transferase 85A3	AtUGT85A3, UGT85A3	data	2023	0.000302605	1.83307	3.03185	1.93513	5.461	3.67115	4.77258
AT1G22400	AT1G22400	AT1G22400.1	protein_coding	UDP-Glycosyltransferase superfamily protein	ATUGT85A1, UGT85A1	data	2024	3.53e-19	29.1354	34.937	33.8197	16.2054	14.9485	13.9651
AT1G22403	AT1G22403	NA	NA	NA	NA	data	NA	1	8.87215	6.58475	3.73996	7.49811	6.56057	6.32912
AT1G22410	AT1G22410	AT1G22410.1	protein_coding	Class-II DAHP synthetase family protein	NA	data	2025	0.256568	77.1667	71.8719	78.7762	71.8843	59.1223	65.6656
AT1G22430	AT1G22430	AT1G22430.1	protein_coding	GroES-like zinc-binding dehydrogenase family protein	NA	data	2027	1.79e-08	26.9959	28.5071	29.1051	41.6657	40.9099	42.2887
AT1G22440	AT1G22440	AT1G22440.1	protein_coding	Zinc-binding alcohol dehydrogenase family protein	NA	data	2028	0.0940093	8.41665	6.97812	7.54082	9.87236	8.95018	9.5019
AT1G22450	AT1G22450	AT1G22450.1	protein_coding	cytochrome C oxidase 6B	ATCOX6B2, COX6B	data	2029	1	121.25	118.36	122.228	119.992	108.306	117.591
AT1G22460	AT1G22460	AT1G22460.1	protein_coding	O-fucosyltransferase family protein	NA	data	2030	0.899534	0.297826	0.374334	0.119978	0.174738	0.0820252	0.261286
AT1G22470	AT1G22470	AT1G22470.1	protein_coding		NA	data	2031	9.7e-13	8.25854	11.4723	7.89656	2.97188	3.27189	1.86543
AT1G22490	AT1G22490	AT1G22490.1	protein_coding	basic helix-loop-helix (bHLH) DNA-binding superfamily protein	NA	data	2033	7.76e-09	1.3867	1.56925	1.45064	4.22758	5.28693	3.35526
AT1G22500	AT1G22500	AT1G22500.1	protein_coding	RING/U-box superfamily protein	AtATL15, ATL15	data	2034	0.000976917	26.8065	30.0651	29.9356	44.9234	51.6147	31.4461
AT1G22510	AT1G22510	AT1G22510.1	protein_coding	RING/U-box protein with domain of unknown function (DUF 1232)	NA	data	2035	0.000809618	12.6723	12.9757	11.9485	9.77003	7.2931	8.09539
AT1G22520	AT1G22520	AT1G22520.1	protein_coding	Domain of unknown function (DUF543)	NA	data	2036	1	19.2746	19.5523	17.2513	18.9933	18.7557	16.967
AT1G22530	AT1G22530	AT1G22530.1	protein_coding	PATELLIN 2	PATL2	data	2037	6.12e-23	166.098	171.598	159.249	88.055	83.0119	67.8736
AT1G22540	AT1G22540	AT1G22540.1	protein_coding	Major facilitator superfamily protein	NA	data	2038	0.0580219	5.05425	6.39462	4.95606	7.90728	6.72477	7.06493
AT1G22550	AT1G22550	AT1G22550.1	protein_coding	Major facilitator superfamily protein	NA	data	2039	0.101777	8.74802	8.60169	8.95402	6.65669	7.30046	6.20881
AT1G22570	AT1G22570	AT1G22570.1	protein_coding	Major facilitator superfamily protein	NA	data	2041	0.0104588	8.75991	6.8169	6.06944	4.62356	5.1086	4.39281
AT1G22590	AT1G22590	AT1G22590.1	protein_coding	AGAMOUS-like 87	AGL87	data	2043	0.38354	18.9793	18.6199	17.5114	18.7621	21.0194	20.9947
AT1G22610	AT1G22610	AT1G22610.1	protein_coding	C2 calcium/lipid-binding plant phosphoribosyltransferase family protein	NA	data	2045	0.618406	16.7664	18.963	16.2198	17.1334	14.5501	14.3041
AT1G22620	AT1G22620	AT1G22620.1	protein_coding	Phosphoinositide phosphatase family protein	ATSAC1	data	2046	0.255516	7.75277	7.81373	7.26139	9.30809	8.42554	9.06365
AT1G22630	AT1G22630	AT1G22630.1	protein_coding		NA	data	2047	0.000330993	67.2159	66.5021	64.8188	76.1843	103.971	94.3931
AT1G22640	AT1G22640	AT1G22640.1	protein_coding	myb domain protein 3	ATMYB3, MYB3	data	2048	2.41e-27	24.9912	25.8174	24.3972	49.7198	53.6668	52.6757
AT1G22650	AT1G22650	AT1G22650.1	protein_coding	Plant neutral invertase family protein	A/N-InvD	data	2049	0.0152412	8.09455	8.64479	7.08497	5.6895	5.88712	5.11188
AT1G22660	AT1G22660	AT1G22660.1	protein_coding	Polynucleotide adenylyltransferase family protein	NA	data	2050	0.287019	17.4974	12.5033	12.8391	11.1041	12.0416	11.6115
AT1G22690	AT1G22690	AT1G22690.1	protein_coding	Gibberellin-regulated family protein	NA	data	2053	0.935783	121.199	122.074	127.192	115.801	145.671	123.47
AT1G22700	AT1G22700	AT1G22700.1	protein_coding	Tetratricopeptide repeat (TPR)-like superfamily protein	NA	data	2054	0.700929	72.9024	74.9991	75.4893	73.0123	82.9277	79.3677
AT1G22710	AT1G22710	AT1G22710.1	protein_coding	sucrose-proton symporter 2	ATSUC2, SUC2, SUT1	data	2055	0.00988273	56.2625	61.6876	64.1813	73.9038	69.0959	85.275
AT1G22730	AT1G22730	AT1G22730.1	protein_coding	MA3 domain-containing protein	NA	data	2057	1	9.41124	8.81643	8.91546	8.46283	11.4346	7.57746
AT1G22740	AT1G22740	AT1G22740.1	protein_coding	RAB GTPase homolog G3B	ATRABG3B, RAB7, RAB75, RABG3B	data	2058	0.456278	17.3782	16.5747	18.4405	17.8641	19.9465	19.7354
AT1G22750	AT1G22750	AT1G22750.1	protein_coding		NA	data	2059	1	43.3715	40.5231	42.3697	41.4524	43.1504	38.3853
AT1G22770	AT1G22770	AT1G22770.1	protein_coding	gigantea protein (GI)	FB, GI	data	2061	0.0342656	39.8253	36.2135	34.7155	47.0874	42.4975	40.6711
AT1G22780	AT1G22780	AT1G22780.1	protein_coding	Ribosomal protein S13/S18 family	PFL, PFL1, RPS18A	data	2062	0.490815	290.864	268.025	262.89	249.21	240.296	251.103
AT1G22790	AT1G22790	AT1G22790.1	protein_coding		NA	data	2063	0.593252	23.2738	22.245	25.034	24.9101	25.993	24.7696
AT1G22800	AT1G22800	AT1G22800.1	protein_coding	S-adenosyl-L-methionine-dependent methyltransferases superfamily protein	NA	data	2064	1	17.4787	17.3211	15.0774	16.5604	14.3112	16.9486
AT1G22810	AT1G22810	AT1G22810.1	protein_coding	Integrase-type DNA-binding superfamily protein	NA	data	2065	1	0	0.0373132	0	0	0.0831302	0.0522625
AT1G22830	AT1G22830	AT1G22830.1	protein_coding	Tetratricopeptide repeat (TPR)-like superfamily protein	NA	data	2066	1	4.62426	4.11808	1.99138	2.86508	3.98858	4.71588
AT1G22840	AT1G22840	AT1G22840.1	protein_coding	CYTOCHROME C-1	ATCYTC-A, CYTC-1	data	2067	0.000619258	347.821	297.042	287.823	244.906	236.079	229.382
AT1G22850	AT1G22850	AT1G22850.1	protein_coding	SNARE associated Golgi protein family	NA	data	2068	1	80.1745	86.1525	85.811	79.9641	81.4169	84.1389
AT1G22860	AT1G22860	AT1G22860.1	protein_coding	Vacuolar sorting protein 39	NA	data	2069	0.626964	7.09863	6.88285	6.05333	8.14283	7.35026	6.85239
AT1G22870	AT1G22870	AT1G22870.1	protein_coding	Protein kinase family protein with ARM repeat domain	NA	data	2070	0.358768	0.546108	0.298257	0.484388	1.28633	0.28946	0.838587
AT1G22880	AT1G22880	AT1G22880.1	protein_coding	cellulase 5	ATCEL5, ATGH9B4, CEL5	data	2071	0.37285	1.29158	0.521183	0.968424	0.699484	0.495278	0.46697
AT1G22882	AT1G22882	NA	NA	NA	NA	data	NA	2.71e-42	27.5223	28.552	25.2646	9.557	8.25441	7.59001
AT1G22885	AT1G22885	NA	NA	NA	NA	data	NA	0.00448127	15.1461	15.716	16.2525	18.5784	23.1628	20.224
AT1G22890	AT1G22890	AT1G22890.1	protein_coding		NA	data	2072	0.000105177	28.5302	30.0315	35.4516	38.4836	54.9568	50.789
AT1G22900	AT1G22900	AT1G22900.1	protein_coding	Disease resistance-responsive (dirigent-like protein) family protein	NA	data	2073	0.23405	2.2277	1.93917	1.44147	3.27641	2.52841	1.97963
AT1G22910	AT1G22910	AT1G22910.1	protein_coding	RNA-binding (RRM/RBD/RNP motifs) family protein	NA	data	2074	1	36.8625	33.4173	38.8168	35.3163	41.3215	35.7146
AT1G22920	AT1G22920	AT1G22920.1	protein_coding	COP9 signalosome 5A	AJH1, CSN5A	data	2075	1	23.2734	22.47	25.0323	26.2253	23.7813	22.9506
AT1G22930	AT1G22930	AT1G22930.1	protein_coding	T-complex protein 11	NA	data	2076	0.0592604	36.3901	39.1765	39.4209	42.7413	47.0735	44.3015
AT1G22940	AT1G22940	AT1G22940.1	protein_coding	thiamin biosynthesis protein, putative	TH-1, TH1, THIE	data	2077	0.117763	9.78773	9.72806	8.45939	11.7693	9.83047	12.8175
AT1G22950	AT1G22950	AT1G22950.1	protein_coding	2-oxoglutarate (2OG) and Fe(II)-dependent oxygenase superfamily protein	NA	data	2078	0.294555	17.2826	19.84	18.4956	17.1511	15.9376	14.0043
AT1G22960	AT1G22960	AT1G22960.1	protein_coding	Pentatricopeptide repeat (PPR) superfamily protein	NA	data	2079	0.891306	0.547312	0.33672	0.119886	0.351332	0.207065	0.103394
AT1G22970	AT1G22970	AT1G22970.1	protein_coding		NA	data	2080	1	19.6733	19.2627	17.7556	18.8648	18.7961	17.4782
AT1G22980	AT1G22980	AT1G22980.1	protein_coding		NA	data	2081	0.0061621	1.68865	2.39588	2.12462	1.10912	0.952131	1.09588
AT1G22985	AT1G22985	NA	NA	cytokinin response factor 7	CRF7	data	NA	2.33e-05	6.39757	6.61672	6.2323	9.31565	13.0597	10.4776
AT1G22990	AT1G22990	AT1G22990.1	protein_coding	Heavy metal transport/detoxification superfamily protein	HIPP22	data	2082	1	5.42196	3.66672	4.97905	4.86641	5.19715	3.1368
AT1G23000	AT1G23000	AT1G23000.1	protein_coding	Heavy metal transport/detoxification superfamily protein	NA	data	2083	0.730352	6.25444	5.68276	3.61757	5.31865	5.55907	6.99581
AT1G23010	AT1G23010	AT1G23010.1	protein_coding	Cupredoxin superfamily protein	LPR1	data	2084	0.103656	2.23105	2.65528	2.17751	1.51355	1.32189	1.82535
AT1G23020	AT1G23020	AT1G23020.1	protein_coding	ferric reduction oxidase 3	ATFRO3, FRO3	data	2085	1	23.9949	24.8112	23.2473	27.8799	22.1289	17.4763
AT1G23030	AT1G23030	AT1G23030.1	protein_coding	ARM repeat superfamily protein	NA	data	2086	2.66e-73	58.9205	62.9139	55.1456	15.9146	15.105	16.7969
AT1G23040	AT1G23040	AT1G23040.1	protein_coding	hydroxyproline-rich glycoprotein family protein	NA	data	2087	0.0246325	30.7671	30.3908	36.8854	25.3064	26.7983	23.4455
AT1G23050	AT1G23050	AT1G23050.1	protein_coding	hydroxyproline-rich glycoprotein family protein	NA	data	2088	0.151801	4.11077	4.82612	4.78814	6.27221	5.52534	5.54977
AT1G23052	AT1G23052	NA	NA	NA	NA	data	NA	0.120261	36.3921	33.265	35.0792	34.0468	46.3779	43.7644
AT1G23060	AT1G23060	AT1G23060.1	protein_coding		MDP40	data	2089	0.132137	2.13793	2.24232	1.75874	1.46257	0.618584	1.622
AT1G23080	AT1G23080	AT1G23080.1	protein_coding	Auxin efflux carrier family protein	ATPIN7, PIN7	data	2091	0.0802701	51.5816	53.5732	57.2044	43.784	42.7647	47.4196
AT1G23090	AT1G23090	AT1G23090.1	protein_coding	sulfate transporter 91	AST91, SULTR3;3	data	2092	0.19707	12.1385	10.8968	11.4188	9.25092	9.14068	9.63648
AT1G23100	AT1G23100	AT1G23100.1	protein_coding	GroES-like family protein	NA	data	2093	1.6e-06	48.4335	44.6265	38.2176	30.7759	28.7553	28.4887
AT1G23120	AT1G23120	AT1G23120.1	protein_coding	Polyketide cyclase/dehydrase and lipid transport superfamily protein	NA	data	2095	0.000120594	11.9956	10.9034	12.4092	17.2762	20.6558	15.1682
AT1G23130	AT1G23130	AT1G23130.1	protein_coding	Polyketide cyclase/dehydrase and lipid transport superfamily protein	NA	data	2096	1	502.159	536.079	504.417	531.61	509.025	503.68
AT1G23140	AT1G23140	AT1G23140.1	protein_coding	Calcium-dependent lipid-binding (CaLB domain) family protein	NA	data	2097	0.947019	1.8312	2.35441	3.51873	1.27732	2.48905	2.40342
AT1G23149	AT1G23149	NA	NA	conserved peptide upstream open reading frame 29	CPuORF29	data	NA	1.54e-06	7.97457	8.47789	7.94478	4.1386	4.93077	3.74607
AT1G23150	AT1G23150	AT1G23150.1	protein_coding		NA	data	2098	1.54e-06	7.97457	8.47789	7.94478	4.1386	4.93077	3.74607
AT1G23170	AT1G23170	AT1G23170.1	protein_coding	Protein of unknown function DUF2359, transmembrane	NA	data	2100	0.0420919	4.28983	6.25846	4.66723	7.22262	6.59194	7.2998
AT1G23180	AT1G23180	AT1G23180.1	protein_coding	ARM repeat superfamily protein	NA	data	2101	0.0132046	20.1348	20.7209	20.7893	14.7066	16.5662	15.8694
AT1G23190	AT1G23190	AT1G23190.1	protein_coding	Phosphoglucomutase/phosphomannomutase family protein	PGM3	data	2102	0.0780529	38.8326	38.8684	37.8397	33.5442	29.1683	33.2155
AT1G23200	AT1G23200	NA	NA	NA	NA	data	NA	1	0.544891	0.485128	1.15385	1.0552	0.538647	1.04772
AT1G23205	AT1G23205	NA	NA	NA	NA	data	NA	2.56e-09	28.4427	25.434	29.8094	16.9518	14.2152	17.0905
AT1G23220	AT1G23220	NA	NA	NA	NA	data	NA	1	20.8817	21.4298	21.7076	22.3367	20.7781	21.4494
AT1G23230	AT1G23230	AT1G23230.1	protein_coding		NA	data	2103	0.236141	2.37986	2.95505	1.62742	3.33817	2.65554	3.61293
AT1G23260	AT1G23260	AT1G23260.1	protein_coding	MMS ZWEI homologue 1	MMZ1, UEV1A	data	2106	0.612672	34.0989	31.8309	36.5075	34.2433	39.3729	36.1676
AT1G23280	AT1G23280	AT1G23280.1	protein_coding	MAK16 protein-related	NA	data	2108	0.937803	40.5073	37.5412	35.0474	33.9566	35.7796	34.5996
AT1G23290	AT1G23290	AT1G23290.1	protein_coding	Ribosomal protein L18e/L15 superfamily protein	RPL27A, RPL27AB	data	2109	1	547.702	496.036	454.789	487.967	473.397	449.091
AT1G23310	AT1G23310	AT1G23310.1	protein_coding	glutamate:glyoxylate aminotransferase	AOAT1, GGAT1, GGT1	data	2111	0.118293	721.793	789.094	846.518	866.077	910.487	905.859
AT1G23330	AT1G23330	AT1G23330.1	protein_coding	alpha/beta-Hydrolases superfamily protein	NA	data	2113	1	9.42446	10.4812	9.99842	9.00612	8.4219	10.2558
AT1G23340	AT1G23340	AT1G23340.1	protein_coding	Protein of Unknown Function (DUF239)	NA	data	2114	1	4.96599	3.93092	2.89878	3.03625	4.34498	4.34063
AT1G23350	AT1G23350	AT1G23350.1	protein_coding	Plant invertase/pectin methylesterase inhibitor superfamily protein	NA	data	2115	1	0.546207	0.59879	0.545504	0.644499	0.498046	0.523065
AT1G23360	AT1G23360	AT1G23360.1	protein_coding	S-adenosyl-L-methionine-dependent methyltransferases superfamily protein	MENG	data	2116	1	15.9823	13.7677	12.6851	13.4254	16.4709	13.7807
AT1G23380	AT1G23380	AT1G23380.1	protein_coding	KNOTTED1-like homeobox gene 6	KNAT6, KNAT6L, KNAT6S	data	2117	0.612251	4.56219	4.82253	4.59933	5.1476	4.68734	6.176
AT1G23390	AT1G23390	AT1G23390.1	protein_coding	Kelch repeat-containing F-box family protein	NA	data	2118	3.28e-19	57.8112	66.5677	80.251	144.121	169.901	184.044
AT1G23400	AT1G23400	AT1G23400.1	protein_coding	RNA-binding CRS1 / YhbY (CRM) domain-containing protein	ATCAF2, CAF2	data	2119	0.491721	44.171	41.4225	52.0349	46.9406	51.3391	52.5142
AT1G23410	AT1G23410	AT1G23410.1	protein_coding	Ribosomal protein S27a / Ubiquitin family protein	NA	data	2120	0.247153	19.3707	16.4954	14.4477	14.493	14.5575	12.4723
AT1G23440	AT1G23440	AT1G23440.1	protein_coding	Peptidase C15, pyroglutamyl peptidase I-like	NA	data	2122	0.0180907	36.4444	34.4416	35.2823	41.6599	42.7841	41.4366
AT1G23460	AT1G23460	AT1G23460.1	protein_coding	Pectin lyase-like superfamily protein	NA	data	2124	1	4.573	5.52509	5.5726	6.14623	5.678	4.9638
AT1G23470	AT1G23470	AT1G23470.1	pseudogene		NA	data	2125	1	0.83593	1.02036	0.665949	1.05526	0.755533	0.363919
AT1G23480	AT1G23480	AT1G23480.1	protein_coding	cellulose synthase-like A3	ATCSLA03, ATCSLA3, CSLA03, CSLA03, CSLA3	data	2126	1.26e-13	27.978	30.449	28.5156	15.043	16.5016	15.9683
AT1G23490	AT1G23490	AT1G23490.1	protein_coding	ADP-ribosylation factor 1	ARF1, ATARF, ATARF1, ATARFA1A	data	2127	1	257.579	270.016	263.724	249.572	258.369	239.175
AT1G23530	AT1G23530	AT1G23530.1	protein_coding		NA	data	2131	0.135636	3.97311	4.11636	3.45246	3.62799	1.31782	2.34626
AT1G23550	AT1G23550	AT1G23550.1	protein_coding	similar to RCD one 2	SRO2	data	2133	0.00368124	4.47629	3.43287	3.3946	2.57093	1.98718	1.82293
AT1G23560	AT1G23560	AT1G23560.1	protein_coding	Domain of unknown function (DUF220)	NA	data	2134	0.573046	3.67609	2.72483	3.08949	2.91886	2.7794	1.7176
AT1G23650	AT1G23650	AT1G23650.1	protein_coding		NA	data	2141	1	0	0	0	0.0588645	0	0
AT1G23710	AT1G23710	AT1G23710.1	protein_coding	Protein of unknown function (DUF1645)	NA	data	2147	0.845514	18.6248	20.7009	20.5659	18.0281	18.8554	17.4847
AT1G23720	AT1G23720	AT1G23720.1	protein_coding	Proline-rich extensin-like family protein	NA	data	2148	7.11e-09	147.457	158.529	138.079	106.526	95.7418	91.6244
AT1G23730	AT1G23730	AT1G23730.1	protein_coding	beta carbonic anhydrase 3	ATBCA3, BCA3	data	2149	0.000706759	8.30423	6.73692	6.18353	4.20368	4.14408	4.43861
AT1G23740	AT1G23740	AT1G23740.1	protein_coding	Oxidoreductase, zinc-binding dehydrogenase family protein	AOR	data	2150	1	55.5081	61.4324	70.5202	60.3873	61.2218	73.2362
AT1G23750	AT1G23750	AT1G23750.1	protein_coding	Nucleic acid-binding, OB-fold-like protein	NA	data	2151	0.0190882	23.0946	21.8837	21.872	19.2391	15.2488	17.4475
AT1G23760	AT1G23760	AT1G23760.1	protein_coding	BURP domain-containing protein	JP630, PG3	data	2152	0.0674148	1.63625	0.742978	1.26764	2.8141	1.90916	1.6193
AT1G23780	AT1G23780	AT1G23780.1	protein_coding	F-box family protein	NA	data	2154	0.280646	18.0512	20.0372	22.1822	24.2449	22.0042	21.9718
AT1G23790	AT1G23790	AT1G23790.1	protein_coding	Plant protein of unknown function (DUF936)	NA	data	2155	0.116996	1.6344	1.75564	1.75334	0.927315	1.28211	0.986097
AT1G23800	AT1G23800	AT1G23800.1	protein_coding	aldehyde dehydrogenase 2B7	ALDH2B, ALDH2B7	data	2156	0.00186846	11.3792	10.6654	10.9173	8.71546	5.08687	6.73261
AT1G23820	AT1G23820	AT1G23820.1	protein_coding	spermidine synthase 1	SPDS1	data	2158	3.61e-16	114.604	107.218	104.21	66.5451	59.1904	64.0871
AT1G23830	AT1G23830	AT1G23830.1	protein_coding		NA	data	2159	0.849964	3.12403	3.59012	3.14678	2.86169	2.61006	2.97691
AT1G23840	AT1G23840	AT1G23840.1	protein_coding		NA	data	2160	1	0.740097	1.79629	1.14842	0.696598	1.41065	1.67429
AT1G23850	AT1G23850	AT1G23850.1	protein_coding		NA	data	2161	1	3.2223	4.19025	4.42579	4.62668	3.31768	3.29406
AT1G23860	AT1G23860	AT1G23860.1	protein_coding	RS-containing zinc finger protein 21	At-RSZ21, RSZ21, RSZP21, SRZ-21, SRZ21	data	2162	0.598385	54.5854	49.134	49.4648	53.8221	54.9356	53.252
AT1G23870	AT1G23870	AT1G23870.1	protein_coding	trehalose-phosphatase/synthase 9	ATTPS9, TPS9, TPS9	data	2163	3.78e-07	16.5237	15.4295	17.8616	26.492	28.812	22.799
AT1G23880	AT1G23880	AT1G23880.1	protein_coding	NHL domain-containing protein	NA	data	2164	0.219873	5.90244	6.35043	6.09323	7.7738	8.51596	6.18084
AT1G23890	AT1G23890	AT1G23890.1	protein_coding	NHL domain-containing protein	NA	data	2165	1	4.56256	4.59896	6.18809	5.20928	4.2306	6.02067
AT1G23900	AT1G23900	AT1G23900.1	protein_coding	gamma-adaptin 1	GAMMA-ADAPTIN 1, Gamma-ADR	data	2166	0.149683	20.0477	17.5689	15.7849	19.7824	20.7164	21.2606
AT1G23940	AT1G23940	AT1G23940.1	protein_coding	ARM repeat superfamily protein	NA	data	2170	0.441023	0.493902	0.526382	0.42059	0.877251	0.370945	1.09919
AT1G23950	AT1G23950	AT1G23950.1	protein_coding	Protein of unknown function (DUF626)	NA	data	2171	1	36.746	36.9929	37.9491	34.9485	35.999	36.0021
AT1G23960	AT1G23960	AT1G23960.1	protein_coding	Protein of unknown function (DUF626)	NA	data	2172	1	60.2218	60.5963	52.6882	51.2541	58.5726	54.4912
AT1G23965	AT1G23965	NA	NA	NA	NA	data	NA	1	0.446913	0.298731	0.485157	0.527337	0.415088	0.523625
AT1G23970	AT1G23970	AT1G23970.1	protein_coding	Protein of unknown function (DUF626)	NA	data	2173	0.0171009	19.7361	19.9927	18.0575	16.1302	15.0125	13.6722
AT1G23980	AT1G23980	AT1G23980.1	protein_coding	RING/U-box superfamily protein	NA	data	2174	0.00408063	3.42582	4.56836	4.00356	2.92332	1.94479	1.76946
AT1G24010	AT1G24010	AT1G24010.1	protein_coding	Polyketide cyclase/dehydrase and lipid transport superfamily protein	NA	data	2177	1	0.248838	0.149685	0.0601116	0.234723	0.124498	0
AT1G24020	AT1G24020	AT1G24020.1	protein_coding	MLP-like protein 423	MLP423	data	2178	1	203.4	193.051	194.641	185.172	189.997	179.695
AT1G24030	AT1G24030	AT1G24030.1	protein_coding	Protein kinase superfamily protein	NA	data	2179	1	2.32993	3.25549	2.23735	1.86579	3.03083	2.60711
AT1G24040	AT1G24040	AT1G24040.1	protein_coding	Acyl-CoA N-acyltransferases (NAT) superfamily protein	NA	data	2180	0.44265	12.116	10.2985	9.6218	11.2326	12.2469	12.4539
AT1G24050	AT1G24050	AT1G24050.1	protein_coding	RNA-processing, Lsm domain	NA	data	2181	0.908216	54.7165	51.4996	48.8059	52.7635	53.9567	53.1208
AT1G24070	AT1G24070	AT1G24070.1	protein_coding	cellulose synthase-like A10	ATCSLA10, CSLA10, CSLA10	data	2183	2.78e-06	1.58754	1.55813	2.09255	5.09413	3.19038	4.49803
AT1G24090	AT1G24090	AT1G24090.1	protein_coding	RNase H family protein	NA	data	2184	1	3.72704	3.44295	4.92062	4.7511	3.19852	3.56037
AT1G24095	AT1G24095	NA	NA	NA	NA	data	NA	0.112947	12.4925	10.8191	9.82386	9.90061	8.15243	7.73438
AT1G24100	AT1G24100	AT1G24100.1	protein_coding	UDP-glucosyl transferase 74B1	UGT74B1	data	2185	0.114898	66.1926	61.093	64.7522	80.8356	65.8695	72.1486
AT1G24120	AT1G24120	AT1G24120.1	protein_coding	ARG1-like 1	ARL1	data	2187	0.776385	17.6636	17.7982	17.4992	18.5454	18.4272	18.8268
AT1G24130	AT1G24130	AT1G24130.1	protein_coding	Transducin/WD40 repeat-like superfamily protein	NA	data	2188	1	0.595402	0.636558	0.666618	0.879228	0.205542	0.680122
AT1G24140	AT1G24140	AT1G24140.1	protein_coding	Matrixin family protein	NA	data	2189	0.0163255	0.892804	1.3854	2.06698	0	0.370614	0.783149
AT1G24145	AT1G24145	NA	NA	NA	NA	data	NA	1	0.937101	0.96804	1.08419	0.575689	0.741229	1.77672
AT1G24147	AT1G24147	NA	NA	NA	NA	data	NA	1	1.37856	0.962208	0.342168	0.507651	0.526251	1.08469
AT1G24148	AT1G24148	NA	NA	NA	NA	data	NA	1	9.11601	12.8773	11.5233	11.2871	9.99777	11.4494
AT1G24150	AT1G24150	AT1G24150.1	protein_coding	formin homologue 4	ATFH4, FH4	data	2190	0.936355	4.87803	5.57434	5.51535	4.85418	4.89659	4.33578
AT1G24160	AT1G24160	AT1G24160.1	protein_coding		NA	data	2191	0.0192178	26.8079	25.4301	27.7591	32.3977	31.8635	31.6732
AT1G24170	AT1G24170	AT1G24170.1	protein_coding	Nucleotide-diphospho-sugar transferases superfamily protein	GATL8, LGT9	data	2192	9.76e-42	69.7007	78.9548	69.8335	30.0234	25.8668	26.0096
AT1G24180	AT1G24180	AT1G24180.1	protein_coding	Thiamin diphosphate-binding fold (THDP-binding) superfamily protein	IAR4	data	2193	0.21721	59.0182	54.5885	51.41	50.5688	48.824	41.8916
AT1G24190	AT1G24190	AT1G24190.1	protein_coding	SIN3-like 3	ATSIN3, SIN3, SNL3	data	2194	0.939571	15.0886	16.4615	13.6815	16.9205	15.567	14.9557
AT1G24210	AT1G24210	AT1G24210.1	protein_coding	Paired amphipathic helix (PAH2) superfamily protein	NA	data	2196	0.0123744	3.08148	4.27169	3.21678	1.6336	1.949	2.45863
AT1G24240	AT1G24240	AT1G24240.1	protein_coding	Ribosomal protein L19 family protein	NA	data	2199	0.66422	13.1363	9.87902	10.9614	12.4813	11.7524	12.8943
AT1G24260	AT1G24260	AT1G24260.1	protein_coding	K-box region and MADS-box transcription factor family protein	AGL9, SEP3	data	2201	0.457491	17.0001	16.8144	16.7585	13.6487	14.5719	15.5578
AT1G24265	AT1G24265	NA	NA	NA	NA	data	NA	0.667955	11.1801	9.93903	7.45341	9.76676	7.55725	6.8973
AT1G24267	AT1G24267	NA	NA	NA	NA	data	NA	1	36.5832	34.0075	33.6861	34.8006	32.8544	30.4355
AT1G24280	AT1G24280	AT1G24280.1	protein_coding	glucose-6-phosphate dehydrogenase 3	G6PD3	data	2203	0.00283112	19.3161	20.5157	14.7122	14.0292	11.9077	12.1622
AT1G24290	AT1G24290	AT1G24290.1	protein_coding	AAA-type ATPase family protein	NA	data	2204	1	5.56603	4.00648	4.36218	4.153	4.1499	5.1298
AT1G24300	AT1G24300	AT1G24300.1	protein_coding	GYF domain-containing protein	NA	data	2205	0.0157056	11.8954	12.6927	12.2233	15.7822	14.618	15.92
AT1G24310	AT1G24310	AT1G24310.1	protein_coding		NA	data	2206	1	14.9406	14.058	13.7671	14.5685	13.7886	13.8012
AT1G24320	AT1G24320	AT1G24320.1	protein_coding	Six-hairpin glycosidases superfamily protein	NA	data	2207	0.432874	0.691932	0.89623	0.784584	1.52318	0.953402	0.887069
AT1G24330	AT1G24330	AT1G24330.1	protein_coding	ARM repeat superfamily protein	NA	data	2208	1	1.88474	2.35714	2.85221	2.22626	1.82445	3.1437
AT1G24340	AT1G24340	AT1G24340.1	protein_coding	FAD/NAD(P)-binding oxidoreductase family protein	EMB2421, EMB260	data	2209	1	18.5084	19.0761	20.1236	18.9268	19.93	17.9344
AT1G24350	AT1G24350	AT1G24350.1	protein_coding	Acid phosphatase/vanadium-dependent haloperoxidase-related protein	NA	data	2210	1	16.3412	15.7838	13.4958	15.7989	16.8162	13.2174
AT1G24360	AT1G24360	AT1G24360.1	protein_coding	NAD(P)-binding Rossmann-fold superfamily protein	NA	data	2211	1	97.46	92.1859	96.1464	102.603	94.683	94.6896
AT1G24400	AT1G24400	AT1G24400.1	protein_coding	lysine histidine transporter 2	AATL2, ATLHT2, LHT2	data	2215	0.668146	5.16698	3.73776	3.38656	4.0944	5.40113	4.76183
AT1G24405	AT1G24405	NA	NA	NA	NA	data	NA	0.707894	2.03679	1.57018	1.87912	0.872073	1.70212	1.56801
AT1G24430	AT1G24430	AT1G24430.1	protein_coding	HXXXD-type acyl-transferase family protein	NA	data	2217	0.0200759	2.63292	2.65797	2.48684	1.74686	1.53337	1.40775
AT1G24440	AT1G24440	AT1G24440.1	protein_coding	RING/U-box superfamily protein	NA	data	2218	9.55e-13	16.2141	14.6456	15.8077	27.5596	25.6527	31.859
AT1G24450	AT1G24450	AT1G24450.1	protein_coding	Ribonuclease III family protein	NFD2	data	2219	0.0151794	15.6783	15.433	14.2246	22.379	18.0492	17.0932
AT1G24460	AT1G24460	AT1G24460.1	protein_coding		TNO1	data	2220	0.609581	26.0804	22.9004	21.3195	23.2352	17.58	21.1746
AT1G24470	AT1G24470	AT1G24470.1	protein_coding	beta-ketoacyl reductase 2	ATKCR2, KCR2	data	2221	1	0.347006	0.42411	0.119083	0.291663	0.331617	0.365723
AT1G24490	AT1G24490	AT1G24490.1	protein_coding	OxaA/YidC-like membrane insertion protein	ALB4, ARTEMIS	data	2223	0.938574	19.161	17.9852	19.4206	19.4794	20.137	19.1425
AT1G24510	AT1G24510	AT1G24510.1	protein_coding	TCP-1/cpn60 chaperonin family protein	NA	data	2224	1	114.867	115.603	100.406	120.998	107.021	110.271
AT1G24530	AT1G24530	AT1G24530.1	protein_coding	Transducin/WD40 repeat-like superfamily protein	NA	data	2226	1.39e-14	15.5019	15.2349	15.1015	7.63172	7.40537	6.99082
AT1G24560	AT1G24560	AT1G24560.1	protein_coding		NA	data	2228	0.0161432	20.8323	21.2721	23.1484	27.9429	26.3089	25.4811
AT1G24575	AT1G24575	NA	NA	NA	NA	data	NA	0.19462	7.33648	6.4594	8.53923	3.29735	4.46147	7.31138
AT1G24577	AT1G24577	NA	NA	NA	NA	data	NA	0.00140183	3.76482	3.50894	3.13693	5.6785	4.85516	5.91427
AT1G24580	AT1G24580	NA	NA	NA	NA	data	NA	0.00900732	0.239903	0.518535	0.171184	0.930909	0.700842	0.936702
AT1G24600	AT1G24600	NA	NA	NA	NA	data	NA	1	0.443819	0.784647	0.969339	1.05373	0.329101	0.678177
AT1G24610	AT1G24610	AT1G24610.1	protein_coding	Rubisco methyltransferase family protein	NA	data	2230	0.574921	11.0726	11.5448	11.0403	12.382	11.8906	12.5326
AT1G24620	AT1G24620	AT1G24620.1	protein_coding	EF hand calcium-binding protein family	NA	data	2231	0.018037	1.49144	1.19738	1.63964	0.464167	0.995869	0.519805
AT1G24625	AT1G24625	AT1G24625.1	protein_coding	zinc finger protein 7	ZFP7	data	2232	0.00107931	21.1345	22.0625	21.0699	32.8884	24.7883	27.9558
AT1G24706	AT1G24706	AT1G24706.1	protein_coding	THO2	AtTHO2, EMB2793, THO2	data	2235	1	16.4581	17.2024	16.5902	19.3114	15.614	15.6399
[truncated: 18,664 more rows]
