# Supplementary material for: H3K27me3 demethylases alter HSP22 and HSP17.6C expression in response to recurring heat in Arabidopsis
Source: Nat Commun. 2021 Jun 9;12:3480. doi: 10.1038/s41467-021-23766-w (PMC8190089; doi:10.1038/s41467-021-23766-w)
Supplement: Supplementary file 13 — Supplementary Data 11 [file 41467_2021_23766_MOESM13_ESM.xlsx]

## Sheet: Sheet1
Supplementary Data 11. Common downstream genes between RNA-seq experiments.
28 common genes in "A" and "B"	2359 common genes in "A" and "B"	43 common genes in "A" and "B"	46 common genes in "A", "B", and "C".
AT1G16030	AT1G21910	AT5G57560	AT1G28330
AT1G75860	AT4G27280	AT1G07050	AT5G12020
AT2G32120	AT3G19680	AT3G04210	AT1G53540
AT1G04570	AT3G55980	AT1G64105	AT4G27670
AT1G62760	AT1G57990	AT1G02340	AT4G17090
AT3G08810	AT4G11280	AT1G67620	AT1G13930
AT4G38940	AT3G50060	AT5G57570	AT3G26170
AT5G28500	AT2G23130	AT1G04550	AT5G26000
AT4G18370	AT5G46020	AT5G38510	AT1G70890
AT1G29920	AT4G13340	AT5G37440	AT5G06980
AT2G30070	AT2G18050	AT5G63850	AT4G25200
AT1G22590	AT4G31800	ATMG00980	AT2G34430
AT1G06550	AT5G37770	AT2G07675	AT1G12010
AT1G60989	AT3G54810	AT3G60640	AT2G33410
AT2G01520	AT2G42530	AT1G13080	AT4G10250
AT3G01440	AT4G30440	AT3G21460	AT3G25770
AT3G49580	AT2G33830	AT1G23820	AT5G05600
AT4G04830	AT1G33970	AT2G23520	AT5G57800
AT5G47990	AT2G27080	AT1G21220	AT5G57660
AT1G72520	AT1G48330	AT5G06580	AT4G23600
AT3G25780	AT3G23730	AT4G20480	AT1G47400
AT3G16910	AT1G23030	AT3G26220	AT1G45145
AT3G49120	AT2G41100	AT4G23570	AT5G18020
AT4G37660	AT2G29500	AT4G34555	AT5G47610
AT2G15490	AT1G70420	AT2G47200	AT3G63520
AT2G19970	AT5G02540	ATMG00080	AT1G30070
AT2G28190	AT5G15970	AT2G37770	AT3G55960
AT4G34950	AT2G25900	AT3G16450	AT1G23150
	AT2G19810	AT2G43535	AT1G23149
	AT4G37770	AT1G03860	AT4G27440
	AT5G62360	AT4G19112	AT3G55630
	AT4G30650	AT2G46970	AT4G34970
	AT5G41740	AT4G19430	AT1G76680
	AT5G53750	AT5G49730	AT2G02100
	AT3G62950	AT4G08870	AT3G45140
	AT5G61600	AT2G24190	AT1G17100
	AT1G68520	AT1G75210	AT1G58280
	AT5G25450	AT4G01800	AT4G37410
	AT5G21940	AT5G46730	AT4G34990
	AT2G04240	AT4G10390	AT5G03545
	AT4G29780	AT5G48150	AT1G76930
	AT1G66160	AT1G32350	AT5G12860
	AT5G64850	AT2G33530	AT4G24972
	AT1G25440		AT3G19930
	AT3G08690		AT3G59140
	AT4G37240		AT1G66080
	AT4G18010
	AT3G56400
	AT4G16563
	AT1G67265
	AT5G25980
	AT1G76650
	AT4G16146
	AT2G14878
	AT3G63160
	AT1G56220
	AT3G23170
	AT1G03870
	AT4G03210
	AT1G72910
	AT2G41730
	AT5G56550
	AT5G44130
	AT4G11360
	AT3G09390
	AT2G23690
	AT2G22500
	AT4G37450
	AT2G01300
	AT2G15960
	AT4G24380
	AT1G52100
	AT2G33570
	AT3G17390
	AT4G30280
	AT1G76590
	AT2G17450
	AT2G43290
	AT3G06070
	AT4G26690
	AT5G57760
	ATMG00060
	AT3G53310
	AT4G32800
	AT4G28240
	AT3G26740
	ATMG00040
	AT3G09640
	AT4G29190
	AT5G52050
	AT1G26800
	AT5G59310
	AT1G07400
	AT3G46230
	AT2G38310
	AT1G72920
	AT5G20630
	AT3G02140
	AT3G45640
	AT5G64870
	AT1G06460
	AT1G35210
	AT4G02290
	AT3G15450
	AT1G69840
	AT4G17490
	AT3G50800
	AT4G01460
	AT3G07650
	AT5G03240
	AT1G08930
	AT2G39570
	AT3G58850
	AT3G22970
	AT3G22968
	AT1G20030
	AT5G64310
	AT5G59720
	AT3G25717
	AT5G51550
	AT2G16660
	AT3G46090
	AT1G72930
	AT1G74940
	AT4G36540
	AT1G22640
	AT1G72416
	AT5G05710
	AT5G18050
	AT3G49220
	AT3G53730
	AT5G50450
	AT1G72660
	AT1G18330
	AT5G57340
	AT1G76160
	AT5G64770
	AT2G28720
	ATMG01370
	AT5G42825
	AT1G17620
	AT3G50930
	AT3G57450
	AT5G21020
	AT2G32150
	AT1G71030
	AT5G05250
	AT1G01120
	AT2G25625
	AT1G71050
	AT1G02660
	AT5G01810
	AT5G66052
	AT1G47395
	AT2G21210
	AT1G70985
	AT2G07723
	AT4G10040
	AT4G22517
	AT2G43550
	AT4G12470
	AT5G65470
	AT1G78170
	AT5G54710
	AT1G80920
	AT4G35770
	AT5G17350
	AT1G66100
	AT3G05727
	AT2G41410
	AT1G12990
	AT1G31540
	AT4G37790
	AT5G54580
	AT1G80840
	AT1G10550
	AT2G15970
	AT4G02380
	AT4G30470
	AT5G12030
	AT5G54490
	AT1G29395
	AT5G18030
	AT4G21320
	AT5G10140
	AT3G49530
	AT3G24550
	AT1G13360
	AT3G61890
	AT2G27385
	AT2G07774
	AT5G41700
	AT1G25400
	AT3G27170
	AT2G47010
	AT2G44130
	AT3G20800
	AT1G70310
	AT3G46600
	AT2G03240
	AT1G66180
	AT3G13470
	ATMG00670
	AT4G16000
	AT4G05070
	AT3G57530
	AT3G59940
	AT1G30260
	AT1G20620
	AT4G36040
	AT5G18010
	AT3G15630
	AT2G22540
	AT3G28200
	AT1G19400
	AT5G13370
	AT3G04640
	AT3G56360
	AT5G43760
	AT5G18080
	AT5G27280
	AT1G72970
	AT4G17460
	AT3G46970
	AT3G62550
	AT3G18290
	AT1G19380
	AT4G02330
	AT1G72240
	AT1G23390
	AT3G28550
	AT1G22400
	AT5G63160
	AT5G65207
	AT5G18130
	AT3G58120
	AT1G48300
	AT2G24600
	AT3G20340
	AT5G67420
	AT2G41010
	AT1G28290
	AT2G01540
	AT4G13560
	AT4G03400
	AT1G79245
	AT3G14210
	AT3G44260
	AT2G43010
	AT1G18570
	AT4G29310
	AT4G00330
	AT4G30630
	AT2G46550
	AT3G21260
	AT3G22830
	AT1G69570
	AT5G57630
	AT1G55675
	AT3G12700
	AT3G61060
	AT5G15410
	AT1G76090
	AT4G34138
	AT2G03710
	AT5G58120
	AT1G14890
	AT3G28740
	AT1G54410
	AT2G32270
	AT1G74460
	AT4G23270
	AT3G50700
	AT3G62420
	AT3G62422
	AT3G47960
	AT5G52450
	AT3G11660
	AT4G16870
	AT2G40140
	AT1G22250
	AT2G34770
	AT1G54120
	AT1G15750
	AT3G11020
	AT4G37980
	AT5G22920
	AT2G40100
	AT3G11340
	AT3G61630
	AT3G05800
	AT5G19240
	AT3G46590
	AT5G46295
	AT5G06690
	AT2G39650
	AT5G16110
	AT3G07310
	AT2G39210
	AT5G08760
	AT1G21100
	AT5G66920
	AT1G55530
	AT3G11700
	AT5G05440
	AT3G54590
	AT1G10657
	AT4G13494
	AT2G28740
	AT3G18773
	AT1G72940
	AT3G23570
	ATMG01390
	AT2G07693
	AT2G01940
	AT1G05835
	AT1G70700
	AT2G42540
	AT1G27730
	AT2G05540
	AT2G30990
	ATMG00020
	AT5G37260
	AT1G19050
	AT4G03510
	AT1G24530
	AT1G77090
	AT4G00300
	AT5G45110
	AT5G48485
	AT3G52060
	AT1G13245
	AT3G62150
	AT2G35290
	AT4G16190
	AT2G39800
	AT1G18250
	AT2G43150
	AT4G19700
	AT5G13740
	AT5G67370
	AT5G26570
	AT2G03310
	AT1G06760
	AT2G16586
	AT3G52180
	AT4G21870
	AT5G19190
	AT5G52882
	AT3G13750
	AT5G02160
	AT3G62290
	AT5G19120
	AT1G17870
	AT2G03550
	AT1G72130
	AT1G03710
	AT2G44210
	AT2G01670
	AT4G05150
	AT3G60520
	AT1G17147
	AT1G14430
	AT4G00380
	AT3G55130
	AT3G11820
	AT2G38380
	AT3G15900
	ATMG01380
	AT1G75280
	AT5G44530
	AT2G46330
	AT5G59080
	AT2G39870
	AT4G25830
	AT1G69760
	AT3G50970
	AT1G32920
	AT3G07870
	AT1G17020
	AT1G32540
	AT5G13170
	AT5G54640
	AT4G12720
	AT1G58602
	AT3G08770
	AT5G21170
	AT5G23240
	AT1G66940
	AT2G01020
	AT3G06760
	AT5G48570
	AT1G06475
	AT5G03520
	AT5G16380
	AT3G57550
	AT1G01230
	AT5G17300
	AT1G14280
	AT1G21120
	AT1G50740
	AT2G25355
	AT1G63090
	AT1G78460
	AT3G25600
	AT4G25910
	AT2G14247
	AT3G45980
	AT3G18535
	AT1G51175
	AT1G01940
	AT4G37300
	AT2G07779
	AT5G05690
	AT3G56200
	AT1G21110
	AT3G47295
	AT3G61190
	AT3G44860
	AT5G13190
	AT5G54585
	AT2G45820
	AT5G01040
	AT3G24927
	AT5G40910
	AT4G38080
	AT5G47910
	AT3G57390
	AT1G03090
	AT1G19670
	AT5G07030
	AT1G21270
	AT5G23010
	AT3G20820
	AT4G25820
	AT2G06925
	AT5G66080
	AT3G15840
	AT3G47500
	AT1G07440
	AT3G29000
	AT5G66880
	AT5G44190
	AT1G28395
	AT1G15740
	AT1G14710
	AT3G61460
	AT1G21050
	AT2G35820
	AT1G69530
	AT5G53820
	AT4G14819
	AT1G56510
	AT1G69890
	AT5G57530
	AT3G26980
	AT2G40610
	AT3G54200
	AT5G47240
	AT1G80750
	AT4G21510
	AT5G65390
	AT4G24110
	AT4G36880
	AT4G33666
	AT1G73480
	AT2G34420
	AT2G40000
	AT1G05560
	AT2G42750
	AT4G07825
	AT2G15880
	AT5G39050
	AT3G13650
	AT5G12110
	ATMG00270
	AT1G17345
	AT1G29460
	AT5G50915
	AT3G62980
	AT5G41410
	AT1G60740
	AT2G35150
	AT5G48250
	AT1G45688
	AT5G66580
	AT5G57887
	AT3G47800
	AT5G54720
	AT4G24190
	AT1G76410
	AT4G27450
	AT5G60100
	ATMG00110
	AT2G46690
	AT1G56580
	AT5G64570
	AT1G08880
	AT2G26355
	AT1G76600
	AT3G54400
	AT5G10400
	AT4G36850
	AT4G03420
	AT5G13930
	AT3G29360
	AT3G29670
	AT3G46320
	AT4G25100
	AT3G62410
	AT5G58310
	AT5G15500
	AT2G18193
	AT5G54145
	AT3G12120
	AT5G55180
	AT3G22800
	AT4G04840
	AT2G43400
	AT1G65310
	AT1G06160
	AT5G64240
	AT3G22740
	AT2G02230
	AT2G30020
	AT3G26580
	ATMG00900
	AT2G07771
	AT1G10770
	AT1G78260
	AT1G65840
	AT1G17665
	AT4G38840
	AT1G15380
	AT5G60400
	AT4G10450
	AT1G61340
	AT1G14980
	AT2G14750
	AT1G70820
	AT4G17500
	AT2G33855
	AT2G43530
	AT5G22690
	AT5G59970
	AT3G57070
	AT4G37800
	AT2G36320
	AT5G42650
	AT2G18150
	AT1G16410
	AT2G32210
	AT1G78450
	AT4G16660
	AT4G38470
	AT1G04040
	AT2G10410
	AT2G18735
	AT1G52560
	AT3G61640
	AT2G46710
	AT3G19030
	AT5G08000
	AT4G02520
	AT4G02270
	AT1G12820
	AT1G33055
	AT5G47370
	AT4G02200
	AT5G01710
	AT5G01712
	AT4G00370
	AT5G63780
	AT4G27720
	AT1G61667
	AT4G26790
	AT5G24735
	AT1G04430
	AT5G66040
	AT1G54100
	AT1G04220
	AT5G50200
	AT1G70740
	AT3G62650
	AT1G16840
	AT1G33470
	AT1G55020
	AT5G01750
	AT4G39770
	AT3G62820
	AT2G22330
	AT1G17060
	AT5G04150
	AT3G01660
	AT5G37540
	AT3G04550
	AT4G04692
	AT5G27850
	AT3G44480
	AT5G12950
	AT3G27360
	AT1G49780
	AT5G18600
	AT1G75800
	AT5G38895
	AT4G13840
	AT1G22430
	AT1G78850
	AT5G49280
	AT5G66400
	AT1G25450
	AT3G16720
	AT4G33960
	AT5G16370
	AT1G77450
	AT3G10260
	AT2G39770
	AT5G54960
	AT5G43860
	AT2G30766
	AT5G05270
	AT4G28270
	AT4G36010
	AT1G77870
	AT3G23480
	AT4G19120
	AT4G23890
	AT2G18600
	AT4G11460
	AT3G44990
	AT5G20270
	AT1G77510
	AT3G09940
	AT3G15020
	AT3G49790
	AT3G01070
	AT3G11100
	AT2G32920
	AT5G65630
	AT2G24945
	AT5G23230
	AT4G01250
	AT4G22513
	AT3G19380
	AT4G38020
	AT1G76180
	AT5G58070
	AT5G22880
	AT2G30860
	AT2G30010
	AT1G29450
	AT4G38850
	AT4G16260
	AT5G59870
	AT2G23840
	AT5G20110
	AT1G17200
	AT1G18020
	AT2G37760
	AT1G80440
	AT1G29050
	AT1G58180
	AT4G01026
	AT1G11530
	AT5G59520
	AT5G64430
	AT1G11050
	AT4G25620
	AT5G45040
	AT1G03820
	AT3G45300
	AT1G52190
	AT2G31083
	AT5G42050
	AT5G52420
	AT3G47620
	AT3G27240
	AT2G36895
	AT5G64110
	AT4G12730
	AT3G52950
	AT1G70220
	AT2G41990
	AT2G37330
	AT1G66760
	AT2G30040
	AT2G27860
	AT2G47910
	AT5G24210
	AT4G03190
	AT3G57190
	AT1G25098
	AT4G26520
	AT1G53190
	AT1G07000
	AT3G16690
	AT5G37990
	AT5G58860
	AT5G62670
	AT3G46530
	AT3G48530
	AT1G69040
	AT4G10380
	AT2G15042
	AT2G05520
	AT2G02120
	AT2G07682
	AT4G36670
	AT1G56250
	AT5G17820
	AT2G14170
	AT1G12910
	AT1G67110
	AT1G68300
	AT4G00970
	AT4G25130
	AT3G14620
	AT4G22010
	AT3G51240
	AT5G16540
	AT5G59690
	AT2G33580
	AT5G43180
	AT5G62350
	AT1G78020
	AT2G36530
	AT1G23870
	AT1G11840
	AT3G07460
	AT4G23290
	AT1G19960
	AT3G14940
	AT2G15050
	AT4G12480
	AT1G05805
	AT2G43520
	AT4G19410
	AT3G14200
	AT5G47600
	AT2G04865
	AT1G65190
	AT1G49620
	AT4G16520
	AT4G17840
	AT4G19530
	AT3G13450
	AT2G36400
	AT3G10020
	AT2G33590
	AT3G63000
	AT4G16370
	AT5G19480
	AT1G20140
	AT5G39785
	AT5G47830
	AT1G80780
	AT2G01505
	AT4G26200
	AT1G19330
	AT1G64640
	AT3G62600
	AT1G76730
	AT2G22430
	AT2G22470
	AT2G06950
	AT3G54000
	AT3G16120
	AT2G17040
	AT1G76040
	AT5G13180
	AT2G31150
	AT2G24850
	AT3G13277
	AT3G50630
	AT3G57030
	AT2G39250
	AT1G25175
	AT2G13790
	AT2G27820
	AT5G36925
	AT5G49910
	AT4G39675
	AT5G57655
	AT3G23990
	AT1G20070
	AT3G15356
	AT5G67190
	AT5G35735
	AT1G71130
	AT4G31560
	AT3G15353
	AT4G36410
	AT5G08380
	AT5G26220
	AT4G15660
	AT1G78200
	AT5G42020
	AT1G17290
	AT2G22990
	AT3G12050
	AT5G26340
	AT5G51200
	AT4G22710
	AT2G29310
	AT5G58430
	AT5G63810
	AT1G59860
	AT1G78890
	AT4G17390
	AT2G39310
	AT5G23130
	AT1G50290
	AT5G50900
	AT1G52000
	AT5G11330
	AT2G22122
	AT5G12310
	AT3G47480
	AT5G39730
	AT5G11160
	AT4G30690
	AT4G30170
	AT3G23550
	AT4G08390
	AT1G47380
	AT1G68880
	AT4G15760
	AT4G14560
	AT1G25275
	AT1G64230
	AT3G18410
	AT5G24660
	AT5G09530
	AT5G66490
	AT1G29500
	AT2G07783
	AT5G28540
	AT5G53300
	AT3G21760
	AT1G21460
	AT2G20670
	AT2G41650
	AT4G22505
	AT3G03190
	AT4G32150
	AT4G24160
	ATMG00280
	AT4G38810
	AT5G25120
	AT1G62770
	AT5G05500
	AT3G21720
	AT3G15650
	AT3G46030
	AT5G49080
	AT5G06640
	AT5G66690
	AT1G34760
	AT3G25230
	AT3G09270
	AT5G54630
	AT2G40970
	AT3G14990
	AT3G02700
	AT3G11410
	AT1G04480
	AT3G02020
	AT5G50790
	AT1G67810
	AT4G13530
	AT1G72140
	AT4G00680
	AT4G39795
	AT3G14130
	AT3G23880
	AT2G01450
	AT1G29510
	AT1G35420
	AT2G30100
	AT5G26740
	AT1G58270
	AT1G56600
	AT3G06483
	AT4G27230
	AT3G53920
	AT5G59320
	AT5G24570
	AT3G49620
	AT5G43330
	AT1G04240
	AT4G34260
	AT4G30310
	AT5G17450
	AT2G40880
	AT1G36622
	AT5G17650
	AT5G06630
	AT1G10682
	AT5G23360
	AT1G71880
	AT1G65960
	AT2G05510
	AT3G45930
	AT1G19450
	AT1G52870
	AT5G64860
	AT4G27740
	AT1G65390
	AT4G24280
	AT1G78830
	AT3G11670
	AT4G37925
	AT3G51550
	AT3G32980
	AT3G09440
	AT3G59220
	AT3G28210
	AT3G08580
	AT5G23420
	AT5G60670
	AT4G01700
	AT5G26280
	AT1G55920
	AT1G53870
	AT5G66090
	AT5G18170
	AT1G07430
	AT1G50590
	AT3G48720
	AT3G24770
	AT2G29440
	AT5G47450
	AT1G78340
	AT1G16390
	AT2G40020
	AT4G31510
	AT1G19660
	AT5G43440
	AT4G18670
	AT3G28070
	AT3G47640
	AT3G23810
	AT1G10370
	AT5G14260
	AT2G20820
	AT1G72030
	AT3G10860
	AT5G13730
	AT4G27640
	AT5G01740
	AT5G20960
	AT4G24120
	AT4G38680
	AT1G55210
	AT4G27800
	AT5G63590
	AT3G04930
	AT5G23190
	AT3G51500
	AT5G41400
	AT1G07670
	AT1G68620
	AT1G01970
	AT1G53903
	AT3G04730
	AT1G67060
	AT4G23450
	AT5G61790
	AT4G04745
	AT3G49720
	AT2G47800
	AT2G03390
	AT1G15930
	AT4G37180
	AT5G55990
	AT3G21420
	AT1G21310
	AT5G61270
	AT1G14200
	AT1G27330
	AT4G26230
	AT4G29520
	AT4G28390
	AT4G12400
	AT2G22970
	AT2G17540
	AT2G36790
	AT1G14330
	AT1G27100
	AT4G00355
	AT1G67148
	AT3G23410
	AT1G36060
	AT5G12150
	AT1G22985
	AT3G22961
	AT4G11010
	AT4G16140
	AT1G68530
	AT1G51140
	AT1G48710
	AT1G73340
	AT4G23670
	AT4G14060
	AT1G20010
	AT3G13520
	AT4G28740
	AT1G52720
	AT1G30475
	AT2G19310
	AT2G47890
	AT5G65360
	AT1G25230
	AT3G02555
	AT1G21920
	AT3G55770
	AT1G65860
	AT1G63800
	AT1G15960
	AT2G38390
	AT5G54040
	AT2G20870
	AT3G49780
	AT1G73540
	AT2G03980
	AT1G59870
	AT2G36390
	AT1G07200
	AT1G66500
	AT1G76900
	AT1G79110
	AT4G25340
	AT3G17600
	AT1G02610
	AT5G53160
	AT4G22490
	AT5G38940
	AT5G18650
	AT5G63790
	AT3G26085
	ATMG00050
	AT2G30930
	AT2G16367
	AT5G09890
	AT2G31085
	AT3G62400
	AT3G03270
	AT3G60140
	AT4G25900
	AT2G41420
	AT1G79550
	AT5G53450
	AT2G23100
	AT3G50440
	AT1G62560
	AT5G14110
	AT4G36430
	AT3G20390
	AT3G26520
	AT3G03990
	AT1G21760
	AT4G18630
	AT3G56010
	ATMG01180
	AT5G13710
	AT5G16980
	AT1G06570
	AT1G19835
	AT4G34580
	AT5G26770
	AT1G47580
	AT1G69160
	AT3G62680
	AT1G77210
	AT2G45960
	AT5G41750
	AT5G47550
	AT5G56980
	AT1G75540
	AT4G27000
	AT3G20670
	AT3G10090
	AT2G39400
	AT3G08860
	AT1G16730
	AT5G63470
	AT3G07130
	AT2G31880
	AT1G15260
	AT3G24100
	AT2G41800
	AT5G49448
	AT5G49450
	AT5G15230
	AT1G77940
	AT2G16630
	AT2G17290
	AT4G34560
	AT1G53450
	AT1G28150
	AT3G25910
	AT1G15405
	AT2G39110
	AT4G04040
	AT3G22960
	AT2G01422
	AT5G62280
	AT1G79510
	AT1G03400
	AT2G39390
	AT4G37680
	AT2G29670
	AT4G24690
	AT5G59130
	AT3G08030
	AT1G20440
	AT3G14870
	AT1G46554
	AT4G11600
	AT1G56240
	AT5G03120
	AT1G12030
	AT5G26030
	AT5G56600
	AT2G22170
	AT2G36900
	AT5G57220
	AT1G36730
	AT1G36732
	AT3G45960
	AT4G18030
	AT5G44380
	AT1G14120
	AT2G40270
	AT1G65230
	AT2G34300
	AT5G17220
	AT1G76955
	AT4G19200
	AT2G38000
	AT3G59300
	AT5G12420
	AT3G58790
	AT5G64740
	AT4G15630
	AT1G22890
	AT3G47675
	AT5G19250
	AT3G23000
	AT5G03720
	AT5G01240
	AT4G39235
	AT4G26488
	AT3G59350
	AT5G66675
	AT5G56860
	AT5G43060
	AT5G10210
	AT1G12040
	AT1G45163
	AT5G54110
	AT4G19880
	AT1G15390
	AT2G43375
	AT2G39980
	AT5G66070
	AT5G48490
	AT5G38000
	AT3G08010
	AT1G30500
	AT1G06000
	AT3G15780
	AT3G62220
	AT1G67150
	AT4G21850
	AT3G22275
	AT2G40520
	AT3G06890
	AT5G23410
	AT5G15450
	AT3G56140
	AT5G64250
	AT5G42300
	AT3G54880
	AT1G21780
	AT1G11850
	AT5G66985
	AT5G28237
	AT5G26622
	AT4G22890
	AT1G16320
	AT2G39710
	AT2G30970
	AT3G19430
	AT3G61490
	AT2G25060
	AT4G37550
	AT1G65845
	AT5G24800
	AT1G16850
	AT1G19180
	AT1G65970
	AT1G58420
	AT1G09470
	AT4G35110
	AT3G02690
	AT5G01260
	AT1G07985
	AT1G44770
	AT1G28600
	AT3G48450
	AT3G51660
	AT2G21260
	AT5G60850
	AT4G31500
	AT4G23885
	AT5G18240
	AT2G39850
	AT4G16990
	AT2G45970
	AT3G54920
	AT2G20830
	AT1G52905
	AT3G48460
	AT3G05630
	AT4G21410
	AT5G40170
	AT5G44560
	AT4G24230
	AT1G35340
	AT4G26130
	AT4G31700
	AT2G41110
	AT3G53420
	AT1G72230
	AT3G27060
	AT5G23350
	AT3G55070
	AT5G15960
	AT2G06850
	AT3G26300
	AT1G32170
	AT3G28220
	AT4G24990
	AT1G60710
	AT2G03340
	AT2G29630
	AT5G50800
	AT5G43400
	AT1G30910
	AT4G27410
	AT5G61170
	AT2G29540
	AT5G62000
	AT3G02880
	AT5G51440
	AT3G10405
	AT3G07110
	AT2G21530
	AT1G22380
	AT5G23920
	AT1G27210
	AT5G02490
	AT1G12240
	AT1G29700
	AT4G39940
	AT1G10170
	AT2G20920
	AT3G46440
	AT1G22630
	AT4G25650
	AT3G59880
	AT2G29550
	AT2G28410
	AT1G13520
	AT5G36120
	AT2G35930
	AT1G68010
	AT1G53890
	AT3G14650
	AT1G61050
	AT4G26160
	AT4G08230
	AT5G22530
	AT5G17550
	AT3G49670
	AT4G36830
	AT3G22210
	AT1G61740
	AT1G49860
	AT5G07580
	AT2G03750
	AT1G62480
	AT3G06690
	AT4G30430
	AT2G18160
	AT2G18162
	AT2G40690
	AT1G57790
	AT3G22142
	AT1G52140
	AT1G08550
	AT1G80240
	AT3G51030
	AT5G63620
	AT5G55710
	AT5G15530
	AT5G24780
	AT1G55170
	AT5G40590
	AT3G51920
	AT2G36835
	AT5G13650
	AT5G17310
	AT5G11930
	AT5G23020
	AT5G50260
	AT3G53470
	AT5G16910
	AT3G17740
	AT5G55140
	AT5G50160
	AT4G01430
	AT5G02810
	AT3G25190
	AT1G13448
	AT1G73380
	AT3G15010
	AT3G14760
	AT2G43680
	AT5G19540
	AT4G29070
	AT4G19390
	AT1G73500
	AT2G07737
	AT4G08555
	AT3G03150
	AT1G14685
	AT2G28840
	AT2G25735
	AT4G15670
	AT2G01400
	AT1G14440
	AT1G21410
	AT1G55510
	AT5G22830
	AT3G23450
	AT5G03260
	AT5G46330
	AT3G56880
	AT4G20930
	AT2G31360
	AT1G22840
	AT1G09200
	AT3G13882
	AT2G44460
	AT2G23120
	AT4G24350
	AT5G05410
	AT4G28060
	AT1G17460
	AT1G49980
	AT5G38480
	AT3G54390
	AT4G21445
	AT1G13370
	AT2G28080
	AT5G34790
	AT1G08650
	AT4G23250
	AT1G74090
	AT4G28085
	AT1G60140
	AT1G23730
	AT5G08790
	AT2G45740
	AT3G21870
	AT2G42610
	AT4G16770
	AT5G12340
	AT4G22592
	AT4G22590
	AT3G23150
	AT3G53740
	AT5G48300
	AT4G08290
	AT3G60690
	AT5G52640
	AT3G25905
	AT4G17740
	AT3G06080
	AT4G16330
	AT4G20150
	AT5G42800
	AT5G57930
	AT4G18270
	AT5G39740
	AT3G02150
	AT1G78050
	AT4G14750
	AT5G02090
	AT1G72180
	AT3G04760
	AT4G35860
	AT2G29290
	AT3G10710
	AT3G10940
	AT4G14040
	AT4G02880
	AT5G18860
	AT5G44680
	AT4G02480
	AT3G56860
	AT4G12970
	AT5G45360
	AT1G15350
	AT5G03890
	AT4G39840
	AT3G03850
	AT5G24690
	AT5G38120
	AT1G49450
	AT2G12400
	AT4G15450
	AT1G30820
	AT1G49240
	AT3G15110
	AT2G26150
	AT4G17870
	AT1G17170
	AT5G54060
	AT2G21140
	AT5G38520
	AT2G05920
	AT1G74880
	AT4G37370
	AT4G31320
	AT1G74840
	AT3G20860
	AT2G44310
	AT1G75810
	AT3G02380
	AT2G06050
	AT5G54500
	AT5G15320
	AT2G17780
	AT3G21150
	AT3G22230
	AT3G53230
	AT2G17720
	AT1G70990
	AT2G31380
	AT3G59280
	AT1G17745
	AT4G28400
	AT1G76460
	AT3G04860
	AT1G11260
	AT3G11810
	AT2G29340
	AT2G15830
	AT1G29270
	AT3G27884
	AT2G32040
	AT1G17860
	AT5G60920
	AT1G80650
	AT3G28500
	AT4G32208
	AT5G60910
	AT2G26660
	AT3G23760
	AT5G38980
	AT1G07150
	AT5G04960
	AT5G25630
	AT2G16600
	AT1G29670
	AT4G15690
	AT1G57860
	AT2G40960
	AT1G10960
	AT4G34700
	AT3G25900
	AT5G40382
	AT1G24577
	AT5G59920
	AT3G19970
	AT1G48540
	AT4G23060
	AT4G39955
	AT2G18915
	AT2G48130
	AT2G27200
	AT5G43780
	AT1G77760
	AT1G34245
	AT5G13880
	AT4G20260
	AT1G01430
	AT4G30390
	AT4G28790
	AT5G40460
	AT4G40090
	AT4G08920
	AT1G72450
	AT4G22753
	AT4G20440
	AT2G02860
	AT4G15920
	AT1G64370
	AT2G29090
	AT1G70760
	AT3G52300
	AT5G07080
	AT1G21980
	AT2G26560
	AT5G02940
	AT5G25440
	AT1G61890
	AT1G31350
	AT5G43850
	AT3G47730
	AT2G44730
	AT5G05370
	AT4G13395
	AT5G58240
	AT1G28010
	AT5G20885
	ATCG00810
	AT5G62740
	AT4G36648
	AT1G23800
	AT5G66510
	AT1G02910
	AT5G46490
	AT3G10250
	AT2G04135
	AT5G01100
	AT3G02240
	AT3G22120
	AT1G30280
	AT4G33950
	AT1G32520
	AT2G23780
	AT2G25110
	AT1G10480
	AT2G02060
	AT3G15460
	AT3G50770
	AT4G12600
	AT1G17970
	AT1G22360
	AT5G63690
	AT2G39220
	AT1G75240
	AT2G28605
	AT3G62030
	AT1G78180
	AT1G62570
	AT5G60530
	AT4G22485
	AT2G46220
	AT5G16150
	AT5G11070
	AT4G33625
	AT1G78120
	AT5G10830
	AT3G09760
	AT1G76400
	AT5G44600
	AT2G44860
	AT4G14365
	AT5G07340
	AT3G05590
	AT3G16310
	AT5G13220
	AT3G01280
	AT1G12920
	AT3G53830
	AT1G10640
	AT3G24480
	AT2G44410
	AT5G15948
	AT1G77400
	AT3G11230
	AT2G03730
	AT4G15160
	AT2G41250
	AT4G24960
	AT1G64380
	AT2G30210
	AT1G74070
	AT2G15620
	AT3G03050
	AT1G55152
	AT4G33720
	AT1G14030
	AT5G28770
	AT2G37940
	AT1G28480
	AT3G56710
	AT4G25170
	AT3G13677
	AT1G67660
	AT1G51360
	AT5G65140
	AT5G52320
	AT4G07410
	AT2G28550
	AT4G31115
	AT1G05060
	AT1G49840
	AT2G43590
	AT2G45470
	AT2G28130
	AT1G12710
	AT3G05810
	AT1G70850
	AT1G07110
	AT3G19710
	AT1G29930
	AT5G37690
	AT5G64380
	AT5G44572
	AT5G64620
	AT4G08300
	AT3G04710
	AT2G39510
	AT5G53550
	AT4G37560
	AT1G15230
	AT1G52200
	AT4G18730
	AT3G16500
	AT5G52900
	AT5G03430
	AT4G34220
	AT1G04640
	AT5G45350
	AT1G62740
	AT4G09020
	AT3G07670
	AT2G16740
	AT5G58140
	AT2G03020
	AT3G23920
	AT3G06330
	AT5G50760
	AT4G01850
	AT4G37310
	AT3G11420
	AT4G11290
	ATCG00740
	AT1G29420
	AT3G52940
	AT1G02900
	AT5G53880
	AT4G26370
	AT5G56850
	AT2G48120
	AT4G02980
	AT1G23550
	AT3G12520
	AT3G05932
	AT1G52050
	AT1G78895
	AT3G48420
	AT5G18040
	AT4G18360
	AT1G71695
	AT4G33670
	AT2G19730
	AT2G15680
	AT4G11570
	AT4G17340
	AT3G16240
	AT1G51760
	AT1G51800
	AT2G14890
	AT1G07720
	AT5G18140
	AT1G12680
	AT1G74300
	AT3G48310
	AT1G04980
	AT1G33120
	AT5G13580
	AT1G59124
	AT1G48970
	AT4G16442
	AT5G62090
	AT1G19530
	AT1G22885
	AT1G31935
	AT2G26010
	AT1G26380
	AT4G18070
	AT5G57360
	AT5G05230
	AT1G46480
	AT5G28300
	AT4G17245
	AT1G16880
	AT4G15680
	AT2G28500
	AT4G34750
	AT1G34350
	AT1G09690
	AT4G25470
	AT1G13090
	AT3G50560
	AT5G14730
	AT4G22070
	AT5G64810
	AT4G29110
	AT3G06320
	AT1G52880
	AT4G22880
	AT4G31985
	AT3G05010
	AT1G13260
	AT2G36430
	AT5G24140
	AT1G58170
	AT4G28040
	AT5G52570
	AT4G27260
	AT1G54010
	AT3G22410
	AT5G18850
	AT1G09750
	AT5G23870
	AT1G69850
	AT1G04630
	AT1G67840
	AT4G31840
	AT3G21700
	AT2G33180
	AT3G24070
	AT5G23050
	AT1G76240
	AT4G23940
	AT4G31910
	AT4G24660
	AT5G07690
	AT4G28110
	AT4G26670
	AT3G12760
	AT1G18270
	AT3G16950
	AT3G50270
	AT4G15540
	AT3G55750
	AT5G19760
	AT4G39030
	AT3G23250
	AT3G50400
	AT2G35690
	AT4G33440
	AT5G06870
	AT1G79920
	AT5G44550
	AT5G39830
	AT2G23170
	AT4G01480
	AT5G12900
	AT1G07890
	AT4G32480
	AT5G39210
	AT2G23590
	AT3G07390
	AT1G56330
	AT1G09140
	AT1G18400
	AT1G04620
	AT5G10160
	AT5G46470
	AT1G80110
	AT1G12110
	AT3G63310
	AT2G21180
	AT3G52390
	AT3G13550
	AT5G14680
	AT3G24760
	AT2G18490
	AT1G18265
	AT1G74310
	AT5G09470
	AT3G56630
	AT1G06650
	AT1G02205
	AT4G00080
	AT2G28940
	AT3G22231
	AT1G27130
	AT2G47770
	AT3G61100
	AT3G07960
	AT5G03610
	AT4G16830
	AT4G10030
	AT4G14540
	AT2G36090
	AT5G02960
	AT2G20720
	AT5G41370
	AT3G61160
	AT4G13195
	AT2G04460
	AT2G02310
	AT5G08710
	AT1G73010
	AT3G51840
	AT1G62420
	AT2G47690
	AT5G46900
	AT5G08640
	AT2G43330
	AT3G44450
	AT2G34690
	AT3G61130
	AT1G13970
	AT2G22880
	AT1G61930
	AT5G52100
	AT1G65510
	AT3G18960
	AT1G68238
	AT1G70880
	AT5G19230
	AT3G22540
	AT5G08260
	AT2G33380
	AT3G28100
	AT5G64940
	AT3G51110
	AT5G41360
	AT1G12500
	AT4G27870
	AT4G36105
	AT4G25400
	AT1G24580
	AT3G56980
	AT3G59400
	AT3G09922
	AT1G15920
	AT5G15250
	AT5G50110
	AT3G50685
	AT2G24050
	AT2G25510
	AT5G63450
	AT5G17920
	AT5G62440
	AT3G15115
	AT3G60850
	AT1G68500
	AT4G17250
	AT2G02950
	AT3G28930
	AT5G40850
	AT3G62740
	AT2G30695
	AT4G05180
	AT5G04470
	AT4G34160
	AT5G18065
	AT2G31945
	AT3G48280
	AT2G21060
	AT1G26250
	AT1G22710
	AT4G02100
	AT3G04380
	AT2G21280
	AT1G67980
	AT5G47740
	AT2G25250
	AT5G39670
	AT5G44820
	AT5G10480
	AT1G76020
	AT1G22570
	AT1G02750
	AT3G19130
	AT4G03320
	AT2G18196
	AT5G56750
	AT3G10420
	AT5G11670
	AT5G24165
	AT3G18010
	AT1G72280
	AT1G12244
	AT2G05710
	AT1G14010
	AT4G35830
	AT5G48620
	AT4G18460
	AT3G03250
	AT1G27020
	AT4G24390
	AT2G20370
	AT2G27690
	AT1G80850
	AT5G15190
	AT1G73990
	AT4G30060
	AT2G23010
	AT1G11280
	AT1G05680
	AT3G11480
	AT5G04170
	AT3G23290
	AT4G14130
	AT5G04530
	AT4G18340
	AT5G07440
	AT5G25140
	AT4G05530
	AT5G42440
	AT1G55960
	AT4G24020
	AT3G20260
	AT5G15160
	AT5G49620
	AT4G02920
	AT1G62950
	AT3G62630
	AT5G13200
	AT3G15070
	AT3G07480
	AT1G23180
	AT5G15650
	AT1G54580
	AT3G52400
	AT5G41520
	AT1G01620
	AT2G41560
	AT3G61790
	AT1G52070
	AT4G37530
	AT2G40205
	AT5G04770
	AT1G18970
	AT1G12845
	AT2G31865
	AT2G17840
	AT2G43460
	AT5G21105
	AT5G18840
	AT4G16500
	AT3G03110
	AT2G47485
	AT3G59250
	AT1G61570
	ATCG00350
	AT2G37750
	AT5G44340
	AT3G26840
	AT5G40010
	AT2G47610
	AT5G57030
	AT1G58140
	AT4G35783
	AT1G05070
	AT3G25110
	AT3G12830
	AT3G20810
	AT5G39380
	AT1G17780
	AT5G17520
	AT4G33660
	AT5G61650
	AT4G36050
	AT4G34810
	AT2G32060
	AT3G44320
	AT1G27950
	AT2G43660
	AT3G06240
	AT5G08350
	AT3G06390
	AT2G35380
	AT4G09180
	AT5G01020
	AT1G64900
	AT5G20160
	AT1G74020
	AT5G24530
	AT3G18560
	AT5G51450
	AT1G21750
	AT5G55450
	AT1G54740
	AT3G01420
[truncated: 361 more rows]
