# Supplementary material for: H3K27me3 demethylases alter HSP22 and HSP17.6C expression in response to recurring heat in Arabidopsis
Source: Nat Commun. 2021 Jun 9;12:3480. doi: 10.1038/s41467-021-23766-w (PMC8190089; doi:10.1038/s41467-021-23766-w)
Supplement: Supplementary file 14 — Supplementary Data 12 [file 41467_2021_23766_MOESM14_ESM.xlsx]

## Sheet: Sheet1
Supplementary Data 12. Go terms for the 46 genes differentially expressed between the three RNA-seq datasets.
GO term	Ontology	Description	Number in input list	Number in BG/Ref	p-value	FDR
GO:0009628	P	response to abiotic stimulus	17	2022	5.3e-09	1.2e-06
GO:0050896	P	response to stimulus	28	6250	8e-09	1.2e-06
GO:0006950	P	response to stress	20	3506	1e-07	9.6e-06
GO:0042221	P	response to chemical	16	2853	4.2e-06	0.0003
GO:0009408	P	response to heat	5	199	1.8e-05	0.001
GO:0009266	P	response to temperature stimulus	7	559	2.8e-05	0.0014
GO:0010035	P	response to inorganic substance	8	926	9.7e-05	0.004
GO:0055114	P	oxidation-reduction process	10	1566	0.00014	0.0046
GO:1901700	P	response to oxygen-containing compound	10	1557	0.00014	0.0046
GO:0046686	P	response to cadmium ion	5	343	0.00022	0.0062
GO:0044710	P	single-organism metabolic process	16	3970	0.00025	0.0062
GO:0010033	P	response to organic substance	11	2023	0.00026	0.0062
GO:0001101	P	response to acid chemical	8	1181	0.0005	0.011
GO:0044281	P	small molecule metabolic process	9	1597	0.0008	0.016
GO:0043436	P	oxoacid metabolic process	7	973	0.00082	0.016
GO:0010038	P	response to metal ion	5	481	0.001	0.018
GO:0006082	P	organic acid metabolic process	7	1099	0.0017	0.028
GO:0019752	P	carboxylic acid metabolic process	6	864	0.0024	0.038
GO:0009607	P	response to biotic stimulus	7	1253	0.0034	0.052
GO:0009725	P	response to hormone	8	1631	0.0038	0.055
GO:0009719	P	response to endogenous stimulus	8	1732	0.0055	0.072
GO:0044711	P	single-organism biosynthetic process	8	1735	0.0056	0.072
GO:0033993	P	response to lipid	5	772	0.0075	0.093
GO:0044699	P	single-organism process	23	9448	0.01	0.12
GO:0043207	P	response to external biotic stimulus	6	1212	0.012	0.13
GO:0051707	P	response to other organism	6	1210	0.012	0.13
GO:0051704	P	multi-organism process	7	1631	0.014	0.15
GO:0044763	P	single-organism cellular process	17	6591	0.02	0.21
GO:0009058	P	biosynthetic process	16	6255	0.027	0.27
GO:0070887	P	cellular response to chemical stimulus	5	1176	0.038	0.34
GO:0006952	P	defense response	6	1566	0.037	0.34
GO:0009605	P	response to external stimulus	6	1582	0.038	0.34
