# Supplementary material for: H3K27me3 demethylases alter HSP22 and HSP17.6C expression in response to recurring heat in Arabidopsis
Source: Nat Commun. 2021 Jun 9;12:3480. doi: 10.1038/s41467-021-23766-w (PMC8190089; doi:10.1038/s41467-021-23766-w)
Supplement: Supplementary file 15 — Supplementary Data 13 [file 41467_2021_23766_MOESM15_ESM.xlsx]

## Sheet: Sheet1
Supplementary Data 13. jmj mutants used in this study.
Mutant name	Stock name	Gene expression	Reference	Note
jmj30-2	GK-454C10	Not detected	Gan et al., 2014
jmj32-1	SALK_003313	Not detected	Gan et al., 2014
elf6-3	SALK_074694	Not detected	Yu et al., 2008, Noh et al., 2004
ref6-1	SALK_001018	30 % trancated REF6 detected	Yu et al., 2008, Noh et al., 2004, Yan et al., 2018	weak allele
jmj13-G	GABI-Kat line, 113B06	Not detected	Yan et al., 2018
