# Supplementary material for: H3K27me3 demethylases alter HSP22 and HSP17.6C expression in response to recurring heat in Arabidopsis
Source: Nat Commun. 2021 Jun 9;12:3480. doi: 10.1038/s41467-021-23766-w (PMC8190089; doi:10.1038/s41467-021-23766-w)
Supplement: Supplementary file 16 — Supplementary Data 14 [file 41467_2021_23766_MOESM16_ESM.xlsx]

## Sheet: Sheet1
Supplementary Data 14. Primers used in this study.
Primer name	Sequence (5'→ 3')
	Primers used for genotyping
JMJ30-FW	CAAACTCTGCTGCAATCGATTTC
JMJ30-RV	GAAAATGTCACAAGCTCTTGCTTC
JMJ32-FW	GACTGAGAAAACCTGAACTCAGC
JMJ32-RV	GTCGTGTAAAGGACTGAAGGTTG
ELF6-FW	GTCAATGCGGTAATCATTCTAGG
ELF6-RV	ATATCGAAAATCGAAAAGGAAGC
REF6-FW	TCATATACAAGGCGTTCGGTC
REF6-RV	CAGTTGCAACTCTGGAGAAGG
HSFA2-FW	AAGGTTCCGAACCAAGAAAAC
HSFA2-RV	TCCTTCCACGTTACTTCAAGC
GK-LB-8409 (JMJ30)	ATATTGACCATCATACTCATTGC
SALK-LBa1 (JMJ32, ELF6, REF6, HSFA2)	TGGTTCACGTAGTGGGCCATCG
HSP17.6C-FW (F1)	CAAAACAGAGCAAACGCAAA
HSP17.6C-RV (R1)	CTGGCACCTTGGGCACGGT
HSP17.6C-RV (R2)	GATTTACCGGGACTGAGGAAG
SALK-LBa1.3 (HSP17.6C)	ATTTTGCCGATTTCGGAACA
HSP22-FW	TTGGCCTTGACTGATTCCAT
HSP22-RV	AGGAGCTTTGTTGCTTGGAA
3-1a (HSP22)	GGTTCCCGTCCGATTTCGACT
	Primers used for cloning
gHSP21-FW	CACCTTTTGCCTTGGTGGGGGTTTCTCG
gHSP21-RV	TCTGAATCTGGACATCGATGACTTTGCG
gHSP22-FW	CACCccttcaactttataatccaaatc
gHSP22-RV	AGAGTTCTTTGGATTCAGAAGAGCTG
gHSP17.6C-FW	CACCCGATTATATACACATACAC
gHSP17.6C-RV	TACCAGAGATATCAATGGACTTAACC
	Primers used for qRT-PCR
HSP21-FW	CAGGGCTCAAGACCAGAGAG
HSP21-RV	TCCCTTTTTGTTGTCCTTGC
HSP17.6C-FW	CAAAACAGAGCAAACGCAAA
HSP17.6C-RV	AACGCATCGAAAACATCCAG
HSP22-FW	GACTCGAGAGGGACACAAGC
HSP22-RV	TGCCCTTCTGCTGTTTCTTT
HSP18.2-FW	TCCAAGCATTTTTGGAGGAC
HSP18.2-RV	TTTGTAAACGCTGCCACATC
HSFA2-FW	ATCAGCAAGGATCTGGGATG
HSFA2-RV	CCTCAGCTACAAGCACACCA
JMJ30-FW	GAATCACTTGGACTACCTCAATGC
JMJ30-RV	CATTGGAGACGATTTATTGGTCC
JMJ32-FW	GTTTCATTGTACTGTCAAGGCTGG
JMJ32-RV	CATACTTGATGTCAAACTGCATGTC
ELF6-FW	GGTACGCTGTCCCTTGTGAT
ELF6-RV	GCCTAGTTGGGTGAGAGCAG
REF6-FW	AACCAGGTCAACAGCCAAAC
REF6-RV	TTCTTGCAAAAAGCGACCTT
UBC-FW	CTGCGACTCAGGGAATCTTCTAA
UBC-RV	TTGTGCCATTGAATTGAACCC
	Primers used for ChIP-qPCR
HSP17.6C-a-FW	CCCAAACAGAGAATGGAGGA
HSP17.6C-a-RV	GCCTCTATGCAACCATGTGA
HSP17.6C-I-FW	TCATTTTGGGCCTGTACCTT
HSP17.6C-I-RV	GTGGCCAGACctagacaagc
HSP17.6C-II-FW	aaaaagctggtgcgttatgg
HSP17.6C-II-RV	ttgagtcccccaaatgaatc
HSP22-a-FW	GACTCGAGAGGGACACAAGC
HSP22-a-RV	TGCCCTTCTGCTGTTTCTTT
HSP22-I-FW	GTAAGGCGACTCGGTGATGT
HSP22-I-RV	TGTGAAAAGGCTGAAGCAGA
HSP22-II-FW	GCCATAGGGCAATAGAGGTC
HSP22-II-RV	GGGAAAGGAATGGGAGAGAG
HSP22-III-FW	ttggaatcaattttggcaga
HSP22-III-RV	ttgtcaatttccttggttttca
HSFA2-a-FW	ATCAGCAAGGATCTGGGATG
HSFA2-a-RV	CCTCAGCTACAAGCACACCA
HSP18.2-a-FW	TCCAAGCATTTTTGGAGGAC
HSP18.2-a-RV	TTTGTAAACGCTGCCACATC
TA3-FW	CTGCGTGGAAGTCTGTCAAA
TA3-RV	CTATGCCACAGGGCAGTTTT
