# Supplementary material for: H3K27me3 demethylases alter HSP22 and HSP17.6C expression in response to recurring heat in Arabidopsis
Source: Nat Commun. 2021 Jun 9;12:3480. doi: 10.1038/s41467-021-23766-w (PMC8190089; doi:10.1038/s41467-021-23766-w)
Supplement: Supplementary file 18 — Source Data [file 41467_2021_23766_MOESM18_ESM.xlsx]

## Sheet: Fig. 1
Fig. 1e
	Control								HS								ACC HS
	WT	jmj30	jmj32	ref6	elf6	jmjd	ref6 elf6	jmjq	WT	jmj30	jmj32	ref6	elf6	jmjd	ref6 elf6	jmjq	WT	jmj30	jmj32	ref6	elf6	jmjd	ref6 elf6	jmjq
Green	195	181	194	200	195	199	198	195	0	0	0	0	0	0	0	0	0	0	0	0	0	0	0	0
Right green	0	0	0	0	0	0	0	0	32	30	35	31	25	28	29	11	267	142	150	156	143	116	150	153
While	0	0	0	0	0	0	0	0	165	167	162	169	151	160	159	188	22	9	9	10	16	23	16	202
Fig. 1f
Control								HS								ACC HS
WT	jmj30	jmj32	ref6	elf6	jmjd	ref6 elf6	jmjq	WT	jmj30	jmj32	ref6	elf6	jmjd	ref6 elf6	jmjq	WT	jmj30	jmj32	ref6	elf6	jmjd	ref6 elf6	jmjq
36.6766	48.3829	31.9317	38.1352	27.0604	32.7844	28.1351	40.0182	13.8582	14.1027	17.031	13.0073	11.8574	9.28834	9.76836	4.77847	21.5819	17.1166	20.991	20.162	19.0239	17.2274	19.5509	7.52596
37.701	35.4331	38.9839	32.5607	41.4207	37.8589	35.9039	30.7159	11.3701	12.8776	14.2667	12.5443	13.0535	12.8405	15.1348	6.43938	19.5047	23.4702	13.1861	22.4482	25.6391	18.6977	15.2059	12.5318
33.0014	29.8521	41.1195	41.1833	39.9997	34.2687	41.1152	36.4635	12.9812	19.6653	11.1965	17.668	13.568	10.3477	9.44446	8.29517	15.8406	17.5234	17.5531	17.5986	17.7733	19.015	17.4862	8.26788
40.7209	39.1475	33.7752	32.0183	34.5732	38.1832	47.4392	41.1531	12.5135	10.7607	12.0101	14.8356	15.4019	15.4605	14.532	8.73153	22.0639	22.6993	27.0141	21.7387	21.7127	14.2849	22.7781	7.91915
31.6455	36.0862	29.2987	40.6616	38.2043	41.155	45.1678	30.8816	14.876	12.3862	16.1747	12.3376	10.8679	7.96497	12.8978	9.91116	20.2875	19.5521	22.5631	17.4986	19.9926	18.5887	18.9079	12.7698
33.9074	32.19	36.3055	36.1418	39.2678	36.647	31.9444	42.5781	17.5045	13.1761	13.0943	12.3015	15.5748	12.6242	13.0221	10.0118	24.9973	20.5925	22.9225	21.0544	13.8742	16.3564	15.8069	13.9103

## Sheet: Fig. 2
Fig. 2b					Fig. 2f	HSP22 expression			Fig. 2g	HSP17.6C expression			Fig. 2h									Fig. 2i	HSP22 WB		Fig. 2i	HSP17.6 WB
GO terms	Value				Condition	Genotype	Value		Condition	Genotype	Value											Condition	Genotype	Value	Condition	Genotype	Value
response to toxic substance	4.82391				1	1	1		1	1	0.468136											1	1	2609.14	1	1	1716.83
response to biotic stimulus	4.88606				1	1	1		1	1	0.942785											1	1	2140.8	1	1	3558.63
single-organism metabolic process	5				1	1	1		1	1	1.06069											1	1	2188.61	1	1	1206.66
response to chemical	5.22185				1	2	9.7		1	1	1.06807											1	2	1980.15	1	2	1920.05
response to temperature stimulus	5.34679				1	2	2.7		1	2	0.812252											1	2	2315.67	1	2	2821
response to heat	6.07572				1	2	14.3		1	2	0.840896											1	2	2166.99	1	2	1001.94
oxidation-reduction process	6.76955				2	1	73138		1	2	0.82932											2	1	4857.29	2	1	13929.1
response to stress	7.24413				2	1	62216.1		1	2	0.768438											2	1	6053.45	2	1	12498.6
response to stimulus	8.19382				2	1	58150.3		2	1	23657.3											2	1	5706.9	2	1	13582.2
response to abiotic stimulus	11.7696				2	2	54287.5		2	1	14630.2											2	2	2657.1	2	2	11134.5
					2	2	55204.6		2	1	39375.2											2	2	3629.15	2	2	8041.6
					2	2	69064.4		2	1	27348.2											2	2	3568.46	2	2	5559.22
					3	1	76466.4		2	1	37318.2											Condition			Condition
Fig. 2d (Cluster 2)					3	1	109649		2	2	24919.7											1	HS		1	HS
HS	0h	4h	24h		3	1	69877.4		2	2	12736.4											2	ACC HS		2	ACC HS
WT	0.595152	1.07214	2.00907		3	1	86029.1		2	2	46341											Genotype			Genotype
jmj	0.659964	0.798616	1.7281		3	2	71222.1		2	2	29083											1	WT		1	WT
ACC HS	0h	4h	24h		3	2	59065.9		2	2	22824.8											2	jmjq		2	jmjq
WT	0.899609	1.69712	1.89333		3	2	59890.4		3	1	5042.77
jmj	0.928872	1.29141	2.00021		3	2	59476.7		3	1	5673.41
					4	1	66452.6		3	1	5077.84
					4	1	68796		3	1	4182.07
					4	1	59476.7		3	2	3367.59
					4	1	60726.5		3	2	3736.57
					4	2	50274.4		3	2	4117.35
					4	2	32939.6		3	2	2116.55
					4	2	58151.9		4	1	5211.56
					4	2	52409.4		4	1	4474.47
					5	1	43766.4		4	1	4632.26
					5	1	43464.1		4	1	3685.13
					5	1	39444.5		4	2	3029.79
					5	1	38632.8		4	2	3578.15
					5	2	29841.6		4	2	2655.93
					5	2	30468.6		4	2	2601.27
					5	2	39104.2		5	1	539.321
					5	2	30049.2		5	1	554.483
					6	1	19963		5	1	673.251
					6	1	17991.6		5	1	546.849
					6	1	19552.1		5	2	365.189
					6	1	18886.1		5	2	505.827
					6	2	15853.8		5	2	943.906
					6	2	16991.6		5	2	561.25
					6	2	24534.7		6	1	193.006
					6	2	17109.8		6	1	178.837
					7	1	6442.2		6	1	189.034
					7	1	11952.3		6	1	169.19
					7	1	8482.2		6	2	57.68
					7	2	7768		6	2	58.892
					7	2	10790.7		6	2	70.0348
					7	2	9206.1		6	2	81.5719
					8	1	1780.83		7	1	155.957
					8	1	1170.17		7	1	208.659
					8	1	1158.06		7	1	185.465
					8	2	368.58		7	1	198.776
					8	2	410.148		7	2	97.6806
					8	2	1127.57		7	2	87.4266
					9	1	171.9		7	2	89.2636
					9	1	98		7	2	106.891
					9	1	116.2		8	1	170.7
					9	2	42.2		8	1	104.4
					9	2	71.5		8	1	461.4
					9	2	135.3		8	1	223.247
					10	1	27.3		8	1	179.8
					10	1	14		8	2	97.9
					10	1	22.7		8	2	64.7
					10	2	10.5988		8	2	297.7
					10	2	13.2003		8	2	151.692
					10	2	11.4122		8	2	109.5
					11	1	1201.7		9	1	34.2968
					11	1	412.3		9	1	32.2598
					11	1	818.9		9	1	104.149
					11	2	432.283		9	1	60.0253
					11	2	781.445		9	1	32.3905
					11	2	777.393		9	2	21.1121
					12	1	5223.6		9	2	6.79355
					12	1	8584.4		9	2	98.8727
					12	1	7721.4		9	2	59.8932
					12	2	2979.5		9	2	30.6965
					12	2	5175.6		10	1	12.5969
					12	2	2521.2		10	1	6.37165
					13	1	10073.9		10	1	25.3691
					13	1	13897.1		10	1	11.7942
					13	1	8121.3		10	1	11.3924
					13	2	7754.6		10	2	7.31065
					13	2	11190.6		10	2	6.73495
					13	2	6256.2		10	2	14.1232
					14	1	5969.2		10	2	9.04738
					14	1	7871.9		10	2	8.96933
					14	1	5157.7		11	1	235.16
					14	2	5726.1		11	1	131.751
					14	2	6972.7		11	1	202.601
					14	2	4474.5		11	1	165.708
					15	1	3283.1		11	1	128.334
					15	1	1829.8		11	2	112.595
					15	1	1914.2		11	2	153.987
					15	2	2188.7		11	2	602.576
					15	2	1041.9		11	2	244.295
					15	2	2087.4		11	2	237.618
					16	1	331.6		12	1	1411
					16	1	104.7		12	1	1231.9
					16	1	290		12	1	4779.02
					16	2	898.2		12	1	5482.37
					16	2	135.8		12	1	4007.78
					16	2	836.1		12	2	855.13
					Condition				12	2	607.469
					1	Before ACC			12	2	2420.52
					2	After ACC 0 hr			12	2	348.837
					3	After ACC 0.5 hr			12	2	319.805
					4	After ACC 1 hr			13	1	4779
					5	After ACC 2 hr			13	1	1516.6
					6	After ACC 3 hr			13	1	9492
					7	After ACC 4 hr			13	1	4412.87
					8	After ACC 24 hr			13	1	6251.6
					9	After ACC 48 hr			13	2	5367.4
					10	After ACC 72 hr			13	2	1929.7
					11	After HS 0 hr			13	2	7858.3
					12	After HS 4 hr			13	2	3841.62
					13	After HS 12 hr			13	2	5113.2
					14	After HS 24 hr			14	1	3066.8
					15	After HS 48 hr			14	1	1739.2
					16	After HS 72 hr			14	1	4552.7
					Genotype				14	1	2435.5
					1	WT			14	1	4299.6
					2	jmjq			14	2	2916.5
									14	2	1331.8
									14	2	4854.1
									14	2	2443.95
									14	2	4060.7
									15	1	1234.7
									15	1	310.7
									15	1	813.2
									15	1	460.641
									15	1	1213.5
									15	2	1245.5
									15	2	193.2
									15	2	748.3
									15	2	376.759
									15	2	1507
									16	1	216.8
									16	1	33.1
									16	1	89.4
									16	1	88.647
									16	1	273.9
									16	2	651.4
									16	2	46
									16	2	246.4
									16	2	166.572
									16	2	972.1
									Condition
									1	Before ACC
									2	After ACC 0 hr
									3	After ACC 0.5 hr
									4	After ACC 1 hr
									5	After ACC 2 hr
									6	After ACC 3 hr
									7	After ACC 4 hr
									8	After ACC 24 hr
									9	After ACC 48 hr
									10	After ACC 72 hr
									11	After HS 0 hr
									12	After HS 4 hr
									13	After HS 12 hr
									14	After HS 24 hr
									15	After HS 48 hr
									16	After HS 72 hr
									Genotype
									1	WT
									2	jmjq

## Sheet: Fig. 3
Fig. 3d	HSP22 K27me3			Fig. 3d	HSP17.6C K27me3			Fig. 3e	HSP22 K4me3			Fig. 3e	HSP17.6C K4me3			Fig. 3f	HSP22 HA			Fig. 3f	HSP17.6C HA			Fig. 3k
Condition	Genotype	Value		Condition	Genotype	Value		Condition	Genotype	Value		Condition	Genotype	Value		Condition	Genotype	Value		Condition	Genotype	Value		Control		HS		ACC HS
1	1	0.00130241		1	1	0.00203642		1	1	0.00160178		1	1	0.00122798		1	1	0.0037312		1	1	0.00209891		WT	hsp22 hsp17.6c	WT	hsp22 hsp17.6c	WT	hsp22 hsp17.6c
1	1	0.00108907		1	1	0.00142812		1	1	0.00167263		1	1	0.00802582		1	1	0.00449911		1	1	0.00182721		34.6456	39.0243	10.9704	7.1	32.5518	21.8031
1	1	0.00144725		1	1	0.00184102		1	1	0.00185632		1	1	0.00991519		1	1	0.0032482		1	1	0.0011564		37.6092	25.5002	11.6931	7.5	18.1962	17.0492
1	2	0.00135759		1	2	0.0043925		1	2	0.00361192		1	2	0.00979256		1	2	0.00309436		1	2	0.00160174		39.9303	33.4228	15.549	10.6	25.5682	17.9421
1	2	0.00124414		1	2	0.000883166		1	2	0.0027224		1	2	0.0119141		1	2	0.00338614		1	2	0.0011807		35.824	29.2054	9.34766	7.8	13.2365	14.9009
1	2	0.00124791		1	2	0.00223458		1	2	0.0067071		1	2	0.0145167		1	2	0.00453041		1	2	0.00155794		28.8161	35.744	6.1629	8.4	14.7334	16.0076
2	1	0.00149749		2	1	0.00184823		2	1	0.0511891		2	1	0.306962		2	1	0.00446804		2	1	0.00375715		21.5981	37.6102	6.54857	10.2	21.582	15.3258
2	1	0.00170181		2	1	0.00182005		2	1	0.0384485		2	1	0.53028		2	1	0.00209891		2	1	0.0012394		33.4376	39.9748	6.56568	9.5	25.6416	15.7157
2	1	0.00159556		2	1	0.000474296		2	1	0.0623244		2	1	0.786684		2	1	0.00520407		2	1	0.00195835		34.7345	32.6896	15.6686	12	32.7957	14.5338
2	2	0.00197925		2	2	0.0052223		2	2	0.00387474		2	2	0.0315605		2	2	0.0066329		2	2	0.0146177		42.9413	26.8102		14.9	29.7226	15.3794
2	2	0.00265581		2	2	0.00347295		2	2	0.00579114		2	2	0.209788		2	2	0.00772557		2	2	0.0340514		32.7152	32.4607		11.9	27.7733	11.0565
2	2	0.00225839		2	2	0.00779681		2	2	0.0139968		2	2	0.113297		2	2	0.0070111		2	2	0.0183746
3	1	0.00149566		3	1	0.00156888		3	1	0.128908		3	1	0.0825153		3	1	0.00333952		3	1	0.000932801
3	1	0.00186065		3	1	0.00150962		3	1	0.170629		3	1	0.0697633		3	1	0.00313755		3	1	0.00149448
3	1	0.00134849		3	1	0.000642538		3	1	0.182864		3	1	0.1011		3	1	0.00303068		3	1	0.00320348
3	2	0.00225204		3	2	0.00667576		3	2	0.0225261		3	2	0.0300053		3	2	0.00577428		3	2	0.0149248
3	2	0.00263544		3	2	0.0106618		3	2	0.022601		3	2	0.0518066		3	2	0.00593662		3	2	0.0388446
3	2	0.00279097		3	2	0.00659599		3	2	0.0264435		3	2	0.0850328		3	2	0.0037312		3	2	0.0304768
4	1	0.000756575		4	1	0.000889339		4	1	0.0278909		4	1	0.024419		4	1	0.003999		4	1	0.00131918
4	1	0.000800432		4	1	0.00150043		4	1	0.0333241		4	1	0.043167		4	1	0.00338614		4	1	0.00150487
4	1	0.000790423		4	1	0.000766969		4	1	0.0407721		4	1	0.0443125		4	1	0.00557759		4	1	0.00152588
4	2	0.00131074		4	2	0.00431725		4	2	0.00159684		4	2	0.0410164		4	2	0.00527672		4	2	0.00146372
4	2	0.0013369		4	2	0.00511108		4	2	0.00282881		4	2	0.0477378		4	2	0.00362917		4	2	0.00150487
4	2	0.0013507		4	2	0.00239733		4	2	0.00467433		4	2	0.0598056		4	2	0.00202741		4	2	0.00138476
5	1	0.00050416		5	1	0.000545434		5	1	0.0260885		5	1	0.478387		5	1	0.00499208		5	1	0.00338614
5	1	0.000763041		5	1	0.000923719		5	1	0.0352928		5	1	1.05263		5	1	0.00172864		5	1	0.00352993
5	1	0.000698199		5	1	0.00033846		5	1	0.036877		5	1	1.14382		5	1	0.00391671		5	1	0.00126544
5	2	0.00112408		5	2	0.00252074		5	2	0.00520877		5	2	0.0389933		5	2	0.00168137		5	2	0.0006876
5	2	0.00160127		5	2	0.00213718		5	2	0.00488981		5	2	0.100368		5	2	0.00185271		5	2	0.00204151
5	2	0.00105742		5	2	0.00150405		5	2	0.00253088		5	2	0.0769229		5	2	0.0024788		5	2	0.00237782
6	1	0.000797851		6	1	0.00041903		6	1	0.0461458		6	1	0.0266192		6	1	0.00305176		6	1	0.00331645
6	1	0.000524216		6	1	0.000888989		6	1	0.0610089		6	1	0.0408906		6	1	0.00265671		6	1	0.00224956
6	1	0.000589706		6	1	0.000478189		6	1	0.0415582		6	1	0.0516122		6	1	0.00309436		6	1	0.00805364
6	2	0.00153157		6	2	0.00378366		6	2	0.0106594		6	2	0.0525063		6	2	0.0078879		6	2	0.0153444
6	2	0.00143904		6	2	0.00233558		6	2	0.0116474		6	2	0.0680019		6	2	0.00581444		6	2	0.00938034
6	2	0.00130524		6	2	0.00281662		6	2	0.0102267		6	2	0.0410841		6	2	0.00623176		6	2	0.0190226
7	1	0.000787119		7	1	0.000307951		7	1	0.0437343		7	1	0.0156152		7	1	0.0050268		7	1	0.00456192
7	1	0.000551055		7	1	0.000591		7	1	0.0527535		7	1	0.0388305		7	1	0.00391671		7	1	0.00246167
7	1	0.000574194		7	1	0.000306745		7	1	0.0140716		7	1	0.0557014		7	1	0.00065959		7	1	0.00182721
7	2	0.00123328		7	2	0.0088612		7	2	0.00924449		7	2	0.0102451		7	2	0.00931555		7	2	0.0194223
7	2	0.00123874		7	2	0.00327658		7	2	0.0101226		7	2	0.0130646		7	2	0.00352993		7	2	0.012039
7	2	0.00136119		7	2	0.00516167		7	2	0.0101226		7	2	0.0109678		7	2	0.00422702		7	2	0.0152384
8	1	0.000449647		8	1	0.00058709		8	1	0.0300896		8	1	0.00179597		8	1	0.00133759		8	1	0.00101371
8	1	0.00041824		8	1	0.000919915		8	1	0.0353736		8	1	0.00682216		8	1	0.0024788		8	1	0.00164677
8	1	0.000430235		8	1	0.000831656		8	1	0.0306777		8	1	0.00202741		8	1	0.00686681		8	1	0.000817698
8	2	0.00144198		8	2	0.00491555		8	2	0.0133792		8	2	0.00517242		8	2	0.00456192		8	2	0.00170484
8	2	0.00153623		8	2	0.00229269		8	2	0.0154545		8	2	0.00890663		8	2	0.00535038		8	2	0.00453041
8	2	0.00153088		8	2	0.00469373		8	2	0.0124058		8	2	0.0224655		8	2	0.00318135		8	2	0.00333952
Condition				Condition				Condition				Condition				Condition				Condition
1	Before ACC			1	Before ACC			1	Before ACC			1	Before ACC			1	Before ACC			1	Before ACC
2	After ACC 0 hr			2	After ACC 0 hr			2	After ACC 0 hr			2	After ACC 0 hr			2	After ACC 0 hr			2	After ACC 0 hr
3	After ACC 24 hr			3	After ACC 24 hr			3	After ACC 24 hr			3	After ACC 24 hr			3	After ACC 24 hr			3	After ACC 24 hr
4	After ACC 72 hr			4	After ACC 72 hr			4	After ACC 72 hr			4	After ACC 72 hr			4	After ACC 72 hr			4	After ACC 72 hr
5	After HS 0 hr			5	After HS 0 hr			5	After HS 0 hr			5	After HS 0 hr			5	After HS 0 hr			5	After HS 0 hr
6	After HS 24 hr			6	After HS 24 hr			6	After HS 24 hr			6	After HS 24 hr			6	After HS 24 hr			6	After HS 24 hr
7	After HS 48 hr			7	After HS 48 hr			7	After HS 48 hr			7	After HS 48 hr			7	After HS 48 hr			7	After HS 48 hr
8	After HS 72 hr			8	After HS 72 hr			8	After HS 72 hr			8	After HS 72 hr			8	After HS 72 hr			8	After HS 72 hr
Genotype				Genotype				Genotype				Genotype				Genotype				Genotype
1	WT +ACC +HS			1	WT +ACC +HS			1	WT +ACC +HS			1	WT +ACC +HS			1	WT + ACC +HS			1	WT + ACC +HS
2	jmjq +ACC +HS			2	jmjq +ACC +HS			2	jmjq +ACC +HS			2	jmjq +ACC +HS			2	JMJ30-HA + ACC +HS			2	JMJ30-HA + ACC +HS

## Sheet: Fig. 4
Fig. 4c					Fig. 4e	HSP22 expression			Fig. 4e	HSP17.6C expression			Fig. 4f	HSP22 K27me3			Fig. 4e	HSP17.6C K27me3
WT	jmjq	pER8::JMJ30 jmjq b-es before ACC	pER8::JMJ30 jmjq b-es before HS		Condition	Genotype	Value		Condition	Genotype	Value		Condition	Genotype	Value		Condition	Genotype	Value
11.6733	4.83237	28.4696	6.755		1	1	0.842355		1	1	1.47172		1	1	0.00642914		1	1	0.0112328
17.1428	6.019	28.0451	8.00794		1	1	1.2079		1	1	0.816486		1	1	0.00434586		1	1	0.0109298
21.4795	4.77967	20.9484	8.07961		1	1	1.25919		1	1	0.89969		1	1	0.00726315		1	1	0.00777648
20.5635	6.74258	20.6796	9.46815		1	1	0.780516		1	1	0.924984		1	2	0.00642914		1	2	0.0112328
21.7756	3.82634	21.6222	8.69009		1	2	0.842355		1	2	1.47172		1	2	0.00434586		1	2	0.0109298
18.9967	7.98195	20.8258	10.8395		1	2	1.2079		1	2	0.816486		1	2	0.00726315		1	2	0.00777648
21.2267	8.40351	21.1349	7.71604		1	2	1.25919		1	2	0.89969		2	1	0.0163514		2	1	0.011671
16.4511	7.65747	24.6722	9.76537		1	2	0.780516		1	2	0.924984		2	1	0.0171853		2	1	0.0146692
17.7076	6.88407	24.738	13.3306		2	1	27034.2		2	1	4729.59		2	1	0.0217749		2	1	0.01272
16.2077	10.2575	21.7815	11.328		2	1	38765.9		2	1	3486.35		2	2	0.0168515		2	2	0.0171834
20.5794	7.29564	24.3828	13.0961		2	1	29176.1		2	1	2812.23		2	2	0.00473998		2	2	0.0199838
24.2103	11.2001	24.5953	17.6768		2	1	37445.4		2	1	4568.48		2	2	0.0103468		2	2	0.0117622
					2	2	22265.2		2	2	4896.38		3	1	0.0263767		3	1	0.0243984
					2	2	38498.1		2	2	3056.15		3	1	0.0242256		3	1	0.0321727
					2	2	39035.5		2	2	3788.73		3	1	0.0349045		3	1	0.0253949
					2	2	36929.9		2	2	4696.92		3	2	0.025512		3	2	0.023926
					3	1	13423.7		3	1	1126.4		3	2	0.0203256		3	2	0.0199555
					3	1	13897.1		3	1	1302.89		3	2	0.0363078		3	2	0.02447
					3	1	17109.4		3	1	1476.02		4	1	0.00647708		4	1	0.00729218
					3	1	16757.3		3	1	1507.04		4	1	0.00704021		4	1	0.013411
					3	2	8992.46		3	2	656.886		4	1	0.0109266		4	1	0.0181026
					3	2	9374.33		3	2	647.843		4	2	0.0538037		4	2	0.0569059
					3	2	10546.7		3	2	675.354		4	2	0.0414443		4	2	0.0390258
					3	2	9374.33		3	2	754.564		4	2	0.0628179		4	2	0.0395637
					4	1	2045.87		4	1	720.822		5	1	0.00849517		5	1	0.0149126
					4	1	1818.46		4	1	857.207		5	1	0.00976735		5	1	0.010701
					4	1	1948.98		4	1	938.036		5	1	0.0111103		5	1	0.00947422
					4	1	1948.98		4	1	783.343		5	2	0.0229099		5	2	0.029958
					4	2	565.154		4	2	70.8895		5	2	0.0147076		5	2	0.0299287
					4	2	538.387		4	2	105.969		5	2	0.0262891		5	2	0.0254661
					4	2	553.523		4	2	109.706		6	1	0.00826256		6	1	0.00597357
					4	2	557.373		4	2	115.16		6	1	0.00782331		6	1	0.00769888
					5	1	87.5782		5	1	20.6418		6	1	0.00881047		6	1	0.00679583
					5	1	85.7759		5	1	26.3093		6	2	0.0142456		6	2	0.0168201
					5	1	105.602		5	1	22.1234		6	2	0.0221632		6	2	0.0171556
					5	1	90.6666		5	1	28.0028		6	2	0.0228889		6	2	0.0164036
					5	2	22.3856		5	2	15.0272		7	1	0.00590851		7	1	0.00313844
					5	2	27.5599		5	2	20.5277		7	1	0.00240462		7	1	0.0105996
					5	2	23.015		5	2	16.6737		7	1	0.00544759		7	1	0.00732007
					5	2	29.9503		5	2	21.2516		7	2	0.00995044		7	2	0.0140113
					6	1	30.9636		6	1	33.766		7	2	0.0109424		7	2	0.0146865
					6	1	25.8573		6	1	40.4341		7	2	0.0114686		7	2	0.0146822
					6	1	26.2183		6	1	37.2069		8	1	0.00475932		8	1	0.0108349
					6	1	29.9088		6	1	41.86		8	1	0.0108501		8	1	0.00666195
					6	2	48.3854		6	2	23.1269		8	1	0.00936285		8	1	0.00964406
					6	2	38.7601		6	2	35.0538		8	2	0.00938034		8	2	0.0284739
					6	2	42.7099		6	2	37.0525		8	2	0.0148062		8	2	0.0242871
					6	2	43.3061		6	2	37.0525		8	2	0.0142481		8	2	0.0143735
					7	1	779.551		7	1	33.3936		Condition				Condition
					7	1	883.141		7	1	52.0382		1	Before ACC			1	Before ACC
					7	1	812.655		7	1	61.4568		2	After ACC 0 hr			2	After ACC 0 hr
					7	1	914.285		7	1	42.5622		3	After ACC 24 hr			3	After ACC 24 hr
					7	2	832.035		7	2	76.4		4	After ACC 72 hr			4	After ACC 72 hr
					7	2	832.035		7	2	105.822		5	After HS 0 hr			5	After HS 0 hr
					7	2	861.376		7	2	68.0459		6	After HS 24 hr			6	After HS 24 hr
					7	2	1038.65		7	2	36.6061		7	After HS 48 hr			7	After HS 48 hr
					8	1	4120.2		8	1	324.821		8	After HS 72 hr			8	After HS 72 hr
					8	1	3300.57		8	1	282.773		Genotype				Genotype
					8	1	4091.74		8	1	402.683		1	pER8::JMJ30 jmjq b-es before ACC			1	pER8::JMJ30 jmjq b-es before ACC
					8	1	4385.42		8	1	459.366		2	pER8::JMJ30 jmjq b-es before HS			2	pER8::JMJ30 jmjq b-es before HS
					8	2	1614.08		8	2	114.682
					8	2	1614.08		8	2	149.241
					8	2	2014.91		8	2	171.433
					8	2	1625.31		8	2	159.953
					9	1	12131.7		9	1	1712.04
					9	1	12823.5		9	1	1939.54
					9	1	12559.6		9	1	1980.3
					9	1	12912.7		9	1	2122.43
					9	2	9624.53		9	2	764.038
					9	2	9232.46		9	2	1036.5
					9	2	6438.46		9	2	753.519
					9	2	5843.03		9	2	1232.61
					10	1	7334.59		10	1	513.956
					10	1	7385.6		10	1	628.383
					10	1	10372.7		10	1	697.234
					10	1	7646.06		10	1	711.885
					10	2	8183.49		10	2	1040.82
					10	2	7959.71		10	2	1107.81
					10	2	10145.1		10	2	1203.9
					10	2	8240.41		10	2	1146.88
					11	1	1512.27		11	1	374.157
					11	1	1544.05		11	1	277.722
					11	1	1501.82		11	1	272.007
					11	1	1554.79		11	1	301.811
					11	2	10415.9		11	2	1177.49
					11	2	12734.9		11	2	1700.21
					11	2	11398.1		11	2	1886.5
					11	2	11637.6		11	2	1912.84
					12	1	214.748		12	1	38.8947
					12	1	210.328		12	1	43.7588
					12	1	211.791		12	1	51.6788
					12	1	223.867		12	1	57.74
					12	2	349.343		12	2	57.0241
					12	2	409.722		12	2	82.9115
					12	2	430.092		12	2	94.5824
					12	2	421.24		12	2	90.7295
					Condition				Condition
					1	Before ACC			1	Before ACC
					2	After ACC 0 hr			2	After ACC 0 hr
					3	After ACC 4 hr			3	After ACC 4 hr
					4	After ACC 24 hr			4	After ACC 24 hr
					5	After ACC 48 hr			5	After ACC 48 hr
					6	After ACC 72 hr			6	After ACC 72 hr
					7	After HS 0 hr			7	After HS 0 hr
					8	After HS 4 hr			8	After HS 4 hr
					9	After HS 12 hr			9	After HS 12 hr
					10	After HS 24 hr			10	After HS 24 hr
					11	After HS 48 hr			11	After HS 48 hr
					12	After HS 72 hr			12	After HS 72 hr
					Genotype				Genotype
					1	pER8::JMJ30 jmjq b-es before ACC			1	pER8::JMJ30 jmjq b-es before ACC
					2	pER8::JMJ30 jmjq b-es before HS			2	pER8::JMJ30 jmjq b-es before HS

## Sheet: Fig. 5
Fig. 5b													Fig. 5c													Fig. 5f	HSP22 expression			Fig. 5f	HSP17.6C expression			Fig. 5h	HSP22 HA			Fig. 5h	HSP17.6C HA			Fig. 5i
Control		Tsubetsu		Sendai		Nara		Miyazaki		Naha			Control		Tsubetsu		Sendai		Nara		Miyazaki		Naha			Condition	Genotype	Value		Condition	Genotype	Value		Condition	Genotype	Value		Condition	Genotype	Value		Con		Nara
Time	Temperature	Time	Temperature	Time	Temperature	Time	Temperature	Time	Temperature	Time	Temperature		WT	jmjq	WT	jmjq	WT	jmjq	WT	jmjq	WT	jmjq	WT	jmjq		1	1	0.817902		1	1	0.5462		1	1	0.00581444		1	1	0.00229682		WT	hsp22 hsp17.6c	WT	hsp22 hsp17.6c
13:00:00	22	13:00:00	32.6	13:00:00	30.5	13:00:00	33	13:00:00	30	13:00:00	30.1		51.2376	48.0705	44.7711	26.1574	33.4613	15.5597	30.2183	12.7594	20.3	24.4	32.3008	17.2784		1	1	1.08673		1	1	1.06992		1	1	0.00672549		1	1	0.00459365		33.651	49.0226	39.3294	10.6821
	22		32.6		30.5		33		30		30.1		51.9871	42.1831	40.9755	26.5452	27.6348	23.0459	23.1678	13.4894	25	11.4	29.0352	17.0771		1	1	1.23971		1	1	1.59937		1	1	0.00506177		1	1	0.00303068		65.8806	45.7541	27.7296	13.3645
15:00:00	22	15:00:00	32.6	15:00:00	30.5	15:00:00	33	15:00:00	30	15:00:00	30.1		44.4169	36.9378	30.6576	31.8921	33.4495	23.7467	50.1755	8.27339	26.9	23.2	31.4688	28.4726		1	1	0.907519		1	1	1.06992		1	1	0.00686681		1	1	0.00453041		40.5493	32.0877	37.0793	21.5773
	22		32.6		30.5		33		30		30.1		41.4621	45.3196	44.2618	33.4997	23.126	32.9602	21.4169	11.06	23.1	13	30.7997	21.8645		1	2	1.39716		1	2	0.960928		1	1	0.00527672		1	1	0.00431584		38.542	58.8105	29.429	31.2941
17:00:00	22	17:00:00	31.6	17:00:00	31.1	17:00:00	33.1	17:00:00	28.9	17:00:00	30.7		46.57	33.6521	42.5742	37.1739	35.1016	23.1584	27.1231	25.4403	29.9	31	33.9173	23.5224		1	2	1.11922		1	2	1.01572		1	2	0.00260203		1	2	0.00636271		70.292	44.1317	32.3837	28.4164
	22		31.6		31.1		33.1		28.9		30.7		37.5204	41.7644	37.7927	31.8537	45.4224	21.834	31.1118	23.8114	42.1	29.4	31.8537	29.5177		1	2	0.723217		1	2	0.947698		1	2	0.00141386		1	2	0.00149448		48.9161	23.3765	33.0883	32.8456
19:00:00	22	19:00:00	31.6	19:00:00	31.1	19:00:00	33.1	19:00:00	28.1	19:00:00	30.7		34.506	41.5382	25.4913	21.9504	25.8923	36.6233	29.0422	23.96	31.6	27.6	21.9504	6.0102		1	2	0.884234		1	2	1.0811		1	2	0.00772557		1	2	0.00565545		39.892	59.5685	44.4276	39.7913
	22		26		30		29.6		28.1		28.9		44.7404	52.6958	37.5795	26.2314	40.3322	29.9559	31.7354	29.2637	26.7	26.9	26.2314	32.9284		2	1	100.253		2	1	4.48466		1	2	0.00422702		1	2	0.00375715		37.784	34.7701	36.5878	44.5165
21:00:00	22	21:00:00	26	21:00:00	30	21:00:00	29.6	21:00:00	28.1	21:00:00	28.9		43.6035	37.1189	27.1137	28.8486	43.7617	11.9751		30.7695	45.8616	25.5	28.8486	21.4795		2	1	84.8887		2	1	3.3058		1	2	0.00292744		1	2	0.00365441		38.4886	46.5416	30.7139	28.6059
	22		26		30		29.6		27.6		28.9		50.7353	42.6701	34.2874	31.2349	30.6561				29.6977	20.7	31.2349	22.1486		2	1	93.5393		2	1	4.21344		1	2	0.00209891		1	2	0.00258406		64.6786	33.6036	45.4875	7.1353
23:00:00	22	23:00:00	22	23:00:00	26	23:00:00	27.9	23:00:00	27.6	23:00:00	28.4		31.8839	43.4475								24.3				2	1	112.79		2	1	3.44618		2	1	0.0117098		2	1	0.00658709		58.1414	58.7217		9.2788
	22		22		26		27.9		27.6		28.4		52.5016	51.7741								24.3				2	2	137.187		2	2	2.1622		2	1	0.0155586		2	1	0.000668797		61.9606	50.2484		27.5934
1900-01-01 01:00:00	22	1900-01-01 01:00:00	22	1900-01-01 01:00:00	26	1900-01-01 01:00:00	27.9	1900-01-01 01:00:00	27.7	1900-01-01 01:00:00	28.4															2	2	124.5		2	2	2.87288		2	1	0.0227791		2	1	0.00705986		55.471	29.9561		14.6021
	22		20.1		25.7		26.9		27.7		27.7															2	2	134.364		2	2	1.83083		2	1	0.0116289		2	1	0.00440652		46.2574	52.836
1900-01-01 03:00:00	22	1900-01-01 03:00:00	20.1	1900-01-01 03:00:00	25.7	1900-01-01 03:00:00	26.9	1900-01-01 03:00:00	27.7	1900-01-01 03:00:00	27.7															2	2	97.6806		2	2	1.63864		2	1	0.0107752		2	1	0.00253088		48.0871	76.1126
	22		20.1		25.7		26.9		27.8		27.7															3	1	5547.03		3	1	1514.89		2	1	0.0161073		2	2	0.0173834
1900-01-01 05:00:00	22	1900-01-01 05:00:00	19.5	1900-01-01 05:00:00	25.4	1900-01-01 05:00:00	25.9	1900-01-01 05:00:00	27.8	1900-01-01 05:00:00	26.4															3	1	3321.23		3	1	1365.3		2	2	0.0167913		2	2	0.00581444
	22		19.5		25.4		25.9		27.8		26.4															3	1	5702.98		3	1	1557.48		2	2	0.0169081		2	2	0.0050268
1900-01-01 07:00:00	22	1900-01-01 07:00:00	19.5	1900-01-01 07:00:00	25.4	1900-01-01 07:00:00	25.9	1900-01-01 07:00:00	28.3	1900-01-01 07:00:00	26.4															3	1	3685.13		3	1	1504.43		2	2	0.00951129		2	2	0.0102648
	22		25.3		26.4		27.7		28.3		26.3															3	2	1612.41		3	2	444.18		2	2	0.0111552		2	2	0.0179965
1900-01-01 09:00:00	22	1900-01-01 09:00:00	25.3	1900-01-01 09:00:00	26.4	1900-01-01 09:00:00	27.7	1900-01-01 09:00:00	28.3	1900-01-01 09:00:00	26.3															3	2	1692.57		3	2	411.572		2	2	0.00977869		2	2	0.00799801
	22		25.3		26.4		27.7		30.1		26.3															3	2	1504.43		3	2	384.01		2	2	0.0123774		3	1	0.0136388
1900-01-01 11:00:00	22	1900-01-01 11:00:00	31.8	1900-01-01 11:00:00	31.8	1900-01-01 11:00:00	32.7	1900-01-01 11:00:00	30.1	1900-01-01 11:00:00	28															3	2	1483.72		3	2	429.049		3	1	0.00944559		3	1	0.00531342
	22		31.8		31.8		32.7		30.1		28															4	1	965.411		4	1	47.9181		3	1	0.00618872		3	1	0.0046256
1900-01-01 13:00:00	22	1900-01-01 13:00:00	31.8	1900-01-01 13:00:00	31.8	1900-01-01 13:00:00	32.7	1900-01-01 13:00:00	29.7	1900-01-01 13:00:00	28															4	1	828.869		4	1	59.8177		3	1	0.00402682		3	1	0.00893607
	22		34.1		29.8		33.8		29.7		28.5															4	1	840.439		4	1	47.9181		3	1	0.00741086		3	1	0.0175043
15:00:00	22	15:00:00	34.1	15:00:00	29.8	15:00:00	33.8	15:00:00	29.7	15:00:00	28.5															4	1	834.634		4	1	88.8008		3	1	0.00449911		3	1	0.00428603
	22		34.1		29.8		33.8		29.1		28.5															4	2	143.261		4	2	68.0018		3	1	0.0110781		3	2	0.0315516
17:00:00	22	17:00:00	32.6	17:00:00	27.9	17:00:00	35.5	17:00:00	29.1	17:00:00	27.6															4	2	134.597		4	2	63.4479		3	2	0.0296434		3	2	0.0309023
	22		32.6		27.9		35.5		29.1		27.6															4	2	114.762		4	2	55.6188		3	2	0.0502009		3	2	0.0509016
19:00:00	22	19:00:00	32.6	19:00:00	27.9	19:00:00	35.5	19:00:00	28	19:00:00	27.6															4	2	125.583		4	2	55.2346		3	2	0.0443125		3	2	0.0290334
	22		26.7		24.1		31.4		28		26.9															5	1	5.41702		5	1	2.38667		3	2	0.0286337		3	2	0.0306888
21:00:00	22	21:00:00	26.7	21:00:00	24.1	21:00:00	31.4	21:00:00	28	21:00:00	26.9															5	1	5.49264		5	1	3.3058		3	2	0.0396608		3	2	0.0695337
	22		26.7		24.1		31.4		28.7		26.9															5	1	4.84837		5	1	3.47015		3	2	0.0232578		4	1	0.00258406
23:00:00	22	23:00:00	24.8	23:00:00	24.1	23:00:00	29	23:00:00	28.7	23:00:00	28															5	1	4.71579		5	1	4.09823		4	1	0.00431584		4	1	0.0013944
	22		24.8		24.1		29		28.7		28															5	2	4.18434		5	2	1.5966		4	1	0.00207001		4	1	0.00478872
1900-01-01 01:00:00	22	1900-01-01 01:00:00	24.8	1900-01-01 01:00:00	24.1	1900-01-01 01:00:00	29	1900-01-01 01:00:00	28.8	1900-01-01 01:00:00	28															5	2	3.26029		5	2	1.69937		4	1	0.00298895		4	1	0.00207001
	22		23.1		23.3		28.6		28.8		25															5	2	3.82378		5	2	1.42899		4	1	0.00593662		4	1	0.00446804
1900-01-01 03:00:00	22	1900-01-01 03:00:00	23.1	1900-01-01 03:00:00	23.3	1900-01-01 03:00:00	28.6	1900-01-01 03:00:00	28.8	1900-01-01 03:00:00	25															5	2	5.55967		5	2	1.71119		4	1	0.00397138		4	1	0.00135627
	22		23.1		23.3		28.6		28.9		25															6	1	1213.53		6	1	149.344		4	1	0.000716799		4	2	0.0292353
1900-01-01 05:00:00	22	1900-01-01 05:00:00	21.6	1900-01-01 05:00:00	22.7	1900-01-01 05:00:00	26.3	1900-01-01 05:00:00	28.9	1900-01-01 05:00:00	25.9															6	1	919.688		6	1	141.288		4	2	0.0419221		4	2	0.0298496
	22		21.6		22.7		26.3		28.9		25.9															6	1	894.539		6	1	117.988		4	2	0.0328914		4	2	0.0530632
1900-01-01 07:00:00	22	1900-01-01 07:00:00	21.6	1900-01-01 07:00:00	22.7	1900-01-01 07:00:00	26.3	1900-01-01 07:00:00	29.2	1900-01-01 07:00:00	25.9															6	1	978.888		6	1	142.271		4	2	0.031992		4	2	0.0410594
	22		27.6		23.8		27		29.2		27															6	2	140.07		6	2	32.2785		4	2	0.0267162		4	2	0.0399366
1900-01-01 09:00:00	22	1900-01-01 09:00:00	27.6	1900-01-01 09:00:00	23.8	1900-01-01 09:00:00	27	1900-01-01 09:00:00	29.2	1900-01-01 09:00:00	27															6	2	108.383		6	2	32.7291		4	2	0.0263483		4	2	0.0178721
	22		25.8		23.8		27		29.2		27															6	2	136.239		6	2	32.2785		4	2	0.0370048		5	1	0.0078879
1900-01-01 11:00:00	22	1900-01-01 11:00:00	25.8	1900-01-01 11:00:00	26	1900-01-01 11:00:00	27.5	1900-01-01 11:00:00	29.2	1900-01-01 11:00:00	27.8															6	2	114.563		6	2	56.591		5	1	0.00686681		5	1	0.0113109
	22		25.8		26		27.5		29.2		27.8															7	1	455.877		7	1	144.007		5	1	0.00783341		5	1	0.0129928
1900-01-01 13:00:00	22	1900-01-01 13:00:00	18.7	1900-01-01 13:00:00	26	1900-01-01 13:00:00	27.5	1900-01-01 13:00:00	29.1	1900-01-01 13:00:00	27.8															7	1	892.99		7	1	100.427		5	1	0.00636271		5	1	0.0146177
	22		18.7		27.2		26.9		29.1		29.5															7	1	957.083		7	1	150.123		5	1	0.00610352		5	1	0.00899823
15:00:00	22	15:00:00	18.7	15:00:00	27.2	15:00:00	26.9	15:00:00	29.1	15:00:00	29.5															7	1	1011.65		7	1	177.294		5	1	0.0037312		5	1	0.0155586
	22		18.5		27.2		26.9		26.4		29.5															7	2	58.4852		7	2	1.76541		5	1	0.0131742		5	2	0.00893607
17:00:00	22	17:00:00	18.5	17:00:00	25.4	17:00:00	26.6	17:00:00	26.4	17:00:00	27.7															7	2	60.9688		7	2	2.92817		5	2	0.0074624		5	2	0.00411143
	22		18.5		25.4		26.6		26.4		27.7															7	2	59.3016		7	2	3.20428		5	2	0.00672549		5	2	0.0192881
19:00:00	22	19:00:00	17.9	19:00:00	25.4	19:00:00	26.6	19:00:00	26.5	19:00:00	27.7															7	2	63.5579		7	2	2.12874		5	2	0.0104081		5	2	0.0137336
	22		17.9		24.9		25.7		26.5		27.4															Condition				Condition				5	2	0.00725834		5	2	0.0110781
21:00:00	22	21:00:00	17.9	21:00:00	24.9	21:00:00	25.7	21:00:00	26.5	21:00:00	27.4															1	Con			1	Con			5	2	0.0098467		5	2	0.00205572
	22		17.2		24.9		25.7		27.6		27.4															2	Nara Aug. 5 2017			2	Nara Aug. 5 2017			5	2	0.00964406		6	1	0.00772557
23:00:00	22	23:00:00	17.2	23:00:00	24.7	23:00:00	25.3	23:00:00	27.6	23:00:00	24.9															3	Nara Aug. 6 2017			3	Nara Aug. 6 2017			6	1	0.00730883		6	1	0.00645153
	22		17.2		24.7		25.3		27.6		24.9															4	Nara Aug. 7 2017			4	Nara Aug. 7 2017			6	1	0.00627511		6	1	0.0050268
1900-01-01 01:00:00	22	1900-01-01 01:00:00	17.3	1900-01-01 01:00:00	24.7	1900-01-01 01:00:00	25.3	1900-01-01 01:00:00	28.2	1900-01-01 01:00:00	24.9															5	Nara Aug. 8 2017			5	Nara Aug. 8 2017			6	1	0.00482203		6	1	0.00691457
	22		17.3		24.7		25.3		28.2		25															6	Nara Aug. 9 2017			6	Nara Aug. 9 2017			6	1	0.00267519		6	1	0.00631876
1900-01-01 03:00:00	22	1900-01-01 03:00:00	17.3	1900-01-01 03:00:00	24.7	1900-01-01 03:00:00	25.3	1900-01-01 03:00:00	28.2	1900-01-01 03:00:00	25															7	Nara Aug. 10 2017			7	Nara Aug. 10 2017			6	1	0.00627511		6	1	0.0064964
	22		17.2		24.7		25.3		26.3		25															Genotype				Genotype				6	1	0.00506177		6	2	0.0157758
1900-01-01 05:00:00	22	1900-01-01 05:00:00	17.2	1900-01-01 05:00:00	25	1900-01-01 05:00:00	25.7	1900-01-01 05:00:00	26.3	1900-01-01 05:00:00	26.7															1	WT			1	WT			6	2	0.0362433		6	2	0.0155586
	22		17.2		25		25.7		26.3		26.7															2	jmjq			2	jmjq			6	2	0.0331202		6	2	0.0101939
1900-01-01 07:00:00	22	1900-01-01 07:00:00	17.9	1900-01-01 07:00:00	25.8	1900-01-01 07:00:00	25.7	1900-01-01 07:00:00	25.9	1900-01-01 07:00:00	26.7																							6	2	0.0284359		6	2	0.0125502
	22		17.9		25.8		25.7		25.9		27.4																							6	2	0.0234195		6	2	0.0107752
1900-01-01 09:00:00	22	1900-01-01 09:00:00	17.9	1900-01-01 09:00:00	25.8	1900-01-01 09:00:00	25.7	1900-01-01 09:00:00	25.9	1900-01-01 09:00:00	27.4																							6	2	0.0212537		6	2	0.0113896
	22		19.3		28.6		25.7		26		27.4																							6	2	0.0306888		7	1	0.0013469
1900-01-01 11:00:00	22	1900-01-01 11:00:00	19.3	1900-01-01 11:00:00	28.6	1900-01-01 11:00:00	27.4	1900-01-01 11:00:00	26	1900-01-01 11:00:00	28.8																							7	1	0.00144357		7	1	0.00237782
	22		19.3		28.6		27.4		26		28.8																							7	1	0.00168137		7	1	0.00350555
1900-01-01 13:00:00	22	1900-01-01 13:00:00	22.1	1900-01-01 13:00:00	26.5	1900-01-01 13:00:00	27.4	1900-01-01 13:00:00	26.6	1900-01-01 13:00:00	28.8																							7	1	0.00237782		7	1	0.000594455
	22		22.1		26.5		24.7		26.6		27.8																							7	1	0.00130102		7	1	0.00589561
15:00:00	22	15:00:00	22.1	15:00:00	26.5	15:00:00	24.7	15:00:00	26.6	15:00:00	27.8																							7	1	0.00224956		7	2	0.0173834
	22		21.7		27.2		24.7		26.1		27.8																							7	2	0.0220032		7	2	0.0170257
17:00:00	22	17:00:00	21.7	17:00:00	27.2	17:00:00	29.9	17:00:00	26.1	17:00:00	28.8																							7	2	0.0276583		7	2	0.0155586
	22		21.7		27.2		29.9		26.1		28.8																							7	2	0.0162193		7	2	0.0300572
19:00:00	22	19:00:00	19.9	19:00:00	25.6	19:00:00	29.9	19:00:00	26.1	19:00:00	28.8																							7	2	0.0322145		7	2	0.0221562
	22		19.9		25.6		27.5		26.1		28.3																							7	2	0.025275		7	2	0.0140222
21:00:00	22	21:00:00	19.9	21:00:00	25.6	21:00:00	27.5	21:00:00	26.1	21:00:00	28.3																							7	2	0.026902		Condition
	22		19.3		25.6		27.5		25.7		28.3																							Condition				1	Con
23:00:00	22	23:00:00	19.3	23:00:00	25.6	23:00:00	25.4	23:00:00	25.7	23:00:00	27.8																							1	Con			2	Nara Aug. 5 2017
	22		19.3		25.6		25.4		25.7		27.8																							2	Nara Aug. 5 2017			3	Nara Aug. 6 2017
1900-01-01 01:00:00	22	1900-01-01 01:00:00	20	1900-01-01 01:00:00	24.6	1900-01-01 01:00:00	25.4	1900-01-01 01:00:00	25.7	1900-01-01 01:00:00	27.8																							3	Nara Aug. 6 2017			4	Nara Aug. 7 2017
	22		20		24.6		25.3		25.7		27.7																							4	Nara Aug. 7 2017			5	Nara Aug. 8 2017
1900-01-01 03:00:00	22	1900-01-01 03:00:00	20	1900-01-01 03:00:00	24.6	1900-01-01 03:00:00	25.3	1900-01-01 03:00:00	25.7	1900-01-01 03:00:00	27.7																							5	Nara Aug. 8 2017			6	Nara Aug. 9 2017
	22		20		23.9		25.3		26.9		27.7																							6	Nara Aug. 9 2017			7	Nara Aug. 10 2017
1900-01-01 05:00:00	22	1900-01-01 05:00:00	20	1900-01-01 05:00:00	23.9	1900-01-01 05:00:00	24.9	1900-01-01 05:00:00	26.9	1900-01-01 05:00:00	27.5																							7	Nara Aug. 10 2017			Genotype
	22		20		23.9		24.9		26.9		27.5																							Genotype				1	WT
1900-01-01 07:00:00	22	1900-01-01 07:00:00	20.3	1900-01-01 07:00:00	24.9	1900-01-01 07:00:00	24.9	1900-01-01 07:00:00	28.3	1900-01-01 07:00:00	27.5																							1	WT			2	JMJ30-HA
	22		20.3		24.9		25.6		28.3		27.7																							2	JMJ30-HA
1900-01-01 09:00:00	22	1900-01-01 09:00:00	20.3	1900-01-01 09:00:00	24.9	1900-01-01 09:00:00	25.6	1900-01-01 09:00:00	28.3	1900-01-01 09:00:00	27.7
	22		27.3		29.6		30.2		31.3		27.7
1900-01-01 11:00:00	22	1900-01-01 11:00:00	24.1	1900-01-01 11:00:00	29.6	1900-01-01 11:00:00	30.2	1900-01-01 11:00:00	31.3	1900-01-01 11:00:00	30.7
	22		24.1		29.6		30.2		31.3		30.7
1900-01-01 13:00:00	22	1900-01-01 13:00:00	24.1	1900-01-01 13:00:00	30.6	1900-01-01 13:00:00	30.2	1900-01-01 13:00:00	34.3	1900-01-01 13:00:00	30.7
	22		29.5		30.6		32		34.3		31.5
15:00:00	22	15:00:00	29.5	15:00:00	30.6	15:00:00	32	15:00:00	34.3	15:00:00	31.5
	22		29.5		29.5		32		33		31.5
17:00:00	22	17:00:00	29.5	17:00:00	29.5	17:00:00	33	17:00:00	33	17:00:00	31.4
	22		29.5		29.5		33		33		31.4
19:00:00	22	19:00:00	22.5	19:00:00	27.5	19:00:00	33	19:00:00	30.3	19:00:00	31.4
	22		22.5		27.5		30.2		30.3		29
21:00:00	22	21:00:00	22.5	21:00:00	27.5	21:00:00	30.2	21:00:00	30.3	21:00:00	29
	22		20.2		25.2		30.2		28.6		29
23:00:00	22	23:00:00	20.2	23:00:00	25.2	23:00:00	27.8	23:00:00	28.6	23:00:00	28.2
	22		20.2		25.2		27.8		28.6		28.2
1900-01-01 01:00:00	22	1900-01-01 01:00:00	21.1	1900-01-01 01:00:00	25	1900-01-01 01:00:00	27.8	1900-01-01 01:00:00	27.5	1900-01-01 01:00:00	28.2
	22		21.1		25		25.7		27.5		28.1
1900-01-01 03:00:00	22	1900-01-01 03:00:00	21.1	1900-01-01 03:00:00	25	1900-01-01 03:00:00	25.7	1900-01-01 03:00:00	27.5	1900-01-01 03:00:00	28.1
	22		20.4		24.3		25.7		26.9		28.1
1900-01-01 05:00:00	22	1900-01-01 05:00:00	20.4	1900-01-01 05:00:00	24.3	1900-01-01 05:00:00	25.4	1900-01-01 05:00:00	26.9	1900-01-01 05:00:00	27.9
	22		20.4		24.3		25.4		26.9		27.9
1900-01-01 07:00:00	22	1900-01-01 07:00:00	22.3	1900-01-01 07:00:00	27.1	1900-01-01 07:00:00	25.4	1900-01-01 07:00:00	28.4	1900-01-01 07:00:00	27.9
	22		22.3		27.1		25.8		28.4		28.1
1900-01-01 09:00:00	22	1900-01-01 09:00:00	22.3	1900-01-01 09:00:00	27.1	1900-01-01 09:00:00	25.8	1900-01-01 09:00:00	28.4	1900-01-01 09:00:00	28.1
	22		27.4		30.5		25.8		32.3		28.1
1900-01-01 11:00:00	22	1900-01-01 11:00:00	27.4	1900-01-01 11:00:00	30.5	1900-01-01 11:00:00	30.1	1900-01-01 11:00:00	32.3	1900-01-01 11:00:00	31
	22		27.4		30.5		30.1		32.3		31
1900-01-01 13:00:00	22	1900-01-01 13:00:00	30.2	1900-01-01 13:00:00	32.1	1900-01-01 13:00:00	30.1	1900-01-01 13:00:00	33.5	1900-01-01 13:00:00	31
	22		30.2		32.1		32.75		33.5		32.6
15:00:00	22	15:00:00	30.2	15:00:00	32.1	15:00:00	32.97	15:00:00	33.5	15:00:00	32.6
	22		26.3		30.9		32.97		32.7		32.6
17:00:00	22	17:00:00	26.3	17:00:00	30.9	17:00:00	34.405	17:00:00	32.7	17:00:00	32.4
	22		26.3		30.9		34.595		32.7		32.4
19:00:00	22	19:00:00	22.5	19:00:00	28.3	19:00:00	34.47	19:00:00	30.9	19:00:00	32.4
	22		22.5		28.3		32.25		30.9		30
21:00:00	22	21:00:00	22.5	21:00:00	28.3	21:00:00	32.03	21:00:00	30.9	21:00:00	30
	22		22.5		26.2		32		28.5		30
23:00:00	22	23:00:00	22.5	23:00:00	26.2	23:00:00	27.995	23:00:00	28.5	23:00:00	28.6
	22		22.5		26.2		27.81		28.5		28.6
1900-01-01 01:00:00	22	1900-01-01 01:00:00	21.1	1900-01-01 01:00:00	25.2	1900-01-01 01:00:00	27.815	1900-01-01 01:00:00	27.8	1900-01-01 01:00:00	28.6
	22		21.1		25.2		26.655		27.8		27.6
1900-01-01 03:00:00	22	1900-01-01 03:00:00	21.1	1900-01-01 03:00:00	25.2	1900-01-01 03:00:00	26.215	1900-01-01 03:00:00	28.9	1900-01-01 03:00:00	27.6
	22		20.9		24.7		26.25		28.9		27.6
1900-01-01 05:00:00	22	1900-01-01 05:00:00	20.9	1900-01-01 05:00:00	24.7	1900-01-01 05:00:00	26.22	1900-01-01 05:00:00	28.9	1900-01-01 05:00:00	27
	22		20.9		24.7		26.19		28.9		27
1900-01-01 07:00:00	22	1900-01-01 07:00:00	22	1900-01-01 07:00:00	25.8	1900-01-01 07:00:00	26.155	1900-01-01 07:00:00	29.5	1900-01-01 07:00:00	27
	22		22		25.8		26.19		29.5		27.9
1900-01-01 09:00:00	22	1900-01-01 09:00:00	22	1900-01-01 09:00:00	25.8	1900-01-01 09:00:00	26.185	1900-01-01 09:00:00	29.5	1900-01-01 09:00:00	27.9
	22		26.6		28.9		26.155		31.7		27.9
1900-01-01 11:00:00	22	1900-01-01 11:00:00	26.6	1900-01-01 11:00:00	28.9	1900-01-01 11:00:00	26.155	1900-01-01 11:00:00	31.7	1900-01-01 11:00:00	30.6
	22		26.6		28.9		26.155		31.7		30.6
1900-01-01 13:00:00	22	1900-01-01 13:00:00	26.6	1900-01-01 13:00:00	28.9	1900-01-01 13:00:00	26.155	1900-01-01 13:00:00	31.7	1900-01-01 13:00:00	30.6

## Sheet: Fig. 6
Fig. 6a					Fig. 6b	HSP22 expression			Fig. 6b	HSP17.6C expression			Fig. 6c	HSP22 K27me3			Fig. 6c	HSP17.6C K27me3
Nara	Aug. 9-11	Nara	Aug. 5-11		Condition	Genotype	Value		Condition	Genotype	Value		Condition	Genotype	Value		Condition	Genotype	Value
Time	Temperature	Time	Temperature		1	1	1.04608		1	1	1		1	1	0.00499208		1	1	0.00964406
13:00:00	22	13:00:00	33		1	1	1.13682		1	1	1.15069		1	1	0.00527672		1	1	0.0055008
	22		33		1	1	1.24833		1	1	0.870551		1	1	0.00516812		1	1	0.00538759
15:00:00	22	15:00:00	33		1	1	1.40444		1	1	0.76313		1	1	0.00715842		1	1	0.00340969
	22		33		1	1	1.77154		1	1	1.22052		1	2	0.00535038		1	2	0.00485557
17:00:00	22	17:00:00	33.1		1	2	1.94531		1	2	1.38032		1	2	0.00696267		1	2	0.0038096
	22		33.1		1	2	2.09943		1	2	1.39474		1	2	0.00485557		1	2	0.00618872
19:00:00	22	19:00:00	33.1		1	2	3.40463		1	2	0.849685		1	2	0.00756657		1	2	0.0076722
	22		29.6		1	2	3.43426		1	2	0.721965		1	3	0.00408303		1	3	0.00160174
21:00:00	22	21:00:00	29.6		1	2	3.25464		1	2	1.67597		1	3	0.00217293		1	3	0.00185271
	22		29.6		1	3	0.852224		1	3	1.00098		1	3	0.00307298		1	3	0.00180205
23:00:00	22	23:00:00	27.9		1	3	0.958802		1	3	0.921094		1	3	0.000650509		1	3	0.00131918
	22		27.9		1	3	1.01347		1	3	1.3769		1	4	0.00636271		1	4	0.00696267
1900-01-01 01:00:00	22	1900-01-01 01:00:00	27.9		1	3	1.34658		1	3	0.921094		1	4	0.00601949		1	4	0.00449911
	22		26.9		1	3	0.82892		1	3	0.779932		1	4	0.00705986		1	4	0.00645153
1900-01-01 03:00:00	22	1900-01-01 03:00:00	26.9		1	4	3.69431		1	4	2.40731		1	4	0.00794276		1	4	0.00589561
	22		26.9		1	4	2.97998		1	4	1.23749		Condition				Condition
1900-01-01 05:00:00	22	1900-01-01 05:00:00	25.9		1	4	4.74137		1	4	1.19534		1	Nara Aug. 9 2017 10 am			1	Nara Aug. 9 2017 10 am
	22		25.9		1	4	3.64345		1	4	1.88873		Genotype				Genotype
1900-01-01 07:00:00	22	1900-01-01 07:00:00	25.9		1	4	5.63847		1	4	2.6343		1	WT HS			1	WT HS
	22		27.7		2	1	1945.31		2	1	58.8687		2	jmjq HS			2	jmjq HS
1900-01-01 09:00:00	22	1900-01-01 09:00:00	27.7		2	1	2099.43		2	1	64.5313		3	WT ACC HS			3	WT ACC HS
	22		27.7		2	1	3404.63		2	1	77.6777		4	jmjq ACC HS			4	jmjq ACC HS
1900-01-01 11:00:00	22	1900-01-01 11:00:00	32.7		2	1	3434.26		2	1	53.5171
	22		32.7		2	1	3254.64		2	1	47.9822
1900-01-01 13:00:00	22	1900-01-01 13:00:00	32.7		2	2	192.853		2	2	10.4608
	22		33.8		2	2	127.456		2	2	11.3682
15:00:00	22	15:00:00	33.8		2	2	174.715		2	2	12.4833
	22		33.8		2	2	98.7943		2	2	14.0444
17:00:00	22	17:00:00	35.5		2	2	188.884		2	2	17.7154
	22		35.5		2	3	8873.6		2	3	216.379
19:00:00	22	19:00:00	35.5		2	3	7410.24		2	3	327.97
	22		31.4		2	3	8108.98		2	3	398.219
21:00:00	22	21:00:00	31.4		2	3	6103.01		2	3	89.1041
	22		31.4		2	3	7942.1		2	3	325.704
23:00:00	22	23:00:00	29		2	4	146.15		2	4	63.2687
	22		29		2	4	240.735		2	4	36.8456
1900-01-01 01:00:00	22	1900-01-01 01:00:00	29		2	4	237.421		2	4	39.4901
	22		28.6		2	4	150.259		2	4	40.6003
1900-01-01 03:00:00	22	1900-01-01 03:00:00	28.6		2	4	216.963		2	4	38.9464
	22		28.6		Condition				Condition
1900-01-01 05:00:00	22	1900-01-01 05:00:00	26.3		1	Nara Aug. 9 2017 10 am			1	Nara Aug. 9 2017 10 am
	22		26.3		2	Nara Aug. 9 2017 1 pm			2	Nara Aug. 9 2017 1 pm
1900-01-01 07:00:00	22	1900-01-01 07:00:00	26.3		Genotype				Genotype
	22		27		1	WT HS			1	WT HS
1900-01-01 09:00:00	22	1900-01-01 09:00:00	27		2	jmjq HS			2	jmjq HS
	22		27		3	WT ACC HS			3	WT ACC HS
1900-01-01 11:00:00	22	1900-01-01 11:00:00	27.5		4	jmjq ACC HS			4	jmjq ACC HS
	22		27.5
1900-01-01 13:00:00	22	1900-01-01 13:00:00	27.5
	22		26.9
15:00:00	22	15:00:00	26.9
	22		26.9
17:00:00	22	17:00:00	26.6
	22		26.6
19:00:00	22	19:00:00	26.6
	22		25.7
21:00:00	22	21:00:00	25.7
	22		25.7
23:00:00	22	23:00:00	25.3
	22		25.3
1900-01-01 01:00:00	22	1900-01-01 01:00:00	25.3
	22		25.3
1900-01-01 03:00:00	22	1900-01-01 03:00:00	25.3
	22		25.3
1900-01-01 05:00:00	22	1900-01-01 05:00:00	25.7
	22		25.7
1900-01-01 07:00:00	22	1900-01-01 07:00:00	25.7
	22		25.7
1900-01-01 09:00:00	22	1900-01-01 09:00:00	25.7
	22		25.7
1900-01-01 11:00:00	22	1900-01-01 11:00:00	27.4
	22		27.4
1900-01-01 13:00:00	22	1900-01-01 13:00:00	27.4
	22		24.7
15:00:00	22	15:00:00	24.7
	22		24.7
17:00:00	22	17:00:00	29.9
	22		29.9
19:00:00	22	19:00:00	29.9
	22		27.5
21:00:00	22	21:00:00	27.5
	22		27.5
23:00:00	22	23:00:00	25.4
	22		25.4
1900-01-01 01:00:00	22	1900-01-01 01:00:00	25.4
	22		25.3
1900-01-01 03:00:00	22	1900-01-01 03:00:00	25.3
	22		25.3
1900-01-01 05:00:00	22	1900-01-01 05:00:00	24.9
	22		24.9
1900-01-01 07:00:00	24.9	1900-01-01 07:00:00	24.9
	25.6		25.6
1900-01-01 09:00:00	25.6	1900-01-01 09:00:00	25.6
	30.2		30.2
1900-01-01 11:00:00	30.2	1900-01-01 11:00:00	30.2
	30.2		30.2
1900-01-01 13:00:00	30.2	1900-01-01 13:00:00	30.2
	32		32
15:00:00	32	15:00:00	32
	32		32
17:00:00	33	17:00:00	33
	33		33
19:00:00	33	19:00:00	33
	30.2		30.2
21:00:00	30.2	21:00:00	30.2
	30.2		30.2
23:00:00	27.8	23:00:00	27.8
	27.8		27.8
1900-01-01 01:00:00	27.8	1900-01-01 01:00:00	27.8
	25.7		25.7
1900-01-01 03:00:00	25.7	1900-01-01 03:00:00	25.7
	25.7		25.7
1900-01-01 05:00:00	25.4	1900-01-01 05:00:00	25.4
	25.4		25.4
1900-01-01 07:00:00	25.4	1900-01-01 07:00:00	25.4
	25.8		25.8
1900-01-01 09:00:00	25.8	1900-01-01 09:00:00	25.8
	25.8		25.8
1900-01-01 11:00:00	30.1	1900-01-01 11:00:00	30.1
	30.1		30.1
1900-01-01 13:00:00	30.1	1900-01-01 13:00:00	30.1
	32.75		32.75
15:00:00	32.97	15:00:00	32.97
	32.97		32.97
17:00:00	34.405	17:00:00	34.405
	34.595		34.595
19:00:00	34.47	19:00:00	34.47
	32.25		32.25
21:00:00	32.03	21:00:00	32.03
	32		32
23:00:00	27.995	23:00:00	27.995
	27.81		27.81
1900-01-01 01:00:00	27.815	1900-01-01 01:00:00	27.815
	26.655		26.655
1900-01-01 03:00:00	26.215	1900-01-01 03:00:00	26.215
	26.25		26.25
1900-01-01 05:00:00	26.22	1900-01-01 05:00:00	26.22
	26.19		26.19
1900-01-01 07:00:00	26.155	1900-01-01 07:00:00	26.155
	26.19		26.19
1900-01-01 09:00:00	26.185	1900-01-01 09:00:00	26.185
	26.155		26.155
1900-01-01 11:00:00	26.155	1900-01-01 11:00:00	26.155
	26.155		26.155
1900-01-01 13:00:00	26.155	1900-01-01 13:00:00	26.155

## Sheet: S. Fig. 1
S. Fig. 1g	leaf area			S. Fig. 1h	cell size			S. Fig. 1i	cell number
Condition	genotype	Value		Condition	genotype	Value		Condition	genotype	Value
1	1	3.442		1	1	59643.8		1	1	28772.2
1	1	4.042		1	1	79012.9		1	1	41794.4
1	1	3.917		1	1	79012.9		1	1	45663.2
1	1	4.025		1	1	73966.3		1	1	41078.2
1	1	2.937		1	1	55479.8		1	1	31947.8
1	1	3.859		1	1	73888.3		1	1	39481.3
1	1	4.599		1	1	59220		1	1	42328.5
1	1	4.256		1	1	65285.4		1	1	49905.8
1	2	3.742		1	2	69334.8		1	2	40644.3
1	2	4.382		1	2	55378.6		1	2	60811.8
1	2	3.97		1	2	71266.1		1	2	43429.9
1	2	3.287		1	2	74729.3		1	2	36678
1	2	4.131		1	2	69548.2		1	2	36341.2
1	2	3.036		1	2	57188.4		1	2	49367.1
1	2	4.828		1	2	69419		1	2	44611.5
1	2	3.428		1	2	56178.8		1	2	45053.8
1	3	3.22		1	3	61280.7		1	3	32991
1	3	3.836		1	3	66181.8		1	3	46064.6
1	3	3.709		1	3	62349.7		1	3	34742.1
1	3	3.451		1	3	58391.2		1	3	40721.8
1	3	2.708		1	3	48304.4		1	3	31527.6
1	3	3.683		1	3	47852.1		1	3	44358.1
1	3	4.086		1	3	65874.2		1	3	46269
1	3	3.807		1	3	53250.8		1	3	51407.1
Condition				Condition				Condition
1	Control			1	Control			1	Control
Genotype				Genotype				Genotype
1	WT			1	WT			1	WT
2	jmjd			2	jmjd			2	jmjd
3	jmjq			3	jmjq			3	jmjq

## Sheet: S. Fig. 2
S. Fig. 2
Control								HS								ACC HS
WT	jmj30	jmj32	ref6	elf6	jmjd	ref6 elf6	jmjq	WT	jmj30	jmj32	ref6	elf6	jmjd	ref6 elf6	jmjq	WT	jmj30	jmj32	ref6	elf6	jmjd	ref6 elf6	jmjq
68.4667	80.7	62.7	74.1667	80.0667	57.9	61.9667	69.1	24.0333	26.9333	29.7333	22.1333	37.1333	30.5	24.5667	14.4333	37.0333	38.7333	73.1333	28.6333	47.7333	25.5333	40.7333	19.8
64.6667	45.4	98.7	64.2667	84.4667	72.8	71.6667	75.7	23.9333	32.2333	27.3333	29.1333	22.3333	27	16.7667	21.8333	40.7333	36.8333	49.0333	27.4333	33.0333	36.9333	33.6333	22.3
91.7667	77.9	77.5	55.3667	58.2667	85.6	78.6667	88.6	29.0333	20.3333	34.0333	20.1333	23.9333	24.1	22.2667	21.8333	38.0333	43.2333	47.4333	30.7333	52.8333	33.3333	37.1333	19.3
86.9667	77.4	71.9	89.0667	71.3667	72.2	60.2667	52.2	28.2333	31.7333	36.1333	28.1333	22.9333	28.8	21.2333	10.9333	39.5333	42.8333	31.8333	44.6333	50.7333	40.0333	42.7333	42
57.7667	84.2	70	92.0667	56.9667	90.6	64.1667	88.1	34.6333	31.8333	24.0333	30.1333	27.3333	27.3333	35.2333	20.7333	47.0333	51.1333	27.0333	36.0333	36.7333	30.4333	57.1333	19.3
63.4667	55.2	70.7	81.5667	78.2667	75.2	88.1667	52.4	52.3333	27.8333	22.2333	24.8333	25.1333	23.0333	44.5333	18.2333	57.7333	57.1333	31.5333	36.0333	38.3333	24.6333	45.9333	20.8
86.4	80.9	74.4667	61.9667	74.1667	71.3667	92.0667	79.6667	27.2333	26.5333	23.5333	28.1333	31.6333	26.9333	28.6333	14.5667	45.9333	38.8333	39.5333	50.3333	34.0333	39.5333	40.5333	20.6667
58.6	72.4	68.2667	71.6667	64.2667	56.9667	81.5667	84.1667	24.5333	37.9333	28.5333	24.2333	33.7333	25.1333	34.9333	17	35.7333	37.5333	48.0333	49.7333	43.5333	45.1333	50.3333	15.2667
72.2							72.8667	19.0333	30.9333	26.8333	33.7333	17.9333	20.8333	23.6333	19.5	47.5333	30.4333	33.7333	36.0333	26.6333	36.4333	37.2333	19.9667
97.4							57.3667	19.0333	21.0333	22.2333	23.7333	34.1333	19.2333	28.8333	21	40.9333	36.0333	38.6333	64.5333	26.8333	35.9333	33.7333	17.9667
76.6							80.6667						26.6333	32.5333	7.1								6.16667
64.1							57.5667							33.2333	17.7								15.3667

## Sheet: S. Fig. 3
S. Fig. 3e	Green	Light green	White
Control	198	0	0
HS	0	124	177
ACC HS	0	187	29
S. Fig. 3f
Control	HS	ACC HS
WT	WT	WT
38.542	10.6821	29.3294
50.292	13.3645	27.7296
48.9161	21.5773	27.0793
39.892	21.2941	29.429
37.784	18.4164	22.3837
38.4886	12.8456	23.0883
34.6786	14.0546	24.4276
58.1414	19.7913	26.5878
41.9606	24.5165	29.429

## Sheet: S. Fig. 4
S. Fig. 4a
Con				HS				ACC HS
WT	jmj30 jmj32	jmj13G	jmj30 jmj32 jmj13G	WT	jmj30 jmj32	jmj13G	jmj30 jmj32 jmj13G	WT	jmj30 jmj32	jmj13G	jmj30 jmj32 jmj13G
81	96.7	87.7	97.1	46.7	40.7	29.2	25	32.2	40	75.6	38.2
75.3	67.3	78.7	66.6	27.5	23.7	33.5	21.2	57.6	37.4	58.2	39.4
96.7	52.1	82.6	88.4	27	23.7	32.4	27.8	41.7	40.5	23	35.3
96.7	93.1	97	72.8	19.2	34.9	20.8	26.1	40.3	52.5	75.7	36.3
69.9	85.3	70	74.6	27.4	42.3	19	28.5	64.5	35.7	58.2	34.3
87.7	73.2	88	65.8	36.7	45.1	25.8	26.8	37	46.6	30.5	33.1
79.3	88.7	79.3	72.3	30.4	33.1	27	33.1	21.1	45.5	33.5	82.6
82.7	66.7	82.6	63.5	39		36.8	35.3	46	35.4	21.4	64.9
									48.4	28.2	60
									51		57.3
S. Fig. 4a
Con				HS				ACC HS
WT	jmj30 jmj32	jmj13G	jmj30 jmj32 jmj13G	WT	jmj30 jmj32	jmj13G	jmj30 jmj32 jmj13G	WT	jmj30 jmj32	jmj13G	jmj30 jmj32 jmj13G
23.4715	31.8466	24.5598	29.4698	6.00185	7.6835	7.52363	6.83973	20.1171	13.0097	20.2901	18.2336
31.5304	24.4864	25.6843	26.412	8.23536	6.85984	8.31764	8.22532	16.2297	22.6094	13.5596	20.6992
25.9839	27.1534	28.6094	31.027	7.63375	5.28181	6.73078	5.82776	18.2897	20.7217	12.928	13.9903
28.704	36.297	35.1531	25.9377	8.11992	6.70174	5.50268	7.49937	19.853	16.2761	18.7049	18.8683
28.71	35.7908	25.5161	29.0499	9.9413	7.4336	5.05799	6.48501	18.2263	19.6784	12.9244	18.8234
27.3985	30.8659	30.8281	25.332	5.56131	5.35466	6.88116	7.90258	22.5129	15.5129	15.0097	18.4731
29.9719		25.332	26.3291		7.40458	5.76321			21.1504	22.6094	17.3839
28.6142			31.0739						12.0327		19.0235
32.4789			24.9323						18.3153
29.4698			28.0925
			28.7667

[truncated: 29 more sheets: S. Fig. 6, S. Fig. 7, S. Fig. 8, S. Fig. 10, S. Fig. 11, S. Fig. 12, S. Fig. 16, S. Fig. 17, S. Fig. 18, S. Fig. 19, S. Fig. 20, S. Fig. 21, S. Fig. 23, S. Fig. 24, S. Fig. 25, S. Fig. 26, S. Fig. 27, S. Fig. 28, S. Fig. 29, S. Fig. 30 …]
